# Supplementary material for: Ecological Niche Adaptations Influence Transposable Element Dynamics in Pollinating and Non‐Pollinating Fig Wasps
Source: Ecol Evol. 2025 Jun 17;15(6):e71553. doi: 10.1002/ece3.71553 (PMC12173833; doi:10.1002/ece3.71553)
Supplement: Supplementary file 1 — Figure S1. Mann–Whitney U Test Results for TE and Genome Metrics in Fig Wasps. The figure presents the statistical comparisons of transposable element (TE) metrics—including TE length (a), TE count (b), TE type (c), and TE content (d)—as well as genome size (e) between fig wasp groups. These comparisons highlight significant differences in genomic TE characteristics between pollinating and non‐pollinating fig wasps. Figure S2. Gypsy landscape in non‐pollinating fig wasp species. This figure illustrates the distribution of Gypsy transposable elements across various non‐pollinating fig wasp species. The outer panels depict Gypsy insertion patterns and recent bursts in each species, highlighting the frequency and timing of new insertions. The inner panels focus on individual Gypsy elements, revealing multiple burst events over time and showcasing the ongoing and sustained activity of these elements within the genomes. Figure S3. Selection analysis of single‐copy orthologous genes in fig wasps. This figure compares the dN/dS ratios of all single‐copy orthologous genes between pollinating fig wasps (pollinators) and non‐pollinating fig wasps (NPFWs). The median dN/dS ratio is significantly higher in pollinators than in NPFWs, indicating a difference in selective pressure between the two groups (ANOVA, p‐value < 0.001). Figure S4. GO and KEGG network enrichment analysis of genes near classified TEs at the major peak in pollinators. This figure presents the Gene Ontology (GO) and Kyoto Encyclopedia of Genes and Genomes (KEGG) enrichment analysis for genes located near transposable elements (TEs) at the major insertion peak observed in pollinating fig wasps. Only terms with a p‐value < 0.05 were included, as indicated by the filtered nodes in the network. Table S1. One‐sample t‐test for fig wasps in Ficus benjamina . This table presents the results of a one‐sample t‐test comparing the observed traits (genome size, TEs length, TEs count, and TEs content) of NPFWs (Sycobia sp [file ECE3-15-e71553-s001.zip › Figure_S1_PGLS.csv]

SpeciesName	LifeStyleB	LifeStyle	GenomeSize	TELength	TECount	TEType	nonTELength	DNALength	LINELength	LTRLength	HelitronLength	SINELength	UnknownLength	TEContent	DNAContent	LINEContent	LTRContent	HelitronContent	SINEContent	UnknownContent	%DNA	%LINE	%LTR	%Helitron	%SINE	%Unknown
Platyscapa_corneri	0	Inside	304.374897	18.23473	57,619	56	286.140167	1.274325	5.354122	4.920102	0.027397	0.046929	6.611855	5.990878413	0.418669546	1.759055051	1.616461163	0.009001071	0.015418157	2.172273425	6.988450062	29.36222253	26.98203922	0.150246261	0.257360542	36.25968139
Eupristina_koningsbergeri	0	Inside	318.364391	48.994865	113,791	54	269.369526	6.079234	10.529232	16.269744	0.019667	0.016877	16.080111	15.38955561	1.909520716	3.307289476	5.110415756	0.006177512	0.005301158	5.050850992	12.4079003	21.49048069	33.20703915	0.040140941	0.034446467	32.81999246
Wiebesia_pumilae	0	Inside	319.913161	25.072855	80,474	55	294.840306	4.149789	1.170399	3.725325	0.049801	0.088294	15.889247	7.837394036	1.297161076	0.365848969	1.16448007	0.015567037	0.027599365	4.96673752	16.5509233	4.667992536	14.85800081	0.198625167	0.352149765	63.37230842
Dolichoris_vasculosae	0	Inside	286.208975	8.022174	30,895	50	278.186801	0.522144	3.171989	0.96547	0.029233	0.057627	3.275711	2.80290791	0.182434531	1.108277265	0.337330442	0.010213866	0.020134589	1.144517219	6.508759346	39.54026677	12.03501694	0.364402467	0.718346423	40.83320806
Kradibia_gibbosae	0	Inside	230.298037	7.660182	42,828	53	222.637855	0.468755	1.271096	2.162905	0.027947	0.017854	3.711625	3.326203775	0.203542768	0.55193523	0.939176481	0.012135145	0.007752563	1.611661588	6.119371576	16.5935483	28.23568683	0.364834674	0.233075402	48.45348322
Ceratosolen_fusciceps	0	Inside	235.177944	9.061672	57,250	52	226.116272	0.759603	1.217476	3.394077	0.022227	0.011299	3.65699	3.853113028	0.322990748	0.5176829	1.443195285	0.009451141	0.004804447	1.554988507	8.382592087	13.43544547	37.45530626	0.245285859	0.124690013	40.35668031
Sycobia_sp.2	1	Outside	621.394915	235.27322	673,913	63	386.121695	52.72382	35.593356	58.156216	6.74745	2.055393	79.996985	37.86210899	8.484752406	5.727976709	9.35897842	1.085855361	0.330770811	12.87377529	22.40961381	15.12851994	24.71858718	2.867920964	0.873619616	34.00173849
Philotrypesis_tridentata	1	Outside	398.606688	170.354678	401,464	65	228.25201	31.535235	10.749961	68.153772	6.57051	0.336717	53.008483	42.73753631	7.911366254	2.696884253	17.09800012	1.648369232	0.084473495	13.29844295	18.5115169	6.310340946	40.0069859	3.85695895	0.197656445	31.11654087
Apocrypta_bakeri	1	Outside	198.585306	27.513001	146,704	61	171.072305	3.075688	2.725252	4.911459	0.02175	0.047753	16.731099	13.85449989	1.548799386	1.372333157	2.473223774	0.010952472	0.024046593	8.425144507	11.17903496	9.905324396	17.85141141	0.079053535	0.173565217	60.81161048
Sycophaga_agraensis	1	Outside	246.140427	45.800324	114,334	60	200.340103	3.932747	7.243188	19.477507	0.035753	0.020097	15.091032	18.60739601	1.597765571	2.942705548	7.913168608	0.014525448	0.008164851	6.131065987	8.586723098	15.81470908	42.52700701	0.078062767	0.043879602	32.94961844
Sycophila_sp.2	1	Outside	288.587316	80.51271	252,000	63	208.074606	13.897138	9.267856	27.060985	1.422374	0.578853	28.285504	27.89890807	4.815574777	3.211456459	9.377052802	0.492874746	0.200581581	9.801367708	17.26080019	11.51104714	33.61082368	1.766645291	0.718958535	35.13172516
