# Supplementary material for: Ecological Niche Adaptations Influence Transposable Element Dynamics in Pollinating and Non‐Pollinating Fig Wasps
Source: Ecol Evol. 2025 Jun 17;15(6):e71553. doi: 10.1002/ece3.71553 (PMC12173833; doi:10.1002/ece3.71553)
Supplement: Supplementary file 1 — Figure S1. Mann–Whitney U Test Results for TE and Genome Metrics in Fig Wasps. The figure presents the statistical comparisons of transposable element (TE) metrics—including TE length (a), TE count (b), TE type (c), and TE content (d)—as well as genome size (e) between fig wasp groups. These comparisons highlight significant differences in genomic TE characteristics between pollinating and non‐pollinating fig wasps. Figure S2. Gypsy landscape in non‐pollinating fig wasp species. This figure illustrates the distribution of Gypsy transposable elements across various non‐pollinating fig wasp species. The outer panels depict Gypsy insertion patterns and recent bursts in each species, highlighting the frequency and timing of new insertions. The inner panels focus on individual Gypsy elements, revealing multiple burst events over time and showcasing the ongoing and sustained activity of these elements within the genomes. Figure S3. Selection analysis of single‐copy orthologous genes in fig wasps. This figure compares the dN/dS ratios of all single‐copy orthologous genes between pollinating fig wasps (pollinators) and non‐pollinating fig wasps (NPFWs). The median dN/dS ratio is significantly higher in pollinators than in NPFWs, indicating a difference in selective pressure between the two groups (ANOVA, p‐value < 0.001). Figure S4. GO and KEGG network enrichment analysis of genes near classified TEs at the major peak in pollinators. This figure presents the Gene Ontology (GO) and Kyoto Encyclopedia of Genes and Genomes (KEGG) enrichment analysis for genes located near transposable elements (TEs) at the major insertion peak observed in pollinating fig wasps. Only terms with a p‐value < 0.05 were included, as indicated by the filtered nodes in the network. Table S1. One‐sample t‐test for fig wasps in Ficus benjamina . This table presents the results of a one‐sample t‐test comparing the observed traits (genome size, TEs length, TEs count, and TEs content) of NPFWs (Sycobia sp [file ECE3-15-e71553-s001.zip › FIgure_S2_RnameLandscape.xlsx]

## Sheet: Sbsp-Gypsy
Rclass	Rfam	Rname	[0;1[	[1;2[	[2;3[	[3;4[	[4;5[	[5;6[	[6;7[	[7;8[	[8;9[	[9;10[	[10;11[	[11;12[	[12;13[	[13;14[	[14;15[	[15;16[	[16;17[	[17;18[	[18;19[	[19;20[	[20;21[	[21;22[	[22;23[	[23;24[	[24;25[	[25;26[	[26;27[	[27;28[	[28;29[	[29;30[	[30;31[	[31;32[	[32;33[	[33;34[	[34;35[	[35;36[	[36;37[	[37;38[	[38;39[	[39;40[	[40;41[	[41;42[	[42;43[	[43;44[	[44;45[	[45;46[	[46;47[
LTR	Gypsy	Abak_ltr-1_family-10	0	0	0	0	0	0	0	0	0	0	0	0	0	0	0	0	0	0	0	0	0	0	0	0	0	0	0	0	0	0	0	14	0	0	81	149	46	1072	636	187	0	0	0	0	0	0	0
LTR	Gypsy	Abak_ltr-1_family-110	0	0	0	0	0	0	0	0	0	0	0	0	0	0	0	0	0	0	0	0	0	0	0	0	0	123	0	0	0	0	0	0	0	0	0	0	0	0	0	0	0	0	0	0	0	0	0
LTR	Gypsy	Abak_ltr-1_family-123	0	0	0	0	0	0	0	0	0	0	0	0	0	0	0	0	0	0	0	0	0	0	0	0	0	0	0	0	0	0	0	0	38	0	0	0	0	0	0	0	0	0	0	0	0	0	0
LTR	Gypsy	Abak_ltr-1_family-16	0	0	0	0	0	0	0	0	0	0	0	0	0	0	0	0	0	0	0	0	0	49	0	57	0	0	0	0	0	0	360	15	246	46	192	120	66	114	0	387	0	0	0	0	0	0	0
LTR	Gypsy	Abak_ltr-1_family-20	0	0	0	0	0	0	0	0	0	0	0	0	0	0	0	0	0	0	0	0	0	0	0	0	0	0	0	0	107	0	0	0	0	263	0	0	228	0	0	0	0	0	0	0	0	0	0
LTR	Gypsy	Abak_ltr-1_family-25	0	0	0	0	0	0	0	0	0	0	0	0	0	0	0	0	0	0	0	0	56	0	0	0	0	116	0	0	0	82	0	1	0	0	17	0	77	36	141	0	0	0	0	0	0	0	0
LTR	Gypsy	Abak_ltr-1_family-30	0	0	0	0	0	0	0	0	0	0	0	0	0	0	122	0	0	0	0	51	0	0	0	0	0	0	0	0	0	0	0	0	0	0	0	0	0	0	0	0	0	0	0	0	0	0	0
LTR	Gypsy	Abak_ltr-1_family-31	0	0	0	0	0	0	0	0	0	0	0	0	0	0	0	0	0	0	0	0	0	0	0	0	0	0	0	203	368	891	0	0	0	1880	110	0	0	0	0	0	0	0	0	0	0	0	0
LTR	Gypsy	Abak_ltr-1_family-35	0	0	0	0	0	0	0	0	0	0	0	0	0	0	0	0	0	0	0	0	0	0	0	0	0	91	0	0	0	0	0	0	0	0	118	0	0	0	0	0	0	0	0	0	0	0	0
LTR	Gypsy	Abak_ltr-1_family-37	0	0	0	0	0	0	0	0	0	0	0	0	0	0	0	0	0	0	0	0	0	0	0	0	0	0	0	0	0	0	0	0	0	188	0	0	0	0	0	0	0	0	0	0	0	0	0
LTR	Gypsy	Abak_ltr-1_family-43	0	0	0	0	0	0	0	0	0	0	0	0	0	0	0	0	0	0	0	0	0	0	0	0	0	0	0	72	0	0	0	0	0	0	0	575	0	44	343	343	0	0	734	0	0	0	0
LTR	Gypsy	Abak_ltr-1_family-45	0	0	0	0	0	0	0	0	0	0	0	0	0	0	0	0	0	0	0	0	0	0	0	0	0	0	0	0	0	0	0	0	0	429	0	247	210	0	90	0	31	0	0	0	0	0	0
LTR	Gypsy	Abak_ltr-1_family-51	0	0	0	0	0	0	0	0	0	0	0	0	0	0	0	0	0	0	0	0	0	0	0	58	166	0	69	0	0	0	0	0	0	709	602	176	212	0	141	528	0	0	193	0	0	0	0
LTR	Gypsy	Abak_ltr-1_family-55	0	0	0	0	0	0	0	0	0	0	0	0	0	0	0	0	0	0	0	0	0	0	0	0	0	0	0	0	0	224	640	1237	0	2902	1582	960	69	335	0	0	0	0	0	0	0	0	0
LTR	Gypsy	Abak_ltr-1_family-6	0	0	0	0	0	0	0	0	0	0	0	0	0	0	0	0	0	0	0	0	0	0	0	112	0	0	0	0	0	0	0	0	0	0	6	0	0	0	0	0	0	0	0	0	0	0	0
LTR	Gypsy	Abak_ltr-1_family-69	0	0	0	0	0	0	0	0	0	0	0	0	0	0	0	0	0	0	52	0	0	0	0	0	0	0	0	0	206	215	0	0	113	390	259	1590	505	229	429	46	299	128	0	0	0	0	0
LTR	Gypsy	Abak_ltr-1_family-90	0	0	0	0	0	0	0	0	0	0	0	0	0	0	0	0	0	0	0	0	0	0	0	0	0	62	0	0	0	0	0	0	0	428	482	483	282	0	254	260	0	173	0	0	0	0	0
LTR	Gypsy	Abak_ltr-1_family-91	0	0	0	0	0	0	0	0	0	0	0	0	0	0	0	0	0	0	0	0	0	0	0	64	0	0	0	0	0	0	128	129	0	0	276	477	137	0	21	0	0	0	0	0	0	0	0
LTR	Gypsy	Abak_ltr-1_family-92	0	0	0	0	0	0	34	42	0	116	0	46	0	83	44	63	65	68	71	62	61	54	319	0	51	60	0	13	0	0	0	0	0	0	0	0	0	0	0	0	0	0	0	0	0	0	0
LTR	Gypsy	Abak_rnd-1_family-143	0	0	0	0	0	0	0	0	0	0	0	0	0	0	0	0	0	0	50	0	0	0	0	72	0	350	0	8	69	238	287	286	174	33	53	45	0	0	0	0	0	0	0	0	0	0	0
LTR	Gypsy	Abak_rnd-4_family-1116	0	0	0	0	0	0	0	0	0	0	0	0	0	0	0	64	0	0	0	0	0	0	0	0	0	0	0	0	0	0	0	0	0	0	0	0	0	0	0	0	0	0	0	0	0	0	0
LTR	Gypsy	Abak_rnd-4_family-79	0	0	0	0	0	0	0	0	0	0	0	0	0	0	0	0	0	0	0	0	0	0	0	0	0	0	0	0	0	0	0	0	0	0	0	0	0	0	0	0	214	0	0	0	0	0	0
LTR	Gypsy	Abak_rnd-5_family-101	0	0	0	0	0	0	0	0	0	0	0	0	0	0	0	0	0	0	0	0	0	0	0	2	0	0	0	110	0	154	53	44	409	541	93	1	1	62	0	82	0	0	0	0	0	0	0
LTR	Gypsy	Abak_rnd-5_family-108	0	0	0	0	0	0	0	0	0	0	0	0	0	0	0	0	0	0	0	0	0	0	0	0	0	0	182	0	0	0	0	0	0	0	0	0	0	0	0	0	0	0	0	0	0	0	0
LTR	Gypsy	Abak_rnd-5_family-2554	0	0	0	0	0	0	0	0	0	0	0	0	0	0	0	0	0	0	0	0	0	0	0	0	0	0	0	0	201	0	0	0	0	0	0	0	0	0	0	0	0	0	0	0	0	0	0
LTR	Gypsy	Abak_rnd-5_family-3310	0	0	0	0	0	0	0	0	0	0	0	0	0	0	0	0	0	0	0	0	0	0	0	0	0	0	0	0	24	0	0	4	0	18	52	303	0	0	0	491	0	0	0	0	0	0	0
LTR	Gypsy	Abak_rnd-5_family-6704	0	0	0	0	0	0	0	0	0	0	0	0	0	0	0	0	0	0	0	0	0	0	0	0	0	0	0	100	0	0	111	134	0	0	5	68	121	2	0	0	0	0	0	0	0	0	0
LTR	Gypsy	Abak_rnd-6_family-300	0	0	0	0	0	0	0	0	0	0	0	0	0	0	5	0	0	0	0	0	0	68	0	0	321	63	144	71	366	551	644	1947	2435	1503	3696	4910	598	433	253	190	0	0	0	0	0	0	0
LTR	Gypsy	Cfus_ltr-1_family-12	0	0	0	0	0	0	0	0	0	0	0	0	0	0	0	0	0	0	0	0	0	0	0	0	0	0	0	0	0	0	0	0	0	0	97	148	0	675	0	0	83	0	0	0	0	0	0
LTR	Gypsy	Cfus_ltr-1_family-18	0	0	0	0	0	0	0	0	0	0	0	0	0	0	0	0	0	0	0	0	0	0	0	99	0	0	0	0	0	0	0	0	0	0	0	0	0	2697	114	0	0	0	0	0	0	0	0
LTR	Gypsy	Cfus_ltr-1_family-6	0	0	0	0	0	0	0	0	0	0	0	0	0	0	0	0	0	0	0	0	0	0	0	53	0	0	145	0	0	0	0	0	0	0	590	1722	0	0	0	0	230	0	0	0	0	0	0
LTR	Gypsy	Cfus_ltr-1_family-8	0	0	0	0	0	0	0	0	0	0	0	0	52	0	0	0	0	0	0	0	0	0	0	0	0	153	0	118	0	183	214	24	128	105	180	0	6	22	0	0	0	0	0	0	0	0	0
LTR	Gypsy	Cfus_rnd-5_family-3445	0	0	0	0	0	0	0	0	0	0	0	0	0	0	0	0	0	0	0	0	0	0	0	0	0	0	206	0	0	0	0	0	0	0	0	0	0	0	0	0	0	0	0	0	0	0	0
LTR	Gypsy	Cfus_rnd-6_family-499	0	0	0	0	0	0	0	0	0	0	0	0	0	0	0	0	0	0	0	0	0	0	0	0	0	0	0	0	0	0	0	0	132	0	0	0	0	0	0	0	0	0	0	0	0	0	0
LTR	Gypsy	chalcidoidea_Gypsy-1_NG-I	0	0	0	0	0	0	0	0	0	0	56	0	0	0	0	0	0	0	0	0	58	14	68	0	0	0	0	0	0	90	0	0	0	0	0	0	0	0	0	0	0	0	0	0	0	0	0
LTR	Gypsy	chalcidoidea_Gypsy10-NVi_I	0	0	0	0	0	0	0	0	0	0	0	0	0	0	0	0	0	0	0	0	0	0	0	0	0	0	0	0	0	0	109	0	9	0	0	0	0	0	0	0	0	0	0	0	0	0	0
LTR	Gypsy	chalcidoidea_Gypsy11-NVi_I	0	0	0	0	0	0	0	0	0	0	0	0	0	0	0	0	0	0	0	6	0	0	0	0	0	0	0	0	0	0	0	0	0	0	0	0	0	0	78	0	0	0	0	0	0	0	0
LTR	Gypsy	chalcidoidea_Gypsy12-NVi_I	0	0	0	0	0	0	0	0	0	0	0	0	0	0	0	0	0	0	0	0	0	0	105	0	96	0	0	0	123	0	407	211	0	394	0	508	141	50	0	0	0	0	0	0	0	0	0
LTR	Gypsy	chalcidoidea_Gypsy12-NVi_LTR	0	0	0	0	0	0	0	0	0	0	0	0	0	0	0	0	0	0	0	0	0	0	97	0	0	0	0	112	155	0	0	0	0	0	0	0	0	0	0	0	0	0	0	0	0	0	0
LTR	Gypsy	chalcidoidea_Gypsy15-NVi_I	0	0	0	0	0	0	0	0	0	0	0	0	0	0	0	0	0	0	0	0	0	0	80	0	0	0	0	0	0	0	0	224	0	5	0	0	0	25	0	6	0	0	0	0	0	0	0
LTR	Gypsy	chalcidoidea_Gypsy-16-I_NVi	0	0	0	0	0	0	0	0	0	0	0	0	0	0	0	0	0	0	0	0	0	0	0	0	127	0	0	0	15	841	633	11563	19496	20959	22246	5627	2235	1756	779	135	0	406	0	0	0	0	0
LTR	Gypsy	chalcidoidea_Gypsy-17-I_NVi	0	0	0	0	0	0	0	0	0	0	0	0	0	0	0	0	0	0	0	0	0	0	0	0	0	74	0	0	0	0	668	956	2437	2324	7336	5976	1531	1849	0	0	0	0	0	0	0	0	0
LTR	Gypsy	chalcidoidea_Gypsy-18-I_NVi	0	0	0	0	0	0	0	0	0	0	0	0	0	0	0	0	0	0	0	0	0	0	0	0	0	0	0	0	0	0	10	0	115	0	0	0	133	0	0	0	0	0	0	0	0	0	0
LTR	Gypsy	chalcidoidea_Gypsy-19-I_NVi	0	0	0	0	0	0	0	0	0	0	0	0	0	0	0	0	0	0	0	0	0	0	0	0	0	0	0	0	0	376	165	89	8	1056	1308	2816	2293	1211	740	0	446	0	0	0	0	0	0
LTR	Gypsy	chalcidoidea_Gypsy1-NVi_I	0	0	0	0	0	0	0	0	0	0	0	0	0	0	0	0	0	0	0	0	0	0	0	0	0	0	0	0	0	0	22	0	0	0	6	0	252	0	0	0	0	0	0	0	0	0	0
LTR	Gypsy	chalcidoidea_Gypsy-20-I_NVi	0	0	0	0	0	0	0	0	0	0	0	0	0	0	0	0	59	0	0	48	0	0	0	370	96	126	0	81	828	998	1411	197	2490	4973	6316	3128	454	779	556	0	0	0	0	0	0	0	0
LTR	Gypsy	chalcidoidea_Gypsy-21-I_NVi	0	0	0	0	0	0	0	0	0	0	0	0	0	0	0	0	0	0	0	0	15	0	0	0	0	229	0	0	0	0	192	345	0	647	502	967	1166	497	28	13	26	0	0	0	0	0	0
LTR	Gypsy	chalcidoidea_Gypsy-23-I_NVi	0	0	0	0	0	0	0	0	0	0	0	0	0	0	0	0	65	0	0	0	99	0	0	0	0	0	15	0	0	0	1084	1085	1554	3118	198	29	1534	346	29	24	140	0	0	0	0	0	0
LTR	Gypsy	chalcidoidea_Gypsy-23-LTR_NVi	0	0	0	0	0	0	0	0	0	0	0	57	0	0	0	0	0	0	67	161	62	0	79	0	0	0	0	0	0	0	0	0	0	0	0	0	0	0	0	0	0	0	0	0	0	0	0
LTR	Gypsy	chalcidoidea_Gypsy-24-I_NVi	0	0	0	0	0	0	0	0	0	0	0	0	0	0	0	0	0	0	0	0	0	0	0	0	0	0	0	234	0	280	642	0	0	366	166	20	119	19	0	0	0	0	0	0	0	0	0
LTR	Gypsy	chalcidoidea_Gypsy-26-I_NVi	0	0	0	0	44	0	49	44	0	47	0	0	0	60	0	61	56	0	0	0	22	0	117	11	19	77	0	327	77	0	0	0	0	0	0	0	0	0	0	0	0	0	0	0	0	0	0
LTR	Gypsy	chalcidoidea_Gypsy-27-I_NVi	0	0	0	0	0	0	0	0	0	0	0	0	0	0	0	0	0	0	0	0	0	0	61	0	80	0	81	262	130	0	0	0	0	0	0	29	0	0	0	0	0	0	0	0	0	0	0
LTR	Gypsy	chalcidoidea_Gypsy-29-I_NVi	0	0	0	0	0	0	0	0	0	0	0	0	0	0	0	0	0	0	0	0	35	0	0	0	0	0	0	0	0	0	0	0	0	0	0	0	0	0	0	0	0	0	0	0	0	0	0
LTR	Gypsy	chalcidoidea_Gypsy2-NVi_I	0	0	0	0	0	0	0	0	0	0	0	0	0	0	0	0	0	0	0	0	0	0	0	0	0	0	0	0	0	0	0	0	0	0	0	0	0	674	0	0	0	0	0	0	0	0	0
LTR	Gypsy	chalcidoidea_Gypsy-30-I_NVi	0	0	0	0	0	0	0	0	0	0	0	0	0	0	0	0	0	0	0	0	0	0	0	0	0	0	0	0	0	0	0	5	0	0	48	0	0	0	0	0	0	0	0	0	0	0	0
LTR	Gypsy	chalcidoidea_Gypsy-32-I_NVi	0	0	0	0	0	0	0	0	0	0	0	0	0	0	0	48	0	0	0	0	0	0	0	0	0	0	0	0	0	0	0	0	0	0	761	0	462	93	722	0	0	0	0	0	0	0	0
LTR	Gypsy	chalcidoidea_Gypsy-32-LTR_NVi	0	0	0	0	0	0	0	0	0	0	0	0	0	0	0	0	0	0	73	0	68	0	0	0	0	0	0	0	0	0	0	0	0	0	0	0	0	0	0	0	0	0	0	0	0	0	0
LTR	Gypsy	chalcidoidea_Gypsy-33-I_NVi	0	0	0	0	0	0	0	0	0	0	0	0	0	0	0	0	0	0	0	0	0	0	0	0	0	0	0	0	0	0	0	0	121	219	0	179	0	0	0	0	0	0	0	0	0	0	0
LTR	Gypsy	chalcidoidea_Gypsy-34_NVi-I	0	0	0	0	0	0	0	0	0	0	0	0	0	0	0	0	0	0	46	96	0	175	0	22	152	236	32	91	0	0	0	339	0	0	0	54	0	0	0	0	0	0	0	0	0	0	0
LTR	Gypsy	chalcidoidea_Gypsy-36_NVi-I	0	0	0	0	0	0	0	0	0	0	0	0	0	0	0	0	73	0	0	0	0	0	0	0	0	0	0	0	0	244	0	0	0	0	107	0	0	0	0	0	0	0	0	0	0	0	0
LTR	Gypsy	chalcidoidea_Gypsy-38_NVi-I	0	0	0	0	0	0	0	0	0	0	0	0	0	0	0	0	0	0	0	0	0	0	0	0	128	0	101	0	0	320	0	165	0	34	28	669	104	458	0	51	0	71	0	0	0	0	0
LTR	Gypsy	chalcidoidea_Gypsy-38_NVi-LTR	0	0	0	0	0	0	0	111	122	71	206	370	211	402	450	659	538	1252	683	701	1160	505	525	992	540	194	545	122	186	128	30	0	154	0	0	0	0	0	0	0	0	0	0	0	0	0	0
LTR	Gypsy	chalcidoidea_Gypsy5-NVi_I	0	0	0	0	0	0	0	0	0	0	0	0	0	0	0	0	0	0	63	0	0	14	0	76	92	244	170	354	91	900	425	1998	4471	8201	14247	5147	6725	2383	207	0	0	0	0	0	0	0	0
LTR	Gypsy	chalcidoidea_Gypsy6-NVi_I	0	0	0	0	0	0	0	0	0	0	0	0	0	0	0	0	0	0	0	0	0	0	0	0	0	0	0	0	0	107	0	0	0	0	915	0	0	0	0	0	0	0	0	0	0	0	0
LTR	Gypsy	chalcidoidea_Gypsy6-NVi_LTR	0	0	125	83	44	262	229	400	580	560	616	433	677	748	375	507	456	453	733	651	344	208	187	404	328	113	27	0	0	0	0	0	46	0	0	0	0	0	0	0	0	0	0	0	0	0	0
LTR	Gypsy	chalcidoidea_Gypsy7-NVi_I	0	0	0	0	0	0	0	0	0	0	0	0	0	0	0	0	0	0	0	0	0	0	0	0	125	0	0	0	129	0	0	0	0	0	0	0	0	0	0	0	0	0	0	0	0	0	0
LTR	Gypsy	chalcidoidea_Gypsy9-NVi_I	0	0	0	0	0	0	0	0	0	0	0	0	0	0	0	0	0	0	0	0	0	0	0	0	0	0	0	0	0	0	0	259	601	0	1001	421	328	1079	0	205	0	0	0	0	0	0	0
LTR	Gypsy	CsolI_rnd-5_family-128	0	0	37	0	0	42	183	261	455	313	538	638	964	1067	725	1631	1178	1228	1106	1274	823	2134	2157	1287	1470	1220	853	1180	1029	465	0	349	171	13	0	0	0	0	0	0	0	0	0	0	0	0	0
LTR	Gypsy	Dvas_rnd-6_family-2964	0	0	0	0	0	0	0	0	0	0	0	0	0	0	0	0	0	0	0	0	0	73	0	0	0	0	0	0	0	0	0	0	0	0	0	0	0	0	0	0	0	0	0	0	0	0	0
LTR	Gypsy	Ekon_ltr-1_family-104	0	0	0	0	0	0	0	0	0	0	0	0	0	0	0	0	0	0	0	0	0	0	0	0	0	0	0	0	0	0	0	0	0	0	0	135	0	0	0	0	0	0	0	0	0	0	0
LTR	Gypsy	Ekon_ltr-1_family-107	0	0	0	0	0	0	0	0	0	0	0	0	0	0	0	0	0	0	0	0	0	0	0	0	0	0	0	0	0	0	0	0	0	338	0	0	635	0	0	0	0	0	0	0	0	0	0
LTR	Gypsy	Ekon_ltr-1_family-113	0	0	0	0	0	0	0	0	0	0	0	0	0	0	0	0	0	0	0	0	0	0	0	0	0	0	0	92	81	0	0	0	0	0	0	35	0	0	0	0	0	0	0	0	0	0	0
LTR	Gypsy	Ekon_ltr-1_family-121	0	0	0	0	0	0	0	0	0	0	0	0	0	0	0	0	0	0	0	0	0	0	0	0	0	0	14	0	0	0	3	180	1127	0	575	0	59	358	28	0	0	0	0	0	0	0	0
LTR	Gypsy	Ekon_ltr-1_family-124	0	0	0	0	0	0	0	0	0	0	0	0	0	0	0	0	0	0	0	0	0	0	0	0	0	0	0	0	0	107	152	0	731	4508	5136	1714	652	149	0	0	0	0	0	0	0	0	0
LTR	Gypsy	Ekon_ltr-1_family-129	0	0	0	0	0	0	0	0	0	0	0	0	0	0	0	0	0	0	0	0	0	0	0	81	0	0	0	110	182	0	0	142	0	212	0	44	103	92	0	0	0	0	0	0	0	0	0
LTR	Gypsy	Ekon_ltr-1_family-131	0	0	0	0	0	0	0	0	0	0	0	0	0	0	0	0	0	0	0	0	0	0	0	0	0	0	0	0	0	0	0	98	0	0	372	0	0	0	0	0	0	363	0	0	0	0	0
LTR	Gypsy	Ekon_ltr-1_family-148	0	0	0	0	0	0	0	0	0	0	0	0	0	0	0	0	0	0	0	0	0	0	0	0	0	0	0	79	0	173	0	0	46	201	191	0	0	61	0	0	0	0	0	0	0	0	0
LTR	Gypsy	Ekon_ltr-1_family-152	0	0	0	0	0	0	0	0	0	0	0	0	0	0	0	0	0	0	0	0	0	0	0	0	0	79	0	0	69	273	591	430	87	0	24	0	0	78	0	0	0	0	0	0	0	0	0
LTR	Gypsy	Ekon_ltr-1_family-153	0	0	0	0	0	64	0	0	64	0	60	72	119	137	83	122	0	0	13	0	16	105	0	0	0	0	0	0	0	0	0	0	0	0	0	0	0	0	0	0	0	0	0	0	0	0	0
LTR	Gypsy	Ekon_ltr-1_family-16	0	0	0	0	0	0	0	0	0	0	0	0	0	0	0	0	0	0	0	0	0	0	0	0	0	0	0	0	0	0	0	18	0	0	0	0	0	0	0	0	0	0	0	0	0	0	0
LTR	Gypsy	Ekon_ltr-1_family-166	0	0	0	0	0	0	0	0	0	0	0	0	0	0	0	0	0	0	0	0	0	0	0	0	0	0	0	0	77	0	0	0	0	0	99	0	0	57	0	0	0	0	0	0	0	0	0
LTR	Gypsy	Ekon_ltr-1_family-169	0	0	0	0	0	0	0	0	0	0	0	0	0	0	0	0	0	0	0	0	0	0	0	0	0	0	0	133	0	0	0	0	0	0	177	0	0	0	0	0	0	0	0	0	0	0	0
LTR	Gypsy	Ekon_ltr-1_family-172	0	0	0	0	0	0	0	0	0	0	0	0	0	0	0	0	0	0	0	0	0	0	0	0	0	0	0	0	0	0	196	0	0	0	0	44	117	0	0	0	0	0	0	0	0	0	0
LTR	Gypsy	Ekon_ltr-1_family-184	0	0	0	0	0	0	0	0	0	0	0	0	0	0	0	0	0	0	0	0	0	0	0	0	0	0	0	0	0	0	0	0	0	0	0	0	207	0	0	0	0	0	0	0	0	0	0
LTR	Gypsy	Ekon_ltr-1_family-187	0	0	0	0	0	0	0	0	0	0	0	0	0	0	0	0	0	0	0	0	0	0	0	0	0	0	0	0	0	0	0	0	0	176	0	0	0	0	582	0	0	0	0	0	0	0	0
LTR	Gypsy	Ekon_ltr-1_family-200	0	0	0	0	0	0	0	0	0	0	0	0	0	0	0	0	0	0	0	0	0	0	0	0	0	20	0	0	0	0	0	0	376	0	0	0	0	0	0	0	0	0	0	0	0	0	0
LTR	Gypsy	Ekon_ltr-1_family-22	0	0	0	0	0	0	0	0	0	0	0	0	0	0	0	0	0	0	0	0	0	0	0	0	0	0	0	108	0	0	0	0	0	0	0	0	0	0	0	0	279	0	0	0	0	0	0
LTR	Gypsy	Ekon_ltr-1_family-223	0	0	0	0	0	0	0	0	0	0	0	0	0	0	0	0	0	0	58	430	354	0	0	237	0	393	182	0	409	972	0	0	291	1331	1297	134	0	0	0	0	0	0	0	0	0	0	0
LTR	Gypsy	Ekon_ltr-1_family-229	0	0	0	0	0	0	0	0	0	0	0	0	0	0	0	0	0	0	0	0	0	0	0	0	98	0	0	0	0	0	123	0	0	0	36	9	5	0	0	0	0	0	0	0	0	0	0
LTR	Gypsy	Ekon_ltr-1_family-233	0	0	0	0	0	0	0	0	0	0	0	0	0	0	0	0	0	0	0	0	0	0	0	0	0	0	0	0	0	73	0	0	0	0	0	0	0	0	0	0	0	0	0	0	0	0	0
LTR	Gypsy	Ekon_ltr-1_family-24	0	0	0	0	0	0	0	0	0	0	0	0	0	0	0	0	0	86	0	0	0	0	0	0	341	1671	230	2054	4792	1760	3775	3321	1822	733	0	0	0	0	0	0	0	0	0	0	0	0	0
LTR	Gypsy	Ekon_ltr-1_family-252	0	0	0	0	0	0	0	0	0	0	0	0	0	0	0	0	0	0	0	0	0	0	0	0	0	353	0	0	0	0	0	0	0	410	0	0	0	0	0	0	0	0	0	0	0	0	0
LTR	Gypsy	Ekon_ltr-1_family-253	0	0	0	0	0	0	0	0	0	0	0	0	0	0	0	0	0	0	0	0	0	0	0	0	0	0	0	0	0	0	0	0	225	174	0	0	0	0	0	0	0	0	0	0	0	0	0
LTR	Gypsy	Ekon_ltr-1_family-255	0	0	0	0	0	0	0	0	0	0	0	0	0	0	0	0	0	0	0	0	0	0	216	0	0	0	0	0	0	0	0	0	0	0	0	0	0	0	0	0	0	0	0	0	0	0	0
LTR	Gypsy	Ekon_ltr-1_family-263	0	0	0	0	0	0	0	0	0	0	0	0	0	0	0	0	0	0	0	0	0	0	0	0	0	0	0	0	0	0	0	0	0	0	0	0	13	0	0	0	0	0	0	0	0	0	0
LTR	Gypsy	Ekon_ltr-1_family-267	0	0	0	0	0	0	0	0	0	0	0	0	0	0	0	0	0	0	0	0	0	0	0	0	0	0	0	0	0	0	0	40	0	0	0	0	14	0	0	0	0	0	0	0	0	0	0
LTR	Gypsy	Ekon_ltr-1_family-291	0	0	0	0	0	0	0	0	0	0	0	0	0	0	0	0	0	0	0	0	0	0	0	0	0	0	0	0	0	125	0	0	0	0	106	0	0	0	0	0	0	0	0	0	0	0	0
LTR	Gypsy	Ekon_ltr-1_family-299	0	0	0	0	0	0	0	0	0	0	0	0	0	0	0	0	0	0	0	0	0	0	0	0	0	0	0	0	0	0	26	0	0	0	0	0	0	0	0	0	0	0	0	0	0	0	0
LTR	Gypsy	Ekon_ltr-1_family-30	0	0	0	0	0	0	0	0	0	0	0	0	0	0	0	0	0	0	94	0	50	0	0	0	0	0	84	15	0	0	20	28	0	51	194	25	0	0	0	0	0	0	0	0	0	0	0
LTR	Gypsy	Ekon_ltr-1_family-302	0	0	0	0	0	0	0	0	0	0	0	0	0	0	0	0	0	0	0	0	0	0	0	0	0	0	81	0	0	125	0	204	106	25	0	0	0	0	0	0	0	0	0	0	0	0	0
LTR	Gypsy	Ekon_ltr-1_family-306	0	0	0	0	0	0	0	0	0	0	0	0	0	0	0	0	0	0	0	0	0	0	0	0	0	0	0	0	0	67	138	0	0	0	0	233	0	0	0	0	0	0	0	0	0	0	0
LTR	Gypsy	Ekon_ltr-1_family-39	0	0	0	0	0	0	0	0	0	0	0	0	0	0	0	0	0	0	0	0	0	0	0	0	0	0	0	0	0	0	0	273	0	0	73	0	0	0	0	0	0	0	0	0	0	0	0
LTR	Gypsy	Ekon_ltr-1_family-42	0	0	0	0	0	0	0	0	0	0	0	0	81	38	57	0	0	116	11	81	0	0	0	0	0	0	0	0	27	133	0	0	0	0	152	592	0	0	0	0	0	0	0	0	0	0	0
LTR	Gypsy	Ekon_ltr-1_family-51	0	0	0	0	0	0	0	0	0	0	0	0	0	0	0	0	0	0	0	0	0	0	0	0	0	0	98	147	0	14	199	390	494	629	2521	3164	821	432	1371	872	0	0	0	0	0	0	0
LTR	Gypsy	Ekon_ltr-1_family-53	0	0	0	0	0	0	0	0	0	0	0	0	64	0	0	0	0	0	0	0	101	0	0	0	0	0	0	0	0	0	0	0	8	442	235	20	1136	481	0	197	0	0	0	0	0	0	0
LTR	Gypsy	Ekon_ltr-1_family-57	0	0	0	0	0	0	0	0	0	0	0	0	0	0	0	0	0	0	0	0	0	0	0	0	0	0	0	98	0	0	0	0	0	0	0	0	0	0	0	0	0	0	0	0	0	0	0
LTR	Gypsy	Ekon_ltr-1_family-67	0	0	0	0	0	0	0	0	0	0	0	0	0	0	0	0	0	0	77	0	0	0	0	0	0	0	0	166	0	0	0	0	189	120	0	9	207	0	0	0	0	0	0	0	0	0	0
LTR	Gypsy	Ekon_ltr-1_family-84	0	0	0	0	0	0	0	0	0	0	0	0	50	0	0	0	0	0	0	0	0	0	0	0	0	0	351	273	78	387	2614	1900	3854	4488	4004	1122	2312	2578	843	125	0	0	0	0	0	0	0
LTR	Gypsy	Ekon_ltr-1_family-86	0	0	0	0	0	0	0	0	0	0	0	0	0	0	0	0	0	0	98	0	0	0	0	0	178	0	0	3	236	16	447	316	290	6	111	327	7	35	1	0	0	0	0	0	0	0	0
LTR	Gypsy	Ekon_ltr-1_family-89	0	0	0	0	0	0	0	0	0	0	0	0	0	0	0	0	0	0	0	0	0	0	0	0	0	113	114	0	0	0	364	0	0	0	0	0	0	0	0	0	0	0	0	0	0	0	0
LTR	Gypsy	Ekon_rnd-1_family-115	0	0	0	0	0	0	0	0	0	0	0	0	0	0	0	0	0	0	0	0	0	0	0	0	0	0	0	0	0	0	0	0	0	3	0	0	0	0	0	0	0	0	0	0	0	0	0
LTR	Gypsy	Ekon_rnd-1_family-136	0	0	0	0	0	0	0	0	0	0	0	0	0	0	0	0	0	0	0	0	0	0	0	0	176	0	0	392	0	0	256	1882	0	256	0	0	776	0	0	0	0	0	0	0	0	0	0
LTR	Gypsy	Ekon_rnd-1_family-214	0	0	0	0	0	0	0	0	0	0	0	0	0	0	0	0	0	0	0	0	0	0	0	0	0	0	123	0	103	0	203	85	0	176	97	0	150	0	0	0	0	0	0	0	0	0	0
LTR	Gypsy	Ekon_rnd-1_family-226	0	0	0	0	0	0	0	0	0	0	0	0	0	0	0	0	0	0	0	0	0	63	0	0	0	0	54	0	0	0	0	0	0	0	0	0	0	0	0	0	0	0	0	0	0	0	0
LTR	Gypsy	Ekon_rnd-1_family-50	0	0	0	0	0	0	0	0	0	0	0	0	0	0	0	0	0	0	0	0	0	0	0	0	0	110	0	0	356	356	624	0	42	499	26	0	0	0	0	0	0	0	0	0	0	0	0
LTR	Gypsy	Ekon_rnd-1_family-51	0	0	0	0	0	0	0	0	0	0	0	0	0	0	0	0	0	0	0	0	0	0	0	1634	365	6822	12788	20335	11845	9355	5220	22162	23729	10785	4954	8141	6080	1832	615	0	0	0	0	0	0	0	0
LTR	Gypsy	Ekon_rnd-5_family-458	0	0	0	0	0	0	0	0	0	0	0	0	0	0	0	0	0	0	0	0	0	0	0	0	0	0	0	0	0	0	130	0	0	312	2096	1687	599	1583	0	0	0	0	0	0	0	0	0
LTR	Gypsy	Ekon_rnd-6_family-139	0	0	0	0	0	0	0	0	0	0	0	0	0	0	0	0	0	0	0	0	0	0	0	0	0	0	0	0	0	0	23	0	0	0	0	0	0	0	0	0	0	0	0	0	0	0	0
LTR	Gypsy	Ekon_rnd-6_family-1448	0	0	0	0	0	0	0	0	0	0	0	0	0	0	0	0	0	0	0	0	0	0	0	0	0	0	0	0	0	0	0	0	0	0	0	9	0	0	0	0	0	0	0	0	0	0	0
LTR	Gypsy	Ekon_rnd-6_family-1927	0	0	0	0	0	0	0	0	0	0	0	0	0	0	0	0	0	0	0	0	0	0	0	0	0	0	0	0	0	0	0	0	0	0	0	0	68	0	0	0	0	0	0	0	0	0	0
LTR	Gypsy	Ekon_rnd-6_family-2067	0	0	0	0	0	0	0	0	0	0	0	0	0	0	0	0	0	0	0	0	0	0	0	0	0	0	0	169	0	0	136	0	0	0	103	0	14	0	0	0	0	0	0	0	0	0	0
LTR	Gypsy	Ekon_rnd-6_family-2103	0	0	0	0	0	0	0	0	0	0	0	0	0	0	0	0	0	20	0	0	0	0	0	0	0	115	43	18	0	269	0	0	173	0	311	0	0	174	0	0	0	0	0	0	0	0	0
LTR	Gypsy	Ekon_rnd-6_family-2275	0	0	0	0	0	0	0	0	0	0	0	0	0	0	0	0	0	0	0	0	0	0	0	0	0	0	71	0	0	0	0	0	0	0	0	0	0	0	0	0	0	0	0	0	0	0	0
LTR	Gypsy	Ekon_rnd-6_family-234	0	0	0	0	0	0	0	0	0	0	0	0	0	0	0	0	0	0	0	0	68	0	0	0	0	0	0	0	0	0	0	0	0	0	0	0	0	0	0	0	0	0	0	0	0	0	0
LTR	Gypsy	Ekon_rnd-6_family-2534	0	0	0	0	0	0	0	0	0	0	0	0	0	0	0	0	0	0	0	0	0	0	0	0	0	0	0	0	0	0	0	0	0	1077	0	694	0	52	0	0	0	0	0	0	0	0	0
LTR	Gypsy	Ekon_rnd-6_family-2761	0	0	0	0	0	0	0	0	0	0	0	0	0	0	0	0	0	0	0	0	0	0	0	0	0	0	117	0	0	32	0	0	0	0	0	0	0	0	0	0	0	0	0	0	0	0	0
LTR	Gypsy	Ekon_rnd-6_family-3480	0	0	0	0	0	0	0	0	0	0	0	0	0	0	0	0	0	0	0	0	0	0	0	74	0	0	0	0	0	0	0	0	193	0	0	0	0	0	0	0	0	0	0	0	0	0	0
LTR	Gypsy	Kgib_ltr-1_family-14	0	0	0	0	0	0	0	0	0	0	0	0	0	0	0	0	0	0	0	0	0	0	0	0	0	0	0	0	95	0	0	0	0	0	0	0	0	21	0	59	52	0	0	0	0	0	0
LTR	Gypsy	Kgib_ltr-1_family-20	0	0	0	0	0	0	0	0	0	0	0	0	0	28	0	0	0	0	0	0	0	0	0	0	0	0	0	25	0	245	165	40	89	29	546	218	70	0	0	0	0	0	0	0	0	0	0
LTR	Gypsy	Kgib_ltr-1_family-4	0	0	0	0	0	0	0	0	0	0	0	0	0	0	0	0	0	0	85	0	8	0	129	0	0	0	0	0	0	0	19	0	0	41	9	23	0	20	0	13	41	0	0	0	0	0	0
LTR	Gypsy	Kgib_rnd-4_family-132	0	0	0	0	0	0	0	0	0	0	0	0	0	0	0	0	0	0	0	0	0	0	0	0	0	0	0	0	26	0	0	5	0	0	0	348	875	26	0	0	0	0	0	0	0	0	0
LTR	Gypsy	Kgib_rnd-4_family-32	0	0	0	0	0	0	0	0	0	0	0	0	0	0	0	0	0	0	0	0	0	0	0	216	0	0	0	0	7	0	0	351	676	0	0	9	0	0	0	0	0	0	0	0	0	0	0
LTR	Gypsy	Kgib_rnd-5_family-213	0	0	0	0	0	0	0	0	0	0	0	0	0	0	0	0	0	0	0	0	0	0	0	0	0	0	0	0	0	0	0	0	319	0	0	0	0	0	0	0	0	0	0	0	0	0	0
LTR	Gypsy	Kgib_rnd-5_family-39	0	0	0	0	0	0	0	0	0	0	0	0	0	0	0	0	0	0	0	0	0	0	0	0	0	0	0	0	0	0	84	0	0	0	147	0	0	0	0	0	0	0	0	0	0	0	0
LTR	Gypsy	Kgib_rnd-6_family-1678	0	0	0	0	0	0	0	0	0	0	0	0	0	0	0	0	0	0	0	0	0	78	0	0	0	0	64	0	0	0	0	0	0	0	0	0	0	0	0	0	0	0	0	0	0	0	0
LTR	Gypsy	Kgib_rnd-6_family-889	0	0	0	0	0	0	0	0	0	0	0	0	0	0	0	0	0	0	0	0	0	0	0	0	0	0	61	240	341	19	0	163	102	0	0	0	0	0	0	0	0	0	0	0	0	0	0
LTR	Gypsy	Pcor_ltr-1_family-12	0	0	0	0	0	0	0	0	0	0	0	0	0	0	0	0	0	0	0	0	0	0	0	0	0	0	0	0	0	0	0	0	0	0	0	0	0	0	774	0	0	0	0	0	0	0	0
LTR	Gypsy	Pcor_ltr-1_family-18	0	0	0	0	0	0	0	0	0	0	0	0	0	0	0	0	0	0	0	0	0	0	0	0	0	0	0	0	0	0	0	0	0	146	0	0	48	0	0	0	0	0	0	0	0	0	0
LTR	Gypsy	Pcor_ltr-1_family-20	0	0	0	0	0	0	0	0	0	0	0	0	0	0	0	0	0	0	0	0	0	0	0	0	0	0	0	0	0	0	0	59	0	0	0	794	0	0	0	0	0	0	0	0	0	0	0
LTR	Gypsy	Pcor_ltr-1_family-23	0	0	0	0	0	0	0	0	0	0	0	0	0	0	0	0	0	0	0	0	0	0	0	0	0	0	0	0	58	0	146	243	0	0	0	0	0	0	0	0	0	0	0	0	0	0	0
LTR	Gypsy	Pcor_ltr-1_family-4	0	0	0	0	0	0	0	0	0	0	0	0	0	0	0	0	0	0	0	0	0	69	0	0	0	0	0	0	0	0	0	0	400	0	575	0	0	0	0	0	0	0	0	0	0	0	0
LTR	Gypsy	Pcor_ltr-1_family-41	0	0	0	0	0	0	0	0	0	0	0	0	0	0	0	0	0	0	0	0	0	0	0	0	0	17	0	118	176	0	0	0	0	0	0	0	0	277	37	93	0	0	0	0	0	0	0
LTR	Gypsy	Pcor_ltr-1_family-8	0	0	0	0	0	0	0	0	0	0	0	0	0	0	0	0	0	0	0	0	0	0	0	0	0	0	0	0	0	0	0	0	0	0	427	0	0	0	0	0	0	0	0	0	0	0	0
LTR	Gypsy	Pcor_rnd-4_family-409	0	0	0	0	0	0	0	0	0	0	0	0	0	0	0	0	0	0	0	0	0	0	0	0	0	0	0	0	0	0	0	33	0	0	0	0	0	0	0	0	0	0	0	0	0	0	0
LTR	Gypsy	Pcor_rnd-5_family-666	0	0	0	0	0	0	0	0	0	0	0	0	0	0	0	0	0	0	0	0	0	0	0	0	0	137	0	0	0	0	0	260	0	1311	1161	233	0	0	0	0	0	0	0	0	0	0	0
LTR	Gypsy	Pcor_rnd-5_family-994	0	0	0	0	0	0	0	0	0	0	0	0	0	0	0	0	0	0	0	0	0	0	0	0	23	0	0	118	0	0	0	104	0	332	1391	3566	2065	1680	191	185	0	0	13	0	0	0	0
LTR	Gypsy	Ptri_ltr-1_family-102	0	0	0	0	0	0	0	0	0	0	0	0	0	0	0	0	0	0	0	0	0	0	0	0	0	10	270	0	0	126	270	0	0	1305	0	1212	0	0	0	0	0	0	0	0	0	0	0
LTR	Gypsy	Ptri_ltr-1_family-112	0	0	0	0	0	0	0	0	0	0	0	0	0	0	0	0	0	0	0	0	0	0	62	0	0	0	0	93	0	0	0	8	0	296	128	52	6	0	75	3	0	0	0	0	0	0	0
LTR	Gypsy	Ptri_ltr-1_family-114	0	0	0	0	0	0	0	0	0	0	0	0	0	0	0	0	0	0	0	0	0	0	0	0	0	0	0	0	0	33	414	184	0	758	240	22	0	0	0	0	0	0	0	0	0	0	0
LTR	Gypsy	Ptri_ltr-1_family-121	0	0	0	0	0	0	0	0	0	0	0	0	0	0	0	0	0	0	0	0	0	0	0	0	0	0	32	0	0	0	0	0	0	0	0	0	0	0	0	0	0	0	0	0	0	0	0
LTR	Gypsy	Ptri_ltr-1_family-128	0	0	0	0	0	0	0	0	0	0	0	0	0	0	0	0	0	0	0	0	0	0	0	0	0	0	79	0	0	0	0	130	0	0	136	296	0	0	0	0	0	0	0	0	0	0	0
LTR	Gypsy	Ptri_ltr-1_family-130	0	0	0	0	0	0	0	0	0	0	0	0	0	0	0	0	0	0	0	0	0	0	0	0	96	111	0	0	10	483	0	39	4	672	1275	1133	532	251	315	0	0	0	0	0	0	0	0
LTR	Gypsy	Ptri_ltr-1_family-138	0	0	0	0	0	0	0	0	0	0	0	0	0	0	0	0	0	0	0	0	0	0	0	0	68	0	0	37	213	0	0	39	0	126	312	41	23	59	0	0	0	0	0	0	0	0	0
LTR	Gypsy	Ptri_ltr-1_family-144	0	0	0	0	0	0	0	0	0	0	0	0	0	0	0	0	0	0	0	0	0	0	0	0	0	0	2	0	0	0	0	0	0	0	0	0	0	0	0	0	0	0	0	0	0	0	0
LTR	Gypsy	Ptri_ltr-1_family-146	0	0	0	0	0	0	0	0	0	0	0	0	0	0	0	0	0	0	0	0	0	0	0	0	0	0	0	0	0	392	0	0	0	16	0	797	24	0	0	0	0	0	0	0	0	0	0
LTR	Gypsy	Ptri_ltr-1_family-159	0	0	0	0	0	126	37	408	201	249	574	641	385	606	422	503	691	666	1232	822	858	1174	649	772	430	327	214	314	334	61	88	719	891	0	161	0	0	0	0	0	0	0	0	0	0	0	0
LTR	Gypsy	Ptri_ltr-1_family-162	0	0	0	0	0	0	0	0	0	0	0	0	0	0	0	0	0	0	0	0	0	126	0	0	0	0	0	221	0	0	82	309	589	497	0	281	1701	0	0	0	0	0	0	0	0	0	0
LTR	Gypsy	Ptri_ltr-1_family-178	0	0	0	0	0	0	0	0	0	0	0	0	0	0	0	0	0	0	0	0	0	0	0	0	0	0	0	202	0	3	35	0	0	0	0	134	0	88	21	75	0	0	0	0	0	0	0
LTR	Gypsy	Ptri_ltr-1_family-18	0	0	0	0	0	0	0	0	0	63	0	58	0	83	0	233	216	177	356	455	542	816	342	346	492	0	216	191	18	0	173	0	0	0	0	0	0	0	0	0	0	0	0	0	0	0	0
LTR	Gypsy	Ptri_ltr-1_family-191	0	0	0	0	0	0	0	0	0	0	0	0	0	0	0	0	0	0	0	0	0	0	0	0	0	0	0	0	164	0	179	0	668	0	188	697	1200	32	0	0	0	0	0	0	0	0	0
LTR	Gypsy	Ptri_ltr-1_family-193	0	0	0	0	0	0	0	0	0	0	0	0	68	0	0	0	0	136	0	0	0	0	0	68	0	0	0	0	0	149	0	0	0	0	0	0	0	0	0	0	0	0	0	0	0	0	0
LTR	Gypsy	Ptri_ltr-1_family-199	0	0	0	0	0	0	0	0	60	100	83	0	60	174	244	254	337	936	1020	842	641	859	1690	1022	1326	1222	786	555	622	562	269	46	141	100	23	0	0	0	0	27	0	0	0	0	0	0	0
LTR	Gypsy	Ptri_ltr-1_family-2	0	0	0	0	0	0	0	0	0	0	0	0	0	0	0	0	0	0	0	0	0	0	0	0	0	0	0	0	0	0	0	0	0	0	0	187	1306	388	1040	0	0	0	0	0	0	0	0
LTR	Gypsy	Ptri_ltr-1_family-203	0	0	0	0	0	0	0	0	0	0	0	0	51	0	0	0	0	0	0	0	169	7147	12115	8565	1633	30	0	0	55	0	172	3780	4225	606	248	0	0	0	0	0	0	0	0	0	0	0	0
LTR	Gypsy	Ptri_ltr-1_family-207	0	0	0	0	0	0	0	0	0	0	0	0	0	0	0	0	0	0	0	0	0	0	0	0	0	0	143	0	0	0	99	0	0	0	0	300	0	0	0	23	0	0	0	0	0	0	0
LTR	Gypsy	Ptri_ltr-1_family-208	0	0	0	0	0	0	0	0	0	0	0	0	43	0	75	102	59	168	67	252	0	170	93	80	184	0	38	109	0	0	57	0	0	0	48	0	0	0	0	0	0	0	0	0	0	0	0
LTR	Gypsy	Ptri_ltr-1_family-213	0	0	0	0	0	0	0	0	0	0	0	0	0	0	53	0	101	13	0	76	61	172	70	53	0	196	9	64	84	0	0	76	13	0	47	0	0	0	0	0	0	0	0	0	0	0	0
LTR	Gypsy	Ptri_ltr-1_family-222	0	0	0	0	0	0	0	0	0	0	0	0	0	0	0	0	0	0	0	0	0	0	0	0	0	0	0	156	0	177	0	262	0	0	571	0	0	0	0	0	0	0	0	0	0	0	0
LTR	Gypsy	Ptri_ltr-1_family-224	0	0	0	0	0	0	0	0	0	0	0	0	0	0	0	0	0	0	0	0	0	0	0	0	0	0	0	0	0	0	0	250	0	265	0	961	0	0	0	0	0	0	0	0	0	0	0
LTR	Gypsy	Ptri_ltr-1_family-226	0	0	0	0	0	0	0	0	0	0	0	0	0	0	0	0	0	0	0	0	0	0	0	0	0	0	0	84	0	0	0	0	191	0	745	145	0	0	0	0	383	0	0	0	0	0	0
LTR	Gypsy	Ptri_ltr-1_family-228	0	0	0	0	0	0	0	0	0	0	0	0	0	0	0	0	0	0	0	0	0	0	0	0	0	0	0	0	0	0	0	0	24	0	0	0	0	0	0	1778	0	0	0	0	0	0	0
LTR	Gypsy	Ptri_ltr-1_family-231	0	0	0	0	0	0	0	0	0	0	0	0	0	0	0	0	0	0	0	0	0	0	0	0	0	0	0	0	0	124	0	0	124	0	0	0	152	0	0	0	0	0	0	0	0	0	0
LTR	Gypsy	Ptri_ltr-1_family-236	0	0	0	0	0	0	0	0	0	0	0	0	0	0	0	0	0	0	0	0	0	0	0	107	0	0	0	0	0	0	0	0	0	0	0	0	0	0	0	0	0	0	0	0	0	0	0
LTR	Gypsy	Ptri_ltr-1_family-243	0	0	0	0	0	0	0	0	0	0	97	0	0	123	310	539	104	197	206	206	366	146	304	212	159	161	143	0	0	132	138	0	0	95	0	0	0	0	0	0	0	0	0	0	0	0	0
LTR	Gypsy	Ptri_ltr-1_family-252	0	0	0	0	0	0	0	0	0	0	0	0	0	0	0	0	0	0	0	0	0	0	0	9	0	0	0	0	0	0	0	0	0	0	0	0	0	0	0	0	0	0	0	0	0	0	0
LTR	Gypsy	Ptri_ltr-1_family-257	0	0	0	0	0	0	0	0	0	0	0	0	0	0	0	0	0	0	0	0	0	0	0	0	0	0	0	0	0	0	952	0	2832	355	786	0	615	0	0	0	0	0	0	0	0	0	0
LTR	Gypsy	Ptri_ltr-1_family-259	0	0	0	0	0	0	0	0	0	0	0	0	0	0	0	0	0	0	0	0	0	0	0	0	0	0	0	0	0	0	0	0	0	0	37	0	0	0	0	0	0	0	0	0	0	0	0
LTR	Gypsy	Ptri_ltr-1_family-263	0	0	0	0	0	0	0	0	0	0	0	0	0	0	0	0	0	0	0	0	0	0	0	0	0	0	0	0	0	0	0	0	160	512	12	2012	6058	852	2482	224	0	0	0	0	0	0	0
LTR	Gypsy	Ptri_ltr-1_family-264	0	0	0	0	0	0	0	0	0	0	0	0	0	0	0	0	0	0	0	0	0	0	0	0	0	0	0	0	0	0	0	0	0	0	0	0	0	1444	0	22	0	0	0	0	0	0	0
LTR	Gypsy	Ptri_ltr-1_family-269	0	0	0	0	0	0	36	43	0	79	127	0	93	8	163	31	64	81	415	262	332	138	193	243	358	206	383	82	166	9	134	0	14	0	0	0	37	0	0	0	0	0	0	0	0	0	0
LTR	Gypsy	Ptri_ltr-1_family-271	0	0	0	0	0	0	0	0	0	0	0	0	0	0	0	73	0	0	55	0	26	0	153	13	21	0	74	0	0	0	96	0	0	0	0	0	0	0	0	0	0	0	0	0	0	0	0
LTR	Gypsy	Ptri_ltr-1_family-275	0	0	0	0	0	0	0	0	0	0	0	0	0	0	0	0	0	0	0	0	0	0	0	0	69	11	0	0	0	84	0	42	0	2	0	0	0	0	0	0	0	0	0	0	0	0	0
LTR	Gypsy	Ptri_ltr-1_family-279	0	0	0	0	0	0	0	0	0	0	0	0	0	0	0	0	0	0	0	0	0	0	0	0	0	0	0	0	0	0	0	0	0	0	0	0	154	0	0	0	0	0	0	0	0	0	0
LTR	Gypsy	Ptri_ltr-1_family-281	0	0	0	0	0	0	0	0	0	0	0	0	0	0	0	0	0	0	0	0	0	0	0	0	0	0	0	0	0	0	0	0	0	1147	369	0	1577	844	0	88	0	0	0	0	0	0	0
LTR	Gypsy	Ptri_ltr-1_family-295	0	0	0	0	0	0	0	0	0	0	0	0	0	0	0	0	0	207	0	0	0	0	0	284	0	0	0	0	0	0	0	0	0	0	0	37	19	0	0	718	59	0	0	0	0	0	0
LTR	Gypsy	Ptri_ltr-1_family-297	0	0	0	0	0	0	0	0	0	0	0	0	0	0	0	0	0	33	0	0	0	0	0	89	0	104	0	0	72	201	213	0	0	0	214	173	222	554	0	0	376	0	457	0	0	0	0
LTR	Gypsy	Ptri_ltr-1_family-301	0	0	0	0	0	0	0	0	0	0	0	0	0	0	0	0	134	0	0	0	0	0	0	0	0	0	0	0	0	0	0	0	0	0	0	0	0	0	0	0	0	0	0	0	0	0	0
LTR	Gypsy	Ptri_ltr-1_family-310	0	0	0	0	0	0	0	0	0	0	0	0	0	0	0	0	0	0	0	0	0	0	0	0	0	0	0	119	0	0	0	0	0	0	0	0	0	0	0	0	0	0	0	0	0	0	0
LTR	Gypsy	Ptri_ltr-1_family-32	0	0	0	0	0	0	0	0	0	0	0	0	0	0	0	0	0	0	0	0	52	0	0	0	0	0	0	0	12	0	170	577	0	0	0	0	0	0	0	72	0	0	0	0	0	0	0
LTR	Gypsy	Ptri_ltr-1_family-320	0	0	0	0	0	0	0	0	0	0	0	0	0	0	0	0	0	0	0	36	0	0	0	0	75	0	213	0	255	0	300	489	1394	458	2690	0	770	449	0	0	0	0	0	0	0	0	0
LTR	Gypsy	Ptri_ltr-1_family-322	0	0	0	0	0	136	76	156	374	613	394	877	804	1307	1250	1062	1103	1022	1108	518	270	155	271	236	129	0	85	0	111	104	0	0	0	0	0	1003	809	573	0	0	0	0	0	0	0	0	0
LTR	Gypsy	Ptri_ltr-1_family-328	0	0	0	0	0	0	0	0	0	0	0	0	0	0	0	0	0	0	0	0	0	0	0	0	0	0	0	0	9	0	0	0	0	0	0	0	0	0	0	0	0	0	0	0	0	0	0
LTR	Gypsy	Ptri_ltr-1_family-348	0	0	0	0	0	137	0	0	223	34	40	23	34	40	42	0	0	0	0	0	0	299	0	0	61	0	328	316	278	0	0	0	0	0	0	0	0	0	0	0	0	0	0	0	0	0	0
LTR	Gypsy	Ptri_ltr-1_family-365	0	0	0	0	0	0	0	0	0	0	0	0	0	0	0	0	0	0	0	0	57	0	0	0	63	0	0	0	0	0	0	0	0	0	0	0	0	0	0	0	0	0	0	0	0	0	0
LTR	Gypsy	Ptri_ltr-1_family-380	0	0	0	0	0	0	0	0	0	0	0	0	0	0	0	0	0	0	0	0	0	0	0	0	0	0	0	0	0	0	133	0	0	0	0	0	0	0	0	0	0	0	0	0	0	0	0
LTR	Gypsy	Ptri_ltr-1_family-381	0	0	0	0	0	0	0	0	0	0	0	0	0	0	0	0	0	0	0	0	0	0	0	0	105	145	78	96	148	25	0	0	0	0	28	0	0	0	0	0	0	0	0	0	0	0	0
LTR	Gypsy	Ptri_ltr-1_family-383	0	0	0	0	0	0	0	0	0	0	0	0	0	0	0	0	0	0	0	0	0	0	0	0	0	0	0	0	0	0	0	0	0	0	217	0	201	0	0	0	0	0	0	0	0	0	0
LTR	Gypsy	Ptri_ltr-1_family-393	0	0	0	0	0	0	0	0	0	0	0	0	0	0	0	0	0	0	0	0	0	0	0	0	0	0	0	0	0	0	0	182	182	141	44	0	0	0	0	0	0	0	0	0	0	0	0
LTR	Gypsy	Ptri_ltr-1_family-394	0	0	0	0	0	0	0	0	0	0	0	0	0	0	0	0	0	0	0	0	0	0	0	0	0	0	0	0	48	0	0	0	0	0	0	3	4	0	0	0	0	0	0	0	0	0	0
LTR	Gypsy	Ptri_ltr-1_family-395	0	0	0	0	0	0	0	0	0	0	0	0	0	0	0	0	0	0	0	0	0	0	0	0	0	0	0	0	0	0	0	0	136	0	0	0	0	0	0	0	0	0	0	0	0	0	0
LTR	Gypsy	Ptri_ltr-1_family-406	0	0	0	0	0	36	0	0	0	0	80	55	54	97	0	0	0	0	0	0	81	0	0	0	0	0	0	0	0	0	0	0	0	0	0	0	0	0	0	0	0	0	0	0	0	0	0
LTR	Gypsy	Ptri_ltr-1_family-411	0	0	0	0	0	0	0	0	0	0	0	0	0	0	0	0	0	0	0	0	0	0	79	0	0	0	0	0	0	0	0	0	0	0	0	0	0	0	0	0	0	0	0	0	0	0	0
LTR	Gypsy	Ptri_ltr-1_family-412	0	0	0	0	0	0	0	0	0	0	0	0	0	0	0	0	0	0	0	58	26	0	0	105	0	0	0	0	0	0	0	0	0	0	0	0	0	0	0	0	0	0	0	0	0	0	0
LTR	Gypsy	Ptri_ltr-1_family-426	0	0	0	0	0	0	0	0	0	0	0	0	0	0	0	0	0	0	0	0	0	0	0	0	0	0	139	0	0	0	0	0	0	0	0	0	0	0	0	0	0	0	0	0	0	0	0
LTR	Gypsy	Ptri_ltr-1_family-429	0	0	0	81	0	0	0	74	0	0	0	0	0	0	0	0	0	0	0	0	0	0	0	0	0	0	0	0	0	0	0	0	0	0	0	0	0	0	0	0	0	0	0	0	0	0	0
LTR	Gypsy	Ptri_ltr-1_family-435	0	0	0	0	0	0	0	0	0	0	0	0	0	0	57	0	0	0	0	0	0	0	0	0	0	0	0	0	0	0	0	0	0	0	0	0	0	0	0	0	0	0	0	0	0	0	0
LTR	Gypsy	Ptri_ltr-1_family-436	0	0	0	0	0	0	0	0	0	0	0	0	0	0	0	0	0	0	0	0	0	0	0	0	0	0	0	0	0	0	0	0	0	0	0	0	0	0	212	0	0	0	0	0	0	0	0
LTR	Gypsy	Ptri_ltr-1_family-443	0	0	0	0	0	0	0	0	0	0	39	0	0	0	0	0	0	58	0	63	0	18	0	0	0	0	0	0	0	0	0	0	0	0	0	0	0	0	0	0	0	0	0	0	0	0	0
LTR	Gypsy	Ptri_ltr-1_family-447	0	0	0	0	0	0	0	0	0	0	0	0	0	0	0	0	0	0	0	0	0	0	0	0	0	0	0	0	0	0	448	0	0	0	231	0	0	0	0	0	0	0	0	0	0	0	0
LTR	Gypsy	Ptri_ltr-1_family-47	0	0	0	0	0	0	0	0	0	0	0	0	0	0	0	0	0	0	0	0	0	0	0	0	0	0	0	0	0	0	0	180	0	175	0	202	0	0	0	102	0	0	0	0	0	0	0
LTR	Gypsy	Ptri_ltr-1_family-472	0	0	0	0	0	0	0	0	0	0	0	0	0	0	0	0	0	0	0	0	0	0	0	0	0	0	0	0	0	0	0	0	129	0	0	0	0	0	0	0	27	0	0	0	0	0	0
LTR	Gypsy	Ptri_ltr-1_family-475	0	0	0	0	0	0	0	0	0	0	0	0	0	0	0	0	0	0	0	24	0	0	0	0	0	0	0	0	0	0	0	0	0	0	0	0	0	0	0	0	0	0	0	0	0	0	0
LTR	Gypsy	Ptri_ltr-1_family-476	0	0	0	93	0	0	0	0	0	0	0	0	0	0	0	0	0	0	0	0	0	0	0	0	0	0	0	0	0	0	0	0	0	0	0	0	0	0	0	0	0	0	0	0	0	0	0
LTR	Gypsy	Ptri_ltr-1_family-48	0	0	50	55	46	78	66	43	316	210	216	227	243	170	305	386	194	346	389	503	313	106	606	315	221	619	313	229	0	381	0	34	0	0	0	0	0	0	0	0	0	0	0	0	0	0	0
LTR	Gypsy	Ptri_ltr-1_family-483	0	0	0	0	0	0	0	0	0	0	0	0	80	0	36	49	50	0	0	0	83	8	70	149	97	164	181	63	79	95	13	20	16	70	0	49	0	0	0	0	0	0	0	0	0	0	0
LTR	Gypsy	Ptri_ltr-1_family-490	0	0	0	0	0	0	0	0	0	0	0	0	0	0	0	0	0	0	0	0	0	0	0	0	305	0	0	0	19	0	0	0	0	0	0	0	0	0	0	0	0	0	0	0	0	0	0
LTR	Gypsy	Ptri_ltr-1_family-492	30	0	0	131	0	0	0	0	24	0	0	0	0	0	0	125	78	0	0	0	133	61	64	0	0	0	0	8	0	22	0	0	0	0	0	0	0	0	0	0	0	0	0	0	0	0	0
LTR	Gypsy	Ptri_ltr-1_family-508	0	0	0	0	0	0	0	0	0	0	0	0	0	0	0	0	0	0	0	0	0	0	0	0	0	0	0	0	0	0	0	0	0	0	303	0	0	0	0	0	0	0	0	0	0	0	0
LTR	Gypsy	Ptri_ltr-1_family-509	0	0	0	0	0	0	0	0	0	0	0	143	77	19	0	11	0	196	0	0	0	0	10	0	0	17	0	0	0	0	0	0	0	0	0	0	0	0	0	0	0	0	0	0	0	0	0
LTR	Gypsy	Ptri_ltr-1_family-510	0	0	0	0	0	0	0	0	0	0	0	0	0	0	0	0	0	0	0	0	0	0	0	0	0	0	123	0	0	0	773	0	216	195	89	195	0	0	0	0	0	0	0	0	0	0	0
LTR	Gypsy	Ptri_ltr-1_family-521	0	0	0	0	0	0	0	0	0	0	0	0	0	0	0	0	0	0	0	0	0	0	0	0	2	0	172	183	17	199	243	326	235	372	457	637	285	287	66	0	0	0	0	0	0	0	0
LTR	Gypsy	Ptri_ltr-1_family-523	0	0	0	0	0	0	0	0	0	0	0	0	0	0	0	0	0	0	0	0	0	0	0	0	0	0	34	0	0	0	0	0	0	0	0	0	0	0	0	0	0	0	0	0	0	0	0
LTR	Gypsy	Ptri_ltr-1_family-529	0	0	0	0	0	0	0	0	0	44	0	0	0	114	0	0	0	0	0	0	68	0	0	0	0	0	0	0	0	0	0	0	0	0	0	0	0	0	0	0	0	0	0	0	0	0	0
LTR	Gypsy	Ptri_ltr-1_family-530	0	0	0	0	0	0	0	0	0	0	0	0	0	18	0	0	0	0	0	0	0	0	0	0	0	0	0	0	0	0	0	0	0	0	0	0	0	0	0	0	0	0	0	0	0	0	0
LTR	Gypsy	Ptri_ltr-1_family-553	0	0	0	0	0	0	0	0	0	0	0	0	0	0	0	0	0	0	0	0	0	0	0	0	0	0	0	0	0	0	0	0	106	0	0	0	0	0	0	0	0	0	0	0	0	0	0
LTR	Gypsy	Ptri_ltr-1_family-567	0	0	0	0	0	0	0	0	0	0	0	0	0	0	0	0	0	0	0	0	0	0	0	0	0	0	0	0	0	0	0	0	0	0	0	0	0	0	477	0	0	0	0	0	0	0	0
LTR	Gypsy	Ptri_ltr-1_family-58	0	0	0	0	0	0	0	0	0	0	0	0	0	0	0	0	0	0	0	89	0	0	0	0	0	0	0	0	0	0	0	0	0	0	0	0	0	0	0	0	0	0	0	0	0	0	0
LTR	Gypsy	Ptri_ltr-1_family-580	0	0	0	0	0	0	0	0	0	0	0	0	0	0	0	0	0	0	0	0	0	0	0	0	0	0	0	0	0	26	0	0	369	619	0	30	0	0	0	0	0	0	0	0	0	0	0
LTR	Gypsy	Ptri_ltr-1_family-61	0	0	0	0	0	0	0	0	0	0	0	0	0	0	0	0	0	0	0	0	0	0	0	0	0	0	0	0	0	0	0	0	0	267	423	0	0	0	225	690	0	0	0	0	0	0	0
LTR	Gypsy	Ptri_ltr-1_family-63	0	0	0	0	0	0	0	0	0	0	0	0	0	0	0	0	0	0	0	0	0	0	0	0	117	0	0	0	0	0	0	0	0	0	0	0	0	0	0	0	0	0	0	0	0	0	0
LTR	Gypsy	Ptri_ltr-1_family-66	0	0	0	0	0	0	0	0	0	0	0	0	0	0	0	0	0	0	0	0	0	0	0	189	0	0	0	0	0	0	0	0	0	0	0	0	0	0	0	0	0	0	0	0	0	0	0
LTR	Gypsy	Ptri_ltr-1_family-68	0	0	0	0	11	63	172	58	53	0	173	162	408	263	257	499	391	305	378	485	969	673	675	756	414	362	215	58	161	128	123	32	12	0	0	0	0	0	0	0	0	0	0	0	0	0	0
LTR	Gypsy	Ptri_ltr-1_family-70	0	0	0	0	0	0	0	0	0	0	0	0	0	0	0	0	0	0	0	0	0	0	0	0	0	0	0	0	0	0	0	0	0	0	121	0	0	406	0	0	0	0	0	0	0	0	0
LTR	Gypsy	Ptri_ltr-1_family-72	0	0	0	0	0	0	0	0	0	0	0	0	0	0	0	0	0	0	0	84	0	0	0	0	0	0	0	0	0	0	0	0	0	0	0	0	122	0	0	0	0	0	0	0	0	0	0
LTR	Gypsy	Ptri_ltr-1_family-82	0	0	0	0	0	0	0	0	0	0	0	0	0	0	0	0	0	0	0	0	0	0	0	0	0	0	0	0	140	0	0	864	0	471	2058	818	1516	0	667	0	0	0	0	22	0	0	0
LTR	Gypsy	Ptri_ltr-1_family-97	0	0	0	0	0	0	0	0	0	0	0	0	0	0	0	0	0	0	0	0	0	0	0	0	0	0	0	0	0	0	0	0	0	192	0	0	38	584	57	581	0	0	0	0	0	0	0
LTR	Gypsy	Ptri_rnd-1_family-145	0	0	0	0	0	0	0	0	0	0	0	0	0	0	0	0	51	0	0	0	103	0	0	10	0	110	481	655	549	390	2170	2178	1601	3571	1023	995	402	373	0	0	0	0	0	0	0	0	0
LTR	Gypsy	Ptri_rnd-1_family-157	0	0	0	0	0	0	0	0	0	0	0	0	0	0	0	102	0	0	0	0	0	0	54	0	394	0	0	0	2250	75	727	2835	180	817	96	207	612	0	0	0	0	0	0	0	0	0	0
LTR	Gypsy	Ptri_rnd-1_family-160	0	0	0	0	0	0	0	0	0	0	0	0	0	0	0	0	0	0	0	71	0	0	0	0	0	114	0	628	60	4399	8711	5837	1421	3017	608	2	0	37	0	0	0	0	0	0	0	0	0
LTR	Gypsy	Ptri_rnd-1_family-176	0	0	0	0	0	0	0	0	0	0	0	0	0	0	0	0	0	0	0	86	0	0	0	0	0	0	0	344	0	1145	0	607	161	369	0	16	0	0	0	0	0	0	0	0	0	0	0
LTR	Gypsy	Ptri_rnd-1_family-194	0	0	0	0	0	0	0	0	0	0	0	0	0	0	0	0	0	0	0	0	0	0	0	0	0	0	0	12	0	243	0	17	0	0	0	0	0	0	0	0	0	0	0	0	0	0	0
LTR	Gypsy	Ptri_rnd-1_family-264	0	0	0	0	0	0	0	0	0	0	0	0	0	0	0	0	0	0	0	0	0	0	0	0	0	28	0	0	0	0	204	9	0	0	0	0	0	0	0	0	0	0	0	0	0	0	0
LTR	Gypsy	Ptri_rnd-1_family-312	0	0	0	0	0	0	0	50	51	168	58	0	97	0	52	262	72	55	281	109	9	114	92	111	0	163	41	0	0	0	0	0	0	0	0	0	0	0	0	0	0	0	0	0	0	0	0
LTR	Gypsy	Ptri_rnd-1_family-323	0	0	0	0	0	0	0	0	0	0	0	0	0	0	0	0	0	0	0	0	0	0	0	0	0	0	279	700	861	281	803	0	0	0	0	0	0	0	0	0	0	0	0	0	0	0	0
LTR	Gypsy	Ptri_rnd-1_family-331	0	0	0	0	0	0	0	0	0	0	0	37	0	0	0	0	68	0	0	0	0	0	61	0	0	18	50	0	0	0	0	0	0	0	0	0	0	0	0	0	0	0	0	0	0	0	0
LTR	Gypsy	Ptri_rnd-1_family-335	0	0	0	0	0	0	0	0	0	0	0	0	0	0	0	0	0	0	0	0	0	0	85	0	0	0	106	86	0	401	0	1183	0	0	0	0	0	0	0	0	0	0	0	0	0	0	0
LTR	Gypsy	Ptri_rnd-1_family-384	0	0	0	0	0	0	0	0	0	0	0	0	0	0	0	0	0	0	34	0	0	0	0	0	0	0	0	0	0	0	0	0	0	0	0	0	0	0	0	0	0	0	0	0	0	0	0
LTR	Gypsy	Ptri_rnd-1_family-404	0	0	0	0	0	0	0	0	0	0	0	0	0	0	0	0	0	0	0	0	0	0	0	0	0	0	0	275	273	0	0	0	0	0	0	0	0	0	0	0	0	0	0	0	0	0	0
LTR	Gypsy	Ptri_rnd-1_family-781	0	0	0	0	0	0	0	0	0	0	0	0	0	0	0	0	0	0	0	0	0	0	0	0	0	0	0	0	0	0	0	0	5	0	350	0	0	1994	1174	0	0	0	0	0	0	0	0
LTR	Gypsy	Ptri_rnd-5_family-1090	0	0	0	0	0	0	0	0	0	185	0	44	57	141	57	151	235	485	355	360	79	589	346	233	162	189	201	237	148	0	0	200	205	167	0	0	0	0	0	0	0	0	0	0	0	0	0
LTR	Gypsy	Ptri_rnd-5_family-1441	0	0	0	0	0	0	0	0	0	0	0	0	0	0	0	0	0	0	0	0	129	0	0	0	348	0	0	908	417	687	1344	0	326	0	1668	0	0	0	0	0	0	0	0	0	0	0	0
LTR	Gypsy	Ptri_rnd-5_family-1445	0	0	0	0	0	0	0	0	0	0	0	0	0	0	0	0	0	0	0	0	0	0	79	0	0	0	0	0	0	0	0	0	0	0	0	0	0	0	0	0	0	0	0	0	0	0	0
LTR	Gypsy	Ptri_rnd-5_family-172	0	0	0	0	0	0	0	0	0	0	0	0	0	0	0	0	0	0	0	0	0	0	0	0	0	0	0	0	0	0	0	0	0	0	220	0	0	0	0	0	0	0	0	0	0	0	0
LTR	Gypsy	Ptri_rnd-5_family-173	0	0	0	0	0	0	0	0	0	0	0	0	0	0	0	0	0	0	0	0	0	0	0	0	0	0	0	0	0	0	0	0	0	0	234	0	0	0	0	0	0	0	0	0	0	0	0
LTR	Gypsy	Ptri_rnd-5_family-3562	0	0	0	0	0	0	0	0	0	0	0	0	0	0	0	0	45	0	166	56	180	81	46	67	60	0	220	0	0	81	64	0	0	0	0	0	0	0	0	0	0	0	0	0	0	0	0
LTR	Gypsy	Ptri_rnd-5_family-3886	0	0	28	0	0	68	0	43	90	86	148	347	381	412	405	531	318	251	312	127	238	245	351	19	212	82	0	0	96	0	0	0	0	0	0	0	0	0	0	0	0	0	0	0	0	0	0
LTR	Gypsy	Ptri_rnd-5_family-564	0	0	0	0	0	0	0	0	0	0	0	0	0	0	16	0	0	0	0	128	0	0	0	95	0	0	0	0	0	0	0	0	0	0	0	0	0	0	0	0	0	0	0	0	0	0	0
LTR	Gypsy	Ptri_rnd-5_family-5933	0	0	0	0	0	0	0	0	0	0	0	0	0	0	0	0	0	0	0	0	0	0	0	0	0	0	0	0	0	0	0	0	41	0	0	0	0	0	0	0	0	0	0	0	0	0	0
LTR	Gypsy	Ptri_rnd-5_family-73	0	0	0	0	0	0	0	0	0	0	0	0	0	0	0	0	0	0	0	0	0	0	0	0	164	0	0	0	132	0	0	0	0	0	0	0	0	0	0	0	0	0	0	0	0	0	0
LTR	Gypsy	Ptri_rnd-6_family-12609	0	0	0	0	0	0	0	0	0	0	0	0	0	0	0	0	0	0	0	0	0	0	0	0	0	0	0	0	24	0	0	0	0	0	0	0	0	0	0	0	0	0	0	0	0	0	0
LTR	Gypsy	Ptri_rnd-6_family-13063	0	0	0	0	0	0	0	0	0	0	0	0	0	0	0	0	0	0	0	0	0	0	272	0	0	169	0	0	258	1221	143	0	60	59	683	34	409	0	0	30	0	0	0	0	0	0	0
LTR	Gypsy	Ptri_rnd-6_family-13067	0	0	0	0	0	0	0	0	0	0	0	0	0	0	79	0	0	0	0	0	0	0	0	0	0	0	0	0	0	0	0	0	0	0	0	0	0	0	0	0	0	0	0	0	0	0	0
LTR	Gypsy	Ptri_rnd-6_family-13802	0	0	0	0	0	0	0	0	0	0	0	0	0	66	0	0	0	0	0	9	0	0	0	0	0	0	0	0	0	0	0	0	0	0	0	0	0	0	0	0	0	0	0	0	0	0	0
LTR	Gypsy	Ptri_rnd-6_family-21070	0	0	0	0	0	0	0	0	0	34	0	0	0	40	0	0	0	0	0	0	0	0	0	0	68	0	0	0	0	97	163	0	120	0	0	0	0	0	0	0	0	0	0	0	0	0	0
LTR	Gypsy	Ptri_rnd-6_family-2605	0	0	0	0	0	0	49	0	0	0	105	288	453	0	166	335	179	1185	1185	712	59	1517	0	286	108	0	290	347	123	264	0	0	246	0	0	0	0	0	0	0	0	0	0	0	0	0	0
LTR	Gypsy	Ptri_rnd-6_family-3746	0	0	0	0	0	0	0	0	0	0	0	0	0	0	0	0	0	59	79	0	0	193	18	1	31	8	76	0	0	0	0	39	0	0	0	0	0	0	0	0	0	0	0	0	0	0	0
LTR	Gypsy	Ptri_rnd-6_family-3756	0	0	0	0	0	0	0	0	0	0	0	0	0	0	0	0	0	0	0	0	0	0	0	0	0	0	0	124	0	189	217	0	284	0	0	0	0	0	0	0	0	0	0	0	0	0	0
LTR	Gypsy	Ptri_rnd-6_family-4078	0	0	0	0	0	0	0	0	0	0	0	0	0	0	0	0	0	74	0	79	0	0	0	117	195	240	3037	1062	5990	277	893	212	649	0	1263	1103	1373	271	481	0	0	0	0	0	0	0	0
LTR	Gypsy	Ptri_rnd-6_family-4278	0	0	0	0	0	0	0	0	0	70	122	0	116	67	0	180	46	75	121	84	0	118	213	374	119	152	115	184	111	0	108	0	0	0	42	42	0	0	0	0	0	0	0	0	0	0	0
LTR	Gypsy	Ptri_rnd-6_family-5306	0	0	0	0	0	0	0	0	0	0	0	0	0	0	0	0	0	0	0	0	0	0	0	0	0	0	0	0	0	0	130	0	151	0	0	0	402	0	0	0	0	0	0	0	0	0	0
LTR	Gypsy	Ptri_rnd-6_family-7736	0	0	0	0	0	0	0	0	0	0	0	0	0	0	0	0	0	0	0	0	0	0	0	0	0	108	0	0	679	205	355	1495	2533	4215	2597	3680	1946	379	301	619	0	0	0	0	0	0	0
LTR	Gypsy	Sagr_ltr-1_family-105	0	0	0	0	0	0	0	0	0	0	0	0	0	0	0	0	0	0	0	0	0	0	0	0	469	0	204	0	0	169	0	333	0	446	0	0	0	0	36	0	0	0	0	0	0	0	0
LTR	Gypsy	Sagr_ltr-1_family-109	0	0	0	0	0	0	0	0	0	0	0	0	0	0	0	0	0	0	0	0	0	0	61	0	56	0	0	0	0	0	0	484	0	1151	2028	1625	5252	3063	2818	797	225	46	0	0	0	0	0
LTR	Gypsy	Sagr_ltr-1_family-113	0	0	0	0	0	0	0	0	0	0	0	0	0	0	0	0	0	0	65	0	0	0	0	0	0	0	0	0	0	0	0	0	88	101	0	0	0	0	0	0	0	0	0	0	0	0	0
LTR	Gypsy	Sagr_ltr-1_family-119	0	0	0	0	0	0	0	0	0	0	0	0	0	0	0	0	0	0	0	0	0	77	0	0	0	0	0	0	0	0	0	0	0	0	0	0	0	0	0	0	0	0	0	0	0	0	0
LTR	Gypsy	Sagr_ltr-1_family-121	0	0	0	0	0	0	0	0	0	0	0	0	0	0	0	0	0	0	0	0	0	0	0	114	0	0	74	0	0	0	261	0	1050	1870	1843	1594	254	1159	444	325	442	0	0	0	0	0	0
LTR	Gypsy	Sagr_ltr-1_family-124	0	0	0	0	0	0	0	0	0	0	0	81	0	0	85	0	21	10	115	20	58	143	0	106	108	142	0	0	0	32	13	111	0	0	0	0	0	0	0	0	0	0	0	0	0	0	0
LTR	Gypsy	Sagr_ltr-1_family-126	0	0	0	0	0	0	0	0	0	0	0	0	51	0	0	0	0	0	52	60	0	85	0	0	84	0	0	0	386	34	222	0	0	531	0	11	290	13	0	0	0	0	0	0	0	0	0
LTR	Gypsy	Sagr_ltr-1_family-128	0	0	0	0	0	0	0	0	0	0	0	0	0	0	0	0	0	0	0	0	0	0	0	0	0	0	0	0	0	1442	0	1703	1427	0	0	0	0	0	0	0	0	0	0	0	0	0	0
LTR	Gypsy	Sagr_ltr-1_family-130	0	0	0	0	0	0	0	0	0	0	0	0	0	0	0	0	0	0	0	0	0	0	0	0	0	0	0	0	0	0	0	322	0	0	0	0	0	0	0	0	0	0	0	0	0	0	0
LTR	Gypsy	Sagr_ltr-1_family-132	0	0	0	0	0	0	0	0	0	0	0	0	0	0	0	0	0	0	0	0	0	0	0	0	0	0	0	225	486	0	564	1153	1827	2456	750	1994	0	0	0	0	0	0	0	0	0	0	0
LTR	Gypsy	Sagr_ltr-1_family-138	0	0	0	0	0	0	0	0	0	0	0	0	0	0	0	0	0	0	0	0	0	0	0	0	0	0	0	0	0	0	0	0	0	12	0	0	0	0	0	0	0	0	0	0	0	0	0
LTR	Gypsy	Sagr_ltr-1_family-143	0	0	0	0	0	0	0	0	0	0	0	0	0	0	0	0	0	0	0	0	0	0	0	21	0	0	0	437	31	0	229	0	0	0	0	0	0	0	0	0	0	0	0	0	0	0	0
LTR	Gypsy	Sagr_ltr-1_family-145	0	0	0	0	0	0	0	0	0	0	0	0	0	0	0	0	0	0	0	0	0	0	0	0	0	0	0	0	0	0	0	0	0	0	0	0	0	0	42	0	0	0	0	0	0	0	0
LTR	Gypsy	Sagr_ltr-1_family-175	0	0	0	0	0	0	0	0	0	0	0	0	0	0	0	0	0	0	0	0	0	0	0	0	0	0	0	0	0	0	0	0	0	18	4	0	47	75	0	0	0	0	0	0	0	0	0
LTR	Gypsy	Sagr_ltr-1_family-178	0	0	0	0	0	0	0	0	0	42	0	0	0	0	0	40	0	0	0	0	0	0	0	0	0	0	0	0	0	0	0	0	0	0	0	0	0	385	0	0	0	0	0	0	0	0	0
LTR	Gypsy	Sagr_ltr-1_family-20	0	0	0	0	0	0	0	0	0	0	0	0	0	0	0	0	0	0	0	0	0	0	0	0	0	0	0	0	0	40	0	113	46	9	296	67	15	584	0	0	0	0	0	0	0	0	0
LTR	Gypsy	Sagr_ltr-1_family-213	0	0	0	0	0	0	0	0	0	0	0	0	0	0	0	0	0	0	0	0	0	0	0	0	0	0	0	0	0	0	0	0	0	747	27	0	0	377	0	0	97	0	0	0	0	0	0
LTR	Gypsy	Sagr_ltr-1_family-214	0	0	0	0	0	0	0	0	0	0	0	0	0	0	0	0	0	0	0	0	0	0	0	0	0	114	62	0	0	0	0	425	0	0	0	171	0	0	0	0	0	0	0	0	0	0	0
LTR	Gypsy	Sagr_ltr-1_family-22	0	0	0	0	0	0	0	0	0	0	0	0	0	0	0	0	0	0	0	0	0	0	0	0	0	0	0	0	0	129	0	0	0	0	0	0	273	398	0	0	0	0	0	0	0	0	0
LTR	Gypsy	Sagr_ltr-1_family-227	0	0	0	0	0	0	0	0	0	0	0	0	0	0	0	0	0	0	0	0	0	0	0	0	0	0	0	0	91	1176	3289	4229	978	935	850	50	220	823	837	181	0	0	0	0	0	0	0
LTR	Gypsy	Sagr_ltr-1_family-229	16	0	0	0	0	35	0	58	70	66	41	0	8	61	72	0	50	23	22	61	172	136	0	0	0	0	0	105	0	0	0	0	0	0	0	0	0	80	0	49	0	0	0	0	0	0	0
LTR	Gypsy	Sagr_ltr-1_family-234	0	0	0	0	0	0	0	0	0	0	0	0	0	0	0	0	0	0	0	0	0	0	0	0	0	0	0	95	126	0	0	153	392	471	4153	5989	2525	3363	3182	17	134	0	0	0	0	0	0
LTR	Gypsy	Sagr_ltr-1_family-30	0	0	0	0	0	0	0	0	0	0	0	0	0	0	0	0	0	0	0	0	0	0	0	0	0	0	0	0	0	0	0	0	0	0	0	0	18	0	0	0	0	0	0	0	0	0	0
LTR	Gypsy	Sagr_ltr-1_family-34	0	0	0	0	0	0	0	0	0	0	0	0	0	0	0	0	0	0	0	0	0	0	0	0	0	0	93	0	0	0	323	0	0	0	211	200	0	0	169	0	21	0	0	0	0	0	0
LTR	Gypsy	Sagr_ltr-1_family-36	0	0	0	0	0	39	0	0	0	43	89	0	0	38	0	39	0	0	0	0	0	0	0	0	0	0	0	202	0	0	1719	310	3453	105	2189	356	741	346	464	154	159	0	0	0	0	0	0
LTR	Gypsy	Sagr_ltr-1_family-41	0	0	0	0	0	0	0	0	0	0	0	0	0	0	0	0	0	0	0	0	0	0	0	0	0	0	0	0	0	89	0	120	292	0	332	2011	1497	1009	0	420	0	465	0	0	0	0	0
LTR	Gypsy	Sagr_ltr-1_family-50	0	0	0	0	0	0	0	0	0	0	0	0	0	8	0	0	0	0	0	0	0	0	0	0	0	0	0	0	0	0	0	0	28	13	0	273	118	0	0	0	24	0	0	0	0	0	0
LTR	Gypsy	Sagr_ltr-1_family-52	0	0	0	0	0	0	0	0	0	0	0	0	0	0	0	0	0	0	0	0	0	0	0	0	0	0	0	71	134	0	0	0	0	0	0	0	774	192	606	0	77	0	0	0	0	0	0
LTR	Gypsy	Sagr_ltr-1_family-56	0	0	0	0	0	0	0	0	0	0	0	0	0	0	0	0	0	0	0	0	0	0	0	0	0	0	0	0	0	0	0	0	3133	0	1	0	0	0	0	0	0	0	0	0	0	0	0
LTR	Gypsy	Sagr_ltr-1_family-70	0	0	0	0	0	0	0	0	0	0	0	0	0	0	0	0	0	0	0	64	0	0	0	0	0	0	0	0	0	0	0	0	0	0	137	33	1243	0	0	0	0	0	0	0	0	0	0
LTR	Gypsy	Sagr_ltr-1_family-80	0	0	0	0	0	0	0	0	0	0	0	0	0	0	0	0	0	0	0	0	0	273	0	0	0	0	0	0	0	328	378	373	491	172	0	0	0	0	0	0	0	0	0	0	0	0	0
LTR	Gypsy	Sagr_ltr-1_family-82	0	0	0	0	0	0	0	0	0	0	0	0	0	0	0	0	0	0	0	0	0	0	0	0	0	0	0	300	177	785	2698	2235	1231	0	667	0	0	0	0	0	0	0	0	0	0	0	0
LTR	Gypsy	Sagr_rnd-1_family-10	0	0	0	0	0	0	0	0	0	0	0	0	0	0	0	0	0	0	0	0	0	0	152	0	0	239	0	2563	5855	9210	5442	2854	5561	2523	1945	1303	2479	0	0	0	0	0	0	0	0	0	0
LTR	Gypsy	Sagr_rnd-1_family-207	0	0	0	0	0	0	0	0	0	0	0	0	0	0	0	0	0	0	0	0	0	0	0	0	0	0	114	271	106	0	235	0	0	200	67	0	0	0	0	0	0	0	0	0	0	0	0
LTR	Gypsy	Sagr_rnd-1_family-277	0	0	0	0	0	0	0	0	0	0	0	0	0	0	0	0	0	0	0	0	0	0	0	0	0	0	0	113	0	0	0	0	0	0	31	0	0	0	0	0	0	0	0	0	0	0	0
LTR	Gypsy	Sagr_rnd-1_family-320	0	0	0	0	0	0	0	0	0	0	0	0	0	0	0	0	0	0	0	0	0	0	0	0	0	0	127	0	0	71	0	0	184	0	0	0	0	0	0	0	0	0	0	0	0	0	0
LTR	Gypsy	Sagr_rnd-1_family-333	0	0	0	0	0	0	0	0	0	0	0	0	0	0	0	0	0	0	0	0	0	0	0	0	0	0	0	62	0	0	0	0	0	0	0	0	0	0	0	0	0	0	0	0	0	0	0
LTR	Gypsy	Sagr_rnd-1_family-358	0	0	0	0	0	0	0	0	0	0	0	0	0	0	0	0	4	0	0	0	0	0	0	0	0	0	100	0	0	0	0	0	0	0	0	0	0	0	0	0	0	0	0	0	0	0	0
LTR	Gypsy	Sagr_rnd-1_family-383	0	0	0	0	0	0	0	0	0	0	0	0	0	0	0	0	0	0	0	0	0	0	0	0	0	6	0	0	0	0	0	50	0	106	0	0	0	0	0	0	0	0	0	0	0	0	0
LTR	Gypsy	Sagr_rnd-1_family-387	0	0	0	0	0	0	0	0	0	0	0	0	0	0	0	0	0	0	0	0	0	0	0	0	0	113	0	0	0	0	109	0	0	0	0	0	0	0	0	0	0	0	0	0	0	0	0
LTR	Gypsy	Sagr_rnd-1_family-80	0	0	0	0	0	0	0	0	0	0	0	0	0	0	0	0	0	0	0	0	0	0	0	0	0	0	0	152	245	0	269	0	0	165	0	0	0	0	0	0	0	0	0	0	0	0	0
LTR	Gypsy	Sagr_rnd-3_family-101	0	0	0	0	0	0	0	0	0	0	0	0	0	0	0	0	0	0	0	0	0	89	0	0	0	0	0	0	0	0	0	0	17	24	0	0	2	0	0	0	0	0	0	0	0	0	0
LTR	Gypsy	Sagr_rnd-4_family-160	0	0	0	0	0	0	0	0	0	0	0	0	0	0	0	0	0	0	0	0	0	0	0	0	62	0	462	546	483	383	847	1212	266	11	411	0	30	117	218	0	0	0	0	0	0	0	0
LTR	Gypsy	Sagr_rnd-4_family-231	0	0	0	0	0	0	0	0	0	0	0	0	0	0	0	0	0	0	0	0	0	0	0	0	0	0	0	0	0	0	0	76	0	55	0	0	0	0	0	0	0	0	0	0	0	0	0
LTR	Gypsy	Sagr_rnd-4_family-910	0	0	0	0	0	0	0	0	0	0	0	0	0	0	0	0	0	0	0	0	0	0	95	0	0	0	0	161	111	0	0	0	0	0	13	194	62	19	0	0	0	0	0	0	0	0	0
LTR	Gypsy	Sagr_rnd-5_family-1524	0	0	0	0	0	0	0	0	0	0	0	0	0	0	0	0	0	0	0	0	0	0	0	0	75	0	0	0	0	0	0	359	0	0	0	0	0	0	0	0	0	0	0	0	0	0	0
LTR	Gypsy	Sagr_rnd-5_family-1525	0	0	0	0	0	0	0	0	0	0	0	0	0	0	0	0	0	0	0	0	0	0	97	0	0	0	0	0	0	0	0	0	0	0	0	0	0	0	0	0	0	0	0	0	0	0	0
LTR	Gypsy	Sagr_rnd-5_family-1641	0	0	0	0	0	0	0	0	0	0	0	0	0	0	0	0	0	0	0	0	0	0	0	70	0	0	0	285	119	1415	415	0	1180	8	17	300	1	0	0	0	0	0	0	0	0	0	0
LTR	Gypsy	Sagr_rnd-5_family-2199	0	0	0	0	0	0	0	0	0	0	0	0	0	0	0	0	0	0	0	0	0	0	0	0	0	0	0	0	0	0	0	0	84	0	0	52	21	0	0	25	0	0	0	0	0	0	0
LTR	Gypsy	Sagr_rnd-5_family-237	0	0	0	0	0	0	0	0	0	0	88	54	90	194	0	307	134	0	83	253	103	135	167	128	166	0	0	0	39	0	0	0	0	0	0	0	0	0	0	0	0	0	0	0	0	0	0
LTR	Gypsy	Sagr_rnd-5_family-406	0	0	0	0	0	0	0	0	0	0	0	0	0	0	0	0	0	0	0	0	0	0	0	0	0	0	0	0	0	640	0	558	0	278	554	422	0	151	0	0	0	0	0	0	0	0	0
LTR	Gypsy	Sagr_rnd-5_family-441	0	0	0	0	0	0	0	0	0	0	0	0	0	0	0	0	0	0	0	0	0	0	154	0	0	0	0	0	255	0	1070	10195	333	17929	6021	4031	854	40	0	1338	222	0	0	0	0	0	0
LTR	Gypsy	Sagr_rnd-5_family-447	0	0	0	0	0	0	0	0	0	0	0	0	0	0	0	0	0	0	0	0	0	0	0	0	0	0	372	0	0	0	0	0	0	0	0	0	0	0	0	0	0	0	0	0	0	0	0
LTR	Gypsy	Sagr_rnd-5_family-7197	0	0	0	0	0	0	0	0	0	0	0	0	0	0	0	0	0	0	0	0	0	0	0	0	0	0	523	0	0	564	0	0	0	0	0	0	0	0	0	0	0	0	0	0	0	0	0
LTR	Gypsy	Sagr_rnd-5_family-72	0	0	0	0	0	0	0	0	0	0	0	0	0	0	0	0	0	0	0	0	0	0	0	0	0	198	0	0	0	0	179	0	240	0	0	0	9	0	0	0	0	0	0	0	0	0	0
LTR	Gypsy	Sagr_rnd-5_family-837	0	0	0	0	0	0	0	0	0	0	0	0	0	0	0	0	0	0	0	0	0	0	0	0	0	0	0	0	0	142	0	117	0	0	0	0	0	0	0	0	0	0	0	0	0	0	0
LTR	Gypsy	Sagr_rnd-5_family-838	0	0	0	0	0	0	0	0	0	0	0	0	0	0	0	0	0	0	0	0	0	0	0	0	0	0	0	0	0	0	0	64	0	0	54	0	0	0	0	0	0	0	0	0	0	0	0
LTR	Gypsy	Sagr_rnd-6_family-1657	0	0	0	0	0	0	0	0	0	0	0	0	0	0	0	0	0	0	0	0	0	0	0	0	0	0	0	0	0	0	0	0	0	0	0	0	165	0	0	0	0	0	0	0	0	0	0
LTR	Gypsy	Sagr_rnd-6_family-3021	0	0	0	0	0	0	0	0	0	0	0	0	0	0	0	0	0	0	0	0	0	0	0	0	0	0	0	0	0	0	0	0	0	0	0	393	163	0	0	0	0	0	0	0	0	0	0
LTR	Gypsy	Sagr_rnd-6_family-384	0	0	0	0	0	0	0	0	0	0	0	0	0	0	0	0	0	0	0	0	0	0	0	0	0	0	0	0	407	0	527	363	0	1	711	129	390	303	561	0	0	0	0	0	0	0	0
LTR	Gypsy	Sagr_rnd-6_family-45	0	0	0	0	0	0	0	0	0	0	0	0	0	0	0	0	0	0	0	0	0	0	0	0	0	0	0	0	0	0	0	0	191	11	0	0	0	269	0	0	0	0	0	0	0	0	0
LTR	Gypsy	Sagr_rnd-6_family-7414	0	0	0	0	0	0	0	0	0	0	0	0	0	0	0	0	0	0	0	0	0	0	0	0	0	0	0	0	0	0	0	0	0	0	0	0	0	51	0	0	0	0	0	0	0	0	0
LTR	Gypsy	Sagr_rnd-6_family-826	0	0	0	0	0	0	0	0	0	0	0	0	0	0	0	0	0	0	0	45	0	0	0	0	76	0	108	0	0	317	698	1224	105	1580	438	311	3	12	64	0	0	0	0	0	0	0	0
LTR	Gypsy	Sagr_rnd-6_family-874	0	0	0	0	0	0	0	0	0	0	0	0	0	0	0	0	0	0	0	0	0	0	0	0	0	0	0	0	0	0	0	0	0	0	286	288	500	417	251	417	0	0	0	0	0	0	0
LTR	Gypsy	Sbsp_ltr-1_family-11	4667	0	0	460	5309	3318	0	0	0	0	0	0	0	0	0	0	0	0	79	0	526	575	5030	11	4955	1682	8082	2390	5604	5954	11190	8774	9644	4825	12660	2344	3290	310	0	33	0	0	0	0	0	0	0
LTR	Gypsy	Sbsp_ltr-1_family-111	6766	263	928	0	391	4313	42193	6057	4996	14038	3666	7026	2792	4970	7700	11833	12551	9028	6135	15	2904	9301	4902	2896	365	414	481	655	6071	13550	27659	24239	50693	22296	22604	14297	5818	7002	4361	140	809	319	0	0	0	0	0
LTR	Gypsy	Sbsp_ltr-1_family-113	5102	0	0	0	0	0	295	1003	644	2725	0	319	499	2174	0	0	2124	1287	0	126	0	0	0	224	132	68	733	108	887	2909	837	1600	2919	1880	972	784	815	28	0	165	0	0	0	0	0	0	0
LTR	Gypsy	Sbsp_ltr-1_family-143	4835	0	0	0	0	348	8763	907	0	0	0	0	0	1384	3099	2713	3659	2618	2930	0	418	361	0	1033	0	0	258	450	2103	1625	5394	9679	45549	28693	32724	29954	11187	10262	3635	1941	986	910	0	0	0	0	0
LTR	Gypsy	Sbsp_ltr-1_family-152	6754	0	0	0	0	0	0	0	2695	1841	0	2588	3733	211	1725	367	1679	4480	3049	1624	1739	2808	428	2362	1770	1251	421	1658	1219	2102	2731	2658	3675	5870	4916	9754	10007	10061	2489	2052	1729	309	0	0	105	0	0
LTR	Gypsy	Sbsp_ltr-1_family-158	6623	0	0	1162	0	1180	496	0	0	0	0	0	51	0	43	114	76	127	217	309	172	85	301	1272	1153	922	2751	719	4857	7756	934	1464	1652	463	1268	373	65	0	711	0	0	0	0	0	0	0	0
LTR	Gypsy	Sbsp_ltr-1_family-160	5762	3111	22666	24501	24863	35449	39265	36992	52723	54952	41034	38682	27008	14248	12295	10805	13768	8618	8867	9147	9481	8353	6090	6952	8059	8015	7581	5092	5626	7809	6435	4483	4904	4304	1688	2077	830	109	0	141	0	0	0	0	0	0	0
LTR	Gypsy	Sbsp_ltr-1_family-163	10655	12789	57372	124306	109299	72458	68273	101913	146471	99632	70063	112953	137166	228132	160648	69645	72547	45614	51077	30495	21724	34647	26291	21866	14010	10039	9531	8191	11576	21834	49097	71566	116356	97280	71387	51665	28748	18946	5931	3422	931	716	146	0	0	0	0
LTR	Gypsy	Sbsp_ltr-1_family-168	0	2716	0	5518	406	3181	602	6851	7898	8084	11703	7293	6969	5621	3814	6759	6481	5317	2253	3339	2450	1238	9454	9197	3888	2936	7289	6897	6449	3999	18400	7386	8965	2191	2748	194	83	200	0	0	0	0	0	0	0	0	0
LTR	Gypsy	Sbsp_ltr-1_family-181	7927	0	0	0	856	1344	2684	3179	1604	9861	2728	1101	1121	4826	3500	908	4363	2982	2290	2107	2004	1231	2842	5023	109	197	119	1179	3147	8026	10225	18998	8916	16971	16808	11663	6222	2740	2266	653	641	423	448	0	0	0	0
LTR	Gypsy	Sbsp_ltr-1_family-183	4363	0	0	0	0	0	0	220	371	608	3855	0	2863	1314	1409	3102	220	4584	2965	1896	37	280	0	239	497	148	1167	59	2350	324	8183	3694	13345	5818	6537	3849	6929	2202	757	4003	0	97	0	0	0	0	0
LTR	Gypsy	Sbsp_ltr-1_family-187	4656	0	0	0	6114	2044	4331	2741	36	0	0	2214	1573	0	0	0	44	0	302	298	0	570	175	538	519	1372	3657	4147	8159	5288	9855	2417	4712	8572	11578	7167	5194	1835	63	454	0	0	0	0	0	0	0
LTR	Gypsy	Sbsp_ltr-1_family-188	5849	0	0	0	698	6621	9364	0	0	0	0	0	0	0	0	0	0	0	0	0	0	0	360	656	142	2273	2207	4023	13254	15348	17452	15190	12314	5016	2590	582	763	1362	543	600	0	0	0	0	0	0	0
LTR	Gypsy	Sbsp_ltr-1_family-192	4090	6033	2014	0	2236	1702	5852	0	0	0	0	0	0	0	0	0	0	0	0	0	0	0	0	944	0	6889	1258	6924	1308	2405	3490	2249	0	580	1201	349	2136	622	0	0	0	0	0	0	0	0	0
LTR	Gypsy	Sbsp_ltr-1_family-200	4528	0	1028	1406	1709	2596	0	243	1668	5352	5287	6324	714	3001	1364	0	224	1168	0	1059	110	408	0	0	299	525	161	900	191	1411	1156	1060	2928	2804	3771	1340	8120	2126	3850	374	576	515	0	0	0	37	0
LTR	Gypsy	Sbsp_ltr-1_family-201	11470	248	0	0	0	0	0	407	0	0	40	0	372	53	264	75	136	136	0	139	253	491	338	785	1432	1250	1864	474	785	1221	1231	843	2389	417	357	523	19	204	846	0	0	0	0	0	0	0	0
LTR	Gypsy	Sbsp_ltr-1_family-209	2352	0	0	0	4675	10183	5240	4665	5418	677	0	0	0	946	1222	2564	242	5953	0	901	3584	3155	0	0	0	2351	0	0	745	0	258	709	1086	518	2768	818	1808	1288	960	0	674	0	0	0	0	0	0
LTR	Gypsy	Sbsp_ltr-1_family-21	4009	70	13043	2218	45	0	0	5384	5273	0	0	44	126	86	894	2082	443	4379	1523	4916	2073	868	937	176	554	454	164	2974	1599	7459	8376	14388	5610	9485	7238	4127	6016	709	580	0	975	0	0	0	0	0	0
LTR	Gypsy	Sbsp_ltr-1_family-213	3173	119	1269	480	2855	1613	575	4940	575	191	686	0	1658	2292	4780	1616	3386	1436	912	0	279	661	950	1711	77	634	417	1438	1102	1115	1464	427	1464	1424	777	607	430	380	0	0	234	0	0	0	0	0	0
LTR	Gypsy	Sbsp_ltr-1_family-217	2309	0	0	0	0	0	52	128	0	0	0	149	140	47	178	0	75	145	216	197	269	257	237	247	359	526	221	654	177	182	453	164	261	0	0	167	27	0	0	0	0	0	0	0	0	0	0
LTR	Gypsy	Sbsp_ltr-1_family-225	0	0	1143	2990	1196	3420	2799	4384	5822	9025	5973	15416	13151	14854	4163	18677	9014	8198	5521	3203	2007	3262	2450	396	235	210	118	96	237	150	664	1637	1200	1994	3545	2606	3235	2533	1276	271	726	248	0	0	0	0	0
LTR	Gypsy	Sbsp_ltr-1_family-228	4943	0	0	0	0	0	0	0	540	5168	1063	4365	5376	6191	3331	4325	2421	2230	1001	1663	4760	4334	4034	2207	2070	1451	520	762	202	199	87	108	0	47	278	0	38	0	0	0	0	0	0	0	0	0	0
LTR	Gypsy	Sbsp_ltr-1_family-229	1815	0	0	32	0	0	0	0	0	237	0	1026	0	2825	824	0	0	0	127	503	0	0	0	587	0	0	0	559	0	0	0	0	0	121	0	81	0	0	0	0	0	0	0	0	0	0	0
LTR	Gypsy	Sbsp_ltr-1_family-230	4266	0	0	0	0	0	101	0	0	1092	232	4322	908	1671	2541	1084	1573	3617	2300	3369	776	1726	1069	0	226	0	0	242	0	0	529	143	754	3236	1269	1270	755	1623	752	0	0	0	291	0	0	0	0
LTR	Gypsy	Sbsp_ltr-1_family-232	0	166	0	328	147	0	0	0	0	0	0	0	3577	987	806	639	245	0	0	0	0	0	0	296	326	162	555	0	0	232	0	0	779	24	0	0	0	0	0	0	0	0	0	0	0	0	0
LTR	Gypsy	Sbsp_ltr-1_family-233	3232	0	762	0	0	3038	3047	1113	2430	1331	3120	865	156	1295	1759	1452	2460	1654	1847	4019	3807	1385	1203	368	721	914	1292	1033	1224	106	466	0	481	0	0	0	0	0	0	0	0	0	0	0	0	0	0
LTR	Gypsy	Sbsp_ltr-1_family-236	6275	0	0	0	0	280	225	1507	4549	6089	4758	4660	69	2454	858	2233	1368	465	337	86	491	0	722	132	817	568	2714	4545	5115	7931	3155	1522	1128	518	563	0	145	0	0	0	0	0	0	0	0	0	0
LTR	Gypsy	Sbsp_ltr-1_family-240	0	0	0	0	897	2147	306	2434	1981	1249	770	8922	1804	615	0	0	0	0	0	155	390	0	0	0	117	849	0	0	0	0	135	176	207	0	591	0	0	0	8	0	0	0	0	0	0	0	0
LTR	Gypsy	Sbsp_ltr-1_family-247	2410	0	0	0	669	5193	4267	377	168	43	167	0	43	0	0	0	0	0	68	0	0	0	157	590	355	115	0	513	1618	0	477	0	1414	291	303	0	0	320	0	0	0	0	0	0	0	0	0
LTR	Gypsy	Sbsp_ltr-1_family-249	168	3585	844	1731	3070	3592	4273	929	1075	248	187	57	529	141	79	1328	567	668	0	226	0	870	0	0	189	0	0	0	0	0	0	0	0	0	0	0	0	0	0	0	0	0	0	0	0	0	0
LTR	Gypsy	Sbsp_ltr-1_family-252	2971	0	0	0	0	0	0	0	0	0	323	0	359	0	1769	7728	10741	1646	3132	7962	11836	195	0	197	0	285	0	0	0	0	114	0	543	296	2532	1497	2720	835	510	0	494	0	0	386	0	0	0
LTR	Gypsy	Sbsp_ltr-1_family-254	4054	0	72	0	442	7601	9711	4742	9669	15923	6181	5769	0	0	0	0	0	0	0	0	0	0	0	0	0	0	112	0	1332	299	0	182	486	427	491	1286	35	25	0	0	0	0	0	0	0	0	0
LTR	Gypsy	Sbsp_ltr-1_family-262	3404	802	3871	7602	1715	1723	0	254	882	675	1627	1851	3702	8067	6961	1215	170	757	0	54	2509	727	2852	755	548	407	1485	1805	1765	1105	935	3579	1334	1288	1094	1244	359	472	12	0	321	0	0	240	0	0	0
LTR	Gypsy	Sbsp_ltr-1_family-264	0	0	4570	0	4561	3919	3058	2758	4800	506	378	1387	1671	35	574	304	152	115	0	0	0	191	0	0	0	0	0	173	381	0	0	0	0	0	0	0	0	0	0	0	0	0	0	0	0	0	0
LTR	Gypsy	Sbsp_ltr-1_family-265	1014	465	0	263	1100	902	414	1221	413	211	475	126	0	0	0	0	772	0	1074	869	1664	1385	1451	1238	0	0	230	171	221	0	0	0	0	465	0	0	0	0	0	0	0	0	0	0	0	0	0
LTR	Gypsy	Sbsp_ltr-1_family-269	658	0	0	2778	0	436	0	0	0	0	0	0	0	0	0	0	0	376	842	0	0	333	0	223	199	360	821	874	747	1947	1124	235	2074	1048	1412	406	0	0	0	0	0	185	220	0	0	0	0
LTR	Gypsy	Sbsp_ltr-1_family-27	0	4401	6069	10603	28334	11513	3621	6493	6409	1745	5078	1105	901	0	40	0	0	225	0	0	0	609	430	593	400	0	0	65	0	0	0	159	861	0	0	0	0	0	0	0	0	0	0	0	0	0	0
LTR	Gypsy	Sbsp_ltr-1_family-272	0	0	2814	1846	48	3624	1435	5195	5033	2426	470	1197	293	0	0	1033	1468	34	227	216	141	215	289	710	79	370	237	109	31	193	4	32	0	0	105	80	0	0	0	0	0	0	0	0	0	0	0
LTR	Gypsy	Sbsp_ltr-1_family-273	5731	397	42	0	0	0	0	0	0	0	0	0	0	125	141	0	0	99	114	0	571	268	100	340	259	477	311	1113	505	869	1464	810	1095	962	2281	310	0	57	185	0	0	0	0	0	0	0	0
LTR	Gypsy	Sbsp_ltr-1_family-274	45	0	684	1459	1925	5396	6172	5774	11373	4525	3483	1625	1030	0	0	117	0	0	0	0	0	21	0	0	0	0	111	13	15	573	0	146	81	968	201	276	392	4	0	0	0	0	0	0	0	0	0
LTR	Gypsy	Sbsp_ltr-1_family-282	1110	3701	3105	10348	4679	3478	1058	2802	1500	221	1851	260	642	54	0	262	252	0	0	0	0	0	126	0	287	0	265	623	616	77	0	324	165	0	0	185	0	0	0	0	0	0	0	0	0	0	0
LTR	Gypsy	Sbsp_ltr-1_family-283	2530	240	0	4110	1882	524	1078	777	389	928	379	660	1865	541	260	296	331	0	683	0	60	0	133	228	134	0	0	589	0	0	0	139	88	0	0	0	0	0	0	0	0	0	0	0	0	0	0
LTR	Gypsy	Sbsp_ltr-1_family-285	7293	0	0	0	0	0	97	1761	1157	6345	12764	11411	4396	4866	6342	2155	1084	3459	2837	711	915	1315	666	464	0	0	1055	1350	2029	1073	698	119	324	0	0	0	20	684	0	0	0	0	0	0	0	0	0
LTR	Gypsy	Sbsp_ltr-1_family-289	0	0	4288	0	10706	342	5243	510	6888	7888	3825	4782	1060	0	111	0	0	55	50	0	0	340	0	1590	1315	1102	1234	1211	569	1226	494	552	1901	0	0	0	0	317	0	0	0	0	0	0	0	0	0
LTR	Gypsy	Sbsp_ltr-1_family-290	0	0	2055	1259	770	158	334	858	0	0	102	0	0	0	0	0	0	0	0	0	0	182	0	0	92	69	0	64	375	0	524	1867	1778	668	0	0	0	97	0	0	0	0	0	0	0	0	0
LTR	Gypsy	Sbsp_ltr-1_family-291	6093	2302	2143	1674	3016	5853	8094	4922	4425	8488	5498	4251	4039	3202	5155	933	2768	5176	5116	1705	1816	2074	281	533	634	1334	514	548	3957	1081	155	3060	1116	499	1521	1915	1270	775	0	26	0	0	0	0	0	0	0
LTR	Gypsy	Sbsp_ltr-1_family-293	140	4107	13702	11529	12625	13166	23570	20176	12632	23113	15124	12127	4250	2337	3652	5458	5657	5895	5693	7316	6256	5101	5455	1283	3887	1606	1179	31	1819	1485	434	1482	1604	2604	2711	3440	1011	169	0	0	0	0	0	0	0	0	0
LTR	Gypsy	Sbsp_ltr-1_family-310	4750	4495	499	707	4598	1130	1538	1562	1075	1485	290	1198	3999	1424	905	366	89	98	0	504	684	0	405	0	234	0	40	0	88	633	660	0	527	0	0	0	0	12	0	0	106	0	0	0	0	0	0
LTR	Gypsy	Sbsp_ltr-1_family-313	67	464	5208	166	713	973	1218	1355	3162	3964	3448	1520	1316	588	643	524	332	531	358	482	903	83	320	675	54	152	311	488	0	110	172	0	0	0	458	0	0	0	0	0	0	0	0	0	0	0	0
LTR	Gypsy	Sbsp_ltr-1_family-316	6048	165	0	0	0	0	0	0	335	0	0	336	219	925	543	662	2103	4099	3902	4160	3083	6434	8932	3295	653	386	2607	2003	3406	2194	2194	591	3703	4985	3250	1622	0	0	0	456	0	0	0	0	0	0	0
LTR	Gypsy	Sbsp_ltr-1_family-317	5808	0	0	0	0	582	2551	3331	11234	10000	7223	29500	12950	4236	1575	456	401	67	257	1170	0	68	190	816	637	230	1930	1202	3506	3859	5655	2394	5751	3248	2794	3775	734	171	2445	597	0	0	0	0	0	0	0
LTR	Gypsy	Sbsp_ltr-1_family-322	6430	615	470	232	669	14484	13778	9156	4818	2453	4799	3920	2481	3174	2636	2575	1115	606	873	0	0	0	65	11	99	0	141	0	1071	39	0	0	188	0	264	212	216	0	0	0	0	0	0	0	0	0	0
LTR	Gypsy	Sbsp_ltr-1_family-334	2753	400	2711	3026	0	0	0	0	0	0	0	962	3325	2972	7302	9206	8670	7786	1553	4422	116	3565	2257	2248	301	56	89	243	1535	694	183	0	21	553	28	0	32	0	0	0	0	0	0	0	0	0	0
LTR	Gypsy	Sbsp_ltr-1_family-339	1459	839	1321	2099	3841	962	1164	1377	4340	2121	2881	1269	2130	1057	2156	1503	5107	8607	3725	3879	3636	2997	1946	3163	1721	1111	2122	1555	3774	1754	4049	4801	4501	4984	3781	2574	1547	1940	325	0	0	18	0	0	0	0	0
LTR	Gypsy	Sbsp_ltr-1_family-34	4250	1724	249	0	0	0	0	0	2975	0	0	0	510	0	848	331	0	0	390	0	333	0	0	0	0	3072	89	2150	1155	2106	302	0	1044	0	3296	383	1732	539	2255	614	1109	0	0	0	0	0	0
LTR	Gypsy	Sbsp_ltr-1_family-342	7979	0	0	182	113	793	0	1512	2910	4416	6292	9470	8175	10517	14674	5974	5190	4607	1190	3544	700	2692	1450	1554	918	4330	1259	4343	1776	1165	1257	1692	4073	8961	9728	2838	1648	2455	829	0	0	0	0	0	0	0	0
LTR	Gypsy	Sbsp_ltr-1_family-345	0	4077	4416	2441	826	371	473	0	0	0	0	232	275	1277	0	81	798	1481	0	0	169	77	579	337	138	364	0	435	347	336	0	528	1103	753	76	266	0	0	0	0	0	0	0	0	0	0	0
LTR	Gypsy	Sbsp_ltr-1_family-352	3239	0	0	0	0	0	0	0	353	0	797	430	2138	9217	14806	11908	12629	6985	8002	6264	1957	4380	1503	2989	1223	0	13	0	0	0	0	362	1109	166	244	1844	157	188	0	0	0	0	0	0	0	0	0
LTR	Gypsy	Sbsp_ltr-1_family-353	2053	1404	870	700	1508	1339	1536	2166	1591	1197	946	380	852	1852	1059	1592	1507	2146	989	1122	350	122	98	311	383	174	0	956	0	642	481	0	0	0	0	0	177	0	0	0	0	0	0	0	0	0	0
LTR	Gypsy	Sbsp_ltr-1_family-355	0	0	0	1518	590	417	349	1415	2757	2260	2109	5435	3117	7364	12925	8391	3319	6225	2326	3178	4020	3338	1703	1102	1273	568	161	306	139	0	160	0	0	0	6	0	16	0	0	0	0	0	0	0	0	0	0
LTR	Gypsy	Sbsp_ltr-1_family-359	2722	0	37	0	0	0	0	1137	1997	4701	8948	5418	1303	3082	476	372	719	1547	646	880	357	204	768	311	7	0	0	14	144	0	0	301	157	155	148	0	162	0	0	0	0	0	0	0	0	0	0
LTR	Gypsy	Sbsp_ltr-1_family-36	5546	125687	23294	10000	38723	21496	31857	44017	22692	13634	14290	12382	13829	2982	1964	8123	12025	12720	15255	13629	10215	5512	1082	12132	13616	15812	35474	19374	18849	26787	18256	14358	14333	11718	13767	12132	6837	2882	1661	517	0	0	0	0	0	0	0
LTR	Gypsy	Sbsp_ltr-1_family-367	334	70	0	291	1415	1961	2797	0	86	68	0	0	0	0	0	0	0	48	0	54	0	577	156	476	1341	3217	0	690	1648	1527	4817	1990	970	2609	723	2520	0	203	0	0	270	0	0	0	0	0	0
LTR	Gypsy	Sbsp_ltr-1_family-369	3034	1737	1811	6244	3812	6696	4252	2645	1209	2179	1234	110	482	984	386	1352	3085	2665	676	201	521	460	843	0	465	111	0	134	276	0	0	60	0	0	115	308	0	0	0	0	0	0	0	0	0	0	0
LTR	Gypsy	Sbsp_ltr-1_family-370	4231	0	0	0	0	0	0	641	87	958	1518	3441	5426	2541	7429	2213	1746	985	621	0	0	0	91	0	0	0	100	414	858	0	290	0	782	0	459	0	0	0	0	0	0	0	0	0	0	0	0
LTR	Gypsy	Sbsp_ltr-1_family-371	2193	0	84	0	0	0	0	0	326	310	201	336	227	843	1208	2110	3275	4704	2647	3256	2364	2891	1074	1491	2164	3808	2592	2988	736	970	126	1118	264	92	93	0	35	19	0	0	0	0	0	0	0	0	0
LTR	Gypsy	Sbsp_ltr-1_family-373	1017	0	0	0	713	53	154	461	0	266	1420	871	4611	2333	2133	884	770	963	329	60	353	0	81	25	0	0	0	0	0	0	0	0	0	0	0	0	0	43	228	0	0	0	153	0	0	0	0
LTR	Gypsy	Sbsp_ltr-1_family-381	1610	0	0	0	0	0	132	52	1634	1476	4650	6506	11056	6355	8368	3189	5410	5978	2347	3316	2375	2545	2948	1508	1272	738	1422	1715	365	525	131	1505	0	1056	375	0	139	0	0	0	0	0	0	0	0	0	0
LTR	Gypsy	Sbsp_ltr-1_family-386	51	763	1175	548	651	0	0	0	49	0	0	0	601	295	0	0	0	0	0	0	0	0	0	0	0	0	0	145	277	155	0	0	0	0	0	0	0	0	0	0	0	0	0	0	0	0	0
LTR	Gypsy	Sbsp_ltr-1_family-393	258	0	0	468	518	482	750	808	0	321	487	477	5	256	0	96	0	0	0	0	0	0	0	0	0	0	66	0	0	0	0	0	0	0	195	0	0	0	0	19	0	0	0	0	0	0	0
LTR	Gypsy	Sbsp_ltr-1_family-4	170598	841641	250405	308247	182548	106350	61994	74347	91098	154910	99903	90126	85457	92604	95603	71914	87854	79730	88958	78364	76148	59949	68716	82997	68069	58445	56701	38609	38012	46576	41569	34161	22237	28762	22064	19752	18857	7216	7380	2328	2015	385	0	0	0	0	0
LTR	Gypsy	Sbsp_ltr-1_family-402	3784	0	182	0	577	2663	6972	5373	3930	8907	6936	9260	11948	1467	1393	400	1550	1165	306	2931	589	832	3101	594	855	1978	2653	1992	2286	1492	1376	2267	2015	2684	1817	1396	629	375	0	0	251	0	0	0	0	0	0
LTR	Gypsy	Sbsp_ltr-1_family-405	8345	0	0	0	0	0	0	0	0	0	402	0	0	1867	1779	2107	855	826	413	119	458	418	1091	753	1170	525	1249	469	484	253	876	357	791	197	0	0	0	0	0	0	0	0	0	0	0	0	0
LTR	Gypsy	Sbsp_ltr-1_family-407	1219	0	0	858	0	77	0	0	64	2726	4605	6453	3960	2482	2472	492	1118	964	71	0	0	166	1204	1018	537	77	737	2149	385	1272	2025	886	0	97	99	188	24	19	0	0	0	0	0	0	0	0	0
LTR	Gypsy	Sbsp_ltr-1_family-410	7319	6876	1481	16359	25230	50976	36436	16833	9338	6155	2758	3250	2486	4010	2955	7136	2597	4827	7801	4031	2130	2318	3679	2552	1239	2616	4617	3367	1907	9850	1111	2828	653	745	969	628	912	424	609	0	221	0	0	0	0	0	0
LTR	Gypsy	Sbsp_ltr-1_family-416	1542	0	366	1754	0	343	991	2403	112	58	1121	1191	1237	677	521	524	328	522	3347	1941	694	152	36	200	544	0	0	152	59	15	0	0	0	99	0	0	0	0	0	0	0	0	0	0	0	0	0
LTR	Gypsy	Sbsp_ltr-1_family-417	794	295	0	0	0	394	845	215	870	216	0	0	0	0	0	0	0	0	0	0	116	243	0	468	482	0	0	774	832	146	277	575	144	0	137	0	245	249	0	249	0	0	0	0	0	0	0
LTR	Gypsy	Sbsp_ltr-1_family-418	6046	64	0	914	1737	4429	1454	0	576	216	241	91	967	107	1095	797	136	0	0	290	107	338	984	1487	1726	1567	1518	2223	2011	2055	310	426	769	96	315	113	0	0	0	0	0	0	0	0	0	0	0
LTR	Gypsy	Sbsp_ltr-1_family-419	1323	463	1627	607	1330	41	295	372	223	734	285	1728	135	439	790	770	574	73	679	829	202	742	753	378	283	0	89	0	271	181	226	32	422	0	139	729	87	258	54	0	0	0	0	0	0	0	0
LTR	Gypsy	Sbsp_ltr-1_family-420	529	0	0	0	0	0	0	0	0	0	0	0	0	0	0	0	0	0	32	529	364	401	528	1083	770	1111	791	1191	166	268	0	138	287	0	282	0	163	0	0	0	0	0	0	0	0	0	0
LTR	Gypsy	Sbsp_ltr-1_family-421	1334	0	0	0	2412	2266	69	335	167	0	10	0	18	0	0	0	337	187	812	1869	392	1247	1246	0	0	769	653	507	2956	1859	1822	2483	2262	511	494	0	573	0	0	0	0	0	0	0	0	0	0
LTR	Gypsy	Sbsp_ltr-1_family-422	7144	0	0	0	0	0	0	0	93	96	336	698	5527	3200	2312	1504	2929	1400	1128	3306	419	3731	349	632	1278	1784	920	1317	730	1353	1551	1630	3004	3144	3359	2204	0	162	129	0	202	296	0	0	0	0	0
LTR	Gypsy	Sbsp_ltr-1_family-431	3319	0	1530	644	2163	1491	2230	4648	2214	1414	1513	982	1842	270	972	30	254	0	160	664	225	462	736	322	402	97	209	141	149	0	0	0	124	0	0	0	19	21	0	0	0	0	0	0	0	0	0
LTR	Gypsy	Sbsp_ltr-1_family-49	96401	20655	11440	12812	1526	1542	7170	382	3666	601	747	561	683	4586	870	814	924	928	429	2259	1937	1126	2338	1372	951	1527	1984	3594	4202	9430	3662	2659	5180	5700	4892	3825	1523	1362	165	0	0	0	0	0	0	0	0
LTR	Gypsy	Sbsp_ltr-1_family-61	27913	4622	0	0	0	0	0	0	0	0	0	46	41	2158	2479	4837	0	2012	727	0	1738	8946	3815	2453	4308	4117	1504	272	4281	2216	3531	1452	19594	6029	7035	709	606	0	0	0	0	0	0	0	0	0	0
LTR	Gypsy	Sbsp_ltr-1_family-69	1279	5624	287	542	1477	3873	9807	11066	1626	8685	2943	2997	1935	1561	608	1837	2686	1289	3730	1838	851	1147	955	1048	1910	1405	1011	3252	1923	4769	2438	2989	3509	1924	882	1678	1841	1563	85	564	0	0	0	0	0	0	0
LTR	Gypsy	Sbsp_ltr-1_family-71	4386	0	0	0	0	0	0	0	35	0	1265	2824	2645	3828	902	7498	1820	3514	2806	3011	0	1086	1832	404	734	663	640	1096	771	228	0	544	589	269	0	0	0	109	0	0	0	0	0	0	0	0	0
LTR	Gypsy	Sbsp_ltr-1_family-82	159671	101640	90461	67097	65427	43426	104497	97510	89273	43727	65266	53370	48326	45365	69530	55502	50275	52917	85186	117046	100455	122513	89799	94978	82564	71886	45159	49185	36458	47881	51353	92888	61392	47975	38938	23224	18232	7734	3767	2183	1192	0	0	0	0	0	0
LTR	Gypsy	Sbsp_ltr-1_family-84	50	9857	801	66205	144078	29124	11716	16874	18430	9412	13836	2055	4160	91	3035	0	121	516	3004	1670	1550	4553	23824	3271	14281	3260	3096	5233	4646	5388	4059	2631	887	273	746	587	55	0	0	0	0	0	0	0	0	0	0
LTR	Gypsy	Sbsp_ltr-1_family-92	10037	59	0	148	1792	18050	79058	30697	26907	35784	34311	25340	18447	21512	21234	6424	12375	3235	2604	1188	2975	576	1899	1194	2530	2061	1349	1979	3116	2354	3877	3821	719	1633	3823	747	260	589	0	0	0	0	0	0	0	0	0
LTR	Gypsy	Sbsp_rnd-1_family-103	0	0	0	0	0	0	0	0	0	0	51	1772	292	311	396	892	3380	2146	2090	1867	2947	14905	20616	31245	71061	104701	84005	68368	52322	48791	53724	36425	21013	13776	4774	5103	1276	273	348	0	0	0	0	0	0	0	0
LTR	Gypsy	Sbsp_rnd-1_family-125	0	0	0	195	365	2956	24840	20516	32363	43505	40225	33718	30230	27283	21342	15684	17291	13950	16482	11566	7579	4286	4008	2291	3657	1144	116	1091	715	1099	165	306	132	42	88	52	0	0	0	0	0	0	0	0	0	0	0
LTR	Gypsy	Sbsp_rnd-1_family-132	0	0	0	0	0	0	0	0	530	6768	19551	8769	14921	35625	7263	7919	6721	6129	2803	4687	1825	2018	3890	2913	7483	12250	11357	17209	22495	15803	15002	12412	7474	3044	1434	813	442	0	0	0	0	0	0	0	0	0	0
LTR	Gypsy	Sbsp_rnd-1_family-135	0	0	0	2931	265	6471	2939	10986	57042	41321	18973	9494	12743	2040	10855	7949	2037	4236	1104	4319	4028	11402	8184	5971	8966	10055	13203	15069	12918	8243	4346	9184	4186	6235	2204	3597	3655	3555	1873	770	944	0	266	0	0	0	0
LTR	Gypsy	Sbsp_rnd-1_family-144	0	0	0	0	0	0	0	0	0	0	0	0	859	3328	4418	4792	4204	5138	5333	5930	8176	12924	13587	14300	8970	12602	14094	11497	6137	3018	2532	2403	371	513	1472	0	0	0	0	0	0	0	0	0	0	0	0
LTR	Gypsy	Sbsp_rnd-1_family-155	0	0	0	0	0	0	0	0	0	0	0	0	0	0	218	0	150	314	0	0	0	26	350	284	3	83	947	772	801	644	876	764	793	1077	1060	0	225	0	0	0	0	0	0	0	0	0	0
LTR	Gypsy	Sbsp_rnd-1_family-164	0	0	0	1364	847	2316	15675	46894	33421	14959	11718	19358	10090	5488	4582	2574	1808	3362	4368	3470	4631	4192	7283	5484	4653	4663	4504	3278	3046	2519	2642	2428	2802	2948	781	990	586	1250	0	0	0	0	0	0	0	0	0
LTR	Gypsy	Sbsp_rnd-1_family-167	0	0	0	0	0	0	0	0	0	0	0	0	0	6	100	0	0	0	0	175	0	177	310	773	578	1288	1669	726	1311	397	418	2280	1567	494	54	0	703	212	29	0	0	0	0	0	0	0	0
LTR	Gypsy	Sbsp_rnd-1_family-189	0	83	0	0	322	0	1068	0	24349	63789	57946	63179	19408	13407	11425	4267	6754	5397	3916	2333	8776	5443	9810	4973	6182	3814	9570	10587	6422	3923	1472	2825	1848	1028	930	0	338	0	0	0	0	0	0	0	0	0	0
LTR	Gypsy	Sbsp_rnd-1_family-204	0	0	0	0	0	0	0	1024	21776	7021	5463	0	12309	11099	4690	1296	281	885	9154	11907	12273	11809	5766	9236	14019	6282	10458	2892	5836	6396	2203	5411	2441	360	279	597	108	0	380	0	0	0	0	0	0	0	0
LTR	Gypsy	Sbsp_rnd-1_family-211	0	0	0	0	0	0	0	0	0	0	0	0	0	335	0	252	0	773	814	1229	2910	13285	18025	23710	34816	35494	41830	33565	29164	18621	21860	13664	8601	6041	2432	2474	1213	0	0	0	0	0	0	0	0	0	0
LTR	Gypsy	Sbsp_rnd-1_family-213	0	0	0	0	0	0	0	0	0	0	0	0	0	0	0	177	436	424	1473	965	1081	1198	1719	1491	1216	1081	1155	875	731	761	931	2055	1191	0	0	0	339	216	0	0	0	0	0	0	0	0	0
LTR	Gypsy	Sbsp_rnd-1_family-225	0	0	0	0	0	0	0	0	111	0	0	787	1169	437	1085	596	309	1092	421	485	974	1007	1163	1117	683	1487	95	1390	962	375	909	927	266	540	51	517	0	0	0	0	100	0	0	0	0	0	0
LTR	Gypsy	Sbsp_rnd-1_family-235	0	0	0	0	1148	0	17204	18755	8022	5580	1393	10774	7184	1925	851	0	908	13614	65545	22161	38153	48592	10464	14829	4914	8282	12489	20354	19261	21756	12082	19533	7872	7076	1852	0	125	0	0	0	0	0	0	0	0	0	0
LTR	Gypsy	Sbsp_rnd-1_family-236	0	0	0	0	0	0	0	0	0	0	0	0	0	0	0	0	0	0	133	115	215	530	1500	4841	13882	15280	18394	11906	11798	7861	6940	1331	4569	1820	1001	1026	0	0	0	0	0	0	0	0	0	0	0
LTR	Gypsy	Sbsp_rnd-1_family-250	34	0	0	56	64	0	0	0	0	0	98	490	74	6681	12720	13719	12385	11283	18956	8460	9418	15400	31537	23413	34529	24261	9047	5547	2864	3973	2789	7679	3412	2762	1993	1524	174	644	0	0	0	0	0	0	0	0	0
LTR	Gypsy	Sbsp_rnd-1_family-296	0	0	0	0	0	0	45	0	0	0	0	0	0	0	0	48	0	855	429	228	66	2192	1905	1987	4195	5310	5271	10235	9099	8857	7618	4615	1424	1139	944	1596	0	0	0	0	0	0	0	0	0	0	0
LTR	Gypsy	Sbsp_rnd-1_family-310	0	0	0	0	0	0	0	0	0	0	0	0	0	457	432	694	528	316	387	683	574	116	52	709	707	716	344	152	791	538	817	715	431	354	340	178	177	0	0	0	0	0	0	0	0	0	0
LTR	Gypsy	Sbsp_rnd-1_family-325	44	0	0	0	0	0	108	0	0	180	1297	2561	3670	2973	3571	1806	1752	523	674	208	1044	566	1638	867	1351	531	345	830	728	499	391	391	254	432	285	163	165	171	148	0	0	0	189	0	0	0	0
LTR	Gypsy	Sbsp_rnd-1_family-352	0	0	0	0	0	0	91	72	8375	15110	23161	26295	12178	12217	3041	3806	6166	3775	4359	14943	6416	7101	14171	20000	24739	16817	10383	5929	5622	5754	5586	774	120	309	0	0	0	0	0	0	0	0	0	0	0	0	0
LTR	Gypsy	Sbsp_rnd-1_family-376	0	111	901	5625	25581	53220	46552	36716	24644	16197	6191	4791	2125	871	180	450	0	0	565	98	420	0	0	0	157	122	78	92	0	9	0	0	0	0	0	0	0	0	0	0	0	0	0	0	0	0	0
LTR	Gypsy	Sbsp_rnd-1_family-390	0	0	0	13564	21236	22207	11782	3893	3626	2014	7007	7858	5567	3567	391	37	929	498	452	3652	1007	4445	9898	46118	26435	21011	17934	11706	7785	5225	4907	3671	4633	6548	4518	7124	5276	1330	172	0	315	0	0	0	0	0	0
LTR	Gypsy	Sbsp_rnd-1_family-406	0	0	218	7569	101045	119196	32652	42942	31165	21795	5627	14526	4263	5545	6746	9666	4486	3870	5820	11441	11849	5128	4837	10061	5876	10936	7772	4980	10451	7037	3781	7755	7230	1379	2083	2943	4051	1822	2305	0	994	0	0	0	658	0	0
LTR	Gypsy	Sbsp_rnd-1_family-418	0	0	0	315	0	2784	4709	5430	7756	1938	2581	1285	990	2827	1995	1324	1478	1741	3212	104	392	0	417	0	0	0	0	0	234	135	73	260	4114	882	2755	509	537	346	457	0	0	0	0	0	0	0	0
LTR	Gypsy	Sbsp_rnd-1_family-443	0	0	0	0	0	0	0	0	0	0	0	0	0	0	0	0	0	0	0	81	0	0	122	189	131	123	0	115	64	0	0	0	0	72	0	0	0	0	0	0	0	0	0	0	0	0	0
LTR	Gypsy	Sbsp_rnd-1_family-451	0	0	0	0	0	0	0	0	4087	5986	4534	4485	2945	3063	6612	354	1774	1214	1607	1323	1855	450	0	0	181	0	0	0	0	683	2676	3359	7299	2208	3022	1008	119	0	0	0	0	0	0	0	0	0	0
LTR	Gypsy	Sbsp_rnd-1_family-492	0	0	214	1319	13660	41037	29646	14103	13017	5075	6720	8313	9457	9971	2791	180	1087	3682	798	1251	1764	383	1322	742	0	0	0	109	0	187	350	333	1421	612	538	0	180	0	196	0	0	0	0	0	0	0	0
LTR	Gypsy	Sbsp_rnd-1_family-499	28	0	0	426	0	640	840	781	620	2188	6386	11723	7416	5661	2198	2858	474	362	62	301	188	102	0	0	132	184	143	143	374	473	1397	75	636	987	576	934	652	619	0	0	0	0	0	0	0	0	0
LTR	Gypsy	Sbsp_rnd-1_family-503	26	67	35	0	77	760	7396	27458	27358	28304	15833	9979	12993	10045	8198	5325	3230	1636	2319	5346	5118	10165	8691	10637	7278	8662	11730	6435	10054	6539	7240	4413	2030	5649	2305	2394	790	245	299	221	0	0	0	0	0	0	0
LTR	Gypsy	Sbsp_rnd-1_family-521	0	0	71	0	0	0	0	0	628	210	1079	756	86	0	0	533	0	351	0	0	0	0	0	0	0	0	0	0	0	0	29	0	80	517	52	908	80	81	0	0	0	0	0	0	0	0	0
LTR	Gypsy	Sbsp_rnd-1_family-524	0	0	0	0	0	74	0	4724	21837	21519	23409	7342	9130	6893	7408	3069	3380	4303	2025	2683	3042	230	240	0	171	856	2618	3278	219	1475	1374	1274	1080	2375	3943	2464	423	0	0	0	0	0	0	0	0	0	0
LTR	Gypsy	Sbsp_rnd-1_family-525	0	0	0	0	0	0	0	0	0	0	0	0	0	0	0	0	0	0	0	149	161	131	714	301	622	925	1911	0	594	327	715	1211	789	727	291	0	433	0	0	0	0	0	0	0	0	0	0
LTR	Gypsy	Sbsp_rnd-1_family-527	0	0	0	0	0	0	0	0	0	0	0	214	860	5752	2227	805	1131	1657	3521	6165	5438	2232	2013	1563	325	2445	1660	2819	1617	4151	1159	1461	896	577	1368	496	0	0	0	0	0	0	0	0	0	0	0
LTR	Gypsy	Sbsp_rnd-1_family-541	0	0	0	0	0	0	0	0	0	0	0	0	0	0	0	0	115	0	0	0	0	0	0	0	0	0	0	0	0	0	0	0	0	0	0	0	0	0	0	0	0	0	0	0	0	0	0
LTR	Gypsy	Sbsp_rnd-1_family-607	0	0	0	0	63	0	60	0	0	0	0	0	0	0	0	0	0	0	141	0	0	0	0	0	0	0	0	0	0	0	0	0	0	0	0	0	0	0	0	0	0	0	0	0	0	0	0
LTR	Gypsy	Sbsp_rnd-1_family-609	0	0	0	0	0	461	483	262	1484	734	1654	0	932	943	0	0	173	150	0	312	0	0	360	189	0	0	0	0	0	0	120	0	0	0	142	0	0	0	0	0	0	0	0	0	0	0	0
LTR	Gypsy	Sbsp_rnd-1_family-663	0	0	0	0	0	0	0	0	0	0	0	0	156	81	0	0	444	0	0	95	0	302	0	92	340	62	0	13	122	162	130	0	0	0	0	0	0	0	0	0	0	0	0	0	0	0	0
LTR	Gypsy	Sbsp_rnd-1_family-668	0	0	0	0	0	0	0	0	0	0	0	150	149	0	82	0	0	130	0	0	0	236	0	126	0	0	0	0	0	0	0	0	0	0	0	0	0	0	0	0	0	0	0	0	0	0	0
LTR	Gypsy	Sbsp_rnd-1_family-672	0	0	0	0	0	0	0	0	0	0	0	0	73	0	0	0	0	0	0	0	0	69	0	0	0	0	0	0	162	48	0	0	0	0	0	0	0	0	0	0	0	0	0	0	0	0	0
LTR	Gypsy	Sbsp_rnd-4_family-201	76	0	124	120	2291	11810	50552	75064	59109	34606	20841	9388	19774	31723	19785	21954	17783	16403	7952	10374	12723	8104	9278	8601	16794	15108	18587	14588	18338	14699	4099	5759	3004	2365	3912	2215	238	177	0	217	0	0	0	0	0	0	0
LTR	Gypsy	Sbsp_rnd-4_family-307	58	316	266	964	3042	19956	65839	37571	19943	27597	14857	22866	28000	40853	46264	30642	30544	53679	21836	16345	15098	17298	20328	13696	20143	20358	16272	10007	10838	5996	8587	3475	724	2655	541	85	0	0	0	316	0	0	0	0	0	0	0
LTR	Gypsy	Sbsp_rnd-4_family-998	0	0	0	0	6	41	0	0	1738	176	281	22	2148	465	3399	1833	1311	729	850	1274	361	2865	522	2907	1850	1409	2493	4120	3329	2892	1257	4858	2576	497	182	0	0	0	0	0	0	0	0	0	0	0	0
LTR	Gypsy	Sbsp_rnd-5_family-1032	0	0	0	0	0	0	0	0	0	6599	8673	18331	18022	7632	20135	8202	7710	5840	11096	6643	20460	57004	53996	142902	111228	57699	38111	36378	38818	11670	21311	7409	5400	6416	3244	3169	1262	1139	298	0	0	0	0	0	0	0	0
LTR	Gypsy	Sbsp_rnd-5_family-1149	15878	2276	1970	4713	221	395	614	1140	927	1998	1654	1628	3036	3422	4789	4929	5094	6802	6037	6177	7194	11384	13365	13499	17588	17219	13877	10422	6817	5126	635	1019	18	594	131	27	26	0	0	0	0	0	0	0	0	0	0
LTR	Gypsy	Sbsp_rnd-5_family-1339	0	0	0	134	274	1926	1743	4217	6212	3718	925	830	4870	3970	1421	3451	2846	2130	895	379	2274	2679	3245	1691	3198	1839	2339	2535	2979	1794	956	1156	1107	173	620	414	988	0	34	0	0	0	0	0	0	0	0
LTR	Gypsy	Sbsp_rnd-5_family-135	0	0	0	0	0	1393	7372	16102	53081	114533	27049	31707	12226	19887	42165	50716	38741	25367	11097	15164	10429	7155	15913	24971	67509	69034	74820	147155	152296	110311	88172	88646	74144	62510	57363	21036	8152	4733	1095	1031	60	474	0	0	0	0	0
LTR	Gypsy	Sbsp_rnd-5_family-1699	0	0	0	0	0	0	345	119	1009	0	20105	20162	12394	6036	5236	10917	5091	4163	2157	7099	1196	82	4065	4079	4285	10003	9803	11288	14064	21667	16612	23365	6665	7141	1478	2005	2002	972	0	0	0	0	0	0	0	0	0
LTR	Gypsy	Sbsp_rnd-5_family-2000	0	0	0	0	0	0	0	0	0	0	121	0	1801	1439	155	1832	145	2335	965	1414	2806	1393	1784	291	0	773	659	869	844	403	584	0	179	274	0	348	0	0	0	0	0	0	0	0	0	0	0
LTR	Gypsy	Sbsp_rnd-5_family-2328	0	0	0	0	0	0	196	183	175	7235	7406	8652	7390	12224	10122	14785	18662	27414	23485	11483	4871	8198	7482	3289	1497	268	842	310	1012	1889	495	244	0	338	772	0	123	0	0	0	0	0	0	0	0	0	0
LTR	Gypsy	Sbsp_rnd-5_family-2851	0	0	45	0	0	0	700	454	20543	38178	15868	19898	23092	12308	29102	18522	12315	9725	5931	3551	2183	7715	3529	5692	3990	949	268	142	536	195	101	548	1362	2036	2632	510	2591	760	0	0	0	0	0	0	0	0	0
LTR	Gypsy	Sbsp_rnd-5_family-3464	47	0	218	42525	36818	1742	4420	9953	5546	1214	6164	0	0	0	0	82	0	0	55	632	197	1469	5536	2418	4321	2465	4272	1319	1497	613	1880	676	1545	582	288	0	0	0	0	0	0	0	0	0	0	0	0
LTR	Gypsy	Sbsp_rnd-5_family-397	0	0	0	412	714	4053	5703	9812	9274	13240	6384	1948	0	54	513	3476	7169	17003	9080	14241	8251	4396	4846	4721	1891	2893	1568	884	933	633	279	1354	84	839	1084	175	0	0	0	151	0	0	0	0	0	0	0
LTR	Gypsy	Sbsp_rnd-5_family-4957	0	0	0	0	0	0	0	559	492	2418	4500	10294	6932	14725	10407	5003	5238	6655	5687	1057	1810	3383	1452	1111	701	198	673	186	1011	0	590	605	538	0	0	0	981	0	0	645	0	0	0	0	0	0	0
LTR	Gypsy	Sbsp_rnd-5_family-5303	0	0	0	0	0	0	0	0	343	3490	1376	0	3159	4277	343	1825	1874	1244	1440	3246	9254	4441	1256	3486	5328	7856	9281	7283	5279	6317	803	6045	1316	817	3574	3247	1469	237	0	0	0	0	0	0	0	0	0
LTR	Gypsy	Sbsp_rnd-5_family-638	0	0	0	0	0	0	0	0	0	0	21	0	236	77	0	0	122	671	61	0	69	1996	224	930	458	6623	1036	3610	2758	1438	2441	2300	2114	2237	665	415	0	0	0	0	0	0	0	0	0	0	0
LTR	Gypsy	Sbsp_rnd-5_family-666	0	0	0	0	37	0	0	0	0	0	259	138	415	0	268	1335	281	816	207	595	1238	3545	3325	2088	4377	4310	4900	6410	8834	9983	1260	1011	1157	0	0	389	0	0	0	0	0	0	0	0	0	0	0
LTR	Gypsy	Sbsp_rnd-5_family-7885	9538	14794	9601	3017	7387	2784	380	4156	8402	6529	3420	4663	2636	4898	570	3693	175	2465	2818	3093	537	1843	1604	1059	775	2410	1616	394	496	304	603	0	0	0	1079	245	0	0	0	0	0	0	0	0	0	0	0
LTR	Gypsy	Sbsp_rnd-6_family-1028	0	0	0	579	0	1569	9592	6994	604	0	0	0	1010	0	252	0	350	73	128	0	0	0	937	1743	0	879	1014	1454	1435	2475	1096	447	716	0	508	484	102	0	0	0	0	0	0	0	0	0	0
LTR	Gypsy	Sbsp_rnd-6_family-1029	167	721	11043	20668	36084	4666	3725	1259	2701	3174	3883	231	1445	3461	4828	5439	438	715	2834	932	1157	309	533	935	986	1213	2616	384	337	349	78	0	625	515	3679	641	0	0	0	0	0	0	0	0	0	0	0
LTR	Gypsy	Sbsp_rnd-6_family-1111	0	0	0	0	0	0	0	0	0	0	367	854	0	2443	158	3558	6734	1960	7695	6096	7411	24670	21204	42212	17225	18877	12537	12526	9243	5133	4711	4295	1533	2033	756	1369	0	0	0	0	0	0	0	0	0	0	0
LTR	Gypsy	Sbsp_rnd-6_family-11132	542	6617	2669	5644	4342	2155	571	418	1050	1899	292	1084	1529	2882	5062	3803	3191	2158	1373	871	884	198	52	52	32	138	0	251	0	39	348	0	0	0	0	0	0	0	0	0	0	0	0	0	0	0	0
LTR	Gypsy	Sbsp_rnd-6_family-1226	0	0	0	0	0	0	0	119	177	0	718	250	3597	4122	8375	8498	2400	1403	959	0	1321	865	580	3085	5819	9312	8258	6336	10834	7567	8428	5377	2051	2986	3374	1104	728	322	677	0	0	0	0	0	0	0	0
LTR	Gypsy	Sbsp_rnd-6_family-1360	0	0	0	81	398	1558	7083	16987	21167	20744	12087	12046	8469	8873	9932	3629	3817	962	0	387	0	0	0	0	59	110	63	0	108	113	0	113	308	0	291	358	282	921	0	1043	492	723	0	0	0	0	0
LTR	Gypsy	Sbsp_rnd-6_family-14108	0	0	37	0	0	0	0	0	0	0	59	1152	940	5610	658	0	3502	2346	1983	1366	1736	790	474	644	1082	2168	2122	1717	2917	1458	8353	3759	1766	0	583	832	421	0	97	0	0	0	0	0	0	0	0
LTR	Gypsy	Sbsp_rnd-6_family-14914	0	0	92	3780	4885	9929	2860	1575	1168	711	189	0	71	470	200	0	57	0	0	0	0	0	0	0	0	0	0	0	0	0	0	0	0	0	510	0	0	0	0	0	0	0	0	0	0	0	0
LTR	Gypsy	Sbsp_rnd-6_family-15440	0	0	0	0	0	0	0	0	229	393	241	232	2381	2181	7369	6778	4732	5431	5000	3464	4459	6220	3664	5062	3963	1100	2182	1223	425	3148	0	1534	263	87	807	0	0	0	0	0	0	0	0	0	0	0	0
LTR	Gypsy	Sbsp_rnd-6_family-17413	106	233	238	0	0	0	0	0	1559	904	9321	47943	41101	37956	24194	16165	8647	5885	1425	6767	9807	6518	4346	2827	563	917	1628	8966	11579	7349	11604	8915	11853	6484	2851	0	100	0	0	0	0	0	0	0	0	0	0
LTR	Gypsy	Sbsp_rnd-6_family-1885	1209	33889	18597	8312	1966	12707	5561	8291	3889	1403	1879	1125	427	3483	651	1092	1388	3387	6188	4392	360	837	1474	3560	3627	3601	3663	4122	4617	1160	1789	784	554	54	0	297	0	0	0	0	0	0	0	0	0	0	0
LTR	Gypsy	Sbsp_rnd-6_family-196	0	0	0	0	0	0	0	0	0	0	0	0	0	2273	290	1954	3644	3338	8060	7638	3690	2320	0	2027	1181	684	344	0	374	992	1084	373	0	779	0	0	0	216	0	0	0	0	0	0	0	0	0
LTR	Gypsy	Sbsp_rnd-6_family-197	0	0	0	0	0	0	96	1615	4602	2595	4224	7215	5236	7154	5825	8029	6600	1216	2089	1920	2549	3617	4090	3678	3872	3083	1437	915	144	595	0	112	260	1262	1223	0	0	0	0	0	0	0	0	0	0	0	0
LTR	Gypsy	Sbsp_rnd-6_family-2319	0	0	0	0	0	90	0	174	0	477	580	2041	1865	6493	5390	4173	4681	3180	3125	2594	2390	386	482	357	913	778	114	1	116	244	159	1009	17	510	651	1042	388	892	0	0	0	0	0	0	0	0	0
LTR	Gypsy	Sbsp_rnd-6_family-2860	0	0	0	0	0	459	407	629	1921	2668	3298	1550	2607	4569	4912	1182	2584	1080	677	394	1447	1539	781	676	353	168	452	1064	790	1541	1213	956	986	1232	1118	921	0	0	0	0	0	0	0	0	0	0	0
LTR	Gypsy	Sbsp_rnd-6_family-2998	0	0	0	0	0	35	0	254	76	0	0	1279	1852	2689	7541	3683	805	808	1716	353	1128	1180	426	752	227	662	1619	906	1664	1519	3819	3333	7329	3052	2970	1089	2610	567	1119	1541	280	0	0	0	0	0	0
LTR	Gypsy	Sbsp_rnd-6_family-3630	0	0	0	0	0	0	85	0	1607	0	346	671	1699	3681	8544	20391	20738	53643	40482	23466	44720	41598	34737	27609	21697	7490	7531	5274	5493	13253	15397	16446	16313	12563	11497	6188	1832	2516	1084	49	0	0	0	0	0	0	0
LTR	Gypsy	Sbsp_rnd-6_family-4044	0	0	0	0	0	0	0	0	0	0	0	0	264	176	256	0	1012	2015	459	1020	820	1051	611	796	322	0	221	357	0	308	0	181	0	0	0	306	0	0	0	0	0	0	0	0	0	0	0
LTR	Gypsy	Sbsp_rnd-6_family-4289	0	0	0	64	66	1494	1169	721	1568	3640	7383	3399	2147	246	293	714	2283	1642	893	2946	566	809	910	1198	3719	3200	3390	1866	5015	3929	2833	3511	295	388	0	0	233	0	0	0	49	0	0	0	0	0	0
LTR	Gypsy	Sbsp_rnd-6_family-4377	0	0	0	0	0	0	1435	809	2615	6922	3789	4599	6063	2579	4016	6106	7737	2944	3365	2923	4353	717	2011	686	764	49	652	0	0	164	417	0	311	302	171	0	447	0	0	0	0	0	0	0	0	0	0
LTR	Gypsy	Sbsp_rnd-6_family-442	0	0	0	0	118	35	0	397	7231	17758	91455	133441	95333	90374	74211	55324	55998	55420	40851	29131	23831	23546	23546	27180	26881	41900	68157	59214	42743	22126	17531	16317	9390	7450	9111	4943	2493	2497	57	6	0	0	0	0	0	0	0
LTR	Gypsy	Sbsp_rnd-6_family-4472	0	0	0	0	0	0	0	0	0	66	342	435	1422	1336	2072	4263	4543	2464	3473	4335	5560	786	2970	2144	888	437	1069	152	104	705	326	357	193	184	216	0	0	0	0	0	0	0	0	0	0	0	0
LTR	Gypsy	Sbsp_rnd-6_family-4571	0	0	0	0	382	157	368	69	194	1237	5078	988	1694	1263	4447	7570	27148	24511	14832	13008	13873	17584	18418	15379	25174	16335	14742	13078	11407	14669	14394	13139	9650	5293	2702	2145	1980	551	827	0	118	0	0	0	0	0	0
LTR	Gypsy	Sbsp_rnd-6_family-4582	0	0	0	0	0	480	1204	3694	5062	15758	104	3990	1941	1449	0	3470	0	0	0	1613	1097	709	194	1394	1923	5729	2136	1399	3517	2648	4333	6989	4848	6351	2287	384	2484	269	0	0	0	0	0	0	0	0	0
LTR	Gypsy	Sbsp_rnd-6_family-5022	0	0	0	0	0	213	0	0	2444	3172	2455	10449	2555	0	0	0	2255	4218	141	605	155	1772	2797	3031	1901	1800	976	1735	3526	4496	1885	7124	2317	3113	2125	682	2206	149	391	652	0	0	0	265	0	0	0
LTR	Gypsy	Sbsp_rnd-6_family-503	0	0	0	0	0	0	0	2711	4813	2378	16911	32828	42279	47880	35007	19225	14720	9198	8114	6106	4072	3036	4014	545	1145	1348	2732	2251	2344	482	870	2210	3	1350	6	1272	2	0	21	496	0	0	0	0	0	0	0
LTR	Gypsy	Sbsp_rnd-6_family-5162	0	0	0	3931	14019	5828	13147	2950	1764	1476	458	1478	0	0	0	0	218	0	0	0	142	239	0	1193	383	189	941	257	0	0	2513	1193	503	68	660	0	0	0	0	0	0	0	0	0	0	0	0
LTR	Gypsy	Sbsp_rnd-6_family-5215	0	0	0	0	0	0	0	0	1124	3902	406	0	1508	4073	3905	2102	741	2057	361	621	114	1035	14	995	956	1972	2000	7371	6242	3469	2053	1453	597	2578	0	168	0	917	124	0	0	0	0	0	0	0	0
LTR	Gypsy	Sbsp_rnd-6_family-5662	0	0	0	0	0	0	0	0	1536	9662	7383	1935	2181	1866	4721	3657	2449	3046	2810	1308	3072	1666	876	600	347	583	170	0	0	360	185	0	0	0	0	0	0	0	0	0	0	0	0	0	0	0	0
LTR	Gypsy	Sbsp_rnd-6_family-5796	576	4261	10633	7756	6042	1395	7763	10185	6471	5079	1430	3345	2854	3588	2632	1417	1143	863	783	0	0	685	843	408	480	133	0	0	0	114	0	0	0	0	0	0	0	0	0	0	0	0	0	0	0	0	0
LTR	Gypsy	Sbsp_rnd-6_family-5892	0	0	0	0	113	465	3314	9373	6487	1173	534	36	433	219	0	1647	0	2553	0	112	1374	2902	1354	3594	1347	372	1198	1158	131	2749	2632	638	245	1188	531	1073	546	543	0	0	0	31	0	0	0	0	0
LTR	Gypsy	Sbsp_rnd-6_family-5985	0	0	0	0	0	0	0	0	3999	127	2679	3021	927	2351	425	2640	143	215	345	4709	230	903	3254	3377	2317	292	170	241	0	1943	1874	922	753	0	700	0	239	685	0	0	0	0	0	0	0	0	0
LTR	Gypsy	Sbsp_rnd-6_family-6129	0	0	0	0	0	0	0	0	0	0	620	0	0	2756	2709	1683	2681	4944	106	3134	1154	857	0	2708	246	449	181	0	243	78	0	4898	2586	404	2777	3154	808	1267	0	0	0	0	0	0	0	0	0
LTR	Gypsy	Sbsp_rnd-6_family-7007	0	160	1076	20733	58710	18121	21418	3779	4037	1846	1012	0	0	0	0	0	0	0	0	0	0	0	0	0	0	0	0	194	0	0	0	1457	0	0	1178	467	0	385	0	0	0	0	0	0	0	0	0
LTR	Gypsy	Sbsp_rnd-6_family-7296	0	0	0	1442	1542	1099	1072	54	85	389	0	0	134	0	44	0	0	0	0	0	0	0	457	0	0	0	218	347	104	0	0	0	0	0	0	0	0	0	0	0	0	0	0	0	0	0	0
LTR	Gypsy	Sbsp_rnd-6_family-8335	0	0	0	0	45	0	0	0	5780	17333	25551	7811	10907	9468	270	409	596	2166	11381	12858	19257	17654	20129	16095	10900	6750	5112	4665	3444	3608	2698	941	623	2840	317	466	6	0	0	0	0	0	0	0	0	0	0
LTR	Gypsy	Sbsp_rnd-6_family-8729	0	0	0	0	0	0	0	0	110	466	346	1965	5586	7407	1979	2859	3463	4346	1959	795	920	637	1453	0	0	0	0	0	0	0	337	0	258	0	0	0	0	0	0	0	0	0	0	0	0	0	0
LTR	Gypsy	Sbsp_rnd-6_family-8757	0	0	0	0	128	2989	0	1709	604	535	10076	21218	19988	29761	21733	17593	14472	13910	13001	14076	14898	4066	7278	4930	6730	6347	2925	6515	3083	6271	11087	19642	21419	27150	14367	8955	2999	2737	736	0	0	0	0	0	0	0	0
LTR	Gypsy	Spsp_ltr-1_family-106	0	0	0	0	0	0	0	0	0	0	0	0	0	0	0	0	0	0	0	0	0	0	0	0	0	0	0	0	0	0	0	0	0	0	207	0	0	0	0	0	0	0	0	0	0	0	0
LTR	Gypsy	Spsp_ltr-1_family-108	0	0	0	0	0	0	0	0	0	0	0	0	0	0	0	0	0	0	0	0	0	0	0	0	0	0	0	0	0	0	0	177	3	1834	23	0	388	0	0	0	8	0	0	0	0	0	0
LTR	Gypsy	Spsp_ltr-1_family-114	0	0	0	0	0	0	0	0	0	0	0	0	0	0	0	0	0	0	0	0	0	0	0	0	0	0	0	0	147	0	0	0	0	0	0	0	0	0	0	0	0	0	0	0	0	0	0
LTR	Gypsy	Spsp_ltr-1_family-116	0	0	0	0	0	0	0	0	0	0	0	0	0	0	0	0	0	0	0	0	0	0	0	0	0	0	0	97	97	0	0	0	0	0	0	27	265	425	1285	77	0	0	0	0	0	0	0
LTR	Gypsy	Spsp_ltr-1_family-118	0	0	0	0	0	0	0	0	0	0	0	0	0	0	0	0	0	0	0	0	0	0	0	0	0	0	0	0	0	0	0	86	0	891	0	0	0	0	0	0	0	0	0	0	0	0	0
LTR	Gypsy	Spsp_ltr-1_family-122	0	0	0	0	0	0	0	0	0	0	0	0	0	0	0	0	0	0	0	0	0	0	0	0	0	0	0	0	0	0	0	0	373	0	349	0	0	0	0	0	0	0	0	0	0	0	0
LTR	Gypsy	Spsp_ltr-1_family-129	0	0	0	0	0	0	0	0	0	0	0	0	0	0	0	0	0	0	0	0	0	0	0	0	0	0	0	0	0	0	0	0	0	0	0	0	0	36	0	0	0	0	0	0	0	0	0
LTR	Gypsy	Spsp_ltr-1_family-131	0	0	0	0	0	0	0	0	0	0	0	0	0	0	0	0	0	0	0	0	0	0	0	0	0	0	52	0	0	918	429	1880	1619	2285	2423	4664	3728	1799	329	340	0	0	0	0	0	0	0
LTR	Gypsy	Spsp_ltr-1_family-133	0	0	0	0	0	0	0	0	0	0	0	0	0	0	0	0	8	0	45	0	18	105	80	39	24	184	295	283	255	510	341	397	1229	470	426	1049	266	309	0	0	0	0	0	0	0	0	0
LTR	Gypsy	Spsp_ltr-1_family-141	0	0	0	0	0	0	0	0	0	0	0	0	0	0	0	0	0	0	0	0	0	0	0	0	0	0	0	0	0	0	0	0	204	0	0	0	6	0	0	0	0	0	0	0	0	0	0
LTR	Gypsy	Spsp_ltr-1_family-143	0	0	0	0	0	0	0	0	0	0	0	0	0	0	0	0	0	0	0	0	0	0	0	0	0	0	0	0	0	0	0	57	0	0	0	0	68	0	0	0	0	0	0	0	0	0	0
LTR	Gypsy	Spsp_ltr-1_family-145	0	0	0	0	0	0	0	0	0	0	0	0	0	0	0	0	0	0	0	0	0	0	11	0	49	54	103	121	85	424	181	425	547	186	229	159	748	0	18	0	0	0	0	0	0	0	0
LTR	Gypsy	Spsp_ltr-1_family-147	0	0	0	0	0	0	0	0	0	0	0	0	0	0	0	0	0	0	0	0	0	0	0	0	0	82	0	0	0	92	0	0	0	0	0	0	0	0	0	0	0	0	0	0	0	0	0
LTR	Gypsy	Spsp_ltr-1_family-153	0	0	0	0	0	0	0	0	0	0	0	0	0	0	0	0	0	0	0	0	0	0	0	0	0	81	92	0	0	0	11	0	85	27	68	459	296	655	43	0	0	0	0	0	0	0	0
LTR	Gypsy	Spsp_ltr-1_family-167	0	0	0	0	0	0	0	0	0	0	0	0	0	0	0	0	0	0	0	0	0	0	0	0	0	0	0	0	0	0	0	0	10	0	0	0	0	0	0	0	0	0	0	0	0	0	0
LTR	Gypsy	Spsp_ltr-1_family-168	0	0	0	0	0	0	0	0	0	0	0	0	0	0	0	0	0	0	0	0	0	0	0	0	0	0	0	0	0	0	14	0	0	0	67	0	0	0	0	0	0	0	0	0	0	0	0
LTR	Gypsy	Spsp_ltr-1_family-174	0	0	0	0	0	0	0	0	0	0	0	0	0	0	0	0	0	0	0	0	0	74	0	77	0	0	0	0	0	0	0	0	0	0	0	0	28	0	0	0	0	0	0	0	0	0	0
LTR	Gypsy	Spsp_ltr-1_family-176	0	0	0	0	0	0	0	0	0	0	0	0	0	0	0	0	0	0	0	0	0	0	0	0	0	0	0	0	0	0	466	0	299	0	0	0	0	0	0	0	0	0	0	0	0	0	0
LTR	Gypsy	Spsp_ltr-1_family-183	0	0	0	0	0	0	0	0	0	0	0	0	0	0	0	0	0	0	0	0	0	0	0	0	0	0	0	0	0	0	31	0	0	0	0	0	0	0	0	0	0	0	0	0	0	0	0
LTR	Gypsy	Spsp_ltr-1_family-195	0	0	0	0	0	41	0	0	0	54	0	77	0	28	69	57	0	48	60	0	0	0	55	54	442	0	58	0	0	0	86	0	0	0	0	0	0	0	0	0	0	0	0	0	0	0	0
LTR	Gypsy	Spsp_ltr-1_family-201	0	0	0	0	0	0	0	0	0	0	0	0	0	0	0	0	0	0	0	0	0	0	0	0	0	0	0	0	0	0	240	0	190	0	0	0	0	0	0	0	0	0	0	0	0	0	0
LTR	Gypsy	Spsp_ltr-1_family-203	0	0	0	0	0	0	0	0	0	0	0	0	0	0	0	0	0	0	0	0	0	0	0	0	0	35	800	2378	1010	345	685	1297	360	441	0	0	0	0	0	0	0	0	0	0	0	0	0
LTR	Gypsy	Spsp_ltr-1_family-204	0	0	0	0	0	0	0	0	0	0	0	0	0	0	0	0	0	0	0	0	0	0	0	0	0	0	0	0	21	0	0	33	31	0	0	0	0	0	0	0	0	0	0	0	0	0	0
LTR	Gypsy	Spsp_ltr-1_family-210	0	0	0	0	0	0	0	0	0	0	0	0	0	0	0	0	0	0	0	0	0	0	0	0	0	0	0	303	0	98	0	0	2596	3605	1006	1382	158	223	31	89	15	0	0	0	0	0	0
LTR	Gypsy	Spsp_ltr-1_family-212	0	0	0	0	0	0	0	0	0	0	0	0	0	0	0	0	0	0	0	0	0	0	0	0	0	0	0	0	0	0	0	0	0	0	0	0	22	0	0	0	0	0	0	0	0	0	0
LTR	Gypsy	Spsp_ltr-1_family-213	0	0	0	0	0	0	0	0	0	0	0	0	0	0	0	0	0	0	0	0	0	0	0	0	0	0	0	1	4	1	5	1	1	0	0	0	0	0	0	0	0	0	0	0	0	0	0
LTR	Gypsy	Spsp_ltr-1_family-214	0	0	0	0	0	0	0	0	0	0	0	0	0	0	0	0	0	0	0	0	0	0	0	0	0	0	0	0	0	0	0	0	100	0	0	0	0	0	0	0	0	0	0	0	0	0	0
LTR	Gypsy	Spsp_ltr-1_family-22	0	0	156	54	127	199	915	2819	10131	20053	17791	9559	10311	770	2144	444	58	88	0	643	251	816	365	471	2754	1659	1813	2769	531	1888	1536	757	558	62	305	96	152	159	0	2	0	0	0	0	0	0	0
LTR	Gypsy	Spsp_ltr-1_family-224	0	0	0	0	0	0	0	0	0	0	0	0	0	0	0	0	0	0	0	0	0	0	0	0	0	0	0	408	0	0	0	1833	5148	1083	1025	1401	279	884	0	0	0	0	264	0	0	0	0
LTR	Gypsy	Spsp_ltr-1_family-230	0	0	0	0	0	0	0	0	0	0	0	0	0	0	0	0	0	0	0	0	0	0	0	0	0	0	0	0	0	0	0	0	177	0	0	0	0	729	87	0	0	0	0	0	0	0	0
LTR	Gypsy	Spsp_ltr-1_family-238	0	0	0	0	0	0	0	0	0	0	0	0	0	0	0	0	0	0	0	0	0	0	0	0	0	0	40	0	0	0	0	0	0	0	0	0	0	0	0	0	0	0	0	0	0	0	0
LTR	Gypsy	Spsp_ltr-1_family-242	0	0	0	0	0	0	0	0	0	0	0	0	0	0	0	0	0	0	0	0	0	0	0	0	0	75	0	0	92	112	318	0	183	598	0	17	205	184	49	184	396	0	43	0	0	0	0
LTR	Gypsy	Spsp_ltr-1_family-257	0	0	0	0	0	0	0	0	0	0	0	0	0	0	0	0	0	0	0	0	0	0	0	0	0	0	0	0	0	0	0	259	0	2879	1709	0	139	131	0	0	0	0	0	0	0	0	0
LTR	Gypsy	Spsp_ltr-1_family-259	0	0	0	0	0	0	0	0	0	0	0	0	0	0	0	0	0	0	0	0	0	0	0	0	0	0	0	0	0	0	0	0	0	79	64	1043	58	134	153	0	0	0	0	0	0	0	0
LTR	Gypsy	Spsp_ltr-1_family-26	0	0	0	0	0	0	0	0	0	0	0	0	0	0	0	0	0	0	0	0	0	0	0	0	0	0	0	0	0	0	0	0	108	0	0	0	0	0	0	0	0	0	0	0	0	0	0
LTR	Gypsy	Spsp_ltr-1_family-297	0	0	0	0	0	0	0	0	0	0	0	0	0	0	0	0	0	0	0	0	0	0	0	0	0	0	0	0	0	0	0	0	0	0	0	0	27	0	0	0	0	0	0	0	0	0	0
LTR	Gypsy	Spsp_ltr-1_family-30	0	0	0	0	0	0	0	0	0	0	0	0	0	0	0	55	0	0	0	0	0	0	0	0	284	0	1234	0	446	4389	1133	3836	13482	10846	355	1796	6027	4180	1438	3922	301	3644	259	463	526	0	0
LTR	Gypsy	Spsp_ltr-1_family-305	0	0	0	0	0	0	0	0	0	0	0	0	0	0	0	0	0	0	0	0	0	0	0	0	0	0	0	0	0	0	159	312	0	0	300	0	441	0	0	0	0	0	0	0	0	0	0
LTR	Gypsy	Spsp_ltr-1_family-310	0	0	0	0	0	0	0	0	0	0	0	0	0	0	0	0	0	0	0	0	0	0	0	0	0	297	0	132	0	0	0	0	335	0	219	581	441	0	0	0	0	0	0	0	0	0	0
LTR	Gypsy	Spsp_ltr-1_family-314	0	0	0	0	0	0	0	0	0	0	0	0	0	0	0	0	0	0	0	7	0	0	0	0	0	14	0	0	0	0	0	0	0	0	0	0	0	0	0	0	0	0	0	0	0	0	0
LTR	Gypsy	Spsp_ltr-1_family-334	0	0	0	0	0	0	0	0	0	0	0	0	0	0	0	0	0	0	0	0	0	0	0	0	0	0	0	0	0	0	0	0	0	0	0	375	0	0	0	0	0	0	0	0	0	0	0
LTR	Gypsy	Spsp_ltr-1_family-34	0	0	0	0	0	0	0	0	0	0	0	0	0	0	0	0	0	0	0	0	0	0	0	0	0	0	0	0	0	0	0	0	0	16	0	0	0	0	0	0	0	0	0	0	0	0	0
LTR	Gypsy	Spsp_ltr-1_family-342	0	0	0	0	0	0	0	0	0	0	0	0	0	0	0	0	0	0	0	0	0	0	0	0	131	0	0	0	226	0	78	0	557	1744	3547	3092	6475	412	704	21	0	0	282	0	0	0	0
LTR	Gypsy	Spsp_ltr-1_family-343	0	0	0	0	0	0	0	0	0	0	0	0	0	0	0	0	0	0	0	0	0	0	0	0	0	0	0	0	0	0	0	0	0	0	0	0	17	0	0	0	0	0	0	0	0	0	0
LTR	Gypsy	Spsp_ltr-1_family-348	0	0	0	0	0	0	0	0	0	0	0	0	0	0	0	0	0	0	0	0	0	0	0	0	0	0	0	0	0	0	0	0	0	0	0	0	0	539	0	0	0	0	0	0	0	0	0
LTR	Gypsy	Spsp_ltr-1_family-349	0	0	0	0	0	0	0	0	0	0	0	0	0	0	0	0	0	0	0	0	0	0	0	0	0	0	0	0	78	0	0	0	0	0	0	0	0	0	0	0	0	0	0	0	0	0	0
LTR	Gypsy	Spsp_ltr-1_family-354	0	0	0	0	0	0	0	0	0	0	0	0	0	0	0	0	0	0	0	0	0	0	0	0	0	0	0	0	0	384	0	0	114	920	101	952	985	0	0	46	0	0	0	0	0	0	0
LTR	Gypsy	Spsp_ltr-1_family-362	0	0	0	0	0	0	0	0	0	0	0	0	0	0	0	0	0	0	0	0	0	0	0	0	0	0	0	0	0	0	0	0	0	0	0	0	182	0	7	0	0	65	0	0	0	0	0
LTR	Gypsy	Spsp_ltr-1_family-367	0	0	0	0	0	0	0	0	0	0	0	0	0	0	0	0	0	0	0	0	0	0	0	0	0	0	117	0	233	141	415	0	510	187	0	0	555	55	59	0	0	0	0	0	0	0	0
LTR	Gypsy	Spsp_ltr-1_family-379	0	0	0	0	0	0	0	0	0	0	0	0	0	0	0	0	0	0	0	0	0	0	0	0	226	0	462	0	104	270	249	0	0	0	491	270	0	0	0	0	0	0	0	0	0	0	0
LTR	Gypsy	Spsp_ltr-1_family-384	0	0	0	0	0	0	0	0	0	0	0	0	0	0	0	0	0	0	0	0	0	0	0	0	0	0	62	0	0	0	15	0	0	0	0	0	0	0	0	0	0	0	0	0	0	0	0
LTR	Gypsy	Spsp_ltr-1_family-392	0	0	0	0	0	0	0	0	0	0	0	0	0	0	0	0	0	0	0	0	0	0	0	0	0	0	0	0	0	0	217	0	179	383	0	0	0	0	0	0	17	0	0	0	0	0	0
LTR	Gypsy	Spsp_ltr-1_family-4	0	0	0	0	0	0	0	0	0	0	0	0	0	0	0	0	0	0	0	106	0	0	0	0	0	124	624	0	2170	7042	6034	2265	596	1403	865	0	304	0	0	0	0	0	0	0	0	0	0
LTR	Gypsy	Spsp_ltr-1_family-40	0	0	0	0	0	0	0	0	0	0	0	0	0	0	0	0	0	0	0	0	0	0	0	0	0	0	0	0	0	0	100	0	22	768	0	166	0	0	0	0	0	0	0	0	0	0	0
LTR	Gypsy	Spsp_ltr-1_family-403	0	0	0	0	0	0	0	0	0	0	0	0	0	0	0	0	0	0	0	0	0	0	0	0	0	0	0	68	0	0	0	0	0	122	0	0	0	0	0	0	0	0	0	0	0	0	0
LTR	Gypsy	Spsp_ltr-1_family-412	0	0	0	0	0	0	0	0	0	0	79	0	0	0	0	0	0	0	0	0	0	0	0	0	0	0	0	0	0	0	0	0	0	0	0	0	0	0	0	0	0	0	0	0	0	0	0
LTR	Gypsy	Spsp_ltr-1_family-415	0	0	0	0	0	0	0	0	0	0	0	0	0	0	0	47	0	0	0	0	0	0	0	0	0	0	0	0	0	0	0	0	0	0	0	0	0	0	0	0	0	0	0	0	0	0	0
LTR	Gypsy	Spsp_ltr-1_family-425	0	0	0	0	0	0	0	0	0	0	0	0	0	0	0	0	0	0	0	0	0	0	0	0	0	0	0	0	0	0	0	0	0	0	0	0	0	391	0	0	0	0	0	0	0	0	0
LTR	Gypsy	Spsp_ltr-1_family-432	0	0	0	0	0	0	0	0	0	0	0	0	0	0	0	0	0	0	0	0	0	0	0	0	0	0	0	0	0	0	237	0	0	0	163	0	0	0	0	0	0	0	0	0	0	0	0
LTR	Gypsy	Spsp_ltr-1_family-44	0	0	0	0	0	0	0	0	0	0	0	0	0	0	0	0	0	0	0	0	56	0	0	0	0	0	0	71	0	0	0	0	0	0	0	0	0	0	0	0	0	0	0	0	0	0	0
LTR	Gypsy	Spsp_ltr-1_family-442	0	0	0	0	0	0	0	0	0	0	0	0	0	0	0	0	0	0	0	0	0	0	0	0	78	0	0	0	0	0	0	0	0	0	0	0	0	0	0	0	0	0	0	0	0	0	0
LTR	Gypsy	Spsp_ltr-1_family-446	0	0	0	0	0	0	0	0	0	0	0	0	0	0	0	0	0	0	0	0	0	0	0	0	0	0	0	0	0	0	0	0	0	0	0	237	0	0	0	0	0	0	0	0	0	0	0
LTR	Gypsy	Spsp_ltr-1_family-457	0	0	0	0	0	0	0	0	0	0	22	0	0	0	0	0	0	0	41	0	0	0	0	0	0	0	0	0	0	0	0	0	0	0	0	0	0	0	0	0	0	0	0	0	0	0	0
LTR	Gypsy	Spsp_ltr-1_family-458	0	0	0	0	0	0	0	0	0	0	0	0	0	0	0	0	0	0	0	0	0	0	0	0	0	81	0	0	0	0	0	0	0	0	0	0	0	0	0	0	0	0	0	0	0	0	0
LTR	Gypsy	Spsp_ltr-1_family-461	0	0	0	0	0	0	0	0	0	0	0	0	0	0	0	0	0	0	0	0	0	0	0	0	0	0	0	0	0	0	0	0	0	0	71	0	0	0	0	50	0	0	0	0	0	0	0
LTR	Gypsy	Spsp_ltr-1_family-486	0	0	0	0	0	0	0	0	0	0	0	0	0	0	0	0	0	0	0	0	0	0	0	0	150	0	75	0	0	0	0	322	102	144	4261	1743	1463	54	0	0	0	0	0	0	0	0	0
LTR	Gypsy	Spsp_ltr-1_family-488	0	0	0	0	0	0	0	0	0	0	0	0	0	0	0	0	0	0	0	0	0	0	26	0	0	0	0	0	162	0	0	0	0	0	0	0	0	0	0	0	0	0	0	0	0	0	0
LTR	Gypsy	Spsp_ltr-1_family-54	0	0	0	0	0	0	0	0	0	0	0	0	0	0	0	0	0	0	0	0	0	49	0	0	0	0	0	0	0	0	0	0	0	0	0	0	0	0	0	0	0	0	0	0	0	0	0
LTR	Gypsy	Spsp_ltr-1_family-64	0	0	0	0	0	0	0	0	0	0	0	0	0	0	0	0	0	0	0	0	0	0	0	0	0	0	0	0	1029	362	1706	288	2069	800	524	259	731	159	0	0	0	0	0	0	0	0	0
LTR	Gypsy	Spsp_ltr-1_family-66	0	0	0	0	0	0	0	0	0	0	0	0	0	0	0	0	0	0	0	0	0	63	0	0	0	0	0	0	0	0	0	192	0	0	0	0	181	0	173	0	316	0	0	0	0	0	0
LTR	Gypsy	Spsp_ltr-1_family-8	0	0	0	0	0	0	0	0	0	0	0	0	0	0	0	0	0	0	0	0	0	0	0	0	481	105	0	27	0	0	0	0	0	0	142	0	82	0	0	0	0	0	0	0	0	0	0
LTR	Gypsy	Spsp_ltr-1_family-89	0	0	0	0	0	0	0	0	0	0	0	0	0	0	0	0	120	0	0	0	88	0	165	0	0	84	0	0	0	0	0	94	0	0	0	0	0	502	0	0	0	0	0	0	0	0	0
LTR	Gypsy	Spsp_ltr-1_family-98	0	0	0	0	0	0	0	0	0	0	0	0	0	0	0	0	0	0	0	0	0	54	0	0	0	0	0	0	0	0	0	209	370	211	116	0	0	0	0	0	0	0	0	0	0	0	0
LTR	Gypsy	Spsp_rnd-1_family-159	0	0	0	0	0	0	0	0	0	0	0	0	0	0	0	0	0	0	0	0	0	0	0	0	0	0	294	331	0	1024	474	403	0	87	0	442	0	0	0	0	0	0	0	0	0	0	0
LTR	Gypsy	Spsp_rnd-1_family-191	0	0	0	0	0	0	0	0	0	0	0	0	0	0	0	0	0	0	0	0	0	0	23	0	0	0	161	0	0	0	1783	3395	1599	886	1128	129	488	3	6	85	8	0	0	0	0	0	0
LTR	Gypsy	Spsp_rnd-1_family-196	0	0	0	0	0	0	0	0	0	0	0	0	0	0	0	0	0	0	0	0	0	0	0	0	0	0	26	0	122	552	787	333	0	0	121	0	0	0	0	8	0	0	0	0	0	0	0
LTR	Gypsy	Spsp_rnd-1_family-29	0	0	0	0	0	0	0	0	0	0	0	0	0	0	0	0	0	0	0	0	0	0	0	0	0	0	0	0	0	0	0	0	0	0	23	0	0	23	0	20	0	0	0	0	0	0	0
LTR	Gypsy	Spsp_rnd-1_family-315	0	0	0	0	0	0	0	0	0	0	0	0	0	0	0	0	0	0	0	0	0	0	0	0	0	0	0	0	0	0	0	0	24	0	0	0	0	0	0	0	0	0	0	0	0	0	0
LTR	Gypsy	Spsp_rnd-1_family-327	0	0	0	0	0	0	0	0	0	0	0	0	0	0	0	0	0	0	0	0	0	0	0	0	0	0	0	143	0	145	0	20	0	0	0	0	0	0	0	0	0	0	0	0	0	0	0
LTR	Gypsy	Spsp_rnd-1_family-463	0	0	0	0	0	0	0	0	0	0	0	0	0	0	0	0	0	0	0	0	0	0	0	0	0	0	0	0	0	0	0	0	0	0	0	0	0	0	44	0	0	0	0	0	0	0	0
LTR	Gypsy	Spsp_rnd-1_family-501	0	0	0	0	0	0	0	0	0	0	0	0	0	0	0	0	0	0	0	0	0	0	0	93	0	0	0	0	0	0	0	0	0	0	0	0	0	0	0	0	0	0	0	0	0	0	0
LTR	Gypsy	Spsp_rnd-1_family-588	0	0	0	0	0	0	0	0	0	0	0	0	0	0	0	0	0	0	0	0	0	0	0	0	0	0	0	222	0	0	0	0	0	0	0	0	0	0	0	0	0	0	0	0	0	0	0
LTR	Gypsy	Spsp_rnd-1_family-629	0	0	0	0	0	0	0	0	0	0	0	0	0	0	0	0	0	0	0	0	0	0	0	0	0	81	0	0	0	0	0	0	0	0	0	0	0	0	0	0	0	0	0	0	0	0	0
LTR	Gypsy	Spsp_rnd-1_family-73	0	0	0	0	0	0	0	0	0	0	0	0	0	0	0	0	0	0	0	0	0	0	0	1	0	516	1622	10382	59709	48910	20037	13696	14405	9696	3702	2603	2286	1320	0	0	0	0	21	0	0	0	0
LTR	Gypsy	Spsp_rnd-1_family-84	0	0	0	0	0	0	0	0	0	0	0	0	0	0	0	0	0	0	0	0	0	58	0	99	0	215	0	908	2368	3033	7995	13420	2584	76	209	5	1275	137	0	0	0	0	0	0	0	0	0
LTR	Gypsy	Spsp_rnd-4_family-213	0	0	0	0	0	0	0	0	0	0	0	0	0	0	0	0	0	0	68	0	0	0	0	0	0	113	16	1	1	2	1	1	379	194	288	538	0	280	0	0	252	0	0	0	0	0	0
LTR	Gypsy	Spsp_rnd-5_family-1114	0	0	0	0	0	0	0	0	0	0	72	0	115	0	9	0	0	0	22	0	168	90	111	260	101	17	0	212	28	0	81	0	0	0	0	0	0	0	0	0	0	0	0	0	0	0	0
LTR	Gypsy	Spsp_rnd-5_family-1643	0	0	0	0	0	0	0	0	0	0	0	0	0	0	0	0	0	0	0	0	0	0	0	0	0	0	0	233	0	0	0	0	0	0	197	0	0	0	0	0	0	0	0	0	0	0	0
LTR	Gypsy	Spsp_rnd-5_family-1646	0	0	0	0	0	0	0	0	0	0	0	0	0	0	0	0	0	0	0	0	0	0	0	0	0	0	0	0	0	0	0	0	0	0	58	0	0	0	0	0	0	0	0	0	0	0	0
LTR	Gypsy	Spsp_rnd-5_family-166	0	0	0	0	0	0	0	0	0	0	0	0	0	0	0	0	0	0	0	0	0	0	0	0	0	0	139	0	0	0	0	0	0	0	0	0	0	0	0	0	0	0	0	0	0	0	0
LTR	Gypsy	Spsp_rnd-5_family-1864	0	0	0	0	0	0	0	0	0	0	0	0	0	0	0	0	0	0	0	0	0	0	0	0	0	0	0	0	121	0	0	0	0	0	0	0	0	0	0	0	0	0	0	0	0	0	0
LTR	Gypsy	Spsp_rnd-5_family-1866	0	0	0	0	0	0	0	0	0	0	0	0	0	0	0	0	0	0	0	0	0	0	0	0	0	0	0	0	0	0	0	0	0	152	0	1512	1524	475	489	0	0	0	0	0	0	0	0
LTR	Gypsy	Spsp_rnd-5_family-3171	0	0	0	0	0	0	0	0	0	0	0	0	0	0	0	0	0	69	71	0	0	0	62	0	0	140	0	0	0	0	0	0	0	0	0	0	0	0	0	0	0	0	0	0	0	0	0
LTR	Gypsy	Spsp_rnd-5_family-57	0	0	0	0	0	0	0	0	0	0	0	0	0	16	0	0	160	3	0	256	14	0	0	0	26	9	0	0	0	0	0	0	0	0	0	0	0	0	0	0	0	0	0	0	0	0	0
LTR	Gypsy	Spsp_rnd-6_family-10694	0	0	0	0	0	0	0	0	0	0	0	0	0	0	0	0	0	0	0	0	0	0	0	0	0	0	0	0	157	0	0	0	0	0	0	0	0	0	0	0	0	0	0	0	0	0	0
LTR	Gypsy	Spsp_rnd-6_family-1139	0	0	0	0	0	0	0	0	0	0	0	0	0	0	0	0	0	0	0	0	0	0	0	0	0	0	0	0	0	0	83	0	0	27	0	0	0	0	0	0	0	0	0	0	0	0	0
LTR	Gypsy	Spsp_rnd-6_family-267	0	0	0	0	0	0	0	0	0	0	0	0	0	0	0	0	0	18	0	0	0	0	0	0	73	0	0	45	0	0	0	15	0	705	507	281	236	476	207	51	0	0	0	0	0	0	0
LTR	Gypsy	Spsp_rnd-6_family-503	0	0	0	0	0	0	0	0	0	0	0	0	0	0	0	0	0	0	0	0	0	0	0	0	0	0	0	0	0	0	0	0	0	164	0	0	0	0	0	0	0	0	0	0	0	0	0
LTR	Gypsy	Spsp_rnd-6_family-671	0	0	0	0	0	0	0	0	0	0	0	0	0	0	0	0	0	0	0	0	0	0	0	0	0	0	0	0	0	0	104	28	0	0	0	0	320	848	1	0	0	0	0	0	0	0	0
LTR	Gypsy	Spsp_rnd-6_family-800	0	0	0	0	0	0	0	0	0	0	0	0	0	0	0	0	0	0	0	0	0	0	0	0	0	187	0	0	0	46	854	273	0	0	0	0	0	0	0	0	0	0	0	0	0	0	0
LTR	Gypsy	WpumI_rnd-1_family-69	0	0	0	0	0	0	0	0	94	0	46	0	126	257	330	398	882	606	570	871	890	557	234	2719	1003	2123	353	468	288	1568	211	1109	256	214	1325	0	0	0	411	277	0	0	0	0	0	0	0
LTR	Gypsy	WpumI_rnd-3_family-20	0	0	0	0	0	0	0	0	0	0	0	0	0	0	0	0	0	0	0	0	0	0	0	0	0	0	0	483	0	0	30	22	383	17	467	745	0	22	0	0	0	0	0	0	0	0	0
LTR	Gypsy	WpumI_rnd-5_family-1140	0	0	0	0	0	0	0	0	0	0	0	0	0	0	0	0	0	0	0	0	0	15	0	0	0	0	0	97	0	175	149	0	0	0	12	403	0	0	0	0	0	0	0	0	0	0	0
LTR	Gypsy	WpumI_rnd-5_family-1418	0	0	0	0	0	0	0	0	0	0	39	0	0	0	0	0	0	0	64	0	0	0	0	630	0	0	565	270	8	85	580	361	896	450	121	877	154	0	0	0	0	0	0	0	0	0	0
LTR	Gypsy	WpumI_rnd-5_family-650	0	0	0	0	0	0	0	0	0	0	0	0	0	0	0	0	0	0	0	0	0	0	0	110	26	96	0	277	0	0	140	0	0	222	1	0	0	0	0	0	0	0	0	0	0	0	0
LTR	Gypsy	WpumI_rnd-5_family-78	0	0	0	0	0	0	0	0	0	0	0	0	0	0	0	0	0	0	0	0	0	0	0	0	0	0	0	0	0	0	0	115	124	0	0	0	0	0	0	0	0	0	0	0	0	0	0
LTR	Gypsy	WpumI_rnd-5_family-983	0	0	0	0	0	0	0	0	0	0	0	0	0	0	0	0	0	0	0	0	0	0	0	0	0	0	0	0	193	649	173	0	133	1032	400	375	0	0	0	0	0	0	0	0	0	0	0
LTR	Gypsy	WpumI_rnd-6_family-1117	0	0	0	0	0	0	0	0	0	0	0	0	0	0	0	0	0	0	0	0	0	0	0	0	0	0	0	0	106	256	182	0	0	0	2	0	54	0	0	0	0	0	0	0	0	0	0
LTR	Gypsy	WpumI_rnd-6_family-1294	0	0	0	0	0	0	0	0	0	0	0	0	0	0	0	0	0	0	0	0	0	0	0	0	0	0	0	0	0	0	47	0	0	0	0	0	0	0	0	0	0	0	0	0	0	0	0
LTR	Gypsy	WpumI_rnd-6_family-1313	0	0	0	0	0	0	0	0	0	0	0	0	0	0	0	0	0	0	0	0	0	0	0	0	0	0	0	136	0	0	0	0	0	0	0	0	0	0	0	0	0	0	0	0	0	0	0
LTR	Gypsy	WpumI_rnd-6_family-1491	0	0	0	0	0	0	0	0	0	0	0	0	0	0	0	0	0	0	0	0	0	0	0	0	0	0	71	84	0	286	0	308	0	0	505	0	0	0	0	0	0	0	0	0	0	0	0
LTR	Gypsy	WpumI_rnd-6_family-205	0	0	0	0	0	0	0	0	0	0	0	0	0	0	0	0	0	0	0	0	0	0	82	0	0	0	0	0	0	0	0	1	0	0	0	0	0	0	0	0	0	0	0	0	0	0	0
LTR	Gypsy	WpumI_rnd-6_family-2186	0	0	0	0	0	0	0	0	0	0	0	0	0	0	0	0	0	0	0	0	0	0	0	0	0	0	95	0	0	0	0	0	48	0	24	0	33	0	0	0	0	0	0	0	0	0	0
LTR	Gypsy	WpumI_rnd-6_family-331	0	0	0	0	0	0	0	0	0	0	0	0	0	0	0	77	0	0	0	71	196	464	392	1390	959	2066	1058	312	1554	1210	194	2389	590	111	0	1256	0	0	0	0	0	0	0	0	0	0	0
LTR	Gypsy	WpumI_rnd-6_family-3515	0	0	0	0	0	0	0	0	0	0	0	0	0	0	0	0	0	0	0	0	0	0	0	0	0	0	0	0	0	0	0	0	480	0	0	0	0	0	0	0	0	0	0	0	0	0	0
LTR	Gypsy	WpumI_rnd-6_family-4107	0	0	0	0	0	0	0	0	0	0	0	0	0	0	0	0	0	0	0	0	74	0	0	0	0	0	0	0	0	0	0	0	0	0	0	0	0	0	0	0	0	0	0	0	0	0	0
LTR	Gypsy	WpumI_rnd-6_family-4524	0	0	0	0	0	0	0	0	0	0	0	0	0	0	0	0	0	0	0	0	0	0	0	0	0	0	0	0	0	0	0	142	0	0	0	0	0	0	0	0	0	0	0	0	0	0	0
LTR	Gypsy	WpumU_rnd-4_family-211	0	0	0	0	0	0	0	0	0	0	0	0	0	0	0	0	0	0	0	0	0	0	0	0	0	0	109	0	0	0	0	0	0	23	1482	567	0	0	59	0	0	0	0	0	0	0	0
LTR	Gypsy	WpumU_rnd-4_family-360	0	0	0	0	0	0	0	0	0	0	0	0	0	0	0	0	0	7	0	0	0	0	0	0	0	0	0	206	0	0	0	0	0	904	449	2048	475	0	0	0	0	0	0	0	0	0	0
LTR	Gypsy	WpumU_rnd-4_family-492	0	0	0	0	0	0	0	0	0	0	0	0	0	0	0	0	0	0	0	0	140	0	0	0	0	0	0	0	0	0	39	96	0	0	0	0	0	1	0	0	0	0	0	0	0	0	0
LTR	Gypsy	WpumU_rnd-5_family-434	0	0	0	0	0	0	0	0	0	0	0	0	0	0	0	0	0	56	0	19	0	0	0	0	46	103	0	0	0	165	3	0	0	0	0	21	36	47	0	0	0	0	0	0	0	0	0
LTR	Gypsy	WpumU_rnd-5_family-600	0	0	0	0	0	0	0	0	0	0	0	0	0	0	0	0	0	0	0	0	0	0	0	0	0	0	0	146	0	104	0	121	198	0	0	0	0	0	0	0	0	0	0	0	0	0	0
LTR	Gypsy	WpumU_rnd-6_family-2819	0	0	0	0	76	0	78	0	0	0	73	153	0	17	16	335	694	268	729	4022	3055	0	732	484	2217	227	0	0	0	0	244	28	0	0	0	0	0	0	0	0	0	0	0	0	0	0	0
LTR	Gypsy	WpumU_rnd-6_family-746	0	0	0	0	0	0	0	0	0	0	0	0	0	0	0	0	0	0	0	0	0	0	0	0	0	0	0	185	0	0	0	197	33	0	0	0	0	0	0	0	0	0	0	0	0	0	0
LTR	Gypsy	WpumU_rnd-6_family-824	0	0	0	0	0	0	0	0	0	0	0	0	0	0	0	0	0	0	0	0	0	0	0	0	0	0	0	0	0	0	0	42	0	0	315	0	1721	83	0	0	0	0	0	0	0	0	0
[truncated: 3 more columns]

## Sheet: Ptri-Gypsy
Rclass	Rfam	Rname	[0;1[	[1;2[	[2;3[	[3;4[	[4;5[	[5;6[	[6;7[	[7;8[	[8;9[	[9;10[	[10;11[	[11;12[	[12;13[	[13;14[	[14;15[	[15;16[	[16;17[	[17;18[	[18;19[	[19;20[	[20;21[	[21;22[	[22;23[	[23;24[	[24;25[	[25;26[	[26;27[	[27;28[	[28;29[	[29;30[	[30;31[	[31;32[	[32;33[	[33;34[	[34;35[	[35;36[	[36;37[	[37;38[	[38;39[	[39;40[	[40;41[	[41;42[	[42;43[	[43;44[	[44;45[	[45;46[	[46;47[
LTR	Gypsy	Abak_ltr-1_family-10	0	0	0	0	0	0	0	0	0	0	0	0	0	0	0	0	0	0	0	0	0	0	0	0	0	0	0	0	0	0	0	90	174	0	25	0	0	0	0	0	0	0	0	0	0	0	0
LTR	Gypsy	Abak_ltr-1_family-105	0	0	0	0	0	0	0	0	0	0	0	0	0	0	0	0	0	0	0	0	0	0	7	0	0	0	0	0	0	0	0	0	0	0	45	0	0	0	0	0	0	0	0	0	0	0	0
LTR	Gypsy	Abak_ltr-1_family-107	0	0	0	0	0	0	0	0	96	0	49	0	50	0	144	45	0	160	0	98	0	0	141	66	188	141	77	415	970	5103	2844	2184	1717	2748	2699	1665	868	485	322	0	0	0	0	0	0	0	0
LTR	Gypsy	Abak_ltr-1_family-112	0	0	0	0	0	0	0	0	0	0	0	0	0	0	7	0	0	0	0	0	185	159	489	101	627	630	482	2444	491	2481	3621	2456	1730	2767	2291	1293	404	157	0	0	0	0	0	0	0	0	0
LTR	Gypsy	Abak_ltr-1_family-123	0	0	0	0	0	0	0	0	0	0	0	0	0	0	0	0	0	0	0	0	0	0	0	0	0	0	0	108	132	0	0	0	280	377	0	0	0	0	0	0	0	0	0	0	0	0	0
LTR	Gypsy	Abak_ltr-1_family-16	0	0	0	0	0	0	0	0	0	0	0	0	0	0	0	0	0	0	0	0	0	0	0	0	0	0	0	0	25	0	0	0	0	0	0	18	0	0	0	0	0	0	0	0	0	0	0
LTR	Gypsy	Abak_ltr-1_family-20	0	0	0	0	0	0	0	0	0	0	0	0	0	0	0	0	0	0	0	0	0	0	0	0	0	0	0	186	193	0	193	235	13	0	0	0	0	0	0	0	0	0	0	0	0	0	0
LTR	Gypsy	Abak_ltr-1_family-25	0	0	0	0	0	0	0	0	0	0	48	224	302	54	114	69	0	227	55	170	0	0	117	65	1083	1322	1586	3550	9285	14525	25238	10341	13681	10995	3812	3223	1050	772	505	344	0	0	0	0	0	0	0
LTR	Gypsy	Abak_ltr-1_family-29	0	0	0	0	0	0	0	0	0	0	0	0	0	0	0	0	0	0	0	0	26	0	0	0	0	0	4	0	0	0	0	0	0	563	0	0	0	0	0	0	0	0	0	0	0	0	0
LTR	Gypsy	Abak_ltr-1_family-35	0	0	0	0	0	0	46	0	0	0	0	0	0	0	0	0	0	0	0	0	0	0	0	0	0	0	0	0	0	0	0	0	0	245	0	0	0	0	0	0	0	0	0	0	0	0	0
LTR	Gypsy	Abak_ltr-1_family-37	0	0	0	0	0	0	0	0	0	0	0	0	0	0	0	0	43	0	0	0	0	0	0	0	0	115	135	0	0	203	0	0	350	1976	763	391	157	0	0	0	0	0	0	0	0	0	0
LTR	Gypsy	Abak_ltr-1_family-43	0	0	0	0	0	0	0	0	0	0	0	0	0	0	0	4245	2631	115	1175	0	357	0	0	0	2442	3341	864	820	84	0	0	982	0	10	0	0	0	0	0	0	0	0	0	0	0	0	0
LTR	Gypsy	Abak_ltr-1_family-45	0	0	0	0	0	0	0	0	0	0	0	0	0	0	0	0	0	0	0	0	0	0	0	0	0	0	0	0	0	0	0	0	0	2	0	0	0	0	0	0	0	0	0	0	0	0	0
LTR	Gypsy	Abak_ltr-1_family-51	0	0	0	0	0	0	0	0	0	0	0	0	0	0	0	0	0	0	0	0	0	0	0	0	0	188	0	652	0	235	0	63	118	0	0	1491	0	174	60	0	0	0	0	0	0	0	0
LTR	Gypsy	Abak_ltr-1_family-55	0	0	0	0	0	0	0	0	0	0	0	0	0	0	0	0	0	0	0	0	0	0	0	0	0	106	0	0	154	0	0	0	0	0	0	0	0	192	0	0	0	0	0	0	0	0	0
LTR	Gypsy	Abak_ltr-1_family-59	0	0	0	0	0	0	0	0	0	0	0	0	0	0	0	0	0	0	0	0	0	0	0	0	0	0	0	0	0	0	422	0	0	394	0	0	84	0	0	0	0	0	0	0	0	0	0
LTR	Gypsy	Abak_ltr-1_family-6	0	0	0	0	0	0	0	0	0	0	0	0	0	0	0	0	0	0	0	0	0	77	0	0	401	1278	0	1078	29683	45110	7519	3740	2575	0	234	0	0	0	0	0	0	0	0	0	0	0	0
LTR	Gypsy	Abak_ltr-1_family-69	0	0	0	0	0	0	0	0	0	0	0	0	0	719	1150	471	0	8795	1318	3572	184	652	711	1021	848	0	3263	310	1453	204	2986	2211	2276	320	0	286	1	0	0	128	0	0	0	0	0	0	0
LTR	Gypsy	Abak_ltr-1_family-90	0	0	0	0	0	0	0	0	0	0	0	0	0	0	0	0	0	0	0	0	0	0	0	0	0	0	168	969	256	0	2610	0	467	0	0	0	0	0	0	0	0	0	0	0	0	0	0
LTR	Gypsy	Abak_ltr-1_family-91	0	0	0	0	0	0	0	0	0	0	0	0	0	0	0	0	0	0	0	0	0	0	0	208	0	0	0	0	330	190	0	0	0	0	0	0	0	0	0	0	0	0	0	0	0	0	0
LTR	Gypsy	Abak_ltr-1_family-92	0	0	0	0	0	0	0	0	0	0	0	0	0	44	0	157	0	116	92	1	0	152	0	0	0	0	16	0	0	0	241	0	0	0	0	0	0	0	0	0	0	0	0	0	0	0	0
LTR	Gypsy	Abak_rnd-1_family-143	0	0	0	0	0	0	0	0	0	0	0	0	0	0	0	0	0	0	0	0	0	0	0	0	0	0	412	0	0	0	0	0	0	0	213	124	161	0	0	0	0	0	0	0	0	0	0
LTR	Gypsy	Abak_rnd-3_family-27	0	0	0	0	0	0	0	0	0	0	0	84	156	0	81	0	0	160	0	301	0	56	0	197	0	164	0	0	0	0	0	0	0	0	0	0	0	0	0	0	0	0	0	0	0	0	0
LTR	Gypsy	Abak_rnd-4_family-1116	0	0	0	0	0	0	0	0	46	44	40	0	0	52	129	245	169	300	831	1141	1845	2813	2044	1617	3651	1820	1023	795	506	74	205	195	32	0	0	0	0	0	0	0	0	0	0	0	0	0	0
LTR	Gypsy	Abak_rnd-4_family-79	0	0	0	0	0	0	0	0	0	0	0	0	0	0	0	0	0	0	0	0	0	0	0	0	119	203	94	0	73	34	13	95	585	0	2181	381	242	351	74	0	0	0	0	0	0	0	0
LTR	Gypsy	Abak_rnd-5_family-101	0	0	0	0	0	0	0	0	0	0	0	0	0	0	0	0	0	0	0	0	0	0	0	0	0	0	0	0	0	7	0	0	0	0	0	0	0	291	0	0	0	0	0	0	0	0	0
LTR	Gypsy	Abak_rnd-5_family-108	0	0	0	0	0	0	0	0	0	0	0	0	0	0	0	0	0	0	0	0	0	0	0	0	0	175	0	84	0	618	2575	79	1369	0	486	150	267	267	552	308	0	0	0	0	0	0	0
LTR	Gypsy	Abak_rnd-5_family-2554	0	0	0	0	0	0	0	0	0	0	0	0	0	0	810	14	0	0	0	0	0	0	0	0	0	0	0	0	0	0	0	0	0	83	0	0	0	0	0	0	0	0	0	0	0	0	0
LTR	Gypsy	Abak_rnd-5_family-3310	0	0	0	0	0	0	0	0	0	0	0	0	0	0	99	0	0	0	0	0	0	340	594	15	107	17	12	77	0	83	0	132	0	101	0	0	0	0	0	0	0	0	0	0	0	0	0
LTR	Gypsy	Abak_rnd-5_family-6704	0	0	0	0	0	0	0	0	0	0	0	0	0	0	0	0	0	0	62	0	0	0	288	300	953	1553	2435	17021	115808	164440	39843	24747	12938	4576	3193	688	110	527	0	0	0	0	0	0	0	0	0
LTR	Gypsy	Abak_rnd-6_family-117	0	0	0	0	0	0	0	0	0	0	0	0	0	0	0	0	0	0	0	0	0	0	0	0	0	0	0	0	0	0	0	261	0	0	0	0	0	0	0	0	0	0	0	0	0	0	0
LTR	Gypsy	Abak_rnd-6_family-300	0	0	0	0	0	0	0	0	0	0	0	0	0	0	0	0	0	0	0	0	66	0	0	0	0	305	98	0	0	0	884	1300	6414	1825	0	0	0	0	0	0	0	0	0	0	0	0	0
LTR	Gypsy	Cfus_ltr-1_family-18	0	0	0	0	0	0	0	0	0	0	0	0	0	0	0	0	0	0	0	52	0	0	0	0	0	0	0	0	154	0	0	0	0	33	0	0	0	0	0	0	0	0	0	0	0	0	0
LTR	Gypsy	Cfus_ltr-1_family-6	0	0	0	0	0	0	0	0	0	0	0	0	0	0	0	0	0	0	0	0	0	0	0	0	0	0	0	0	0	0	58	0	0	0	0	0	0	0	0	0	0	0	0	0	0	0	0
LTR	Gypsy	Cfus_ltr-1_family-8	0	0	0	0	0	0	0	0	0	0	0	0	0	0	0	0	0	0	0	123	0	208	0	1162	4505	10151	17685	42660	46493	18975	10010	20882	20517	16152	3027	13	0	0	69	0	0	0	0	0	0	0	0
LTR	Gypsy	Cfus_rnd-5_family-3445	0	0	0	0	0	0	0	0	0	0	0	0	0	0	0	0	0	0	0	0	0	0	0	207	0	0	0	0	0	0	0	0	0	0	0	0	0	0	0	0	0	0	0	0	0	0	0
LTR	Gypsy	chalcidoidea_Gypsy-1_NG-I	0	0	0	0	0	0	0	0	0	0	0	0	0	0	57	0	0	0	78	65	0	76	0	33	28	100	0	0	0	0	226	86	202	505	15	43	0	122	26	0	0	0	0	0	0	0	0
LTR	Gypsy	chalcidoidea_Gypsy10-NVi_I	0	0	0	0	0	0	0	0	0	0	0	0	0	0	0	0	0	0	0	0	0	0	0	0	0	0	0	0	123	892	0	0	241	1749	0	0	0	0	0	0	0	0	0	0	0	0	0
LTR	Gypsy	chalcidoidea_Gypsy11-NVi_I	0	0	0	0	0	0	0	0	0	0	0	0	0	0	0	0	0	0	0	0	0	0	0	0	0	0	0	0	0	0	164	0	0	0	0	0	0	0	0	0	0	0	0	0	0	0	0
LTR	Gypsy	chalcidoidea_Gypsy12-NVi_I	0	0	0	0	0	0	0	0	0	0	0	0	0	0	0	0	0	0	0	0	59	0	0	52	0	0	0	32	1550	1652	415	781	7196	4295	2021	1138	241	149	0	0	0	0	0	0	0	0	0
LTR	Gypsy	chalcidoidea_Gypsy12-NVi_LTR	0	0	0	0	0	0	0	0	0	0	0	0	0	0	0	0	0	0	0	0	0	0	0	0	0	91	0	0	555	0	185	0	0	0	256	0	25	0	0	0	0	0	0	0	0	0	0
LTR	Gypsy	chalcidoidea_Gypsy13-NVi_I	0	0	0	0	0	0	0	0	0	0	0	0	0	0	0	0	0	0	0	0	0	0	0	0	0	0	0	0	0	0	0	0	0	46	1807	0	0	0	461	0	0	0	0	0	0	0	0
LTR	Gypsy	chalcidoidea_Gypsy14-NVi_I	0	0	0	0	0	0	0	0	0	0	0	0	0	0	0	0	56	70	0	0	7	6	61	139	23	2	14	4	119	214	137	262	2	1377	1204	1112	661	196	0	0	0	0	0	0	0	0	0
LTR	Gypsy	chalcidoidea_Gypsy14-NVi_LTR	0	0	0	0	0	0	0	0	0	0	0	0	0	0	0	0	0	0	0	0	0	0	0	0	0	73	238	0	0	0	0	0	0	0	0	0	0	0	0	0	0	0	0	0	0	0	0
LTR	Gypsy	chalcidoidea_Gypsy15-NVi_I	0	0	0	0	0	0	0	0	0	0	0	0	0	38	0	0	0	0	0	0	0	0	0	0	0	0	0	0	0	0	0	0	0	0	0	0	0	0	0	0	0	0	0	0	0	0	0
LTR	Gypsy	chalcidoidea_Gypsy15-NVi_LTR	0	0	0	0	0	0	0	0	0	0	0	0	0	0	0	0	0	0	0	0	0	0	161	0	3	245	49	18	0	0	0	0	0	0	0	0	0	0	0	0	0	0	0	0	0	0	0
LTR	Gypsy	chalcidoidea_Gypsy-16-I_NVi	0	0	0	0	0	0	0	0	0	0	0	0	0	0	0	0	0	0	0	0	89	77	0	50	0	0	0	0	0	0	0	0	0	182	0	0	0	0	0	0	0	0	0	0	0	0	0
LTR	Gypsy	chalcidoidea_Gypsy-17-I_NVi	0	0	0	0	0	0	0	0	0	0	0	0	0	0	0	0	186	118	596	0	304	0	67	0	217	0	857	1146	0	3853	24553	3164	32	880	0	0	0	0	0	0	0	0	0	0	0	0	0
LTR	Gypsy	chalcidoidea_Gypsy-17-LTR_NVi	0	0	0	0	0	0	0	0	0	0	0	0	0	0	134	0	134	151	0	42	0	274	125	17	156	1672	5942	1967	5537	1268	1411	926	259	1323	0	0	0	0	0	0	0	0	0	0	0	0	0
LTR	Gypsy	chalcidoidea_Gypsy-18-I_NVi	0	0	0	0	0	0	0	0	0	0	0	0	0	0	0	0	0	0	151	0	0	0	0	413	2549	11485	42598	56192	44764	19822	9138	13903	12528	4760	4995	147	1148	110	0	0	0	0	0	0	0	0	0
LTR	Gypsy	chalcidoidea_Gypsy1-NVi_I	0	0	0	0	0	0	0	0	0	0	0	0	0	0	0	0	0	0	0	0	0	0	0	0	0	0	0	0	0	0	0	206	0	1060	0	0	0	0	0	0	0	0	0	0	0	0	0
LTR	Gypsy	chalcidoidea_Gypsy-20-I_NVi	0	0	0	0	0	0	0	0	0	0	0	0	0	0	0	0	51	0	0	12	805	74	2925	13818	6112	1555	570	1221	430	174	0	136	0	40	0	0	0	0	0	0	0	0	0	0	0	0	0
LTR	Gypsy	chalcidoidea_Gypsy-20-LTR_NVi	0	0	0	0	0	0	0	0	0	0	0	0	0	0	0	0	0	0	0	0	0	0	0	0	8	47	103	102	184	335	344	168	59	0	0	0	0	0	0	0	0	0	0	0	0	0	0
LTR	Gypsy	chalcidoidea_Gypsy-21-I_NVi	0	0	0	0	0	0	0	0	0	0	0	0	0	0	0	0	0	0	0	0	0	78	0	0	0	0	0	0	0	0	0	5	0	0	0	0	0	0	0	0	0	0	0	0	0	0	0
LTR	Gypsy	chalcidoidea_Gypsy-22-I_NVi	0	0	0	0	0	0	0	0	0	0	0	0	0	0	0	0	0	0	56	0	0	10	0	0	3198	124	0	0	0	3832	616	31	0	0	116	0	0	0	0	0	0	0	0	0	0	0	0
LTR	Gypsy	chalcidoidea_Gypsy-23-I_NVi	0	0	0	0	0	0	0	0	0	0	0	0	0	0	0	0	0	0	0	0	0	0	64	99	1697	5205	10457	11041	8489	4558	1919	2186	2022	2095	308	969	140	0	686	0	0	0	0	0	0	0	0
LTR	Gypsy	chalcidoidea_Gypsy-23-LTR_NVi	0	0	0	0	0	0	0	0	0	0	0	0	0	0	0	0	0	61	86	0	35	0	0	0	0	0	224	129	0	0	0	0	0	0	0	0	0	0	0	0	0	0	0	0	0	0	0
LTR	Gypsy	chalcidoidea_Gypsy-24-I_NVi	0	0	0	0	0	0	0	0	0	0	0	0	0	0	0	0	0	0	0	0	252	0	0	0	43	121	118	0	62	68	0	13	0	361	0	0	0	0	0	0	0	0	0	0	0	0	0
LTR	Gypsy	chalcidoidea_Gypsy-25-I_NVi	0	0	0	0	0	0	0	0	0	0	0	0	0	0	0	0	0	0	0	0	0	0	0	0	1	487	142	0	0	0	0	1685	281	0	0	194	0	0	0	0	0	0	0	0	0	0	0
LTR	Gypsy	chalcidoidea_Gypsy-26-I_NVi	0	0	0	0	0	0	0	0	0	0	0	35	0	72	0	0	0	53	0	72	7	0	0	0	32	492	2456	28631	22310	9235	27063	25209	9433	8755	10155	7738	3445	1125	0	0	0	0	0	0	0	0	0
LTR	Gypsy	chalcidoidea_Gypsy-27-I_NVi	0	0	0	0	0	0	0	0	0	0	0	0	0	0	0	0	0	0	0	0	0	3	0	0	0	0	0	44	83	269	0	0	0	9	11	0	0	0	0	0	0	0	0	0	0	0	0
LTR	Gypsy	chalcidoidea_Gypsy-29-I_NVi	0	0	0	0	0	0	0	0	0	0	0	0	0	0	0	0	0	0	0	23	0	0	0	0	0	0	0	0	0	0	0	3	3	0	182	0	54	159	0	0	0	0	0	0	0	0	0
LTR	Gypsy	chalcidoidea_Gypsy2-NVi_I	0	0	0	0	0	0	0	0	0	0	0	0	0	0	0	0	0	0	0	0	0	0	0	146	0	0	0	0	0	0	0	0	0	0	0	0	0	15	0	0	0	0	0	0	0	0	0
LTR	Gypsy	chalcidoidea_Gypsy-30-I_NVi	0	0	0	0	0	0	0	0	0	0	0	0	0	0	0	0	0	0	0	0	0	0	60	13	0	0	0	0	0	279	194	0	0	0	0	0	0	0	0	0	0	0	0	0	0	0	0
LTR	Gypsy	chalcidoidea_Gypsy-31-I_NVi	0	0	0	0	0	0	0	0	0	0	0	0	0	0	0	0	0	0	0	0	0	0	8	0	0	0	0	97	0	182	156	302	214	134	1458	545	357	984	0	0	0	0	0	0	0	0	0
LTR	Gypsy	chalcidoidea_Gypsy-31-LTR_NVi	0	0	0	0	0	0	0	0	0	0	0	0	0	0	0	0	0	0	0	154	0	0	0	0	0	143	0	0	0	0	0	0	154	0	0	0	0	0	0	0	0	0	0	0	0	0	0
LTR	Gypsy	chalcidoidea_Gypsy-32-I_NVi	0	0	0	0	0	0	0	0	0	0	0	0	0	0	0	0	0	0	113	0	0	0	0	0	0	71	362	142	0	0	1503	1881	0	1078	487	0	621	0	0	0	0	0	0	0	0	0	0
LTR	Gypsy	chalcidoidea_Gypsy-32-LTR_NVi	0	0	0	0	0	0	0	0	0	0	0	0	0	0	0	0	0	54	68	0	0	0	0	0	0	0	0	0	0	0	0	0	0	0	0	0	0	0	0	0	0	0	0	0	0	0	0
LTR	Gypsy	chalcidoidea_Gypsy-33-I_NVi	0	0	0	128	0	0	32	0	0	32	0	45	0	0	0	0	0	0	0	113	0	0	1842	113	22602	10159	4320	2600	1433	576	723	1163	156	974	130	0	0	0	0	0	0	0	0	0	0	0	0
LTR	Gypsy	chalcidoidea_Gypsy-34_NVi-I	0	0	0	0	0	0	0	0	0	0	0	0	0	0	0	0	112	69	70	0	306	161	324	249	422	2	15	436	25	502	357	392	1025	390	3338	3166	910	920	53	0	0	0	0	0	0	0	0
LTR	Gypsy	chalcidoidea_Gypsy-34_NVi-LTR	0	0	0	0	0	0	0	0	0	0	0	0	0	0	0	0	0	0	0	0	0	0	54	0	0	0	196	0	108	23	0	0	0	0	0	0	0	0	16	0	0	0	0	0	0	0	0
LTR	Gypsy	chalcidoidea_Gypsy-35_NVi-I	0	0	0	0	0	0	0	0	0	0	0	0	0	0	0	157	0	101	56	317	170	57	379	194	469	770	433	2096	3566	7242	4367	5314	3516	2540	278	507	0	0	0	0	0	0	0	0	0	0	0
LTR	Gypsy	chalcidoidea_Gypsy-35_NVi-LTR	0	0	0	0	0	0	0	0	0	0	0	54	0	0	0	0	14	0	28	0	0	304	0	192	256	15	0	0	139	0	133	0	0	0	0	0	0	0	0	0	0	0	0	0	0	0	0
LTR	Gypsy	chalcidoidea_Gypsy-36_NVi-I	0	0	0	0	0	0	0	0	0	0	0	0	0	57	60	0	0	0	0	0	0	0	0	155	0	0	498	402	122	2413	274	81	1526	2701	1763	250	330	0	0	0	0	0	0	0	0	0	0
LTR	Gypsy	chalcidoidea_Gypsy-36_NVi-LTR	0	0	0	0	0	0	0	0	0	0	0	0	0	0	108	0	0	0	103	772	607	614	125	245	0	61	231	0	0	70	0	0	0	0	0	0	0	0	0	0	0	0	0	0	0	0	0
LTR	Gypsy	chalcidoidea_Gypsy-37_NVi-I	0	0	0	0	0	0	0	0	0	0	0	0	0	0	0	0	0	0	0	0	0	0	59	0	0	0	0	0	0	0	90	0	40	0	142	0	776	193	0	0	0	0	0	0	0	0	0
LTR	Gypsy	chalcidoidea_Gypsy-37_NVi-LTR	0	0	0	0	0	0	0	0	0	0	0	0	0	0	0	0	0	0	0	0	0	58	0	0	55	91	155	0	116	391	0	630	0	0	0	0	0	0	0	0	0	0	0	0	0	0	0
LTR	Gypsy	chalcidoidea_Gypsy-38_NVi-I	0	0	0	0	0	0	0	0	0	0	0	0	0	0	0	0	0	0	0	0	0	144	0	71	0	0	0	0	0	0	0	81	0	0	13	0	158	0	0	0	0	0	0	0	0	0	0
LTR	Gypsy	chalcidoidea_Gypsy-38_NVi-LTR	0	0	0	0	0	0	0	89	92	0	143	119	53	0	318	592	484	647	510	538	995	268	540	354	351	158	128	35	116	70	46	12	0	0	0	0	0	0	0	0	0	0	0	0	0	0	0
LTR	Gypsy	chalcidoidea_Gypsy3-NVi_I	0	0	0	0	0	0	0	0	0	0	0	0	0	0	0	0	0	0	0	0	0	0	0	93	959	1030	4666	983	300	1314	332	0	0	137	0	0	0	0	0	0	0	0	0	0	0	0	0
LTR	Gypsy	chalcidoidea_Gypsy5-NVi_I	0	0	0	0	0	0	0	0	0	0	0	0	0	0	0	0	0	0	0	0	0	0	116	0	97	784	1087	160	9782	18178	7395	502	4065	1767	535	411	192	0	76	0	0	0	0	0	0	0	0
LTR	Gypsy	chalcidoidea_Gypsy6-NVi_I	0	0	0	0	0	0	0	0	0	0	0	0	0	0	0	0	0	0	0	0	109	0	630	1064	1796	18	0	1411	0	462	0	376	0	0	0	0	0	0	0	0	0	0	0	0	0	0	0
LTR	Gypsy	chalcidoidea_Gypsy6-NVi_LTR	0	0	0	0	0	70	36	86	0	140	0	113	368	0	92	205	233	92	63	303	130	106	19	124	112	0	0	96	0	0	0	0	0	0	0	0	0	0	0	0	0	0	0	0	0	0	0
LTR	Gypsy	chalcidoidea_Gypsy7-NVi_I	0	0	0	0	0	0	0	0	0	0	0	0	0	0	0	0	0	0	0	74	0	224	0	930	1938	1370	1616	7843	4833	1632	2757	52	0	668	0	0	40	0	0	0	0	0	0	0	0	0	0
LTR	Gypsy	chalcidoidea_Gypsy7-NVi_LTR	0	0	0	0	0	0	0	0	0	0	0	0	0	0	0	0	0	0	0	0	0	0	0	0	0	0	231	0	0	0	0	0	0	0	0	0	0	0	0	0	0	0	0	0	0	0	0
LTR	Gypsy	chalcidoidea_Gypsy8-NVi_I	0	0	0	0	0	0	0	0	0	0	0	0	0	0	0	0	0	0	0	0	56	66	1	0	51	39	151	187	393	0	0	3	0	0	293	0	0	652	0	0	0	0	0	0	0	0	0
LTR	Gypsy	chalcidoidea_Gypsy8-NVi_LTR	0	0	0	0	0	0	0	0	0	0	0	0	0	0	0	0	0	0	0	0	0	0	0	0	0	0	0	0	0	48	0	0	0	0	1229	0	0	0	0	0	0	0	0	0	0	0	0
LTR	Gypsy	chalcidoidea_Gypsy9-NVi_I	0	0	0	0	0	0	0	0	0	0	0	0	0	0	0	0	0	0	0	0	0	0	0	0	0	0	0	175	0	0	0	1802	1608	522	2110	724	1513	0	0	0	0	0	0	0	0	0	0
LTR	Gypsy	CsolI_rnd-5_family-128	0	0	41	0	0	0	44	0	0	109	60	250	275	273	265	117	389	666	314	156	752	391	935	710	39	267	282	368	393	290	135	70	0	45	0	0	0	0	0	0	0	0	0	0	0	0	0
LTR	Gypsy	Dvas_rnd-6_family-2964	0	0	0	0	0	0	0	53	0	0	0	0	0	0	0	0	0	460	1102	0	0	457	0	0	0	0	0	0	0	0	0	0	0	143	0	0	0	0	0	0	0	0	0	0	0	0	0
LTR	Gypsy	Ekon_ltr-1_family-104	0	0	0	0	0	0	0	0	0	0	0	0	0	0	0	0	0	0	0	0	0	0	0	0	0	0	145	0	0	0	0	0	313	0	0	0	0	0	0	0	0	0	0	0	0	0	0
LTR	Gypsy	Ekon_ltr-1_family-107	0	0	0	0	0	0	0	0	0	0	0	0	0	0	0	0	0	0	0	86	0	0	85	0	0	0	0	0	0	0	8	0	0	0	0	0	0	0	0	0	0	0	0	0	0	0	0
LTR	Gypsy	Ekon_ltr-1_family-113	0	0	0	0	0	0	0	0	0	0	0	0	0	0	0	0	0	0	0	0	0	0	0	0	70	0	0	0	0	73	0	0	0	0	0	0	53	0	0	0	0	0	0	0	0	0	0
LTR	Gypsy	Ekon_ltr-1_family-121	0	0	0	0	0	0	0	0	0	0	0	0	0	0	0	0	0	0	0	0	0	0	0	0	0	0	0	0	16	0	0	0	0	0	0	0	0	0	0	0	0	0	0	0	0	0	0
LTR	Gypsy	Ekon_ltr-1_family-148	0	0	0	0	0	0	0	0	0	0	0	0	0	0	0	0	0	0	0	0	0	0	0	0	0	0	0	0	0	0	0	0	0	0	34	0	34	0	0	0	0	0	0	0	0	0	0
LTR	Gypsy	Ekon_ltr-1_family-152	0	0	0	0	0	0	0	0	0	0	0	0	0	0	0	0	0	0	0	0	0	0	0	0	0	0	0	0	0	0	0	1	0	0	0	0	0	0	0	0	0	0	0	0	0	0	0
LTR	Gypsy	Ekon_ltr-1_family-153	0	0	0	0	0	0	0	0	0	0	0	0	57	0	0	81	57	0	42	0	0	205	0	216	0	0	0	0	0	0	0	0	0	0	0	0	0	0	0	0	0	0	0	0	0	0	0
LTR	Gypsy	Ekon_ltr-1_family-162	0	0	0	0	0	0	0	0	0	0	0	0	0	0	0	0	0	0	0	0	52	0	0	0	0	0	0	0	0	0	0	0	0	0	0	0	0	0	0	0	0	0	0	0	0	0	0
LTR	Gypsy	Ekon_ltr-1_family-166	0	0	0	0	0	0	0	0	0	0	0	0	0	0	0	0	0	0	0	0	0	0	0	0	0	0	0	0	0	0	0	1	0	0	0	0	0	0	0	0	0	0	0	0	0	0	0
LTR	Gypsy	Ekon_ltr-1_family-169	0	0	0	0	0	0	0	0	0	0	0	0	0	0	0	0	0	0	0	0	0	0	0	0	0	0	0	0	0	0	0	0	8	0	0	0	0	0	0	0	0	0	0	0	0	0	0
LTR	Gypsy	Ekon_ltr-1_family-172	0	0	0	0	0	0	0	0	0	0	0	0	0	0	0	0	0	0	0	0	0	0	0	0	0	0	0	0	12	0	0	2	0	0	0	0	0	0	0	0	0	0	0	0	0	0	0
LTR	Gypsy	Ekon_ltr-1_family-18	0	0	0	0	0	0	0	0	0	0	0	0	0	0	0	0	0	0	0	0	0	0	0	0	0	0	0	0	0	0	0	0	0	0	156	0	0	0	0	0	0	0	0	0	0	0	0
LTR	Gypsy	Ekon_ltr-1_family-187	0	0	0	0	0	0	0	0	0	0	0	0	0	0	0	0	0	0	0	0	0	0	0	0	0	0	0	0	0	0	0	0	0	787	0	1739	98	536	0	0	0	0	0	0	0	0	0
LTR	Gypsy	Ekon_ltr-1_family-200	0	0	0	0	0	0	0	0	0	0	0	0	0	0	0	0	0	0	0	0	0	0	0	0	0	0	0	0	0	0	0	0	0	0	17	0	0	0	0	0	0	0	0	0	0	0	0
LTR	Gypsy	Ekon_ltr-1_family-217	0	0	0	0	0	0	0	0	0	0	0	0	0	0	0	0	0	0	0	0	64	0	0	0	0	0	0	0	0	0	0	0	0	0	0	3	0	0	0	0	0	0	0	0	0	0	0
LTR	Gypsy	Ekon_ltr-1_family-22	0	0	0	0	0	0	0	0	0	0	0	0	0	0	0	0	0	0	0	0	0	0	0	0	0	0	0	0	0	0	0	0	0	0	1088	1168	0	0	0	0	0	0	0	0	0	0	0
LTR	Gypsy	Ekon_ltr-1_family-223	0	0	0	0	0	0	0	0	0	0	0	0	0	0	0	0	0	0	0	0	0	0	0	0	0	0	0	0	0	0	0	0	0	0	0	0	10	0	0	0	0	0	0	0	0	0	0
LTR	Gypsy	Ekon_ltr-1_family-226	0	0	0	0	0	0	0	0	0	0	0	0	0	0	0	0	0	0	80	0	0	0	0	0	0	0	0	0	0	0	0	0	0	0	0	0	0	0	0	0	0	0	0	0	0	0	0
LTR	Gypsy	Ekon_ltr-1_family-229	0	0	0	0	0	0	0	0	0	0	0	0	0	0	0	0	0	0	0	0	0	75	0	0	0	0	0	0	0	15	0	0	0	0	3	0	0	0	0	0	0	0	0	0	0	0	0
LTR	Gypsy	Ekon_ltr-1_family-24	0	0	0	0	0	0	0	0	0	0	0	0	0	0	0	0	0	0	0	0	0	0	0	0	0	0	1775	0	0	0	0	0	0	0	0	0	0	0	0	0	0	0	0	0	0	0	0
LTR	Gypsy	Ekon_ltr-1_family-252	0	0	0	0	0	0	0	0	0	0	0	0	0	0	0	0	0	0	0	0	0	0	0	0	0	0	0	0	350	0	199	0	0	936	0	0	0	0	0	0	0	0	0	0	0	0	0
LTR	Gypsy	Ekon_ltr-1_family-255	0	0	0	0	0	0	0	0	0	0	228	0	0	0	0	0	0	0	0	0	0	0	0	0	0	0	0	0	0	0	0	0	0	0	0	0	0	0	0	0	0	0	0	0	0	0	0
LTR	Gypsy	Ekon_ltr-1_family-263	0	0	0	0	0	0	0	0	0	0	0	0	0	0	0	0	0	0	0	0	0	0	0	0	0	0	0	0	0	0	0	0	0	0	42	0	0	0	0	0	0	0	0	0	0	0	0
LTR	Gypsy	Ekon_ltr-1_family-302	0	0	0	0	0	0	0	0	0	0	0	0	0	0	0	0	0	0	0	0	0	0	0	0	0	0	0	0	0	2	0	0	0	0	0	0	0	0	0	0	0	0	0	0	0	0	0
LTR	Gypsy	Ekon_ltr-1_family-39	0	0	0	0	0	0	31	0	0	0	0	0	0	0	0	0	0	0	0	0	0	0	0	0	0	0	0	0	0	0	0	34	0	0	0	0	0	0	0	0	0	0	0	0	0	0	0
LTR	Gypsy	Ekon_ltr-1_family-42	0	0	0	0	0	0	0	0	0	0	0	0	0	0	0	0	0	0	0	0	0	0	0	0	0	0	0	0	0	0	40	0	0	0	0	0	0	0	0	0	0	0	0	0	0	0	0
LTR	Gypsy	Ekon_ltr-1_family-57	0	0	0	0	0	0	0	0	0	0	0	0	0	0	0	0	0	0	0	0	0	0	0	0	0	127	0	0	0	0	0	0	0	69	0	0	0	0	0	0	0	0	0	0	0	0	0
LTR	Gypsy	Ekon_ltr-1_family-67	0	0	0	0	0	0	0	0	0	0	0	0	0	0	0	0	0	0	0	0	0	0	0	0	0	0	197	0	0	0	0	0	0	0	0	0	16	0	0	0	0	0	0	0	0	0	0
LTR	Gypsy	Ekon_ltr-1_family-8	0	0	0	0	0	0	0	0	0	0	0	0	0	0	0	0	0	0	0	0	0	0	0	0	0	0	0	0	0	0	0	0	0	432	0	0	0	0	0	0	0	0	0	0	0	0	0
LTR	Gypsy	Ekon_ltr-1_family-86	0	0	0	0	0	0	0	0	0	0	0	0	0	0	0	0	0	0	0	0	0	0	0	0	0	0	0	0	3	0	0	0	0	0	30	15	3	0	0	0	0	0	0	0	0	0	0
LTR	Gypsy	Ekon_ltr-1_family-89	0	0	0	0	0	0	0	0	0	0	0	0	0	0	0	0	0	0	0	0	0	0	0	0	0	0	0	0	0	0	0	19	0	0	0	0	0	0	0	0	0	0	0	0	0	0	0
LTR	Gypsy	Ekon_rnd-1_family-115	0	0	0	0	0	0	0	0	0	0	0	0	0	0	0	0	0	0	0	0	0	0	0	0	0	0	0	0	1848	994	538	0	370	0	0	0	0	0	0	0	0	0	0	0	0	0	0
LTR	Gypsy	Ekon_rnd-1_family-136	0	0	0	0	0	0	0	0	0	0	0	0	0	0	0	0	0	0	0	0	0	0	0	0	0	0	0	0	0	0	0	30	0	0	0	0	0	0	0	0	0	0	0	0	0	0	0
LTR	Gypsy	Ekon_rnd-1_family-214	0	0	0	0	0	0	0	0	0	0	0	0	0	0	0	0	0	0	0	0	0	0	0	0	0	0	0	0	0	0	0	42	46	0	0	0	0	0	0	0	0	0	0	0	0	0	0
LTR	Gypsy	Ekon_rnd-1_family-50	0	0	0	0	0	0	0	0	0	0	0	0	0	0	0	0	0	0	0	0	0	0	0	0	0	86	0	0	0	0	41	0	0	0	0	0	0	0	0	0	0	0	0	0	0	0	0
LTR	Gypsy	Ekon_rnd-1_family-51	0	0	0	0	0	0	0	0	0	0	0	0	0	0	0	0	0	0	0	0	0	0	0	0	0	127	14	142	340	625	363	0	0	0	538	0	0	0	0	0	0	0	0	0	0	0	0
LTR	Gypsy	Ekon_rnd-5_family-191	0	0	0	0	0	0	0	0	0	0	0	0	0	0	0	0	0	0	0	0	0	0	0	0	0	0	0	108	190	83	0	180	191	0	0	0	0	0	0	0	0	0	0	0	0	0	0
LTR	Gypsy	Ekon_rnd-5_family-458	0	0	0	0	0	0	0	0	0	0	0	0	0	0	0	0	0	0	0	0	0	0	0	0	0	0	0	1234	6341	0	0	0	0	0	0	0	0	0	0	0	0	0	0	0	0	0	0
LTR	Gypsy	Ekon_rnd-6_family-2103	0	0	0	0	0	0	0	0	0	0	0	0	0	0	0	0	0	0	0	0	0	0	83	0	0	0	0	0	0	0	0	0	0	0	0	0	0	0	0	0	0	0	0	0	0	0	0
LTR	Gypsy	Ekon_rnd-6_family-234	0	0	0	0	0	0	0	0	0	0	0	0	0	0	0	0	0	0	0	0	0	0	0	0	0	0	104	89	0	0	0	0	3	164	0	0	0	0	0	0	0	0	0	0	0	0	0
LTR	Gypsy	Kgib_ltr-1_family-20	0	0	0	0	0	0	0	0	0	44	0	0	0	60	0	0	0	0	0	0	0	0	0	0	0	0	0	0	0	0	0	20	0	0	203	0	0	0	0	0	0	0	0	0	0	0	0
LTR	Gypsy	Kgib_rnd-4_family-32	0	0	0	0	0	0	0	0	0	0	0	0	0	0	0	0	0	0	0	0	0	81	0	120	0	0	0	0	0	0	0	72	0	0	0	0	0	0	0	0	0	0	0	0	0	0	0
LTR	Gypsy	Kgib_rnd-5_family-39	0	0	0	0	0	0	0	0	0	0	0	0	0	0	0	0	0	0	0	0	0	0	16	0	0	0	0	0	0	0	0	602	477	190	0	0	0	0	0	0	0	0	0	0	0	0	0
LTR	Gypsy	Kgib_rnd-6_family-889	0	0	0	0	0	0	0	0	0	0	0	0	0	0	0	0	0	0	0	0	0	0	0	0	0	101	0	0	0	0	0	0	0	0	0	0	0	0	0	0	0	0	0	0	0	0	0
LTR	Gypsy	Pcor_ltr-1_family-12	0	0	0	0	0	0	0	0	0	0	0	0	0	0	0	0	0	0	0	0	0	0	0	0	0	0	0	0	0	0	0	646	0	0	0	0	0	0	0	0	0	0	0	0	0	0	0
LTR	Gypsy	Pcor_ltr-1_family-14	0	0	0	0	0	0	0	0	0	0	0	0	0	0	0	0	0	0	0	0	0	0	0	0	0	0	0	0	0	0	0	0	0	0	0	0	0	13	0	0	0	0	0	0	0	0	0
LTR	Gypsy	Pcor_ltr-1_family-20	0	0	0	0	0	0	0	0	0	0	0	0	0	0	0	0	0	0	0	78	0	0	0	0	0	0	0	0	0	0	0	0	0	0	0	0	6	0	0	0	0	0	0	0	0	0	0
LTR	Gypsy	Pcor_ltr-1_family-23	0	0	0	0	0	0	0	0	0	0	0	0	0	0	0	0	0	0	50	0	0	0	0	140	0	0	0	0	0	0	0	0	0	0	0	0	0	0	0	0	0	0	0	0	0	0	0
LTR	Gypsy	Pcor_ltr-1_family-4	0	0	0	0	0	0	0	0	0	0	0	0	0	0	0	0	0	0	0	0	0	0	0	0	0	0	0	0	188	0	0	0	0	0	0	0	0	0	0	0	0	0	0	0	0	0	0
LTR	Gypsy	Pcor_ltr-1_family-41	0	0	0	0	0	0	0	0	0	0	0	0	0	0	0	0	0	0	0	0	0	0	0	0	0	11	117	0	0	1	0	0	0	0	0	0	0	0	0	0	0	0	0	0	0	0	0
LTR	Gypsy	Pcor_ltr-1_family-6	0	0	0	0	0	0	0	0	0	0	0	0	0	0	0	0	0	0	0	0	0	0	0	0	0	0	0	0	0	0	2	0	0	0	0	0	0	0	0	0	0	0	0	0	0	0	0
LTR	Gypsy	Pcor_rnd-4_family-409	0	0	0	0	0	0	0	0	0	0	0	0	0	0	0	0	0	0	1183	0	0	0	0	0	0	0	0	0	0	0	0	0	0	0	0	0	0	0	0	0	0	0	0	0	0	0	0
LTR	Gypsy	Pcor_rnd-5_family-223	0	0	0	0	0	0	0	0	0	0	0	0	0	0	0	0	0	0	0	0	929	0	0	117	0	0	0	0	146	0	0	0	0	0	0	0	0	0	0	0	0	0	0	0	0	0	0
LTR	Gypsy	Pcor_rnd-5_family-666	0	0	0	0	0	0	0	0	0	0	0	0	0	0	0	74	0	0	0	0	0	0	147	211	667	629	0	0	0	0	0	296	0	0	0	0	0	0	0	0	0	0	0	0	0	0	0
LTR	Gypsy	Pcor_rnd-5_family-994	0	0	0	0	0	0	0	0	0	0	0	0	0	0	0	0	0	0	0	137	318	141	0	648	0	332	0	0	0	364	0	673	618	1781	820	853	0	0	0	0	0	0	0	0	0	0	0
LTR	Gypsy	Ptri_ltr-1_family-102	17261	161842	92675	25696	42587	39418	53480	37379	47963	103042	52962	33422	29278	24664	16413	16507	17291	21085	19742	16169	30066	17252	15733	16397	18209	15611	8588	11718	3849	6280	6176	2121	1628	710	208	427	0	0	0	0	0	0	0	0	0	0	0
LTR	Gypsy	Ptri_ltr-1_family-109	0	0	5716	25725	22501	6216	743	131	36	895	123	705	544	371	234	1891	0	44	905	408	0	986	137	1703	161	0	74	16	20	88	370	0	0	0	0	0	0	0	0	0	0	0	0	0	0	0	0
LTR	Gypsy	Ptri_ltr-1_family-111	26542	34719	1256	78	2479	0	1444	3188	2382	0	0	0	1884	0	1079	83	542	398	0	0	0	49	310	90	0	0	478	518	0	53	0	582	0	0	0	0	0	0	0	0	0	0	0	0	0	0	0
LTR	Gypsy	Ptri_ltr-1_family-112	64	3732	47083	39627	41458	47030	53665	55393	59468	25238	34128	10498	8286	6481	12834	12907	16848	10893	1914	9024	8868	8573	9282	2791	1816	1458	2487	200	1402	1485	0	614	0	114	0	0	0	0	0	0	0	0	0	0	0	0	0
LTR	Gypsy	Ptri_ltr-1_family-113	9708	2899	146	0	0	0	0	0	0	0	0	0	0	0	0	0	0	0	0	0	0	0	0	0	0	0	0	0	46	0	0	0	0	0	0	0	0	0	0	0	0	0	0	0	0	0	0
LTR	Gypsy	Ptri_ltr-1_family-114	129765	8692	161697	212897	57262	28199	8951	16167	33419	58122	32509	39317	34557	27137	27805	33662	42541	21619	42927	34495	46591	93785	191897	49555	28426	24248	24269	15996	7526	5937	2468	403	252	24	0	0	0	0	0	0	0	0	0	0	0	0	0
LTR	Gypsy	Ptri_ltr-1_family-12	2123	0	0	0	0	0	0	0	0	0	0	0	0	0	0	1727	268	0	0	0	1855	1104	387	627	2665	1145	2977	286	238	534	0	0	0	0	0	0	0	0	0	0	0	0	0	0	0	0	0
LTR	Gypsy	Ptri_ltr-1_family-120	134	0	0	748	1842	1541	2848	3795	6915	4506	9799	5144	5028	6929	6551	4675	4032	3543	3143	3216	1334	953	899	896	228	310	172	0	0	0	0	0	0	0	0	0	0	0	0	0	0	0	0	0	0	0	0
LTR	Gypsy	Ptri_ltr-1_family-121	16098	12794	5799	4048	5802	14537	17275	9128	9572	32631	13411	17243	22541	19645	76130	26132	33293	17409	29128	36751	22871	32008	30769	15149	10183	16613	14628	17220	10269	7158	3732	5028	1468	4490	3924	1183	1866	0	325	0	90	0	0	0	0	0	0
LTR	Gypsy	Ptri_ltr-1_family-125	3994	3922	0	0	0	0	0	0	0	0	0	0	0	0	0	0	0	0	0	0	0	0	0	0	346	0	0	652	0	0	0	1479	0	0	0	0	0	0	0	0	0	0	0	0	0	0	0
LTR	Gypsy	Ptri_ltr-1_family-126	4733	1058	0	5309	4625	2621	3318	2173	3810	0	0	3031	2529	374	1035	168	1809	2476	1515	3367	1360	829	2592	2313	3311	8925	5083	1012	750	198	1188	331	54	424	907	0	0	130	0	0	0	0	0	0	0	0	0
LTR	Gypsy	Ptri_ltr-1_family-128	308	84626	71546	2802	773	9210	372	0	0	451	0	0	0	0	153	0	152	66	743	10278	6064	25997	23259	19789	54925	5252	5117	3534	6009	1672	2797	228	0	962	381	0	0	0	0	0	0	0	0	0	0	0	0
LTR	Gypsy	Ptri_ltr-1_family-130	41251	9444	0	0	87	4960	1559	661	12216	745	6365	4924	2283	1589	11561	14403	34151	11292	1434	3797	381	4384	3678	1816	3424	3040	3592	3046	1842	2068	1519	1297	641	419	406	655	0	0	0	159	0	0	0	0	0	0	0
LTR	Gypsy	Ptri_ltr-1_family-138	0	0	14098	39695	52537	103014	48502	32839	30743	11790	16109	3864	5849	13157	16075	19104	13331	17493	15917	10087	18716	19119	5893	4191	4333	4985	4144	3717	1801	417	1423	174	44	0	0	7	0	0	0	0	0	0	0	0	0	0	0
LTR	Gypsy	Ptri_ltr-1_family-140	967	11759	16553	11895	7722	1755	0	79	116	0	0	0	0	129	138	326	77	568	2205	11011	5940	5752	9763	8885	4845	5437	3062	1582	4128	1951	1277	689	276	491	1402	0	0	0	0	0	0	0	0	0	0	0	0
LTR	Gypsy	Ptri_ltr-1_family-143	39737	3827	17943	3809	0	128	0	0	155	88	129	570	3721	1243	939	2804	13984	6954	3906	3404	2967	7932	11208	14176	17866	17457	9500	5848	7508	6338	32	2372	0	660	0	0	0	0	0	0	0	0	0	0	0	0	0
LTR	Gypsy	Ptri_ltr-1_family-144	216742	22475	8510	385	345	331	14795	1025	6710	2813	4446	10215	12856	22446	25979	9129	10917	5495	10306	5061	5625	4666	1957	9349	9550	3938	3034	1976	1234	3989	1111	0	112	142	0	0	0	0	0	0	0	0	0	0	0	0	0
LTR	Gypsy	Ptri_ltr-1_family-146	4249	0	0	0	0	0	0	0	0	0	0	0	0	0	506	0	4207	0	0	669	0	1323	0	2712	578	109	108	143	0	179	645	369	8510	7387	5491	1438	1751	0	0	0	0	0	0	0	0	0	0
LTR	Gypsy	Ptri_ltr-1_family-149	12035	1050	0	0	0	0	0	0	0	0	0	0	0	0	0	0	0	0	0	0	0	0	0	0	0	0	0	0	101	84	0	774	1964	151	1120	69	0	0	0	0	0	0	0	0	0	0	0
LTR	Gypsy	Ptri_ltr-1_family-159	99505	51294	7057	14194	11280	16706	7237	26757	9758	10280	10609	12534	7705	10511	9342	9415	7180	10759	7795	7004	3946	3994	5222	3027	2388	2165	1514	897	1825	2251	841	951	118	425	1013	0	0	0	0	0	0	0	0	0	0	0	0
LTR	Gypsy	Ptri_ltr-1_family-162	6986	146122	161202	171096	165694	166260	129547	73633	109555	95063	63172	99202	116407	125292	85408	55167	29955	20861	12153	11162	11223	14586	8294	5115	11198	5981	4400	3702	2699	1713	0	1550	0	0	0	0	0	0	0	0	0	0	0	0	0	0	0
LTR	Gypsy	Ptri_ltr-1_family-163	2625	1611	1103	1004	4970	6571	4870	1598	458	144	0	370	203	175	265	286	0	237	658	114	620	420	593	247	0	179	99	0	0	0	0	0	0	0	0	0	0	0	0	0	0	0	0	0	0	0	0
LTR	Gypsy	Ptri_ltr-1_family-176	2615	1678	0	831	847	0	0	67	0	0	122	0	131	0	0	0	375	309	911	1376	785	798	3581	1117	3698	843	121	674	153	0	0	0	0	0	0	0	0	0	0	0	0	0	0	0	0	0	0
LTR	Gypsy	Ptri_ltr-1_family-178	8081	60664	133943	257157	157122	137608	108696	66662	25212	21922	13929	15043	16431	7436	16653	21749	21606	19990	11295	2244	4566	4191	7940	14225	20936	76093	82719	27752	11298	7243	3593	533	935	0	0	280	0	0	0	0	0	0	0	0	0	0	0
LTR	Gypsy	Ptri_ltr-1_family-18	0	0	5882	9931	3700	4934	3986	0	1249	3345	1432	3016	3546	4727	279	58	853	1380	3539	795	1318	2955	1177	1414	2391	973	676	504	53	452	98	0	0	0	0	0	0	0	0	0	0	0	0	0	0	0	0
LTR	Gypsy	Ptri_ltr-1_family-191	5683	7819	0	0	0	0	0	0	0	130	0	0	0	0	0	0	0	0	0	0	0	0	0	0	0	1202	0	0	3220	113	0	0	137	0	0	0	0	0	0	0	0	0	0	0	0	0	0
LTR	Gypsy	Ptri_ltr-1_family-193	355	5977	1333	16263	2661	9042	7718	3669	3274	5686	2774	5050	4251	6323	3648	6486	7076	2552	1656	830	828	2906	381	1040	1279	329	2116	2646	7667	3449	2592	37	2	4	0	0	0	0	0	0	0	0	0	0	0	0	0
LTR	Gypsy	Ptri_ltr-1_family-198	0	1242	906	0	0	0	0	0	0	0	0	0	0	0	0	0	0	0	274	62	445	0	308	1203	1218	0	110	0	0	0	0	0	0	0	0	0	0	0	0	0	0	0	0	0	0	0	0
LTR	Gypsy	Ptri_ltr-1_family-199	12589	9856	7811	2119	1060	389	110	261	494	1181	1839	2907	7995	10192	7387	9847	12977	16275	20678	19276	22353	19651	17016	12992	13744	15105	10874	8135	5841	3965	3491	1654	1190	1043	334	1211	0	0	0	0	0	0	0	0	0	0	0
LTR	Gypsy	Ptri_ltr-1_family-2	1775	0	0	0	0	0	0	0	0	0	0	98	734	0	0	537	0	0	0	0	0	0	170	0	0	0	189	0	351	0	0	0	0	0	0	0	0	0	0	0	0	0	0	0	0	0	0
LTR	Gypsy	Ptri_ltr-1_family-203	4249	1167	0	0	0	0	0	0	374	1864	0	0	0	0	0	0	0	0	0	0	0	0	0	0	0	0	0	346	0	0	510	0	0	334	0	0	0	0	0	0	0	0	0	0	0	0	0
LTR	Gypsy	Ptri_ltr-1_family-207	5000	0	0	0	0	0	0	0	0	0	0	0	0	0	1372	881	701	499	0	0	246	114	287	2895	1456	114	0	458	0	0	108	696	0	0	397	0	0	0	0	0	0	0	0	0	0	0	0
LTR	Gypsy	Ptri_ltr-1_family-208	13402	11431	8564	27214	2733	1225	3955	6163	2407	3863	2783	3891	1548	2622	1239	968	4461	10505	17564	7437	9706	4663	7059	5026	8797	8587	4447	10129	5864	2400	4629	2102	2530	2009	6560	11004	12387	4903	2062	0	0	0	0	0	0	0	0
LTR	Gypsy	Ptri_ltr-1_family-212	542	271	271	248	0	0	0	0	0	0	0	0	0	0	0	370	64	114	164	119	54	181	173	28	43	0	36	0	76	0	57	0	0	58	0	0	0	0	0	0	0	0	0	0	0	0	0
LTR	Gypsy	Ptri_ltr-1_family-213	6246	881	1328	3183	0	0	0	65	0	0	0	0	0	0	0	279	661	297	1533	470	489	131	2231	1940	1941	2319	3266	2873	3477	2708	2310	554	340	492	0	263	0	0	0	0	0	0	0	0	0	0	0
LTR	Gypsy	Ptri_ltr-1_family-216	2457	1626	0	0	0	0	0	0	364	0	450	1618	1653	2642	0	297	821	835	3124	2344	2680	3226	944	546	333	1470	604	566	437	881	171	535	174	498	228	0	0	0	0	0	0	0	0	0	0	0	0
LTR	Gypsy	Ptri_ltr-1_family-217	12094	0	0	0	0	0	0	0	869	1266	3094	1126	0	4724	3837	0	75	5760	11047	14392	32407	24360	6733	4742	4147	3825	1376	2291	2674	3663	1132	159	0	0	0	0	0	0	0	0	0	0	0	0	0	0	0
LTR	Gypsy	Ptri_ltr-1_family-220	22117	18919	18315	20141	1753	2866	2064	3487	740	542	0	0	67	425	141	138	2198	2119	3375	9958	10107	4720	1565	209	1002	628	595	371	43	0	0	2	0	0	0	0	0	0	0	0	0	0	0	0	0	0	0
LTR	Gypsy	Ptri_ltr-1_family-222	194349	58931	10468	47900	36033	50325	35212	30891	26391	131260	104596	44483	30884	9403	5269	3395	1540	695	2374	1063	4578	4112	3420	1862	4063	869	680	1456	902	207	559	23	70	24	0	90	0	0	0	0	0	0	0	0	0	0	0
LTR	Gypsy	Ptri_ltr-1_family-224	4400	0	0	0	0	0	0	0	0	0	2011	2655	1336	0	0	0	0	0	0	68	0	0	0	0	143	0	568	115	0	4578	0	527	751	2283	1280	131	0	0	0	0	0	0	0	0	0	0	0
LTR	Gypsy	Ptri_ltr-1_family-226	8029	0	0	0	0	0	662	0	512	772	0	0	0	0	0	0	0	0	0	69	0	0	0	0	0	0	0	0	0	26	0	0	0	0	0	43	0	0	0	0	0	0	0	0	0	0	0
LTR	Gypsy	Ptri_ltr-1_family-228	42694	5154	16650	1197	6770	8488	3582	4116	4589	10223	9513	6534	7488	10479	9116	7411	6396	6886	6622	3992	970	2846	3826	4540	2754	2090	3492	1646	6339	2912	3160	1586	2010	0	0	0	864	52	0	0	25	0	0	0	0	0	0
LTR	Gypsy	Ptri_ltr-1_family-229	446	4139	5810	1225	169	0	0	0	0	0	0	0	113	407	405	0	0	0	0	0	0	0	0	0	0	0	0	0	0	0	0	0	0	0	0	0	0	0	0	0	0	0	0	0	0	0	0
LTR	Gypsy	Ptri_ltr-1_family-231	5626	5361	0	0	0	0	0	0	0	0	0	0	121	0	0	0	2199	2616	1661	582	381	2133	0	2342	1157	0	0	307	0	0	347	0	275	182	1344	173	60	0	0	0	0	0	0	0	0	0	0
LTR	Gypsy	Ptri_ltr-1_family-232	4242	3536	756	3451	1257	0	0	874	0	343	98	0	0	515	596	369	1832	1274	2406	1333	152	121	470	1140	292	173	1382	0	255	266	176	0	0	62	0	0	0	0	0	0	0	0	0	0	0	0	0
LTR	Gypsy	Ptri_ltr-1_family-235	120	953	917	394	640	1156	1621	1036	1406	1064	1399	368	817	1319	645	1550	325	485	1893	397	333	700	88	443	482	157	117	90	94	172	0	191	0	0	0	0	0	0	0	0	0	0	0	0	0	0	0
LTR	Gypsy	Ptri_ltr-1_family-236	15163	53	0	9795	24178	31135	17955	23335	5001	5026	11364	1421	2770	1519	8537	8252	10749	14275	24298	20660	8831	19024	10979	18944	14636	13566	6790	5954	6855	3179	2435	6030	1156	871	1140	0	147	0	0	3	0	0	0	0	0	0	0
LTR	Gypsy	Ptri_ltr-1_family-24	65567	527013	134965	17362	24303	3947	6170	1666	5151	1680	2337	415	0	408	576	134	503	4373	6049	1758	0	114	581	484	0	250	0	0	0	220	0	0	148	0	0	0	0	0	98	0	0	0	0	0	0	0	0
LTR	Gypsy	Ptri_ltr-1_family-243	12705	50745	20690	10984	14690	946	1458	10087	1352	527	3019	8805	3891	5650	4615	4337	5875	2158	11921	11357	24315	8939	47118	28464	12029	4543	6705	1858	2436	2898	804	2470	182	4059	6341	17524	7244	2709	434	127	0	0	153	0	0	0	0
LTR	Gypsy	Ptri_ltr-1_family-252	24277	42606	63573	52447	54376	109993	32681	25732	43043	41740	24827	12876	26785	24079	15923	17920	14424	24051	45539	49437	67826	36191	31293	39582	30147	17770	12212	6119	2964	4011	10902	16593	9881	8798	11409	9194	3973	0	0	0	0	0	0	0	0	0	0
LTR	Gypsy	Ptri_ltr-1_family-257	4348	0	0	0	0	0	1580	2139	0	0	0	0	0	0	0	0	0	0	0	0	0	0	0	0	0	0	0	85	0	582	345	556	2097	861	1361	273	252	6	9	0	0	0	0	0	0	0	0
LTR	Gypsy	Ptri_ltr-1_family-259	5202	0	0	5243	947	0	0	1287	0	0	0	0	104	0	632	325	794	824	1211	495	220	0	0	0	127	328	503	30	191	479	744	1956	1484	923	0	0	0	27	0	0	0	0	0	0	0	0	0
LTR	Gypsy	Ptri_ltr-1_family-26	40313	0	906	8449	23514	44119	25064	14355	13713	11957	13026	14344	2842	9145	4921	12939	4794	11273	13579	7008	2672	8365	38779	8326	9027	16173	10659	2883	978	2681	1958	0	448	0	0	0	0	0	0	0	0	0	0	0	0	0	0
LTR	Gypsy	Ptri_ltr-1_family-261	136193	105823	16946	73899	180538	17539	11573	14109	9603	8851	15660	14294	11028	12030	17992	34164	39864	16662	85658	64230	27526	16175	20609	13635	15784	13358	9586	8286	7829	4210	3470	1032	933	1489	413	0	0	0	0	0	0	0	0	0	0	0	0
LTR	Gypsy	Ptri_ltr-1_family-263	4713	0	0	0	0	0	769	0	0	0	1882	1096	0	9368	0	0	0	950	0	1087	0	475	67	232	0	1095	626	7294	0	1207	1336	711	0	565	2456	0	287	0	0	0	0	0	0	0	0	0	0
LTR	Gypsy	Ptri_ltr-1_family-264	8976	41302	35300	43438	15942	13355	4102	529	405	2536	2276	11432	4580	2721	17345	22579	58647	21257	1881	4555	2491	2752	9770	3642	7965	12706	5774	2982	1115	530	3165	4648	881	1464	602	59	0	291	0	0	0	0	0	0	0	0	0
LTR	Gypsy	Ptri_ltr-1_family-266	2242	0	503	0	357	1046	2054	2768	0	1491	503	1487	993	589	2342	0	826	1045	432	2298	1869	2346	927	501	306	0	112	0	0	0	158	0	0	0	0	0	0	0	0	0	0	0	0	0	0	0	0
LTR	Gypsy	Ptri_ltr-1_family-269	4261	4269	1798	778	778	279	527	1265	2091	2668	1718	1320	1977	2616	2169	1855	912	1646	1414	898	680	1664	1642	2881	3211	665	634	1904	764	754	0	0	0	2	105	0	0	0	0	0	0	0	0	0	0	0	0
LTR	Gypsy	Ptri_ltr-1_family-270	119	1456	7297	3898	2138	2681	3080	2136	1134	647	598	1440	2666	885	3003	3590	2350	1448	2265	1571	1261	422	287	704	275	138	894	0	0	291	0	180	0	0	0	0	0	0	0	0	0	0	0	0	0	0	0
LTR	Gypsy	Ptri_ltr-1_family-271	0	5580	16853	59123	47603	83751	58531	52428	17590	22297	9147	14832	19689	8182	16078	19719	13503	15478	9361	20658	16600	29906	27043	20012	27393	10778	21307	15149	26674	14718	15952	10154	12787	8659	5150	1592	1184	0	0	0	0	0	363	0	0	0	0
LTR	Gypsy	Ptri_ltr-1_family-275	9529	9573	12710	16973	4601	6707	0	513	133	1563	1948	807	850	1185	875	1016	1190	2745	1534	1615	2239	652	959	258	2404	1023	0	241	0	0	12	0	0	0	54	0	0	0	0	0	0	0	0	0	0	0	0
LTR	Gypsy	Ptri_ltr-1_family-279	40276	43365	13324	82	0	2644	90	0	0	845	4471	2156	3659	7203	4872	2819	8290	6402	1562	2177	2566	10487	2400	3128	3634	1656	4139	3832	6180	2459	834	343	1280	2485	1537	1370	65	184	0	0	365	0	0	0	0	0	0
LTR	Gypsy	Ptri_ltr-1_family-281	5284	0	0	0	0	0	0	0	0	0	0	36	0	0	473	0	2027	2452	0	353	0	0	371	147	0	0	1180	0	0	2	965	693	0	481	0	0	0	565	0	150	0	0	0	0	0	0	0
LTR	Gypsy	Ptri_ltr-1_family-285	5978	11859	0	3049	0	0	2176	0	0	0	0	1029	0	1801	222	0	0	4661	207	388	1058	0	0	1816	0	2117	492	0	0	375	618	2049	0	37	179	0	0	0	0	0	0	0	0	0	0	0	0
LTR	Gypsy	Ptri_ltr-1_family-289	10897	0	225	444	2312	7294	13502	13168	20680	29478	73057	78085	53192	33760	37380	41619	31793	32133	20333	24134	23956	23407	21348	26942	23773	15476	17599	16258	14305	12169	7365	6867	3445	2514	1650	3257	1461	553	798	0	0	0	0	0	0	0	0
LTR	Gypsy	Ptri_ltr-1_family-293	5523	0	0	4356	20429	6747	7943	7187	26391	50838	83679	85850	58940	46665	124649	207952	119388	28686	8977	10877	7259	3533	8728	14478	7414	10143	6691	2419	1417	606	215	380	0	0	0	0	0	0	0	0	0	0	0	0	0	0	0
LTR	Gypsy	Ptri_ltr-1_family-295	10639	498	1536	1992	0	3131	2149	6256	0	2180	522	143	208	322	146	559	1417	6428	22538	28219	12740	18831	16930	32388	25526	12596	5920	9748	6099	1887	2913	257	0	387	0	0	0	0	0	0	0	0	0	0	0	0	0
LTR	Gypsy	Ptri_ltr-1_family-297	4665	0	0	0	0	0	4345	0	0	0	0	0	0	0	0	0	3431	1439	7174	2307	756	1203	84	0	0	0	0	0	8510	4586	0	1531	1268	432	0	0	222	0	0	0	0	0	0	0	0	0	0
LTR	Gypsy	Ptri_ltr-1_family-301	16930	7748	0	0	0	152	9042	0	190	3699	0	3550	746	355	0	0	0	606	139	0	0	0	618	0	139	486	15	0	0	0	237	203	0	0	0	0	0	0	0	0	0	0	0	0	0	0	0
LTR	Gypsy	Ptri_ltr-1_family-309	23395	32883	45283	35352	15703	7419	0	392	1317	1796	17073	10961	27401	29912	29846	13642	22801	16468	17406	30391	26366	55283	81849	76598	48893	49242	60185	40463	24215	24305	12781	15605	4227	4203	811	787	567	344	0	0	0	0	0	0	0	0	0
LTR	Gypsy	Ptri_ltr-1_family-310	4830	63095	23538	5919	446	424	1220	1204	1517	2323	901	3930	2952	1605	740	900	281	346	1207	951	143	935	890	273	2074	11673	4622	795	606	13	554	827	1869	94	0	102	0	135	0	0	0	0	0	0	0	0	0
LTR	Gypsy	Ptri_ltr-1_family-316	5322	0	2668	0	0	0	0	0	0	0	0	0	57	0	0	0	2978	11770	0	853	0	753	0	0	0	0	0	0	0	0	0	73	0	0	0	0	11	0	0	172	0	0	0	0	0	0	0
LTR	Gypsy	Ptri_ltr-1_family-32	2234	354272	75136	158156	30600	39598	75762	98858	71801	100799	62901	70029	26565	37717	24811	26667	11088	11701	4312	3315	2657	3581	5103	39	1091	68	2930	849	711	329	558	857	403	225	26	0	0	307	0	0	0	0	0	0	0	0	0
LTR	Gypsy	Ptri_ltr-1_family-320	21164	45168	61703	36060	8549	6548	10164	2857	1342	5549	2154	3432	1990	623	12811	19353	7509	5150	3783	1454	21292	16098	24123	28754	12337	13351	45580	30376	5155	1961	470	1347	617	0	43	0	0	0	0	0	0	0	0	0	0	0	0
LTR	Gypsy	Ptri_ltr-1_family-322	5087	0	0	53	0	0	0	0	135	186	124	174	256	441	211	193	380	212	117	13	226	30	82	66	158	122	0	0	0	0	0	94	873	0	97	0	0	0	0	0	0	0	0	0	0	0	0
LTR	Gypsy	Ptri_ltr-1_family-328	6285	0	455	1663	2070	1249	1052	5445	17091	53708	13763	6599	8795	16346	14638	20752	14081	5866	4405	511	884	402	1758	2825	281	537	1157	2397	624	240	0	101	296	32	0	0	0	0	0	0	0	0	0	0	0	0	0
LTR	Gypsy	Ptri_ltr-1_family-348	30	892	1676	38689	30415	22631	12756	7659	8458	1874	7870	2626	816	4168	938	14374	9593	5454	6174	1383	877	1149	1156	2638	1144	811	949	735	1	8	0	2	245	0	38	0	0	0	0	0	0	0	0	0	0	0	0
LTR	Gypsy	Ptri_ltr-1_family-36	1536	0	0	0	0	256	0	0	51	0	72	0	64	0	104	2385	1154	536	0	698	1602	0	569	0	361	85	478	0	0	0	0	211	222	0	0	164	0	794	0	0	0	0	0	0	0	0	0
LTR	Gypsy	Ptri_ltr-1_family-365	12259	895	7192	12660	29762	1086	8923	935	12335	10336	16670	6117	6109	3949	6983	5486	5782	5609	4514	10856	8799	13630	11875	7807	6884	11949	5368	12374	5469	1634	2134	2614	606	947	1964	1064	337	6	0	0	0	0	0	0	0	0	0
LTR	Gypsy	Ptri_ltr-1_family-371	150	0	0	0	0	0	0	0	0	0	0	0	486	0	0	0	0	0	354	0	0	0	0	0	0	305	64	0	117	0	0	33	0	0	0	0	0	0	0	0	0	0	0	0	0	0	0
LTR	Gypsy	Ptri_ltr-1_family-379	365	50708	35549	14450	15788	8324	2181	6726	1639	4659	3978	844	3589	2402	1590	2832	5414	3388	3545	470	395	587	25	334	695	1487	581	0	0	0	16	50	0	0	0	0	0	0	0	0	0	0	0	0	0	0	0
LTR	Gypsy	Ptri_ltr-1_family-380	3988	315	614	392	1256	2421	662	722	379	601	1833	843	1089	572	164	125	2288	3428	770	1704	1192	1783	5669	403	3250	3255	797	2544	1319	693	505	260	340	64	0	0	0	0	0	0	0	0	0	0	0	0	0
LTR	Gypsy	Ptri_ltr-1_family-381	2212	0	0	0	223	0	0	0	0	0	0	0	0	0	0	0	0	0	94	0	0	439	544	230	477	0	632	24	315	4	413	1001	545	0	0	0	0	0	0	0	0	0	0	0	0	0	0
LTR	Gypsy	Ptri_ltr-1_family-383	1078	2964	745	666	0	0	0	0	0	0	0	27	0	0	0	32	0	0	0	6	0	0	0	0	317	0	0	0	0	0	0	0	262	0	0	0	0	0	0	0	0	0	0	0	0	0	0
LTR	Gypsy	Ptri_ltr-1_family-388	3746	0	0	0	0	1972	0	145	102	39	0	301	0	185	0	45	46	94	306	816	566	881	2716	1201	3420	1688	1745	4496	789	608	199	139	713	341	196	0	607	0	0	0	0	0	0	0	0	0	0
LTR	Gypsy	Ptri_ltr-1_family-393	5690	18548	7080	8316	7887	4897	1304	4688	3104	3937	5126	735	3533	16427	9368	5833	5618	3760	9205	6362	11789	7314	2284	372	3140	2648	1440	3091	11064	9804	3933	1583	2072	656	0	27	0	0	0	0	0	0	0	0	0	0	0
LTR	Gypsy	Ptri_ltr-1_family-394	6523	0	0	0	0	0	0	0	0	0	0	325	0	119	423	2296	298	1164	124	31	204	1400	2079	1056	2500	900	1706	764	0	0	20	2	0	0	0	0	0	0	0	0	0	0	0	0	0	0	0
LTR	Gypsy	Ptri_ltr-1_family-395	2940	145	2757	344	2634	636	156	1020	1286	2031	3040	901	490	2687	152	72	78	72	0	0	0	72	0	0	0	0	0	0	0	0	0	0	0	0	0	0	0	0	0	0	0	0	0	0	0	0	0
LTR	Gypsy	Ptri_ltr-1_family-398	4596	3248	22439	34932	11949	8169	5643	5019	2702	8716	3023	4418	3380	5762	2157	1622	1613	1724	803	807	481	2290	1930	2825	1342	2519	2308	1171	3356	1923	1824	436	0	0	337	102	0	0	0	0	0	0	0	0	0	0	0
LTR	Gypsy	Ptri_ltr-1_family-402	0	0	0	3783	13662	27636	6355	3426	1788	4504	11766	7738	2774	1402	695	483	2230	4073	7273	6036	6715	7055	6486	8044	6257	1995	2476	977	332	19	329	399	547	335	487	0	0	0	0	0	0	0	0	0	0	0	0
LTR	Gypsy	Ptri_ltr-1_family-406	1491	0	0	0	0	1016	1345	10004	6431	13792	1216	6183	3306	4448	1695	1773	1406	1836	1799	2023	2412	1300	2979	1422	2186	1389	1775	729	306	1333	0	0	0	0	0	0	0	0	0	0	0	0	0	0	0	0	0
LTR	Gypsy	Ptri_ltr-1_family-411	1870	4314	709	0	0	0	0	0	400	0	0	0	0	0	343	0	0	0	0	0	0	0	228	788	525	585	1455	0	0	0	98	0	0	128	8	0	0	0	0	0	0	0	0	0	0	0	0
LTR	Gypsy	Ptri_ltr-1_family-412	2300	803	676	0	0	0	0	0	0	0	0	0	0	85	0	0	144	58	0	0	0	0	0	0	0	20	0	0	193	206	557	0	368	107	0	640	0	0	0	0	0	0	0	0	0	0	0
LTR	Gypsy	Ptri_ltr-1_family-414	3925	170	0	0	0	0	0	0	0	0	0	0	0	0	0	0	0	0	0	0	0	0	0	0	0	0	0	0	0	0	0	0	0	0	0	0	0	0	0	0	0	0	0	0	0	0	0
LTR	Gypsy	Ptri_ltr-1_family-419	9661	17117	10599	50437	12373	5004	3703	251	449	13448	23087	13624	12204	17880	17095	11938	4663	2653	813	3810	0	1230	134	4	214	1109	0	0	130	338	0	0	0	0	67	0	0	0	0	0	0	0	0	0	0	0	0
LTR	Gypsy	Ptri_ltr-1_family-426	899	14264	11148	31113	48556	32776	39384	39194	11133	11679	6458	4398	5523	6035	11629	4544	19146	10184	4321	6876	8240	3711	4709	2775	2163	2186	3225	3690	264	837	368	889	0	0	26	0	0	0	0	0	0	0	0	0	0	0	0
LTR	Gypsy	Ptri_ltr-1_family-429	23005	3503	3711	4138	2628	2296	2305	1918	7017	0	1954	9715	4394	46	78	0	1161	8756	6641	8654	10780	9941	3596	12875	7498	11026	15463	4997	7407	1116	3453	1192	30	1089	1911	124	112	0	0	0	0	0	0	0	0	0	0
LTR	Gypsy	Ptri_ltr-1_family-432	1705	0	0	0	0	74	0	0	0	152	0	0	0	0	0	0	19	0	0	53	0	0	0	0	40	188	0	0	0	0	0	0	0	0	28	0	3	0	0	0	0	0	0	0	0	0	0
LTR	Gypsy	Ptri_ltr-1_family-435	3811	96	2335	3205	0	14797	8229	5777	1280	4681	7542	11669	1637	2191	11478	1108	2881	3328	4465	5824	4706	1368	3609	951	4911	912	379	700	123	637	153	0	0	0	0	0	0	0	0	0	0	0	0	0	0	0	0
LTR	Gypsy	Ptri_ltr-1_family-436	1583	0	0	0	0	1654	10710	6796	10352	16855	3054	2260	748	935	919	79	349	518	487	929	318	1285	441	1413	180	5271	1859	298	866	0	105	0	27	0	0	0	0	0	0	0	0	0	0	0	0	0	0
LTR	Gypsy	Ptri_ltr-1_family-437	2259	54	0	985	0	0	163	0	533	0	39	328	0	656	41	147	0	61	0	0	0	0	324	0	78	326	415	233	0	155	0	77	0	41	0	0	0	0	0	0	0	0	0	0	0	0	0
LTR	Gypsy	Ptri_ltr-1_family-443	4530	0	0	0	0	0	0	57	0	0	0	715	0	0	0	0	6	0	0	968	0	0	0	0	0	814	0	0	0	0	0	1370	0	0	0	0	0	0	0	0	0	0	0	0	0	0	0
LTR	Gypsy	Ptri_ltr-1_family-447	973	0	0	0	0	0	0	0	0	0	0	182	0	0	0	0	0	788	0	0	0	0	0	0	0	0	0	0	0	0	0	0	0	0	0	0	0	0	0	0	0	0	0	0	0	0	0
LTR	Gypsy	Ptri_ltr-1_family-449	1042	187	0	158	102	2060	297	630	2318	2338	174	1132	426	948	268	2203	258	816	1999	0	3190	1374	3459	6405	0	743	398	474	0	0	0	0	0	0	0	0	0	0	0	0	0	0	0	0	0	0	0
LTR	Gypsy	Ptri_ltr-1_family-451	0	0	0	1994	1144	8116	13919	2056	7812	9062	16401	8374	13226	7500	11895	9315	11630	9877	12841	9118	9465	5950	10169	4829	2602	6324	1227	1808	1784	797	201	0	861	0	423	0	0	0	0	0	0	0	0	0	0	0	0
LTR	Gypsy	Ptri_ltr-1_family-452	1934	0	0	0	43	70	2184	10	59	74	0	0	21	0	2470	1885	1192	275	0	4602	364	2282	4246	11219	3227	2569	3477	2473	220	0	0	0	0	0	0	0	0	0	0	0	0	0	0	0	0	0	0
LTR	Gypsy	Ptri_ltr-1_family-454	4996	0	268	0	1119	339	421	540	0	0	0	0	0	0	0	0	41	0	32	0	198	0	0	0	18	0	217	3014	1368	950	2763	2889	2059	2177	697	0	634	0	0	0	0	0	0	0	0	0	0
LTR	Gypsy	Ptri_ltr-1_family-458	16005	14450	3224	0	0	0	53	0	454	122	996	612	2146	4736	7074	839	443	6380	1382	6921	4542	4971	2852	3894	5716	4470	5204	2862	1957	600	2386	328	1460	597	373	0	819	0	0	0	0	0	0	0	0	0	0
LTR	Gypsy	Ptri_ltr-1_family-461	5249	208	0	34	41	90	327	4030	830	2933	8291	4242	5309	4350	2030	4089	4383	2173	474	1066	2283	3618	1816	630	439	962	721	125	166	409	0	0	113	0	0	0	0	0	0	0	0	0	0	0	0	0	0
LTR	Gypsy	Ptri_ltr-1_family-465	7855	486	112	633	584	4624	16761	6377	1496	3230	4425	495	1409	420	1038	5401	2352	1777	1597	2082	4152	2340	2811	1614	1852	983	407	1298	534	651	822	326	308	0	1092	0	249	403	0	0	0	0	255	0	0	0	0
LTR	Gypsy	Ptri_ltr-1_family-47	80917	79224	13977	2380	5378	504	419	902	7	818	160	57	334	1284	132	1207	652	401	225	545	89	72	43	21	186	895	512	3516	1020	2470	1420	166	0	1216	1544	1478	1799	2038	0	0	0	0	0	0	0	0	0
LTR	Gypsy	Ptri_ltr-1_family-472	6358	407	687	778	6107	20335	3933	2860	3991	3379	118	4918	1970	699	1560	2634	0	59	559	290	741	1214	528	2021	407	853	1972	1457	120	3738	1504	767	985	173	173	0	0	153	0	0	0	0	0	0	0	0	0
LTR	Gypsy	Ptri_ltr-1_family-473	1302	0	0	0	0	807	0	0	0	0	0	0	0	0	0	546	200	373	422	211	309	0	347	0	0	0	0	0	0	20	0	0	0	0	0	460	0	0	0	0	0	0	0	0	0	0	0
LTR	Gypsy	Ptri_ltr-1_family-475	5725	7126	11218	6160	32003	8211	535	3448	1685	0	1993	0	0	4350	3045	15378	86	238	0	3309	537	3101	2852	11386	22956	23207	12809	1692	248	1020	793	184	0	313	0	0	0	303	0	0	0	0	0	0	0	0	0
LTR	Gypsy	Ptri_ltr-1_family-476	4242	177	0	90	10494	2575	10467	10	236	27	6	0	0	10	0	0	0	4012	0	0	4146	0	81	0	37	0	4023	506	240	0	0	0	662	0	0	0	0	0	0	0	0	0	0	0	0	0	0
LTR	Gypsy	Ptri_ltr-1_family-48	13453	29305	58246	295326	348175	97985	26402	31535	121086	97003	152534	129015	66036	59018	178761	386950	129544	61843	58508	78883	80405	54995	27064	28425	23309	13700	9611	6845	7441	5889	5371	4849	3022	2726	664	207	104	0	0	0	0	0	0	0	0	0	0
LTR	Gypsy	Ptri_ltr-1_family-481	0	0	0	0	0	0	0	0	0	0	0	0	0	0	0	0	0	0	0	0	0	0	0	0	0	0	0	0	781	433	0	178	0	183	523	0	340	0	0	0	0	0	0	0	0	0	0
LTR	Gypsy	Ptri_ltr-1_family-483	4554	56	202	865	2308	2719	5750	14904	32924	15567	3983	5292	861	2323	3102	5207	5568	9231	6294	13577	8091	8226	8118	5598	7625	3379	2189	1881	516	654	667	569	259	172	1	0	184	0	0	0	0	0	0	0	0	0	0
LTR	Gypsy	Ptri_ltr-1_family-49	9361	17531	2808	0	1652	5435	6195	6941	5265	15237	20011	85975	55083	9899	12436	3733	4667	7755	3211	6792	999	443	1068	2296	1111	700	1820	1064	109	451	3417	2168	1235	148	546	0	260	0	0	0	0	0	0	0	0	0	0
LTR	Gypsy	Ptri_ltr-1_family-490	1544	478	212	1624	2376	1660	638	3021	1392	1662	1291	882	879	995	0	0	56	0	906	0	0	133	0	150	155	110	0	0	0	0	0	0	0	0	0	0	0	0	0	0	0	0	0	0	0	0	0
LTR	Gypsy	Ptri_ltr-1_family-492	7033	4847	10903	2430	918	75	47	0	0	210	286	0	185	538	716	762	1128	165	3179	215	70	655	1965	924	12740	7342	2406	3525	1890	3376	152	750	0	0	0	0	444	0	0	0	0	0	0	0	0	0	0
LTR	Gypsy	Ptri_ltr-1_family-494	1582	0	0	0	0	0	0	0	0	0	0	0	0	0	0	0	0	0	0	0	0	0	0	0	0	0	0	0	0	0	0	0	0	0	0	0	63	0	0	0	0	0	0	0	0	0	0
LTR	Gypsy	Ptri_ltr-1_family-496	4811	0	189	0	870	150	668	0	0	0	239	37	452	59	196	525	0	0	0	0	122	0	463	460	191	524	440	406	209	547	176	167	40	269	151	0	0	0	0	0	38	0	0	0	0	0	0
LTR	Gypsy	Ptri_ltr-1_family-497	3448	392	194	197	193	364	199	234	1259	2534	2928	2183	1787	1475	1360	2254	1678	1614	1079	1352	1967	1524	1761	4220	1376	3669	1832	2044	1759	1824	728	2311	349	814	343	373	0	0	265	0	0	0	0	0	0	0	0
LTR	Gypsy	Ptri_ltr-1_family-504	10294	18213	13106	0	2850	3581	1416	10053	0	1966	310	841	1660	2115	1473	575	0	1715	2836	56	2018	579	517	3056	281	437	1449	1656	1711	766	515	355	0	0	0	0	0	0	0	0	0	0	0	0	0	0	0
LTR	Gypsy	Ptri_ltr-1_family-508	1704	2912	0	0	0	0	0	0	0	0	0	0	0	0	0	0	0	0	0	0	0	0	0	0	0	0	0	0	0	0	0	0	0	0	0	0	0	0	0	0	0	0	0	0	0	0	0
LTR	Gypsy	Ptri_ltr-1_family-509	385	11574	9241	29812	34003	16851	21023	71757	40249	41256	34556	42986	29730	32831	42891	22834	32815	33442	35144	17283	12468	11423	21613	19322	9011	14054	22417	3819	4444	3270	404	151	0	0	0	0	0	0	0	0	0	0	0	0	0	0	0
LTR	Gypsy	Ptri_ltr-1_family-510	24967	2586	0	0	941	0	0	0	3654	2695	212	0	0	0	0	127	0	0	0	0	0	0	0	0	0	0	0	0	0	0	0	0	0	0	96	2	0	0	0	0	0	0	0	0	0	0	0
LTR	Gypsy	Ptri_ltr-1_family-513	3187	0	0	0	0	0	0	0	0	0	0	0	0	0	95	0	280	321	0	0	218	0	1578	259	0	96	0	162	637	0	0	0	0	460	0	0	0	0	0	0	0	0	0	0	0	0	0
LTR	Gypsy	Ptri_ltr-1_family-521	8339	20624	14880	3567	459	118	454	815	3028	809	339	596	1194	795	0	888	860	369	597	3667	1235	1112	606	1242	2848	9049	16239	1893	1332	1003	0	0	0	0	0	0	0	0	0	0	0	0	0	0	0	0	0
LTR	Gypsy	Ptri_ltr-1_family-523	462	0	0	0	0	0	0	0	0	0	91	0	466	0	0	60	0	0	0	596	0	463	1619	1631	0	1352	0	0	0	0	0	0	0	119	0	0	0	0	0	0	0	0	0	0	0	0	0
LTR	Gypsy	Ptri_ltr-1_family-524	2181	0	44	0	0	0	0	0	0	0	0	0	0	151	0	0	0	0	0	0	0	0	0	0	0	0	0	0	0	0	0	0	0	0	0	0	0	0	0	0	0	0	0	0	0	0	0
LTR	Gypsy	Ptri_ltr-1_family-529	4737	59	250	208	2467	1246	751	592	901	591	3774	8443	5359	3833	2699	8685	12251	1905	2582	5866	2448	1235	1552	2418	710	2529	1207	221	38	0	85	179	0	37	122	0	0	0	0	0	0	0	0	0	0	0	0
LTR	Gypsy	Ptri_ltr-1_family-53	0	0	0	2298	2298	4886	0	0	0	0	2024	1090	194	1087	0	822	174	0	382	0	0	0	1028	0	367	0	1474	2346	2902	2038	1025	230	0	62	266	0	0	0	0	0	0	0	0	0	0	0	0
LTR	Gypsy	Ptri_ltr-1_family-530	3038	308	5822	9043	1759	10407	863	2118	2245	5672	949	1932	0	3513	1142	1544	2141	847	1302	1747	0	189	1047	0	0	1266	0	0	615	0	242	0	0	0	0	0	0	0	0	0	0	0	0	0	0	0	0
LTR	Gypsy	Ptri_ltr-1_family-532	0	0	2820	313	1457	122	0	0	0	0	0	1231	267	1565	0	0	0	0	0	0	0	0	0	0	0	0	0	0	0	0	0	0	0	0	0	0	0	0	0	0	0	0	0	0	0	0	0
LTR	Gypsy	Ptri_ltr-1_family-539	6310	58	908	1707	1751	12224	12559	6329	11319	7251	14417	10001	23927	24463	39422	65701	38160	18346	12442	8204	2353	6352	3970	5332	1662	3430	6095	2223	1553	1313	2079	696	8	0	30	0	0	0	0	0	0	0	0	0	0	0	0
LTR	Gypsy	Ptri_ltr-1_family-548	1052	520	147	0	0	0	0	0	0	0	0	0	0	0	0	0	0	0	0	0	0	0	0	0	0	0	0	0	0	0	0	0	0	0	0	0	0	0	0	0	0	0	0	0	0	0	0
LTR	Gypsy	Ptri_ltr-1_family-553	2041	0	0	0	0	0	66	0	27	0	136	35	21	0	0	0	0	0	0	0	237	122	0	0	128	0	123	0	0	0	143	0	29	0	0	76	0	0	0	0	0	0	0	0	0	0	0
LTR	Gypsy	Ptri_ltr-1_family-556	2890	1417	0	0	2271	0	0	0	0	0	0	0	0	0	0	0	0	0	0	0	0	86	0	0	0	0	0	0	0	0	0	701	429	481	806	138	0	58	0	0	0	0	0	0	0	0	0
LTR	Gypsy	Ptri_ltr-1_family-567	7492	62	179	1104	0	70	5084	0	367	140	547	344	2068	3730	1488	1904	543	0	284	259	546	154	339	310	549	297	161	171	605	537	5735	903	4929	9747	3723	5615	1694	2863	367	0	0	0	0	0	0	0	0
LTR	Gypsy	Ptri_ltr-1_family-578	2721	0	0	0	0	0	0	0	0	0	0	0	427	546	0	804	1750	1120	648	3124	2815	1808	4175	3646	4382	4912	3455	5323	1119	1288	867	12	0	211	481	0	0	0	0	0	0	0	0	0	0	0	0
LTR	Gypsy	Ptri_ltr-1_family-58	91351	163472	18084	68758	23120	12822	14380	3263	2680	6272	5528	18784	34025	32692	16467	11484	13212	7762	12577	3201	1936	2547	2374	2065	780	3217	1573	3174	1652	1828	935	193	306	0	672	159	0	0	0	0	0	0	0	0	0	0	0
LTR	Gypsy	Ptri_ltr-1_family-580	7469	0	0	0	0	676	414	0	0	0	994	588	4809	0	906	322	612	0	3134	316	151	0	1260	924	2062	1538	978	694	338	384	252	576	1097	0	580	0	453	0	0	0	0	0	0	0	0	0	0
LTR	Gypsy	Ptri_ltr-1_family-61	4412	2582	0	0	0	0	0	0	0	0	0	0	0	0	0	0	0	0	0	1392	0	0	0	1334	864	794	114	315	0	0	0	98	511	460	5004	0	1186	664	0	0	0	0	0	0	0	0	0
LTR	Gypsy	Ptri_ltr-1_family-62	721	464	1318	8647	8477	6267	3392	1693	2460	1728	1118	1008	642	250	221	840	610	583	431	0	20	81	0	23	0	0	106	16	0	0	0	0	0	0	0	0	0	0	0	0	0	0	0	0	0	0	0
LTR	Gypsy	Ptri_ltr-1_family-63	10652	0	72	0	1085	7276	12509	51474	137910	32079	32179	34763	35180	27954	6484	10676	15598	2875	6577	2406	10590	5969	4968	4665	3021	6608	2585	2689	2982	1271	1962	227	2433	970	2991	0	95	0	33	0	0	0	0	0	0	0	0
LTR	Gypsy	Ptri_ltr-1_family-66	10784	10858	14507	8100	4825	3695	0	1556	3586	1591	1630	3587	8065	1557	1234	10233	4935	2138	2149	730	2003	2435	2595	2211	2046	2674	3906	1386	1470	0	329	0	0	91	0	0	0	0	0	0	0	0	0	0	0	0	0
LTR	Gypsy	Ptri_ltr-1_family-68	0	4366	7451	18102	7052	0	0	4117	1273	905	2811	1404	1556	2333	5108	5492	6646	3403	4472	8179	1961	2188	2553	4358	880	1967	547	1004	2715	3324	1122	36	1802	969	1409	65	0	0	0	0	0	0	0	0	0	0	0
LTR	Gypsy	Ptri_ltr-1_family-70	0	0	0	233	5048	0	5322	5320	752	0	1029	0	295	4020	0	819	1037	211	857	0	0	0	0	0	0	0	0	4036	0	1790	1312	333	322	51	925	0	0	0	0	0	0	0	0	0	0	0	0
LTR	Gypsy	Ptri_ltr-1_family-72	37469	31939	22027	0	5210	0	0	0	170	58	152	134	245	0	449	267	1864	1097	934	4201	13397	21045	25191	43114	44078	22966	37362	19179	5141	5688	2786	1825	1101	778	659	427	0	0	0	0	0	0	0	0	0	0	0
LTR	Gypsy	Ptri_ltr-1_family-76	5166	0	0	0	0	0	0	0	0	0	0	0	0	0	0	81	0	0	0	0	0	0	0	0	0	0	0	0	0	0	0	0	0	0	0	0	0	0	0	0	0	0	0	0	0	0	0
LTR	Gypsy	Ptri_ltr-1_family-82	4050	0	0	0	0	0	0	0	1192	1312	0	0	0	0	0	0	0	0	0	0	0	0	210	0	0	243	0	0	3678	3894	266	0	2051	708	165	0	0	0	0	0	0	0	0	0	0	0	0
LTR	Gypsy	Ptri_ltr-1_family-86	3724	0	0	2236	0	1054	0	0	0	0	0	0	0	0	0	0	0	0	0	0	0	0	0	0	0	0	0	0	0	0	0	0	0	0	0	0	0	0	0	0	0	0	0	0	0	0	0
LTR	Gypsy	Ptri_ltr-1_family-97	7070	149749	236374	23786	19920	14626	16650	13728	44447	150714	143137	95964	26091	37064	117430	129907	64849	18095	12175	3966	930	1031	1507	2557	1343	2728	2945	4036	1134	875	121	144	0	422	1195	293	0	0	0	0	0	0	0	0	0	0	0
LTR	Gypsy	Ptri_rnd-1_family-1063	0	0	0	0	0	0	0	0	0	0	0	0	0	0	0	0	0	0	0	93	0	0	0	0	0	0	0	0	0	0	0	0	0	0	0	0	0	0	0	0	0	0	0	0	0	0	0
LTR	Gypsy	Ptri_rnd-1_family-145	0	0	0	0	0	0	0	0	0	0	67	3674	15168	54527	24511	22064	20778	39007	119019	52007	31662	17432	12408	6633	1787	1092	604	1336	134	0	70	0	220	536	0	0	0	0	0	0	0	0	0	0	0	0	0
LTR	Gypsy	Ptri_rnd-1_family-152	0	279	2239	10255	6117	25974	14627	4557	10326	6337	6334	5213	4854	4188	13926	7242	8342	5950	6533	938	837	873	313	191	434	339	0	364	0	0	0	0	0	0	0	0	0	0	0	0	0	0	0	0	0	0	0
LTR	Gypsy	Ptri_rnd-1_family-157	0	0	0	52	0	0	857	2099	2962	4947	7827	24676	16490	8118	19938	28708	6402	9401	5385	5543	2525	1610	5435	25597	0	108	390	988	0	932	926	1251	3	0	0	0	0	0	0	0	0	0	0	0	0	0	0
LTR	Gypsy	Ptri_rnd-1_family-160	0	0	0	0	0	784	656	0	1926	5720	1003	644	3359	19810	11847	11508	3607	5568	4223	1069	1530	1809	445	1843	638	0	1	256	0	0	0	0	0	0	0	0	0	0	0	0	0	0	0	0	0	0	0
LTR	Gypsy	Ptri_rnd-1_family-176	0	0	0	0	0	0	0	314	0	1081	6704	112256	40950	9148	2471	249	31151	92321	36685	23578	25854	13094	8042	4243	3816	2779	488	0	2291	0	0	0	0	0	0	0	0	0	0	0	0	0	0	0	0	0	0
LTR	Gypsy	Ptri_rnd-1_family-194	0	0	0	1068	0	355	0	3564	9626	110820	29226	14871	26377	36697	28692	23137	5473	6192	1363	0	1318	885	1856	5027	0	1430	0	683	749	1527	0	68	753	0	0	0	0	0	0	0	0	0	0	0	0	0	0
LTR	Gypsy	Ptri_rnd-1_family-196	0	0	0	34	2332	0	6152	59278	531	399	1486	865	2607	26544	27550	48754	67116	66327	46143	50881	35330	50317	30991	23262	15733	13703	12717	7847	1593	1252	197	761	0	0	247	51	0	0	0	0	0	0	0	0	0	0	0
LTR	Gypsy	Ptri_rnd-1_family-226	0	0	93	0	9235	9945	11508	13394	7430	4459	17355	10453	3491	4015	5785	3954	2375	1434	2563	2879	2971	6377	1656	1456	1284	1057	1442	1037	683	571	0	0	0	0	0	0	0	0	0	0	0	0	0	0	0	0	0
LTR	Gypsy	Ptri_rnd-1_family-264	0	0	2871	5905	64309	61737	34401	43660	56834	12914	3666	10198	7218	10327	13558	13300	842	936	0	1847	836	70	0	0	102	939	2683	2928	1833	680	0	636	0	0	0	0	0	0	62	0	0	0	0	0	0	0	0
LTR	Gypsy	Ptri_rnd-1_family-304	169	9597	15114	117404	107968	91283	101639	57021	36456	19676	8030	11884	1192	5995	946	0	308	375	255	331	1152	1086	1765	934	2176	2451	3485	6196	7090	9392	8621	3742	3248	1188	418	0	0	63	0	0	0	0	0	0	0	0	0
LTR	Gypsy	Ptri_rnd-1_family-312	30	56	47	0	307	552	920	14416	14565	17605	35789	29575	31074	28954	40804	54618	24337	16451	14897	35310	19893	10446	6796	3258	5202	3985	1724	1565	198	0	390	0	266	0	0	0	0	0	0	0	0	0	0	0	0	0	0
LTR	Gypsy	Ptri_rnd-1_family-32	4134	15887	11015	16506	7011	2763	1931	1586	1173	1748	1713	213	3246	1745	1252	2056	1588	577	555	375	256	225	30	111	238	0	173	0	0	0	0	0	0	0	0	0	0	0	0	0	0	0	0	0	0	0	0
LTR	Gypsy	Ptri_rnd-1_family-323	0	0	0	0	596	1929	1352	5003	1334	22278	33738	22694	32481	21276	19531	6228	3528	3850	2941	98	0	2935	417	61	0	1186	233	1114	2636	1325	1137	0	1642	0	0	0	0	0	0	0	0	0	0	0	0	0	0
LTR	Gypsy	Ptri_rnd-1_family-331	0	378	71954	168079	37364	44563	22730	5096	20645	13341	6652	13226	12650	17197	22013	15608	14866	22996	35084	10864	7782	6780	2797	4305	1980	2005	1320	669	3662	4833	1071	0	0	0	287	0	0	0	0	0	0	0	0	0	0	0	0
LTR	Gypsy	Ptri_rnd-1_family-335	0	358	0	0	2199	21184	35093	88367	72229	39554	19162	6858	3990	6498	3948	1136	1695	2520	0	157	399	83	0	0	634	219	252	1630	647	1018	877	1137	1069	294	0	47	0	0	0	0	0	0	0	0	0	0	0
LTR	Gypsy	Ptri_rnd-1_family-384	204	208	575	471	903	1083	1457	7373	7181	7871	4731	3644	919	2686	5247	2638	1972	874	794	343	445	1165	316	0	200	0	242	6	0	108	0	0	0	0	0	0	0	0	0	0	0	0	0	0	0	0	0
LTR	Gypsy	Ptri_rnd-1_family-404	0	0	0	0	0	85	1904	13574	61933	32802	31762	7898	14188	8916	3673	4159	702	91	399	0	0	0	1	193	0	257	699	634	984	2032	2991	4234	0	2765	0	298	1111	0	0	0	0	0	0	0	0	0	0
LTR	Gypsy	Ptri_rnd-1_family-417	0	0	0	0	0	0	0	0	0	178	1014	355	392	287	0	773	546	1301	821	293	440	356	0	234	176	53	229	0	122	0	0	0	0	0	0	0	0	0	0	0	0	0	0	0	0	0	0
LTR	Gypsy	Ptri_rnd-1_family-420	0	0	0	0	0	0	0	0	46	182	1099	0	4981	13394	14863	1727	6093	1460	2273	3414	172	272	911	2336	2793	1267	2731	3157	2558	1577	147	56	170	429	0	0	0	0	0	0	0	0	0	0	0	0	0
LTR	Gypsy	Ptri_rnd-1_family-485	55	0	0	497	3029	9188	17867	28708	26948	14487	8736	8408	6186	4331	2852	3525	2838	937	1324	145	994	143	1093	959	9	232	290	237	11	0	0	0	0	0	0	0	0	0	0	0	0	0	0	0	0	0	0
LTR	Gypsy	Ptri_rnd-1_family-568	0	0	0	0	0	0	0	303	6297	13164	4940	6360	7128	4154	3207	2331	0	11339	4835	10435	3400	3500	6877	2261	3744	3450	5354	1562	2459	1762	4334	983	1036	501	0	0	0	0	0	0	0	0	0	0	0	0	0
LTR	Gypsy	Ptri_rnd-1_family-677	0	0	0	0	0	0	0	21185	16845	10982	3998	5562	6395	12554	1603	3121	1851	433	653	516	27	450	1662	1933	1466	1714	2308	1846	1019	1201	727	768	0	549	0	0	0	0	0	0	0	0	0	0	0	0	0
LTR	Gypsy	Ptri_rnd-1_family-685	0	0	139	139	426	2390	2999	2864	2492	1357	687	717	440	828	1002	768	553	253	245	129	0	0	136	0	0	0	0	0	0	0	0	0	0	0	0	0	0	0	0	0	0	0	0	0	0	0	0
LTR	Gypsy	Ptri_rnd-1_family-715	0	0	0	278	1031	516	12276	3637	3409	0	186	138	64	337	524	0	0	39	0	101	664	625	878	660	0	1477	0	854	303	0	0	0	0	0	0	0	0	0	0	0	0	0	0	0	0	0	0
LTR	Gypsy	Ptri_rnd-1_family-722	0	105	1171	3547	3110	5560	21181	6326	18939	11070	8295	70	1654	1769	1634	1062	928	462	99	0	0	0	0	0	0	0	0	0	0	0	0	0	0	0	0	0	0	0	0	0	0	0	0	0	0	0	0
LTR	Gypsy	Ptri_rnd-1_family-757	0	0	0	2038	9019	34017	4191	2334	44774	25492	14025	11776	15355	217	156	872	1186	0	1190	164	0	0	0	0	0	0	0	0	0	35	0	0	35	1662	707	0	0	0	0	0	0	0	0	0	0	0	0
LTR	Gypsy	Ptri_rnd-1_family-781	0	0	0	0	0	0	0	0	0	0	0	0	0	0	2392	286	1338	740	721	1464	924	741	606	0	0	0	0	124	0	0	140	0	915	287	0	0	0	0	0	0	0	0	0	0	0	0	0
LTR	Gypsy	Ptri_rnd-1_family-845	0	0	0	0	10417	28096	7922	7187	520	15539	12249	2416	504	3183	1989	0	0	0	999	858	0	0	0	0	0	0	0	0	0	0	0	0	0	0	0	0	0	0	0	0	0	0	0	0	0	0	0
LTR	Gypsy	Ptri_rnd-1_family-879	0	0	0	0	0	0	0	0	0	0	0	0	217	320	219	298	0	0	0	1008	634	0	1001	439	110	0	64	0	0	301	0	0	0	0	0	0	0	0	0	0	0	0	0	0	0	0	0
LTR	Gypsy	Ptri_rnd-1_family-926	0	0	0	0	0	0	1398	923	1761	7376	5263	18145	2599	808	92	339	0	0	160	0	0	68	829	475	1014	0	986	1018	262	286	0	0	17	49	0	138	0	0	0	0	0	0	0	0	0	0	0
LTR	Gypsy	Ptri_rnd-1_family-955	0	0	0	0	0	0	0	0	0	176	10	0	0	0	0	0	0	200	0	116	12	0	85	10	188	0	74	11	0	72	0	0	16	0	0	0	0	0	0	0	0	0	0	0	0	0	0
LTR	Gypsy	Ptri_rnd-4_family-150	0	0	0	0	0	0	0	0	0	0	0	249	574	2827	1208	6463	9829	5238	6582	818	2173	1429	2329	4141	843	0	1337	0	0	141	0	93	0	0	0	0	0	0	0	0	0	0	0	0	0	0	0
LTR	Gypsy	Ptri_rnd-5_family-1090	111	345	521	380	525	417	4864	1992	1010	1497	993	1681	3076	7577	3762	2052	2045	1083	1666	768	2026	2588	1707	2339	2923	1415	2019	2120	1622	670	488	349	0	0	0	0	0	0	0	0	0	0	0	0	0	0	0
LTR	Gypsy	Ptri_rnd-5_family-1313	0	0	0	0	178	561	4597	4320	6387	2032	4033	3654	6935	10484	9807	7127	3339	2159	5351	2438	854	6227	2943	2444	502	2049	453	1551	2215	1923	2317	1266	2083	0	1542	0	0	0	0	0	0	0	0	0	0	0	0
LTR	Gypsy	Ptri_rnd-5_family-1358	0	0	3691	3822	17421	7463	8736	2175	4221	306	0	90	79	76	602	2256	5217	2432	723	818	377	255	1649	1960	4366	11044	6580	7744	4334	1452	0	533	141	0	0	0	0	0	0	0	0	0	0	0	0	0	0
LTR	Gypsy	Ptri_rnd-5_family-1441	50	128	2178	11738	7462	11190	2912	2690	4078	1358	546	861	0	322	919	478	353	0	1015	68	729	0	0	0	272	0	263	0	373	621	44	0	0	45	0	224	0	0	0	0	0	0	0	0	0	0	0
LTR	Gypsy	Ptri_rnd-5_family-1445	0	0	189	0	3469	111	0	4326	8769	605	4008	3442	2149	5523	11121	7451	18919	12641	4482	6516	6324	7215	9262	1473	8367	1034	2073	5635	52	736	828	3656	2107	921	1047	779	0	0	428	0	0	0	0	0	0	0	0
LTR	Gypsy	Ptri_rnd-5_family-1453	0	0	0	161	0	104	0	350	268	9988	6216	9872	15290	6479	18208	15886	18816	8692	8595	11841	7745	7552	5670	1972	4616	198	800	1140	3354	6506	1001	2956	300	0	0	0	0	0	0	0	0	0	0	0	0	0	0
LTR	Gypsy	Ptri_rnd-5_family-170	0	0	76	165	51	332	124	1533	138	1001	2357	4126	2941	1768	2614	548	504	1752	571	965	1109	1285	2107	2080	614	882	1292	605	59	0	544	140	0	0	0	0	0	0	0	0	0	0	0	0	0	0	0
LTR	Gypsy	Ptri_rnd-5_family-172	0	0	0	0	518	878	14519	7105	0	72	1087	0	888	2474	720	759	576	1883	794	1735	931	1959	2061	1669	4213	4644	9843	5630	7670	4099	0	483	361	386	0	160	0	0	0	0	0	0	0	0	0	0	0
LTR	Gypsy	Ptri_rnd-5_family-173	0	0	0	52	0	510	1168	1500	8980	95	8424	7216	7895	1283	417	1923	71	0	0	132	4399	2612	7068	10768	3960	11016	16590	6079	2762	2782	10678	1675	56	459	0	0	0	0	0	0	0	0	0	0	0	0	0
LTR	Gypsy	Ptri_rnd-5_family-3562	0	0	347	0	0	0	0	0	38	85	113	138	43	261	428	258	169	789	1011	648	835	1257	792	1212	451	389	588	217	510	166	39	102	21	0	0	0	0	0	0	0	0	0	0	0	0	0	0
LTR	Gypsy	Ptri_rnd-5_family-3886	497	6182	10786	14285	28634	3107	7217	4890	12025	1215	4206	1167	771	2008	2147	5739	7705	7039	4845	363	6037	2164	12	18	661	920	1485	22019	24651	1721	3249	796	683	1181	370	0	912	0	0	0	0	0	0	0	0	0	0
LTR	Gypsy	Ptri_rnd-5_family-4008	0	0	0	0	0	140	0	79	1919	1794	6604	2610	1094	480	140	202	0	0	748	0	0	558	0	655	0	217	145	0	273	0	0	0	0	0	0	0	0	0	0	0	0	0	0	0	0	0	0
LTR	Gypsy	Ptri_rnd-5_family-4477	0	0	0	0	44	0	0	706	2002	8820	21281	10891	2208	3646	2444	5826	7764	15901	3722	12761	3395	5360	2500	7102	4260	2876	2083	1929	150	727	452	547	430	0	0	566	469	0	0	0	0	0	0	0	0	0	0
LTR	Gypsy	Ptri_rnd-5_family-4696	77	3471	4546	54493	61233	9891	477	3660	3632	2861	12639	4213	25429	5801	16811	2880	635	486	385	1011	101	127	285	57	0	275	185	342	503	349	183	1461	31	661	185	10418	4092	0	0	0	0	0	0	0	0	0	0
LTR	Gypsy	Ptri_rnd-5_family-5187	0	0	0	0	3187	3679	10849	41906	25362	7690	4321	0	0	0	48	0	0	207	0	0	1038	81	0	0	205	0	0	924	1557	914	362	0	827	0	281	610	0	0	0	0	0	0	0	0	0	0	0
LTR	Gypsy	Ptri_rnd-5_family-564	0	0	0	0	0	0	0	0	0	95	0	0	0	1338	76	461	1362	861	5031	4401	2541	1481	1406	2210	874	717	724	293	0	491	0	0	0	0	0	0	0	0	0	0	0	0	0	0	0	0	0
LTR	Gypsy	Ptri_rnd-5_family-5933	0	0	5803	5797	4449	255	6909	122	7458	0	7106	5875	1080	1107	10785	11294	0	1109	1356	4417	14991	6084	11461	10558	1829	135	1027	7446	12500	674	1759	1804	464	735	0	0	0	0	0	0	0	0	0	0	0	0	0
LTR	Gypsy	Ptri_rnd-5_family-6274	215	0	674	161	3275	2853	1665	5073	4999	2809	1032	928	443	530	591	152	0	170	0	0	171	0	0	229	0	0	205	2	27	0	0	0	0	0	0	0	0	0	0	0	0	0	0	0	0	0	0
LTR	Gypsy	Ptri_rnd-5_family-73	0	0	107	561	0	0	500	3057	4454	8654	7628	1610	847	909	2390	1607	2533	3671	5002	6774	5235	1135	0	1041	2269	4491	1843	1957	1715	2342	1929	1414	1201	1037	501	0	323	0	0	0	0	0	0	0	0	0	0
LTR	Gypsy	Ptri_rnd-6_family-10707	2623	42498	35599	677	4799	6892	0	0	0	43	0	0	0	0	0	360	0	197	137	0	1725	175	474	3635	4443	0	12250	795	1811	1102	959	162	315	6464	4263	2501	1628	0	492	1148	0	0	0	0	0	0	0
LTR	Gypsy	Ptri_rnd-6_family-11068	0	0	4736	5833	0	0	0	40	1553	1468	2390	1040	268	1471	513	2041	1947	2481	3788	1716	1956	1888	1476	2127	458	376	225	156	373	0	0	0	0	0	0	0	0	0	0	0	0	0	0	0	0	0	0
LTR	Gypsy	Ptri_rnd-6_family-12609	0	0	0	192	682	0	0	2396	0	1194	224	310	58	1056	1123	232	0	0	123	149	512	12	67	0	0	12	175	0	0	0	0	406	0	0	0	0	0	0	0	0	0	0	0	0	0	0	0
LTR	Gypsy	Ptri_rnd-6_family-13063	0	0	0	235	2416	26092	187496	270238	53390	64868	20819	10674	31875	8983	1914	3348	4758	17580	38658	37793	29214	26452	18572	11634	25319	36621	10636	4985	2289	1685	112	3635	36	0	0	0	0	0	0	0	0	0	0	0	0	0	0
LTR	Gypsy	Ptri_rnd-6_family-13067	0	156	0	0	0	6219	16006	8351	1796	5706	5844	1261	4318	2627	3638	939	1266	906	5024	1854	4045	795	199	0	853	1353	2454	150	360	1142	526	0	0	224	144	0	0	0	0	0	0	0	0	0	0	0	0
LTR	Gypsy	Ptri_rnd-6_family-13802	5341	10019	8840	0	0	0	390	1950	157	101	6119	648	3343	4554	5013	1537	1654	2305	3372	2051	2754	5027	4054	2234	8861	2431	6547	5900	7538	5138	9579	6327	5555	2648	3677	986	0	0	0	0	0	0	0	0	0	0	0
LTR	Gypsy	Ptri_rnd-6_family-14991	0	0	0	0	0	0	0	160	0	4390	4943	24133	240	0	197	0	0	0	0	40	0	3486	2077	9138	2700	0	5250	98	3871	3759	4320	419	593	1412	298	0	0	0	0	0	0	0	0	0	0	0	0
LTR	Gypsy	Ptri_rnd-6_family-1596	0	0	0	0	0	0	108	0	0	441	202	202	448	221	0	156	0	239	0	0	155	0	135	0	189	29	0	58	138	30	0	0	0	0	0	0	0	0	0	0	0	0	0	0	0	0	0
LTR	Gypsy	Ptri_rnd-6_family-1704	0	0	0	0	0	0	89	0	0	0	0	3926	3395	0	2530	8390	3263	913	3335	3325	10665	3681	7145	3189	0	0	276	0	0	0	0	0	0	0	0	0	0	0	0	0	0	0	0	0	0	0	0
LTR	Gypsy	Ptri_rnd-6_family-21070	0	0	0	0	0	0	0	1402	0	498	898	942	2828	385	1301	108	2139	802	1563	2137	325	1367	250	508	540	0	0	0	105	521	0	0	0	137	0	0	0	0	0	0	0	0	0	0	0	0	0
LTR	Gypsy	Ptri_rnd-6_family-21330	634	8239	1904	0	1902	634	0	0	0	0	0	0	0	0	0	0	0	0	0	0	0	0	0	0	0	468	0	81	0	718	1933	435	104	335	0	0	0	0	0	0	0	0	0	0	0	0	0
LTR	Gypsy	Ptri_rnd-6_family-22415	0	0	0	106	119	3904	1665	2168	3864	110	1840	3124	0	912	569	2	426	824	1133	1102	426	127	1655	457	210	1192	2271	30	1225	443	608	305	1	1302	0	72	0	0	41	40	0	0	0	0	0	0	0
LTR	Gypsy	Ptri_rnd-6_family-2276	0	0	400	762	0	2370	349	324	679	684	414	1689	1671	3069	5494	11337	4866	3733	9052	9361	13362	9968	11990	17033	17676	10197	9521	4348	2792	314	0	0	0	0	0	0	67	0	0	0	0	0	0	0	0	0	0
LTR	Gypsy	Ptri_rnd-6_family-2605	0	0	43	113	99	1299	7439	3823	99	1505	1437	1476	2429	411	1370	1545	144	905	0	392	161	0	0	0	350	0	0	0	294	0	0	0	0	0	0	0	0	0	0	0	0	0	0	0	0	0	0
LTR	Gypsy	Ptri_rnd-6_family-2610	0	0	0	0	0	0	355	68	3710	11317	5677	0	0	238	993	325	1832	1668	4825	830	870	1315	1466	1047	102	2649	3692	150	0	0	1082	0	0	0	0	0	0	0	0	0	0	0	0	0	0	0	0
LTR	Gypsy	Ptri_rnd-6_family-2620	0	0	0	0	0	0	0	0	0	0	0	7421	742	0	0	0	0	0	0	693	1317	1356	5188	7135	6434	4076	66	0	439	0	0	0	0	0	0	0	0	0	0	0	0	0	0	0	0	0	0
LTR	Gypsy	Ptri_rnd-6_family-3560	25	0	0	310	190	1350	1653	1647	1310	2225	1443	352	424	276	126	341	249	65	371	75	456	0	180	413	0	0	250	0	206	0	0	0	0	0	0	0	0	0	0	0	0	0	0	0	0	0	0
LTR	Gypsy	Ptri_rnd-6_family-3746	0	0	421	0	834	7641	0	1168	0	2428	191	404	1192	2031	552	1209	177	1084	1483	781	2186	1293	42	879	2096	1842	2173	1993	6	128	0	163	840	156	0	0	0	0	0	0	0	0	0	0	0	0	0
LTR	Gypsy	Ptri_rnd-6_family-3747	0	18968	0	0	0	77	48	0	0	0	0	22	49	0	134	0	864	532	215	312	0	553	2932	2627	2017	290	2946	1620	1601	465	1979	260	235	122	1733	138	276	0	0	0	0	0	0	0	0	0	0
LTR	Gypsy	Ptri_rnd-6_family-3755	0	0	0	0	0	1162	774	1386	632	709	332	314	0	0	0	0	0	0	0	0	0	0	0	0	0	0	0	0	0	0	0	0	0	0	0	0	0	0	0	0	0	0	0	0	0	0	0
LTR	Gypsy	Ptri_rnd-6_family-3756	69	0	0	115	4122	2704	3099	2046	1953	0	904	0	0	0	0	666	0	0	0	0	0	0	0	0	0	0	0	0	0	0	0	0	0	0	0	0	0	0	0	0	0	0	0	0	0	0	0
LTR	Gypsy	Ptri_rnd-6_family-4078	0	0	0	0	0	0	0	0	0	0	0	478	3319	0	3559	3548	3659	93	568	608	0	1087	0	0	0	2599	0	789	0	388	0	256	63	0	0	0	0	0	0	0	0	0	0	0	0	0	0
LTR	Gypsy	Ptri_rnd-6_family-4278	0	0	0	0	0	0	61	0	0	116	797	95	143	311	381	433	636	392	205	916	869	929	184	301	549	493	0	367	636	113	155	0	0	0	0	0	0	0	0	0	0	0	0	0	0	0	0
LTR	Gypsy	Ptri_rnd-6_family-5306	0	0	0	0	2852	0	0	0	2520	353	0	0	0	1119	1081	0	0	280	0	1791	0	0	3104	511	0	2306	944	0	1593	0	0	308	178	0	0	0	0	0	0	0	0	0	0	0	0	0	0
LTR	Gypsy	Ptri_rnd-6_family-6441	0	0	0	34	0	0	0	0	93	421	239	2691	1265	4612	32935	22154	8479	20356	28004	48025	34420	20753	15802	11768	6263	7716	10400	6040	3465	2037	2266	789	0	182	0	0	0	0	0	0	0	0	0	0	0	0	0
LTR	Gypsy	Ptri_rnd-6_family-6455	0	0	297	13111	4265	9646	1269	1864	556	0	1442	899	240	263	1246	34	1909	577	2165	3779	5850	1889	2590	1361	844	1045	1799	644	2548	210	1009	272	259	0	0	205	0	0	0	0	0	0	0	0	0	0	0
LTR	Gypsy	Ptri_rnd-6_family-7025	0	0	0	0	819	0	4562	3756	6342	1524	1126	66	109	0	0	257	359	257	950	155	258	1990	163	333	0	0	0	0	0	0	0	0	0	0	0	771	60	277	0	0	0	0	0	0	0	0	0
LTR	Gypsy	Ptri_rnd-6_family-7072	0	0	0	0	0	0	102	0	0	1004	0	0	887	422	0	152	0	0	289	0	0	0	598	351	0	0	0	0	0	0	0	0	0	0	0	0	0	0	0	0	0	0	0	0	0	0	0
LTR	Gypsy	Ptri_rnd-6_family-7736	0	0	0	0	0	0	0	0	0	4030	0	281	1043	1387	1711	7177	2925	1587	1044	0	426	612	1549	0	456	464	1329	793	1010	3559	607	1098	79	10	0	0	0	0	0	0	0	0	0	0	0	0	0
LTR	Gypsy	Sagr_ltr-1_family-109	0	0	0	0	0	0	0	0	0	0	0	0	0	0	0	0	0	0	0	0	0	0	0	0	0	0	0	0	0	85	36	0	3197	5606	0	0	0	0	0	0	0	0	0	0	0	0	0
LTR	Gypsy	Sagr_ltr-1_family-124	0	0	0	0	0	0	0	0	0	0	0	0	0	0	0	0	0	0	0	50	0	0	0	0	0	0	0	0	0	0	0	0	0	0	0	0	0	0	126	0	0	0	0	0	0	0	0
LTR	Gypsy	Sagr_ltr-1_family-132	0	0	0	0	0	0	0	0	0	0	0	0	0	0	0	0	0	0	0	0	0	0	0	0	386	310	0	0	0	197	0	0	0	0	0	0	0	0	0	0	0	0	0	0	0	0	0
LTR	Gypsy	Sagr_ltr-1_family-138	0	0	0	0	0	0	0	0	0	0	0	0	0	0	0	0	0	0	0	0	0	0	0	0	113	0	0	0	148	0	128	246	0	839	569	58	833	0	603	0	2	0	0	0	0	0	0
LTR	Gypsy	Sagr_ltr-1_family-143	0	0	0	0	0	0	0	0	0	0	0	88	0	0	2102	0	0	0	0	0	0	0	0	0	0	0	0	0	0	0	0	0	0	0	0	0	0	0	0	0	0	0	0	0	0	0	0
LTR	Gypsy	Sagr_ltr-1_family-178	0	0	0	0	0	0	0	0	0	0	0	0	0	0	0	0	0	0	0	0	0	0	0	0	0	0	0	0	0	1199	0	0	0	0	0	150	26	0	0	0	0	0	0	0	0	0	0
LTR	Gypsy	Sagr_ltr-1_family-20	0	0	0	0	0	0	0	0	0	0	0	0	0	0	0	0	0	0	0	0	0	0	80	0	0	0	0	0	0	0	0	0	0	0	0	0	0	0	0	0	0	0	0	0	0	0	0
LTR	Gypsy	Sagr_ltr-1_family-213	0	0	0	29	0	0	0	0	0	0	0	0	0	0	0	0	0	0	0	0	0	0	0	0	0	0	0	0	0	0	0	0	0	0	0	0	0	0	0	0	0	0	0	0	0	0	0
LTR	Gypsy	Sagr_ltr-1_family-22	0	0	0	0	0	0	0	0	0	0	0	0	0	0	0	0	0	0	0	0	0	0	0	0	0	95	0	0	0	0	0	0	0	0	0	0	0	0	0	0	0	0	0	0	0	0	0
LTR	Gypsy	Sagr_ltr-1_family-229	0	0	0	0	0	0	0	0	59	0	0	0	0	0	97	10	0	113	16	25	0	0	0	70	0	0	4	0	0	0	0	0	0	1169	845	0	0	0	0	0	0	0	0	0	0	0	0
LTR	Gypsy	Sagr_ltr-1_family-234	0	0	0	0	0	0	0	0	0	0	0	0	0	0	0	0	0	0	0	0	0	0	0	0	0	0	0	0	0	2	272	11	399	0	1083	77	0	60	0	0	0	0	0	0	0	0	0
LTR	Gypsy	Sagr_ltr-1_family-30	0	0	0	0	0	0	0	0	0	0	0	0	0	0	0	0	0	0	110	0	55	0	94	0	0	0	0	0	0	0	0	0	0	0	0	0	0	0	0	0	0	0	0	0	0	0	0
LTR	Gypsy	Sagr_ltr-1_family-41	0	0	0	0	0	0	0	0	0	0	0	0	0	0	0	0	0	0	0	0	0	0	0	0	0	0	0	0	0	0	2100	1038	0	0	0	0	0	0	0	0	0	0	0	0	0	0	0
LTR	Gypsy	Sagr_ltr-1_family-50	0	0	0	0	0	0	0	0	0	0	0	0	0	0	0	0	0	0	0	0	0	0	0	0	0	0	0	0	0	0	0	0	0	25	0	0	0	0	0	0	0	0	0	0	0	0	0
LTR	Gypsy	Sagr_ltr-1_family-52	0	0	0	0	0	0	0	0	0	0	0	0	0	0	0	0	0	0	0	0	0	0	0	0	0	0	0	0	259	0	0	281	89	1	0	77	0	0	0	0	0	0	0	0	0	0	0
LTR	Gypsy	Sagr_ltr-1_family-68	0	0	0	0	0	0	0	0	0	0	0	0	0	0	0	0	0	0	0	0	0	0	0	0	0	0	0	0	0	0	0	0	0	9	171	0	0	0	0	0	0	0	0	0	0	0	0
LTR	Gypsy	Sagr_ltr-1_family-70	0	0	0	0	0	0	0	0	0	0	0	0	0	0	0	0	0	0	0	0	0	0	0	0	0	0	0	0	0	0	0	0	0	212	0	0	0	0	0	0	0	0	0	0	0	0	0
LTR	Gypsy	Sagr_ltr-1_family-72	0	0	0	0	0	0	0	0	0	0	0	0	0	0	0	0	0	0	0	0	0	0	0	0	0	0	0	0	0	0	0	0	0	0	610	0	0	0	0	0	0	0	0	0	0	0	0
LTR	Gypsy	Sagr_ltr-1_family-82	0	0	0	0	0	0	0	0	0	0	0	0	0	0	0	0	0	0	0	0	0	0	0	0	0	0	0	0	0	0	0	54	0	0	0	0	0	0	0	0	0	0	0	0	0	0	0
LTR	Gypsy	Sagr_rnd-1_family-10	0	0	0	0	0	0	0	0	0	0	0	0	0	0	0	0	0	0	0	0	0	0	0	0	0	0	0	0	219	165	0	9	0	0	14	0	4	0	0	0	0	0	0	0	0	0	0
LTR	Gypsy	Sagr_rnd-1_family-107	0	0	0	0	0	0	0	0	0	68	0	0	0	0	0	0	0	0	0	0	0	86	0	0	0	0	0	0	0	0	0	0	0	0	0	0	0	0	0	0	0	0	0	0	0	0	0
LTR	Gypsy	Sagr_rnd-1_family-333	0	0	0	0	0	0	0	0	0	0	0	0	0	0	0	0	0	0	0	0	0	0	0	0	0	0	0	0	0	29	0	0	8	0	0	0	0	0	0	0	0	0	0	0	0	0	0
LTR	Gypsy	Sagr_rnd-1_family-80	0	0	0	0	0	0	0	0	0	0	0	0	0	0	0	0	0	0	0	0	0	0	0	0	0	0	0	0	18	0	0	0	0	0	0	0	0	0	0	0	0	0	0	0	0	0	0
LTR	Gypsy	Sagr_rnd-4_family-160	0	0	0	0	0	0	0	0	0	0	0	0	0	0	0	0	0	0	0	0	0	0	0	0	0	0	0	0	0	0	0	0	0	0	38	0	0	0	0	0	0	0	0	0	0	0	0
LTR	Gypsy	Sagr_rnd-4_family-294	0	0	0	0	0	0	0	0	0	0	0	0	0	0	0	0	0	0	0	0	0	0	0	0	0	0	0	0	104	0	0	0	0	0	0	0	0	0	0	0	0	0	0	0	0	0	0
LTR	Gypsy	Sagr_rnd-4_family-910	0	0	0	0	0	0	0	0	0	0	0	0	0	0	0	0	0	0	0	0	0	106	0	105	0	0	0	10	0	0	4	0	0	0	0	0	0	0	0	0	0	0	0	0	0	0	0
LTR	Gypsy	Sagr_rnd-5_family-1641	0	0	0	0	0	0	0	0	0	0	0	0	0	0	0	0	0	0	0	0	0	0	0	0	0	0	0	21	0	0	0	0	0	0	4	0	0	0	0	0	0	0	0	0	0	0	0
LTR	Gypsy	Sagr_rnd-5_family-2199	0	0	0	0	0	0	0	0	0	0	0	0	0	0	0	0	0	0	0	0	0	0	0	0	0	0	0	0	0	0	0	0	0	0	0	18	0	0	0	0	0	0	0	0	0	0	0
LTR	Gypsy	Sagr_rnd-5_family-237	0	0	0	0	0	0	60	0	0	0	0	9	175	14	39	351	246	143	142	113	10	79	242	102	45	19	209	0	0	28	0	0	110	0	0	0	0	0	0	0	0	0	0	0	0	0	0
LTR	Gypsy	Sagr_rnd-5_family-441	0	0	0	0	0	0	0	0	0	0	0	0	0	0	48	0	0	0	0	0	0	0	0	1902	10614	4980	879	6847	1677	1062	672	895	656	0	97	0	0	0	0	0	0	0	0	0	0	0	0
LTR	Gypsy	Sagr_rnd-6_family-1657	0	0	0	0	0	0	0	0	0	0	0	0	0	0	0	0	0	0	0	0	0	0	0	0	0	0	0	0	0	0	0	956	0	0	0	0	0	0	0	0	0	0	0	0	0	0	0
LTR	Gypsy	Sagr_rnd-6_family-3021	0	0	0	0	0	0	0	0	0	0	0	0	0	0	0	0	0	0	0	0	0	0	0	0	0	0	361	0	0	0	0	0	0	0	0	0	0	0	0	0	0	0	0	0	0	0	0
LTR	Gypsy	Sagr_rnd-6_family-3303	0	0	0	0	0	0	0	0	0	0	0	0	0	0	0	0	0	0	0	0	0	0	0	0	0	0	13	0	0	21	0	0	0	0	0	0	0	0	0	0	0	0	0	0	0	0	0
LTR	Gypsy	Sagr_rnd-6_family-3337	0	0	0	0	0	0	0	0	0	0	0	0	0	0	0	0	0	0	0	0	0	0	0	0	0	0	0	0	0	0	0	0	0	0	540	0	0	0	0	0	0	0	0	0	0	0	0
LTR	Gypsy	Sagr_rnd-6_family-384	0	0	0	0	0	0	0	0	0	0	0	0	0	0	0	0	0	0	0	0	0	0	0	0	0	0	271	0	0	507	0	0	378	392	0	0	0	0	0	0	0	0	0	0	0	0	0
LTR	Gypsy	Sagr_rnd-6_family-45	0	0	0	0	0	0	0	0	0	0	0	0	0	0	0	0	0	0	0	0	0	0	0	0	0	0	0	0	0	0	48	0	1182	404	0	0	0	0	0	0	0	0	0	0	0	0	0
LTR	Gypsy	Sagr_rnd-6_family-7414	0	0	0	0	0	0	0	0	0	0	0	0	0	0	0	0	0	0	0	0	0	0	0	0	0	0	0	0	0	0	0	0	0	6	0	0	0	0	0	0	0	0	0	0	0	0	0
LTR	Gypsy	Sagr_rnd-6_family-790	0	0	0	0	0	0	0	0	0	0	0	0	0	0	0	0	0	0	0	0	0	0	0	0	0	0	0	115	0	0	0	556	0	0	0	0	0	0	0	0	0	0	0	0	0	0	0
LTR	Gypsy	Sagr_rnd-6_family-814	0	0	0	0	0	0	0	0	0	0	0	0	0	0	0	0	0	0	0	0	0	0	0	0	0	0	0	0	0	38	0	0	0	0	0	0	0	0	0	0	0	0	0	0	0	0	0
LTR	Gypsy	Sbsp_ltr-1_family-143	0	0	0	0	0	0	0	0	0	0	0	0	0	0	0	0	0	0	0	0	0	0	0	0	0	0	30	0	0	0	0	0	2140	0	0	0	0	0	0	0	0	0	0	0	0	0	0
LTR	Gypsy	Sbsp_ltr-1_family-160	30	0	35	65	0	229	99	89	164	199	291	135	323	616	124	368	181	1017	987	935	611	962	907	365	407	338	70	479	26	153	19	33	0	0	0	0	0	0	0	0	0	0	0	0	0	0	0
LTR	Gypsy	Sbsp_ltr-1_family-163	0	0	0	0	0	0	0	0	80	0	0	0	0	0	0	7	0	0	0	0	0	0	0	0	0	0	0	0	0	0	0	0	0	0	0	0	0	0	0	0	0	0	0	0	0	0	0
LTR	Gypsy	Sbsp_ltr-1_family-168	0	0	0	0	0	0	0	0	0	0	0	0	69	0	0	0	53	0	56	0	69	0	21	0	0	0	0	0	0	0	0	0	0	0	0	0	0	0	0	0	0	0	0	0	0	0	0
LTR	Gypsy	Sbsp_ltr-1_family-181	0	0	0	0	0	0	0	0	0	0	0	0	0	0	0	0	0	0	0	0	0	0	0	0	0	0	0	0	0	0	0	0	2	0	0	0	0	0	0	0	0	0	0	0	0	0	0
LTR	Gypsy	Sbsp_ltr-1_family-183	0	0	0	0	0	0	0	0	0	0	0	0	0	0	0	0	0	0	0	0	0	0	0	0	0	0	0	0	0	0	0	0	0	0	0	0	0	0	0	0	28	0	0	0	0	0	0
LTR	Gypsy	Sbsp_ltr-1_family-192	0	0	0	0	0	0	0	0	0	0	0	0	0	0	0	0	0	0	0	0	0	0	0	0	0	0	0	0	197	0	3913	1054	4460	0	0	0	0	0	0	0	0	0	0	0	0	0	0
LTR	Gypsy	Sbsp_ltr-1_family-201	0	0	0	0	0	0	0	0	0	0	0	0	0	0	0	0	0	0	0	0	0	0	0	0	0	0	0	0	0	0	0	0	0	202	0	0	0	0	0	0	0	0	0	0	0	0	0
LTR	Gypsy	Sbsp_ltr-1_family-209	0	0	0	0	0	0	0	0	0	0	0	0	0	0	0	0	0	0	0	0	0	0	0	0	0	0	0	0	0	0	0	0	0	0	0	1269	0	0	0	0	0	0	0	0	0	0	0
LTR	Gypsy	Sbsp_ltr-1_family-21	0	0	0	0	0	0	0	53	0	55	20	0	0	54	0	0	0	25	0	89	54	85	0	0	0	15	0	0	0	0	156	0	0	0	6	0	0	0	0	0	0	0	0	0	0	0	0
LTR	Gypsy	Sbsp_ltr-1_family-213	0	0	0	0	0	0	0	0	0	0	0	0	0	0	0	0	0	0	0	0	0	0	0	0	88	0	0	0	0	0	21	0	0	0	0	0	0	0	0	0	0	0	0	0	0	0	0
LTR	Gypsy	Sbsp_ltr-1_family-225	0	0	0	0	0	0	0	0	0	43	0	0	0	0	51	0	0	0	0	0	62	0	0	56	0	0	0	0	0	0	0	0	2	0	0	0	0	0	0	0	0	0	0	0	0	0	0
LTR	Gypsy	Sbsp_ltr-1_family-233	0	0	0	0	0	0	0	0	0	0	0	0	0	0	0	0	0	54	0	0	0	0	0	0	0	0	0	0	0	0	0	0	0	0	0	0	0	0	0	0	0	0	0	0	0	0	0
LTR	Gypsy	Sbsp_ltr-1_family-236	0	0	0	0	0	0	0	0	0	0	0	0	0	0	0	0	0	0	0	0	0	0	0	0	0	0	0	236	0	0	394	0	325	0	0	0	0	0	0	0	0	0	0	0	0	0	0
LTR	Gypsy	Sbsp_ltr-1_family-249	0	0	0	0	0	0	0	0	0	0	0	0	0	0	0	0	0	0	0	0	0	0	79	0	0	0	0	0	0	0	0	0	0	0	0	0	0	0	0	0	0	0	0	0	0	0	0
LTR	Gypsy	Sbsp_ltr-1_family-254	0	0	0	0	0	0	0	0	0	0	0	0	0	0	0	0	0	0	0	0	0	0	0	0	0	0	19	0	0	0	0	0	0	0	0	0	0	0	0	0	0	0	0	0	0	0	0
LTR	Gypsy	Sbsp_ltr-1_family-262	0	0	0	0	0	0	0	0	0	0	0	0	0	0	0	0	0	0	0	0	0	0	0	0	0	0	0	0	0	0	0	249	0	0	0	0	0	0	0	0	0	0	0	0	0	0	0
LTR	Gypsy	Sbsp_ltr-1_family-269	0	0	0	0	0	0	0	0	0	0	0	0	0	0	0	0	0	0	0	0	0	0	0	0	0	0	0	124	0	0	0	0	0	0	0	0	0	0	0	0	0	0	0	0	0	0	0
LTR	Gypsy	Sbsp_ltr-1_family-27	0	0	0	0	0	0	0	0	0	0	0	0	0	0	0	0	0	0	0	0	0	0	0	0	0	0	0	0	0	0	0	0	0	0	32	0	0	0	0	0	0	0	0	0	0	0	0
LTR	Gypsy	Sbsp_ltr-1_family-282	0	0	0	0	0	0	0	0	0	0	0	0	0	0	0	0	0	0	0	0	0	0	0	1045	239	0	0	0	0	0	0	0	0	0	0	0	0	0	0	0	0	0	0	0	0	0	0
LTR	Gypsy	Sbsp_ltr-1_family-283	0	0	0	0	0	0	0	0	0	0	0	0	0	0	0	0	0	0	0	0	0	274	0	0	0	0	0	0	0	176	0	0	0	0	0	0	0	0	0	0	0	0	0	0	0	0	0
LTR	Gypsy	Sbsp_ltr-1_family-285	0	0	0	0	0	0	0	0	0	0	0	0	0	0	0	0	0	180	0	0	0	0	0	0	0	0	0	0	0	0	2430	0	0	0	0	0	0	0	0	0	0	0	0	0	0	0	0
LTR	Gypsy	Sbsp_ltr-1_family-289	0	0	0	0	0	0	0	0	0	0	0	0	0	0	0	0	0	0	0	0	0	0	78	0	0	0	0	0	0	0	0	0	1029	311	0	0	0	0	0	0	0	0	0	0	0	0	0
LTR	Gypsy	Sbsp_ltr-1_family-291	0	0	0	0	0	0	0	0	0	0	0	0	0	0	0	0	0	0	0	0	0	0	0	77	0	0	38	0	100	0	0	0	0	0	0	0	0	0	0	0	0	0	0	0	0	0	0
LTR	Gypsy	Sbsp_ltr-1_family-310	0	0	0	0	0	0	0	0	0	0	0	0	0	0	0	0	0	0	0	124	0	0	0	0	0	0	0	0	0	0	0	0	0	39	48	0	0	0	0	0	0	0	0	0	0	0	0
LTR	Gypsy	Sbsp_ltr-1_family-313	0	0	0	0	0	0	0	0	0	0	0	0	0	0	0	0	0	0	0	0	0	0	0	0	0	0	0	355	0	0	0	0	0	0	0	0	0	0	0	0	0	0	0	0	0	0	0
LTR	Gypsy	Sbsp_ltr-1_family-317	0	0	0	0	0	0	0	0	0	0	0	0	0	0	0	0	0	0	0	0	0	0	71	0	95	0	0	0	0	0	0	0	0	0	43	0	0	0	0	0	0	0	0	0	0	0	0
LTR	Gypsy	Sbsp_ltr-1_family-322	0	0	0	0	0	0	0	0	0	0	0	0	0	0	0	0	0	0	100	0	0	0	0	0	0	0	0	0	0	0	0	0	7	0	0	0	0	0	0	0	0	0	0	0	0	0	0
LTR	Gypsy	Sbsp_ltr-1_family-334	0	0	0	0	0	0	0	0	0	0	0	0	0	0	0	0	0	0	0	0	0	0	0	0	0	0	0	0	0	26	0	0	0	0	0	0	0	0	0	0	0	0	0	0	0	0	0
LTR	Gypsy	Sbsp_ltr-1_family-34	0	0	0	0	0	0	0	0	0	0	0	0	0	0	0	0	0	0	0	0	0	0	0	0	0	0	93	0	0	0	0	0	0	0	0	0	0	0	0	0	0	0	0	0	0	0	0
LTR	Gypsy	Sbsp_ltr-1_family-36	0	0	0	0	0	0	0	0	0	0	0	0	0	0	0	0	0	0	0	0	0	0	0	0	0	0	0	0	0	0	0	0	0	0	24	0	0	0	0	0	0	0	0	0	0	0	0
LTR	Gypsy	Sbsp_ltr-1_family-367	0	0	0	0	0	0	0	0	0	0	0	0	0	0	0	0	0	0	0	0	0	0	0	89	0	0	0	0	0	0	0	0	0	0	0	0	0	0	0	0	0	0	0	0	0	0	0
LTR	Gypsy	Sbsp_ltr-1_family-369	0	0	0	0	0	0	0	0	0	0	0	0	0	0	0	0	0	0	0	0	0	0	0	1030	0	0	0	0	0	0	0	0	0	0	0	0	0	0	0	0	0	0	0	0	0	0	0
LTR	Gypsy	Sbsp_ltr-1_family-370	0	0	0	0	0	0	0	0	0	0	0	0	0	0	0	0	0	0	0	0	0	0	0	0	125	0	0	0	0	0	219	0	0	0	0	0	0	0	0	0	0	0	0	0	0	0	0
LTR	Gypsy	Sbsp_ltr-1_family-4	0	0	0	0	0	0	0	0	0	0	0	0	0	0	0	0	0	0	0	0	0	0	0	0	0	0	0	0	0	0	0	0	9	0	0	0	0	0	0	0	0	0	0	0	0	0	0
LTR	Gypsy	Sbsp_ltr-1_family-405	0	0	0	54	0	75	0	0	0	168	51	273	59	0	49	75	43	240	0	708	0	0	86	0	0	100	0	0	0	0	896	0	0	59	164	0	146	95	0	0	0	0	0	0	0	0	0
LTR	Gypsy	Sbsp_ltr-1_family-410	0	0	0	0	0	0	0	0	0	0	0	0	0	0	0	0	0	0	0	0	0	0	0	0	0	0	0	0	0	0	0	76	0	0	0	0	0	0	0	0	0	0	0	0	0	0	0
LTR	Gypsy	Sbsp_ltr-1_family-418	0	0	0	0	0	0	0	0	0	0	0	0	0	0	0	0	0	0	0	0	0	0	0	0	0	0	0	0	0	0	0	0	0	406	0	0	0	0	0	0	0	0	0	0	0	0	0
LTR	Gypsy	Sbsp_ltr-1_family-422	0	0	0	0	0	0	0	0	0	0	0	0	0	56	0	0	0	0	0	0	0	0	0	0	0	0	0	0	58	0	0	0	0	0	0	0	83	0	0	0	0	0	0	0	0	0	0
LTR	Gypsy	Sbsp_ltr-1_family-49	40	0	35	0	50	101	177	189	122	249	342	198	243	325	300	545	54	637	368	245	325	176	189	286	71	1728	37	16	0	82	651	902	2510	5683	3457	242	215	0	0	0	0	0	0	0	0	0	0
LTR	Gypsy	Sbsp_ltr-1_family-61	0	0	0	0	0	0	0	0	0	0	0	0	0	0	0	0	0	0	0	0	0	0	0	0	0	0	0	0	0	262	0	0	0	0	0	0	0	0	0	0	0	0	0	0	0	0	0
LTR	Gypsy	Sbsp_ltr-1_family-69	0	0	0	0	0	0	138	165	260	153	429	425	727	632	242	855	238	587	580	484	248	423	180	487	626	147	106	150	174	30	188	0	0	0	0	0	94	0	0	0	0	0	0	0	0	0	0
LTR	Gypsy	Sbsp_ltr-1_family-71	0	0	0	0	0	0	0	0	0	0	0	0	0	0	0	0	0	46	0	60	0	73	5	0	0	0	0	0	0	0	0	0	0	0	0	0	0	0	0	0	0	0	0	0	0	0	0
LTR	Gypsy	Sbsp_ltr-1_family-82	0	0	0	0	0	0	0	0	0	0	0	0	0	0	0	55	69	158	80	60	0	0	65	0	0	0	0	0	0	0	0	0	0	0	0	0	0	0	0	0	0	0	0	0	0	0	0
LTR	Gypsy	Sbsp_ltr-1_family-92	0	0	0	0	0	0	0	0	0	0	0	0	0	0	19	65	17	0	0	0	0	0	0	0	74	90	0	237	318	191	386	63	882	305	0	0	2771	0	507	0	0	0	0	0	0	0	0
LTR	Gypsy	Sbsp_rnd-1_family-125	0	0	0	0	0	0	0	0	141	0	0	143	0	0	0	0	105	0	51	0	0	0	0	0	0	0	0	0	0	0	0	0	0	0	0	0	0	0	0	0	0	0	0	0	0	0	0
LTR	Gypsy	Sbsp_rnd-1_family-144	0	0	0	0	0	0	0	0	0	0	0	0	0	0	0	0	0	0	0	0	0	0	0	0	0	0	0	125	240	0	0	0	0	0	0	0	0	0	0	0	0	0	0	0	0	0	0
LTR	Gypsy	Sbsp_rnd-1_family-164	0	0	0	0	0	0	0	0	0	0	0	0	0	0	0	0	0	0	0	0	0	0	0	0	0	0	0	0	215	0	0	20	0	0	0	0	0	0	0	0	0	0	0	0	0	0	0
LTR	Gypsy	Sbsp_rnd-1_family-189	0	0	0	0	0	0	0	0	0	0	0	0	0	0	0	0	108	0	0	406	311	0	0	0	2113	1014	748	1538	1327	3364	0	74	0	0	0	0	0	0	0	0	0	0	0	0	0	0	0
LTR	Gypsy	Sbsp_rnd-1_family-204	0	0	0	0	0	0	0	0	0	0	0	0	0	0	0	0	0	0	0	0	0	0	0	0	0	0	0	428	0	0	3	776	371	0	0	0	0	0	0	0	0	0	0	0	0	0	0
LTR	Gypsy	Sbsp_rnd-1_family-235	0	0	0	0	0	0	0	0	0	0	0	0	0	0	0	0	0	0	0	0	0	0	0	97	0	0	0	0	811	6	482	200	429	536	0	0	0	0	0	0	0	0	0	0	0	0	0
LTR	Gypsy	Sbsp_rnd-1_family-352	0	0	0	0	0	0	0	0	0	0	0	0	0	0	0	0	0	0	0	0	0	446	0	1144	6368	0	2267	0	477	0	0	0	0	0	0	0	0	0	0	0	0	0	0	0	0	0	0
LTR	Gypsy	Sbsp_rnd-1_family-390	0	0	0	0	0	0	0	0	0	0	0	0	0	0	0	0	0	0	0	0	0	0	0	0	0	0	0	0	0	0	0	0	0	101	217	1	0	0	0	0	0	0	0	0	0	0	0
LTR	Gypsy	Sbsp_rnd-1_family-451	0	0	0	0	0	0	0	0	0	0	0	0	0	0	0	0	0	0	0	0	0	0	0	0	0	0	0	0	0	0	0	0	578	1288	0	0	0	0	0	0	0	0	0	0	0	0	0
LTR	Gypsy	Sbsp_rnd-4_family-307	0	0	0	0	0	0	0	0	0	0	131	89	214	74	264	546	536	492	853	432	845	859	351	617	892	649	129	219	138	25	0	0	0	0	0	0	0	0	0	0	0	0	0	0	0	0	0
LTR	Gypsy	Sbsp_rnd-5_family-1032	0	0	0	0	0	0	0	0	0	0	0	0	0	0	0	0	0	0	0	0	0	0	0	0	9	0	91	1029	6362	0	0	122	0	1737	0	0	0	0	0	0	0	0	0	0	0	0	0
LTR	Gypsy	Sbsp_rnd-5_family-1149	0	0	0	0	99	95	157	58	295	453	810	1477	1131	1148	1567	1337	2448	2421	2636	2756	2505	3067	2083	2718	1846	1303	1626	1215	517	713	332	144	272	26	0	0	0	0	0	0	0	0	0	0	0	0	0
LTR	Gypsy	Sbsp_rnd-5_family-2000	0	0	0	0	0	0	0	0	0	0	0	0	85	0	82	114	25	32	251	59	22	218	18	211	73	141	0	0	87	0	0	165	0	0	0	0	0	0	0	0	0	0	0	0	0	0	0
LTR	Gypsy	Sbsp_rnd-5_family-4957	0	0	0	0	0	0	0	0	0	0	0	0	0	0	0	0	0	0	0	0	0	0	0	0	0	0	0	0	0	110	0	0	0	0	0	0	0	0	0	0	0	0	0	0	0	0	0
LTR	Gypsy	Sbsp_rnd-5_family-7885	0	0	0	0	0	0	0	0	0	0	0	0	0	0	36	0	0	0	0	0	0	0	0	0	0	0	0	0	0	0	0	0	0	0	0	0	0	0	0	0	0	0	0	0	0	0	0
LTR	Gypsy	Sbsp_rnd-6_family-1029	0	0	0	0	0	0	0	54	47	116	0	79	285	191	239	277	274	279	100	92	259	284	146	98	0	44	0	41	12	0	0	0	0	0	0	0	0	0	0	0	0	0	0	0	0	0	0
LTR	Gypsy	Sbsp_rnd-6_family-11132	0	0	0	0	0	0	0	0	0	0	0	46	0	0	0	0	0	0	0	0	0	0	0	0	0	0	0	0	0	0	0	0	0	0	0	0	0	0	0	0	0	0	0	0	0	0	0
LTR	Gypsy	Sbsp_rnd-6_family-1360	0	0	0	0	0	0	0	0	0	0	0	0	0	0	0	0	0	0	0	75	0	0	0	0	0	0	0	0	0	0	0	0	0	0	0	0	0	0	0	0	0	0	0	0	0	0	0
LTR	Gypsy	Sbsp_rnd-6_family-14108	0	0	0	0	0	0	0	0	0	0	0	0	0	0	0	0	0	0	0	0	0	0	0	0	0	0	90	0	0	603	0	0	0	0	0	0	0	0	0	0	0	0	0	0	0	0	0
LTR	Gypsy	Sbsp_rnd-6_family-17413	0	0	0	0	0	0	0	0	0	0	0	0	0	0	0	0	0	0	0	0	0	0	0	0	0	0	0	0	1245	0	1339	2771	646	424	199	0	0	0	0	0	0	0	0	0	0	0	0
LTR	Gypsy	Sbsp_rnd-6_family-1885	0	0	0	0	0	0	0	0	0	0	0	0	0	0	0	53	0	21	97	21	0	0	0	0	8	0	0	0	0	0	0	0	0	0	0	0	0	0	0	0	0	0	0	0	0	0	0
LTR	Gypsy	Sbsp_rnd-6_family-197	0	0	0	0	0	0	0	0	0	0	0	0	0	52	0	0	0	0	0	0	0	0	0	0	0	0	0	0	0	0	0	0	0	0	0	0	0	0	0	0	0	0	0	0	0	0	0
LTR	Gypsy	Sbsp_rnd-6_family-4377	0	0	0	0	0	0	0	0	0	0	0	0	0	0	0	0	0	0	0	0	0	0	0	0	0	0	0	0	64	0	0	0	0	0	0	0	0	0	0	0	0	0	0	0	0	0	0
LTR	Gypsy	Sbsp_rnd-6_family-442	0	0	0	0	0	0	0	0	0	0	0	0	0	0	0	0	0	0	0	0	0	0	0	0	0	0	0	0	0	0	0	0	22	0	0	0	0	0	0	0	0	0	0	0	0	0	0
LTR	Gypsy	Sbsp_rnd-6_family-4571	0	0	0	0	0	0	0	0	0	93	0	236	353	43	261	337	167	170	373	154	160	78	0	0	0	6	0	0	0	0	0	0	0	0	0	0	0	0	0	0	0	0	0	0	0	0	0
LTR	Gypsy	Sbsp_rnd-6_family-5022	0	0	0	0	0	0	0	0	0	0	0	0	0	0	0	0	0	0	0	0	0	0	0	0	0	0	0	0	0	0	0	0	0	295	49	0	0	0	0	0	0	0	0	0	0	0	0
LTR	Gypsy	Sbsp_rnd-6_family-503	0	0	0	0	0	0	0	0	0	0	0	0	0	0	0	0	0	0	0	0	0	0	0	0	0	0	0	0	0	0	0	0	0	64	4	0	0	0	0	0	0	0	0	0	0	0	0
LTR	Gypsy	Sbsp_rnd-6_family-5162	0	0	0	0	0	0	0	0	0	0	0	0	0	0	0	0	0	0	0	0	2511	0	188	0	0	0	254	0	0	0	0	0	0	0	0	0	0	0	0	0	0	0	0	0	0	0	0
LTR	Gypsy	Sbsp_rnd-6_family-5796	0	0	0	0	0	0	0	0	0	0	0	0	0	0	0	0	0	0	0	0	0	0	0	0	0	0	0	0	0	0	0	0	0	0	22	0	0	0	0	0	0	0	0	0	0	0	0
LTR	Gypsy	Sbsp_rnd-6_family-5892	0	0	0	0	0	0	0	0	0	0	0	0	0	0	0	0	0	0	0	0	0	0	0	0	157	0	0	0	0	0	0	0	0	0	0	0	0	0	0	0	0	0	0	0	0	0	0
LTR	Gypsy	Sbsp_rnd-6_family-5985	0	0	0	0	0	0	0	0	0	0	0	0	0	0	0	0	0	0	0	215	102	18	216	0	215	320	0	0	397	0	0	2632	2490	2205	583	0	0	0	0	0	0	0	0	0	0	0	0
LTR	Gypsy	Sbsp_rnd-6_family-6129	0	0	0	0	0	0	0	0	0	0	0	0	0	0	0	0	0	0	0	0	0	0	0	0	0	0	0	0	0	0	0	0	0	0	343	0	0	449	0	0	0	0	0	0	0	0	0
LTR	Gypsy	Sbsp_rnd-6_family-7007	0	0	0	0	0	0	0	0	0	0	0	35	0	0	0	0	0	0	0	0	0	0	0	0	0	0	0	0	0	0	0	0	0	0	0	0	0	0	0	0	0	0	0	0	0	0	0
LTR	Gypsy	Sbsp_rnd-6_family-8729	0	0	0	0	0	0	0	0	0	0	0	0	0	0	0	0	0	0	0	0	0	0	0	0	0	0	0	0	66	0	0	0	0	0	0	0	0	0	0	0	0	0	0	0	0	0	0
LTR	Gypsy	Spsp_ltr-1_family-102	0	0	0	0	0	0	0	0	0	0	0	0	0	0	0	0	0	0	0	0	0	0	0	0	0	0	0	0	0	0	0	190	0	0	0	0	0	0	0	0	0	0	0	0	0	0	0
LTR	Gypsy	Spsp_ltr-1_family-106	0	0	0	0	0	0	0	0	0	0	0	0	0	0	0	0	0	0	0	160	0	0	0	0	0	0	0	603	0	567	7697	661	970	961	1362	0	21	0	0	0	0	0	0	0	0	0	0
LTR	Gypsy	Spsp_ltr-1_family-108	0	0	0	0	0	0	0	0	0	0	0	0	0	0	0	0	0	0	0	0	0	52	59	0	0	609	102	616	0	3962	2176	0	0	0	0	171	0	0	0	0	0	0	0	0	0	0	0
LTR	Gypsy	Spsp_ltr-1_family-114	0	0	0	0	0	0	0	0	0	0	0	0	0	0	0	0	0	0	0	0	0	0	0	0	0	0	362	0	0	0	0	1887	5214	1764	362	1191	1514	0	0	0	0	0	0	0	0	0	0
LTR	Gypsy	Spsp_ltr-1_family-116	0	0	0	0	0	0	0	0	0	0	0	0	0	0	0	0	0	0	0	0	0	0	0	0	0	0	0	0	0	0	0	0	137	0	0	0	0	0	0	0	0	0	0	0	0	0	0
LTR	Gypsy	Spsp_ltr-1_family-118	0	0	0	0	0	0	0	0	0	0	0	0	0	0	0	0	0	0	0	0	0	0	0	0	0	67	0	0	0	0	0	0	0	0	0	372	0	0	0	0	0	0	0	0	0	0	0
LTR	Gypsy	Spsp_ltr-1_family-122	0	0	0	0	0	0	0	0	0	0	0	0	0	0	0	0	0	0	0	0	0	0	0	0	0	76	208	0	0	160	0	0	0	0	211	310	0	0	0	0	0	0	0	0	0	0	0
LTR	Gypsy	Spsp_ltr-1_family-131	0	0	0	0	0	0	0	0	0	0	0	0	0	0	0	0	0	0	0	0	0	0	0	0	0	0	0	994	0	28	343	3169	487	0	0	0	6	0	392	0	0	0	0	0	0	0	0
LTR	Gypsy	Spsp_ltr-1_family-133	0	0	0	0	0	0	0	0	0	0	52	0	64	258	105	216	185	280	93	801	336	1265	1401	404	693	593	338	1538	1937	468	273	6240	3881	1228	774	0	519	0	0	0	0	0	0	0	0	0	0
LTR	Gypsy	Spsp_ltr-1_family-141	0	0	0	0	0	0	0	0	0	0	0	0	0	0	0	0	0	0	0	0	0	0	0	0	0	0	0	0	0	0	0	0	0	206	0	0	0	0	0	0	0	0	0	0	0	0	0
LTR	Gypsy	Spsp_ltr-1_family-165	0	0	0	0	0	0	0	0	0	0	0	0	0	0	0	0	0	0	0	0	0	0	0	0	0	0	0	0	81	0	0	0	0	0	0	0	0	0	0	0	0	0	0	0	0	0	0
LTR	Gypsy	Spsp_ltr-1_family-167	0	0	0	0	0	0	0	0	0	0	0	0	0	0	0	0	0	0	0	0	0	0	0	0	0	0	0	0	0	0	0	0	7	272	0	0	0	0	0	0	0	0	0	0	0	0	0
LTR	Gypsy	Spsp_ltr-1_family-174	0	0	0	0	0	0	0	0	0	0	0	0	0	0	0	0	0	46	61	0	59	0	0	0	6	0	0	75	0	0	0	0	0	0	0	26	0	271	0	0	0	0	0	0	0	0	0
LTR	Gypsy	Spsp_ltr-1_family-189	0	0	0	0	0	0	0	0	0	0	0	0	0	0	0	0	0	0	0	0	0	0	0	0	0	0	0	0	0	149	0	0	0	0	0	0	0	0	0	0	0	0	0	0	0	0	0
LTR	Gypsy	Spsp_ltr-1_family-195	0	0	0	0	0	0	0	0	0	0	0	0	0	0	0	0	0	0	0	0	0	0	0	0	0	0	342	0	4031	0	617	355	0	0	0	0	0	0	0	0	0	0	0	0	0	0	0
LTR	Gypsy	Spsp_ltr-1_family-199	0	0	0	0	0	0	0	0	0	0	0	0	0	0	0	0	0	0	0	0	0	0	0	0	0	0	0	472	626	0	922	2424	0	405	0	0	0	0	0	0	0	0	0	0	0	0	0
LTR	Gypsy	Spsp_ltr-1_family-203	0	0	0	0	0	0	0	0	0	0	0	0	0	0	0	0	0	0	0	0	0	0	0	0	0	0	0	0	0	806	0	0	0	0	0	0	0	0	0	0	0	0	0	0	0	0	0
LTR	Gypsy	Spsp_ltr-1_family-210	0	0	0	0	0	0	0	0	0	0	0	0	0	0	0	0	0	0	0	0	0	0	0	0	0	0	0	0	0	0	0	2	11	0	0	0	0	0	0	0	0	0	0	0	0	0	0
LTR	Gypsy	Spsp_ltr-1_family-212	0	0	0	0	0	0	0	0	0	0	0	0	0	0	0	0	0	0	0	0	0	0	0	0	0	0	0	0	0	0	0	0	0	34	0	0	0	38	0	0	0	0	0	0	0	0	0
LTR	Gypsy	Spsp_ltr-1_family-214	0	0	0	0	0	0	0	0	0	0	0	0	0	0	0	0	0	0	0	0	0	0	0	0	0	0	0	0	0	0	0	0	38	0	0	0	0	0	0	0	0	0	0	0	0	0	0
LTR	Gypsy	Spsp_ltr-1_family-22	0	0	0	0	0	0	0	0	0	0	0	0	0	0	0	0	0	0	0	0	0	0	0	111	0	0	0	120	0	0	492	0	0	92	161	0	0	0	0	0	0	0	0	0	0	0	0
LTR	Gypsy	Spsp_ltr-1_family-224	0	0	0	0	0	0	0	0	0	0	0	0	0	0	0	0	0	0	0	0	0	0	0	0	0	0	0	0	0	0	0	0	0	0	1	0	0	0	0	0	0	0	0	0	0	0	0
LTR	Gypsy	Spsp_ltr-1_family-230	0	0	0	0	0	0	0	0	0	0	0	0	0	0	0	0	0	0	0	0	0	0	0	0	0	0	0	0	201	0	0	0	0	0	0	0	0	0	0	0	0	0	0	0	0	0	0
LTR	Gypsy	Spsp_ltr-1_family-238	0	0	0	0	0	0	0	0	0	0	0	0	0	0	0	0	0	0	0	91	0	0	0	0	0	0	0	0	0	0	0	356	0	1	0	0	0	0	0	0	0	0	0	0	0	0	0
LTR	Gypsy	Spsp_ltr-1_family-242	0	0	0	0	0	0	0	0	0	0	0	0	0	0	0	0	0	0	0	0	0	58	58	23	0	0	0	0	0	0	0	0	0	0	0	0	0	0	0	0	0	0	0	0	0	0	0
LTR	Gypsy	Spsp_ltr-1_family-257	0	0	0	0	0	0	0	0	0	0	0	0	0	0	0	0	0	0	0	0	0	0	0	0	0	0	0	0	0	315	0	0	0	394	0	0	0	0	0	0	0	0	0	0	0	0	0
LTR	Gypsy	Spsp_ltr-1_family-259	0	0	0	0	0	0	0	0	0	0	0	0	0	0	0	56	0	0	0	0	0	0	0	0	0	0	0	0	0	0	0	41	23	175	0	0	0	0	0	0	0	0	0	0	0	0	0
LTR	Gypsy	Spsp_ltr-1_family-26	0	0	0	0	0	0	0	0	0	0	0	0	0	0	0	0	0	0	0	0	0	0	0	0	0	0	0	0	0	0	48	0	0	0	0	0	0	0	0	0	0	0	0	0	0	0	0
LTR	Gypsy	Spsp_ltr-1_family-266	0	0	0	0	0	0	0	0	0	0	0	0	0	0	0	0	0	0	0	0	0	0	0	0	0	0	0	0	0	0	163	0	0	0	0	0	0	0	0	0	0	0	0	0	0	0	0
LTR	Gypsy	Spsp_ltr-1_family-30	0	0	0	0	0	0	0	0	0	0	0	0	0	0	0	54	0	0	0	0	0	0	0	0	0	0	0	0	0	0	0	0	1837	1644	4665	0	4	0	0	0	0	0	0	0	0	0	0
LTR	Gypsy	Spsp_ltr-1_family-308	0	0	0	0	0	0	0	0	0	0	0	0	0	0	0	0	0	0	0	0	0	0	0	0	0	0	0	0	0	0	0	0	0	0	197	0	0	0	0	0	0	0	0	0	0	0	0
LTR	Gypsy	Spsp_ltr-1_family-310	0	0	0	0	0	0	0	0	0	0	0	0	0	0	0	0	0	0	0	0	0	0	0	0	64	0	0	0	121	0	0	122	0	42	52	0	0	31	0	0	0	0	0	0	0	0	0
LTR	Gypsy	Spsp_ltr-1_family-314	0	0	0	0	0	0	0	0	0	0	0	0	0	46	0	0	0	0	0	0	0	0	0	0	0	0	0	0	0	0	0	0	0	0	0	0	0	0	0	0	0	0	0	0	0	0	0
LTR	Gypsy	Spsp_ltr-1_family-34	0	0	0	0	0	0	0	0	0	0	0	0	0	0	0	0	0	0	0	0	0	0	0	0	0	0	0	0	0	0	0	0	0	0	0	0	0	0	319	0	0	0	0	0	0	0	0
LTR	Gypsy	Spsp_ltr-1_family-348	0	0	0	0	0	0	0	0	0	0	0	0	0	0	0	0	0	0	0	0	0	0	120	158	0	0	0	0	0	0	0	139	0	1242	483	0	0	0	0	0	0	0	0	0	0	0	0
LTR	Gypsy	Spsp_ltr-1_family-350	0	0	0	0	0	0	0	0	0	0	0	0	0	0	0	0	0	0	0	0	0	0	0	0	0	0	0	0	0	0	0	0	0	0	0	0	174	0	0	0	0	0	0	0	0	0	0
LTR	Gypsy	Spsp_ltr-1_family-354	0	0	0	0	0	0	0	0	0	0	0	0	0	0	0	0	0	0	0	0	0	0	0	0	0	0	0	0	0	0	0	0	13	0	0	0	0	0	0	0	0	0	0	0	0	0	0
LTR	Gypsy	Spsp_ltr-1_family-362	0	0	0	0	0	0	0	0	0	0	0	0	0	0	0	0	0	0	0	0	0	0	0	0	0	0	0	0	0	0	0	0	0	0	2	0	0	0	0	0	0	0	0	0	0	0	0
LTR	Gypsy	Spsp_ltr-1_family-379	0	0	0	0	0	0	0	0	0	0	0	0	201	0	0	232	276	406	431	0	248	0	28	0	0	0	0	0	0	0	0	0	0	0	8	0	0	0	0	0	0	0	0	0	0	0	0
LTR	Gypsy	Spsp_ltr-1_family-38	0	0	0	0	0	0	0	0	0	0	0	0	0	0	0	0	0	0	0	0	0	0	0	0	0	0	0	0	0	0	0	682	0	0	178	0	0	0	0	0	0	0	0	0	0	0	0
LTR	Gypsy	Spsp_ltr-1_family-384	0	0	0	0	0	0	0	0	0	0	0	0	0	0	0	0	0	0	0	0	0	0	0	0	0	0	0	99	0	0	0	0	0	0	0	0	0	0	0	0	0	0	0	0	0	0	0
LTR	Gypsy	Spsp_ltr-1_family-392	0	0	0	0	0	0	0	0	0	0	0	0	0	0	0	0	0	0	0	0	0	0	0	0	0	0	0	0	182	0	0	0	0	0	0	1	0	0	0	0	0	0	0	0	0	0	0
LTR	Gypsy	Spsp_ltr-1_family-395	0	0	0	0	0	0	0	0	0	0	0	0	0	0	0	0	0	0	0	0	0	0	0	0	0	0	0	0	0	0	0	0	0	146	0	0	0	0	0	0	0	0	0	0	0	0	0
LTR	Gypsy	Spsp_ltr-1_family-4	0	0	0	0	0	0	0	0	0	0	0	0	0	0	0	0	0	0	0	0	0	0	0	0	0	0	0	770	7465	0	186	0	0	0	0	0	0	0	0	0	0	0	0	0	0	0	0
LTR	Gypsy	Spsp_ltr-1_family-40	0	0	0	0	0	0	0	0	0	0	0	0	0	0	0	0	0	0	0	0	0	0	0	0	0	0	0	0	532	0	0	4710	370	0	994	187	0	0	0	0	0	0	0	0	0	0	0
LTR	Gypsy	Spsp_ltr-1_family-415	0	0	0	0	0	0	0	0	0	0	0	0	0	0	0	0	0	0	0	0	0	10	0	0	0	0	0	0	0	0	0	0	0	0	0	0	0	0	0	0	0	0	0	0	0	0	0
LTR	Gypsy	Spsp_ltr-1_family-425	0	0	0	0	0	0	0	0	0	0	0	0	0	0	0	318	318	0	0	2935	0	0	0	0	126	0	0	144	0	0	0	0	206	0	533	0	271	0	0	0	0	0	0	0	0	0	0
LTR	Gypsy	Spsp_ltr-1_family-44	0	0	0	0	0	0	0	0	0	0	0	0	0	0	0	0	0	0	0	0	0	0	0	0	0	0	0	0	0	0	0	68	276	0	0	0	0	0	0	0	0	0	0	0	0	0	0
LTR	Gypsy	Spsp_ltr-1_family-442	0	0	0	0	0	0	0	0	0	0	0	0	0	0	0	0	0	0	0	0	0	0	0	0	0	0	0	0	6	0	0	6	0	0	0	0	0	0	6	0	0	0	0	0	0	0	0
LTR	Gypsy	Spsp_ltr-1_family-46	0	0	0	0	0	0	0	0	0	0	0	0	0	0	0	0	0	0	0	0	0	0	0	0	0	0	0	0	2	19	0	0	0	0	0	66	0	0	0	0	0	0	0	0	0	0	0
LTR	Gypsy	Spsp_ltr-1_family-461	0	0	0	0	0	0	0	0	0	0	0	0	0	0	0	0	0	0	0	0	0	0	0	0	0	0	0	0	0	0	0	114	206	36	31	0	0	0	0	0	0	0	0	0	0	0	0
LTR	Gypsy	Spsp_ltr-1_family-464	0	0	0	0	0	0	0	0	0	0	0	0	0	0	0	0	0	0	0	0	90	0	0	0	0	0	0	0	0	0	0	0	0	0	0	0	0	0	0	0	0	0	0	0	0	0	0
LTR	Gypsy	Spsp_ltr-1_family-465	0	0	0	0	0	0	0	0	0	0	0	0	0	0	0	0	0	0	0	0	0	0	0	0	0	0	0	0	168	179	422	178	802	0	0	435	0	0	0	0	0	0	0	0	0	0	0
LTR	Gypsy	Spsp_ltr-1_family-486	0	0	0	0	0	0	0	0	0	0	0	0	0	0	0	0	0	0	0	0	0	0	0	0	0	0	0	0	0	0	0	139	246	2560	0	0	0	0	0	0	0	0	0	0	0	0	0
LTR	Gypsy	Spsp_ltr-1_family-54	0	0	0	0	0	0	0	0	0	0	0	0	0	0	0	0	0	0	0	0	0	0	0	0	0	0	0	0	0	0	0	25	365	4	464	0	327	0	0	0	0	0	0	0	0	0	0
LTR	Gypsy	Spsp_ltr-1_family-62	0	0	0	0	0	0	0	0	0	0	0	0	0	0	0	0	0	0	0	0	0	0	0	0	0	0	0	0	249	0	0	100	100	2243	1848	112	2255	563	0	0	0	0	0	0	0	0	0
LTR	Gypsy	Spsp_ltr-1_family-64	0	0	0	0	0	0	0	0	0	0	0	0	0	0	0	0	0	0	0	0	0	0	0	0	0	0	169	17	0	0	0	0	4814	6675	1066	333	115	0	0	0	0	0	0	0	0	0	0
LTR	Gypsy	Spsp_ltr-1_family-66	0	0	0	0	0	0	0	0	0	0	0	0	0	0	0	0	0	0	0	0	0	0	0	0	0	0	756	0	369	0	245	0	0	1895	0	0	0	0	0	0	0	0	0	0	0	0	0
LTR	Gypsy	Spsp_ltr-1_family-70	0	0	0	0	0	0	0	0	0	0	0	0	0	0	0	52	0	0	0	0	0	0	0	0	0	0	0	0	0	0	0	0	0	0	0	0	0	0	0	0	0	0	0	0	0	0	0
LTR	Gypsy	Spsp_ltr-1_family-8	0	0	0	0	0	0	0	0	0	0	0	0	0	0	0	45	0	0	0	0	0	0	133	0	0	0	0	0	0	0	0	589	0	475	0	0	0	0	0	0	0	0	0	0	0	0	0
LTR	Gypsy	Spsp_ltr-1_family-98	0	0	0	0	0	0	0	0	0	0	0	0	0	0	0	0	0	0	0	0	0	0	0	0	0	0	0	0	0	0	0	0	0	29	278	0	340	0	0	0	0	0	0	0	0	0	0
LTR	Gypsy	Spsp_rnd-1_family-159	0	0	0	0	0	0	0	0	0	0	0	0	0	0	0	0	0	0	0	0	0	0	0	0	0	0	0	0	0	0	101	0	0	0	0	0	0	0	0	0	0	0	0	0	0	0	0
LTR	Gypsy	Spsp_rnd-1_family-191	0	0	0	0	0	0	0	0	0	0	0	0	0	0	0	0	0	0	0	0	0	0	0	0	0	0	9	0	0	236	0	0	0	0	0	0	0	0	0	0	0	0	0	0	0	0	0
LTR	Gypsy	Spsp_rnd-1_family-196	0	0	0	0	0	0	0	0	0	0	0	0	0	0	0	0	0	0	0	0	0	0	0	0	0	0	0	0	0	148	636	0	0	0	0	0	0	0	0	0	0	0	0	0	0	0	0
LTR	Gypsy	Spsp_rnd-1_family-211	0	0	0	0	0	0	0	0	0	0	0	0	0	0	0	0	0	0	0	0	0	0	0	0	0	0	0	0	0	0	0	0	982	0	0	0	63	0	0	0	0	0	0	0	0	0	0
LTR	Gypsy	Spsp_rnd-1_family-315	0	0	0	0	0	0	0	0	0	0	0	0	0	0	0	0	0	0	0	0	0	0	0	0	0	0	256	0	0	0	29	0	0	0	0	0	0	0	0	0	0	0	0	0	0	0	0
LTR	Gypsy	Spsp_rnd-1_family-327	0	0	0	0	0	0	0	0	0	0	0	0	0	0	0	0	0	0	0	79	0	0	0	0	0	831	106	29	291	0	0	0	90	493	0	0	0	0	0	0	0	0	0	0	0	0	0
LTR	Gypsy	Spsp_rnd-1_family-365	0	0	0	0	0	0	0	0	0	0	0	0	0	0	0	0	0	0	0	0	0	0	0	0	0	0	6	0	0	0	0	0	0	0	0	0	0	0	0	0	0	0	0	0	0	0	0
LTR	Gypsy	Spsp_rnd-1_family-501	0	0	0	0	0	0	0	0	0	0	0	0	0	0	0	0	0	0	0	0	0	0	0	0	0	0	0	0	0	0	378	0	0	0	0	112	0	0	0	0	0	0	0	0	0	0	0
LTR	Gypsy	Spsp_rnd-1_family-547	0	0	0	0	0	0	0	0	0	0	0	0	0	0	0	0	0	0	0	0	0	0	0	0	0	0	0	0	0	0	0	0	0	0	590	0	0	0	0	0	0	0	0	0	0	0	0
LTR	Gypsy	Spsp_rnd-1_family-588	0	0	0	0	0	0	0	0	0	0	0	0	0	0	0	0	0	0	0	0	0	0	192	0	0	0	0	0	0	0	0	0	0	0	0	0	0	0	0	0	0	0	0	0	0	0	0
LTR	Gypsy	Spsp_rnd-1_family-620	0	0	0	0	0	0	0	0	0	0	0	0	0	0	0	0	0	0	0	0	0	0	0	0	0	0	0	0	0	0	0	91	162	0	200	0	0	0	0	0	0	0	0	0	0	0	0
LTR	Gypsy	Spsp_rnd-1_family-73	0	0	0	0	0	0	0	0	0	0	0	0	0	0	0	0	0	0	0	0	0	0	0	0	0	0	0	0	0	126	511	125	0	80	0	0	0	0	0	0	0	0	0	0	0	0	0
LTR	Gypsy	Spsp_rnd-4_family-213	0	0	0	0	0	0	0	0	0	0	0	0	0	0	0	0	0	0	0	0	0	0	0	0	0	0	0	0	0	0	0	0	0	0	13	0	0	0	0	0	0	0	0	0	0	0	0
LTR	Gypsy	Spsp_rnd-5_family-1114	0	0	0	0	0	0	0	0	0	0	0	152	122	92	63	70	75	794	648	236	9	443	486	262	0	117	111	0	0	28	107	0	126	0	0	0	0	0	0	0	0	0	0	0	0	0	0
LTR	Gypsy	Spsp_rnd-5_family-114	0	0	0	0	0	0	0	0	0	0	0	0	0	0	0	0	0	0	167	115	0	65	0	40	255	31	3	20	0	0	0	0	0	0	0	0	0	0	0	0	0	0	0	0	0	0	0
LTR	Gypsy	Spsp_rnd-5_family-1596	0	0	0	0	0	0	0	88	0	0	0	0	0	0	0	0	0	0	0	0	0	0	0	0	0	0	0	0	0	0	0	0	0	0	0	0	0	0	0	0	0	0	0	0	0	0	0
LTR	Gypsy	Spsp_rnd-5_family-1646	0	0	0	0	0	0	0	0	0	0	0	0	0	0	0	0	0	0	0	0	0	0	0	0	0	0	0	0	1338	3141	1466	1532	3971	0	0	425	0	0	0	0	0	0	0	0	0	0	0
LTR	Gypsy	Spsp_rnd-5_family-166	0	0	0	0	0	0	0	0	0	0	0	0	0	0	0	0	50	0	0	0	0	0	0	0	0	0	0	0	0	0	0	35	0	0	0	0	0	0	0	0	0	0	0	0	0	0	0
LTR	Gypsy	Spsp_rnd-5_family-2262	0	0	0	0	0	0	0	0	0	0	0	0	0	0	0	0	0	0	0	0	0	0	0	0	0	0	0	0	0	67	167	0	0	0	0	0	0	0	0	0	0	0	0	0	0	0	0
LTR	Gypsy	Spsp_rnd-5_family-57	0	0	0	0	53	0	0	0	0	45	0	54	0	0	60	88	0	81	80	0	239	0	197	200	84	79	0	90	0	0	0	0	0	0	0	0	0	0	0	0	0	0	0	0	0	0	0
LTR	Gypsy	Spsp_rnd-5_family-640	0	0	0	0	0	0	0	0	0	0	0	0	0	0	0	0	0	0	0	0	0	0	0	0	0	0	130	0	0	0	0	0	0	0	0	0	0	0	0	0	0	0	0	0	0	0	0
LTR	Gypsy	Spsp_rnd-6_family-2572	0	0	0	0	0	0	0	0	0	0	0	0	0	0	0	0	0	0	0	0	0	0	0	0	0	0	0	0	93	142	0	0	0	0	0	0	0	0	0	0	0	0	0	0	0	0	0
LTR	Gypsy	Spsp_rnd-6_family-267	0	0	0	0	0	0	0	0	0	0	0	0	0	0	0	0	0	0	50	0	0	0	0	0	0	0	0	0	0	0	32	0	0	0	0	0	0	0	0	0	0	0	0	0	0	0	0
LTR	Gypsy	Spsp_rnd-6_family-4933	0	0	0	0	0	0	0	0	0	0	0	0	0	0	0	0	0	0	0	0	0	0	0	0	0	0	0	13	0	0	186	0	0	0	0	0	0	0	0	0	0	0	0	0	0	0	0
LTR	Gypsy	Spsp_rnd-6_family-503	0	0	0	0	0	0	0	0	0	0	0	0	0	0	0	0	0	0	0	0	0	0	0	0	0	0	0	0	0	0	0	0	0	0	99	0	0	0	0	0	0	0	0	0	0	0	0
LTR	Gypsy	Spsp_rnd-6_family-67	0	0	0	0	0	0	0	0	0	0	0	0	0	0	0	0	0	0	0	0	0	0	0	0	0	0	0	0	145	0	0	0	0	0	0	0	0	0	0	0	0	0	0	0	0	0	0
LTR	Gypsy	Spsp_rnd-6_family-671	0	0	0	0	0	0	0	0	0	0	0	0	0	0	0	0	0	0	0	0	0	0	0	0	0	0	0	0	0	0	0	0	1418	1061	0	0	0	0	0	0	0	0	0	0	0	0	0
LTR	Gypsy	WpumI_rnd-1_family-69	0	0	0	0	0	0	0	0	0	0	0	101	64	173	90	77	554	328	365	469	313	616	2048	9	367	172	55	1288	265	272	2459	0	43	0	1219	0	0	0	0	0	0	0	0	0	0	0	0
LTR	Gypsy	WpumI_rnd-5_family-1418	0	0	0	0	0	0	0	0	0	0	0	0	0	0	0	0	0	0	0	0	0	0	0	0	0	0	444	0	127	208	134	1322	119	222	0	0	0	0	0	0	0	0	0	0	0	0	0
LTR	Gypsy	WpumI_rnd-5_family-230	0	0	0	0	0	0	0	0	0	0	0	0	0	0	0	0	0	0	0	0	0	58	0	0	0	0	0	0	0	0	0	0	0	0	0	0	0	0	0	0	0	0	0	0	0	0	0
LTR	Gypsy	WpumI_rnd-6_family-331	0	0	0	0	0	0	0	0	0	0	0	0	0	0	0	0	150	0	0	224	171	372	1036	172	599	937	2565	2037	805	3654	1660	1765	582	893	2833	504	0	494	0	0	0	0	0	0	0	0	0
LTR	Gypsy	WpumU_rnd-4_family-360	0	0	0	0	0	0	0	0	0	0	0	0	0	0	0	0	0	0	0	0	0	0	0	0	0	102	0	0	0	0	0	0	0	457	1073	0	0	0	0	0	0	0	0	0	0	0	0
LTR	Gypsy	WpumU_rnd-5_family-434	0	0	0	0	0	0	0	0	0	0	0	0	0	0	0	0	0	0	0	0	0	0	0	0	0	0	154	0	0	0	0	0	0	66	0	0	0	0	0	0	0	0	0	0	0	0	0
LTR	Gypsy	WpumU_rnd-6_family-2819	0	0	0	0	0	0	0	0	0	0	0	0	0	0	297	0	1479	5544	5100	0	0	0	0	0	0	0	0	0	0	0	0	0	0	0	0	0	0	0	0	0	0	0	0	0	0	0	0
LTR	Gypsy	WpumU_rnd-6_family-3348	0	0	0	0	0	0	0	0	0	0	0	0	0	0	0	0	0	0	0	0	0	0	0	0	0	0	0	0	0	114	0	0	0	0	0	118	0	0	0	126	0	0	0	0	0	0	0
LTR	Gypsy	WpumU_rnd-6_family-824	0	0	0	0	0	0	0	0	0	0	0	0	0	0	0	0	0	0	0	0	0	0	0	0	0	0	0	0	39	0	0	0	0	0	0	0	0	0	0	0	0	0	0	0	0	0	0
[truncated: 3 more columns]

## Sheet: Abak-Gypsy
Rclass	Rfam	Rname	[0;1[	[1;2[	[2;3[	[3;4[	[4;5[	[5;6[	[6;7[	[7;8[	[8;9[	[9;10[	[10;11[	[11;12[	[12;13[	[13;14[	[14;15[	[15;16[	[16;17[	[17;18[	[18;19[	[19;20[	[20;21[	[21;22[	[22;23[	[23;24[	[24;25[	[25;26[	[26;27[	[27;28[	[28;29[	[29;30[	[30;31[	[31;32[	[32;33[	[33;34[	[34;35[	[35;36[	[36;37[	[37;38[	[38;39[	[39;40[	[40;41[	[41;42[	[42;43[	[43;44[	[44;45[	[45;46[	[46;47[
LTR	Gypsy	Abak_ltr-1_family-10	0	10538	30669	15416	39594	31463	15503	12553	9868	19216	8588	8408	7000	16364	25088	16089	15819	10044	3779	4733	1771	1355	836	589	258	53	1798	3589	5948	12443	3639	5298	2436	3101	1157	0	0	0	0	0	0	0	0	0	0	0	0
LTR	Gypsy	Abak_ltr-1_family-105	0	4229	0	0	132	0	238	0	0	178	1258	49	0	0	0	0	0	0	0	0	0	0	0	0	0	0	514	162	0	0	0	0	0	0	0	0	0	0	0	0	0	0	0	0	0	0	0
LTR	Gypsy	Abak_ltr-1_family-107	5559	1847	1825	0	1757	1047	120	0	913	0	3340	4244	6152	2512	1597	982	2136	2106	1845	1241	0	108	163	0	0	0	0	0	0	0	0	0	0	0	0	0	0	0	0	0	0	0	0	0	0	0	0
LTR	Gypsy	Abak_ltr-1_family-110	2599	98	14078	7571	3128	644	261	1873	0	0	0	0	97	2432	0	4460	1088	0	0	0	0	0	0	0	0	0	0	0	225	0	0	0	0	0	0	0	0	0	0	0	0	0	0	0	0	0	0
LTR	Gypsy	Abak_ltr-1_family-112	99	6000	0	2271	2174	0	0	713	784	402	905	7962	3694	6720	8002	0	184	822	262	2926	1144	1210	188	723	0	781	0	451	0	85	0	0	0	0	0	0	0	0	0	0	0	0	0	0	0	0	0
LTR	Gypsy	Abak_ltr-1_family-123	9572	0	0	0	0	0	0	902	0	0	0	4921	0	0	357	0	196	0	0	0	277	0	2334	0	354	0	3076	0	190	2191	380	495	0	0	0	0	0	0	0	0	0	0	0	0	0	0	0
LTR	Gypsy	Abak_ltr-1_family-16	6757	11060	13404	5804	0	0	0	0	0	0	0	0	0	0	0	0	0	0	0	0	0	0	0	0	0	0	0	0	84	0	0	0	0	0	0	0	0	0	0	0	0	0	0	0	0	0	0
LTR	Gypsy	Abak_ltr-1_family-20	8622	0	0	307	0	2171	86	0	2657	3260	3564	1414	602	459	2684	354	575	184	439	733	522	437	1209	1468	680	0	434	1283	748	1681	1817	723	553	0	0	0	0	0	313	0	0	0	0	0	0	0	0
LTR	Gypsy	Abak_ltr-1_family-25	6820	0	0	6432	584	1565	0	2345	2088	0	3543	5173	654	1838	292	2733	1191	3027	784	8403	3293	4542	3243	7467	2028	2895	1071	1679	0	725	625	424	637	894	289	405	0	0	0	0	0	0	0	0	0	0	0
LTR	Gypsy	Abak_ltr-1_family-29	13529	3418	0	5377	13783	6115	4451	502	775	9318	5434	9617	4100	4861	9874	5091	3140	1465	3350	8178	19242	37745	58575	43653	18934	4558	1744	738	572	800	0	0	1251	0	274	0	0	0	0	0	0	0	0	0	0	0	0
LTR	Gypsy	Abak_ltr-1_family-30	1402	0	1413	0	0	0	0	538	0	1066	176	0	0	0	0	0	0	0	382	170	0	0	0	0	0	0	0	0	0	0	0	0	0	0	0	0	0	0	0	0	0	0	0	0	0	0	0
LTR	Gypsy	Abak_ltr-1_family-31	12672	0	1589	0	826	0	0	0	0	0	0	0	0	0	0	0	0	0	0	0	0	0	0	0	71	0	0	0	0	0	174	0	0	0	0	0	0	0	0	0	0	0	0	0	0	0	0
LTR	Gypsy	Abak_ltr-1_family-35	5618	10093	1460	623	3094	240	0	208	307	477	0	106	121	186	0	101	0	0	0	0	0	242	351	683	151	0	0	0	0	120	0	0	0	0	0	0	0	0	0	0	0	0	0	0	0	0	0
LTR	Gypsy	Abak_ltr-1_family-37	18001	20787	0	0	4054	0	1365	6377	0	58	0	266	70	1335	666	442	0	465	136	518	517	582	780	106	622	856	0	82	1606	1663	0	222	0	0	176	0	0	0	0	0	0	0	0	0	0	0	0
LTR	Gypsy	Abak_ltr-1_family-43	4126	0	0	0	0	0	1850	704	947	172	0	0	181	0	788	201	0	41	0	0	0	0	0	0	0	0	0	39	0	0	0	109	0	302	0	0	0	0	0	0	0	0	0	0	0	0	0
LTR	Gypsy	Abak_ltr-1_family-45	9185	8020	20122	3527	3445	676	851	7909	9118	3776	3779	1105	4486	2557	166	43	857	0	302	744	552	0	0	753	301	0	610	441	0	0	0	182	0	0	0	0	0	0	0	0	0	0	0	0	0	0	0
LTR	Gypsy	Abak_ltr-1_family-51	4550	0	0	0	0	0	0	0	0	0	0	0	0	1644	486	930	0	0	750	0	0	0	0	125	0	0	0	272	0	0	100	0	0	0	0	266	0	0	0	0	0	0	0	0	0	0	0
LTR	Gypsy	Abak_ltr-1_family-55	9989	61	0	0	0	0	721	1400	0	337	553	303	0	0	0	107	0	587	949	1485	676	1195	408	188	0	0	688	558	779	0	582	1230	59	325	0	0	0	0	0	0	0	0	0	0	0	0	0
LTR	Gypsy	Abak_ltr-1_family-59	5038	0	0	0	0	50	0	0	97	2258	9772	3355	1714	399	0	0	0	166	0	0	0	94	571	0	2075	828	2340	1126	385	450	438	17	828	0	0	0	0	0	0	0	0	0	0	0	0	0	0
LTR	Gypsy	Abak_ltr-1_family-6	0	0	16240	31015	877	3030	3009	2380	2962	2001	7353	981	4525	15618	1821	3189	51	2559	1681	0	1410	66	343	706	751	1011	217	1429	642	2607	1661	3191	733	0	0	0	0	0	0	0	0	0	0	0	0	0	0
LTR	Gypsy	Abak_ltr-1_family-69	4707	754	0	945	666	727	0	516	0	0	0	0	0	0	0	0	0	0	52	0	0	0	0	0	0	0	0	258	0	0	0	2304	0	0	0	0	0	0	0	0	0	0	0	0	0	0	0
LTR	Gypsy	Abak_ltr-1_family-90	3923	5124	4545	0	0	2277	101	0	640	484	253	1011	0	0	0	0	1028	0	0	288	0	419	0	384	65	0	0	160	0	0	99	0	0	0	469	0	0	0	0	0	0	0	0	0	0	0	0
LTR	Gypsy	Abak_ltr-1_family-91	5047	86	0	0	0	1472	1580	37	213	114	142	0	0	0	0	0	236	0	0	0	100	178	132	0	78	508	794	414	0	309	0	0	0	0	0	0	0	0	0	0	0	0	0	0	0	0	0
LTR	Gypsy	Abak_ltr-1_family-92	480	0	0	0	0	92	707	215	325	360	0	0	0	275	48	17	0	0	39	205	72	18	0	0	64	0	0	0	0	0	0	0	0	0	0	0	0	0	0	0	0	0	0	0	0	0	0
LTR	Gypsy	Abak_rnd-1_family-143	46299	0	0	0	0	0	0	0	570	1595	13743	26454	3567	947	0	0	0	0	46	0	0	0	0	0	0	500	193	0	0	0	0	0	0	0	0	0	0	0	0	0	0	0	0	0	0	0	0
LTR	Gypsy	Abak_rnd-3_family-27	0	0	0	0	0	0	332	86	0	89	645	6775	16331	3812	7176	8393	7396	3745	2122	4132	2765	525	1040	411	820	0	298	1887	530	250	0	723	0	0	138	0	0	0	0	0	0	0	0	0	0	0	0
LTR	Gypsy	Abak_rnd-4_family-1116	0	0	0	0	46	93	58	62	420	670	817	981	965	1636	1477	2489	2089	2634	3097	3315	2522	2372	1937	1047	1317	564	657	423	62	163	0	21	0	0	0	0	0	0	0	0	0	0	0	0	0	0	0
LTR	Gypsy	Abak_rnd-4_family-79	0	0	38	17788	7659	2472	3634	1930	9248	8612	4296	6484	0	536	413	7633	3413	799	1582	367	537	2397	1939	3900	705	2780	636	2122	632	0	1012	415	421	1642	0	152	0	0	0	0	0	0	0	0	0	0	0
LTR	Gypsy	Abak_rnd-5_family-101	0	0	0	0	0	0	3215	1932	4737	3083	5241	3275	2210	4371	541	369	760	259	739	0	1266	63	0	0	428	0	38	0	0	0	0	125	0	0	0	0	0	0	0	0	0	0	0	0	0	0	0
LTR	Gypsy	Abak_rnd-5_family-108	0	0	0	0	68	0	1583	5453	2826	0	2306	2536	3231	1033	67	0	0	464	1423	226	0	0	614	0	508	302	0	371	167	221	0	648	0	0	0	0	0	0	0	0	0	0	0	0	0	0	0
LTR	Gypsy	Abak_rnd-5_family-2554	0	0	0	0	1504	1094	0	0	0	0	0	0	0	0	0	0	0	0	0	0	0	42	0	0	0	0	0	0	0	0	0	0	0	0	0	0	0	0	0	0	0	0	0	0	0	0	0
LTR	Gypsy	Abak_rnd-5_family-3310	0	58521	2792	0	232	0	2749	0	0	0	1026	0	173	133	368	4163	1695	1964	3939	1772	2107	629	362	0	845	0	1372	612	2298	286	90	416	189	205	0	0	0	0	0	0	0	0	0	0	0	0	0
LTR	Gypsy	Abak_rnd-5_family-6704	0	0	3542	5654	12759	272	7059	2130	0	3795	0	2035	0	1745	6558	0	0	0	4237	0	0	0	0	0	0	0	0	0	0	0	0	0	0	0	0	0	0	0	0	0	0	0	0	0	0	0	0
LTR	Gypsy	Abak_rnd-6_family-117	0	0	0	2959	0	0	0	1405	244	294	157	1602	3294	1318	1584	2240	280	318	1028	1974	486	0	1128	224	0	186	0	0	181	0	0	0	0	0	0	0	0	0	0	0	0	0	0	0	0	0	0
LTR	Gypsy	Abak_rnd-6_family-300	0	0	21371	3957	10707	2404	4123	0	0	0	0	0	0	0	0	0	0	0	0	0	0	0	0	0	0	0	0	0	0	179	0	0	0	0	0	0	0	0	0	0	0	0	0	0	0	0	0
LTR	Gypsy	Cfus_ltr-1_family-8	0	0	0	0	0	0	0	0	0	0	0	0	0	0	0	0	0	0	0	0	0	0	1135	0	0	0	2111	68	1138	0	0	0	0	0	0	0	0	0	0	0	0	0	0	0	0	0	0
LTR	Gypsy	Cfus_rnd-5_family-3445	0	0	0	0	0	0	0	0	0	0	0	0	0	0	0	0	0	0	0	0	0	0	0	0	0	0	0	0	199	0	0	0	0	0	0	0	0	0	0	0	0	0	0	0	0	0	0
LTR	Gypsy	chalcidoidea_Gypsy-1_NG-I	0	0	0	0	0	0	0	0	0	0	0	0	0	0	0	67	15	21	0	0	66	0	0	0	0	0	0	204	51	184	30	415	0	0	62	0	0	0	0	0	0	0	0	0	0	0	0
LTR	Gypsy	chalcidoidea_Gypsy11-NVi_I	0	0	0	0	0	0	0	0	0	0	0	0	0	0	0	0	0	0	0	0	0	0	0	0	0	0	0	0	0	0	0	0	35	0	0	0	0	0	0	0	0	0	0	0	0	0	0
LTR	Gypsy	chalcidoidea_Gypsy12-NVi_I	0	0	0	0	0	0	0	0	0	0	0	0	0	0	0	0	0	0	0	0	0	0	0	0	0	0	0	0	0	0	0	0	0	1168	0	0	0	0	0	0	0	0	0	0	0	0	0
LTR	Gypsy	chalcidoidea_Gypsy12-NVi_LTR	0	0	0	0	0	0	0	0	0	0	0	0	0	0	0	0	0	0	0	0	0	0	0	0	0	0	0	0	153	0	0	0	0	0	0	0	0	0	0	0	0	0	0	0	0	0	0
LTR	Gypsy	chalcidoidea_Gypsy14-NVi_I	0	0	0	0	0	0	0	0	0	0	0	0	0	46	0	47	0	0	0	0	0	0	0	0	198	61	0	0	0	0	0	151	0	0	0	5	0	0	0	0	0	0	0	0	0	0	0
LTR	Gypsy	chalcidoidea_Gypsy14-NVi_LTR	0	0	0	0	0	0	0	0	0	0	0	0	0	0	0	0	0	0	0	0	0	0	0	0	0	0	0	0	0	0	0	128	0	18	0	0	0	0	0	0	0	0	0	0	0	0	0
LTR	Gypsy	chalcidoidea_Gypsy15-NVi_LTR	0	0	0	0	0	0	0	0	0	0	0	0	0	0	0	0	0	0	0	0	0	0	0	0	0	0	0	0	139	0	0	0	0	0	0	0	0	0	0	0	0	0	0	0	0	0	0
LTR	Gypsy	chalcidoidea_Gypsy-16-I_NVi	0	0	0	0	0	0	43	38	0	0	0	0	0	0	0	79	224	145	0	139	0	0	0	0	92	0	414	524	2755	1462	1460	1435	29	0	576	170	0	0	0	0	0	0	0	0	0	0	0
LTR	Gypsy	chalcidoidea_Gypsy-17-I_NVi	0	0	0	0	0	0	0	0	0	0	0	0	0	0	186	49	0	0	0	0	0	0	0	0	567	120	0	1289	12186	483	2301	668	23	0	27	0	0	0	0	0	0	0	0	0	0	0	0
LTR	Gypsy	chalcidoidea_Gypsy-17-LTR_NVi	0	0	0	0	0	0	0	0	0	0	0	0	0	0	0	0	0	0	0	140	0	0	0	0	0	0	514	1056	342	0	0	270	0	0	0	0	0	0	0	0	0	0	0	0	0	0	0
LTR	Gypsy	chalcidoidea_Gypsy-18-I_NVi	0	0	0	0	0	0	0	0	0	0	0	0	0	0	0	0	0	0	0	0	0	0	0	0	397	1436	323	2496	1198	1832	2194	1895	1009	986	875	59	432	0	0	0	0	0	0	0	0	0	0
LTR	Gypsy	chalcidoidea_Gypsy-21-I_NVi	0	0	0	0	0	0	0	0	0	0	0	0	0	0	0	0	0	0	0	0	0	143	0	6	0	0	0	335	0	598	1738	0	0	0	0	0	0	0	0	0	0	0	0	0	0	0	0
LTR	Gypsy	chalcidoidea_Gypsy-22-I_NVi	0	0	0	0	0	0	0	0	0	0	0	0	0	0	0	0	0	0	72	0	0	0	0	0	0	0	0	0	0	0	0	0	0	0	0	0	0	0	0	0	0	0	0	0	0	0	0
LTR	Gypsy	chalcidoidea_Gypsy-23-I_NVi	0	0	0	0	0	0	0	0	0	0	0	0	0	0	0	0	0	0	0	0	0	0	0	0	129	0	11229	4145	0	780	0	20	397	834	0	271	0	0	0	0	0	0	0	0	0	0	0
LTR	Gypsy	chalcidoidea_Gypsy-23-LTR_NVi	0	0	0	0	0	0	0	0	0	0	0	53	0	0	0	51	0	0	0	58	0	0	0	0	0	0	0	0	0	0	0	0	0	0	0	0	0	0	0	0	0	0	0	0	0	0	0
LTR	Gypsy	chalcidoidea_Gypsy-24-I_NVi	0	0	0	0	0	0	0	0	0	0	0	0	0	0	0	0	0	49	0	0	0	0	0	90	535	0	353	0	0	339	0	7	0	296	0	0	0	0	0	0	0	0	0	0	0	0	0
LTR	Gypsy	chalcidoidea_Gypsy-25-I_NVi	0	0	0	0	0	0	0	0	0	0	0	0	0	0	0	0	0	0	0	0	0	0	0	0	0	0	0	41	0	0	0	939	391	443	0	675	0	0	0	0	0	0	0	0	0	0	0
LTR	Gypsy	chalcidoidea_Gypsy-26-I_NVi	0	0	0	0	0	0	0	0	0	64	0	0	65	0	0	0	0	0	0	0	0	0	0	0	31	0	0	0	0	0	0	0	0	0	0	0	0	0	0	0	0	0	0	0	0	0	0
LTR	Gypsy	chalcidoidea_Gypsy-27-I_NVi	0	0	0	0	0	0	0	0	0	0	0	0	0	0	0	0	0	0	0	0	0	0	0	0	0	0	0	0	0	0	0	0	32	0	0	0	0	0	0	0	0	0	0	0	0	0	0
LTR	Gypsy	chalcidoidea_Gypsy-29-I_NVi	0	0	0	0	0	0	0	0	0	0	0	0	0	0	0	0	0	90	0	0	0	0	0	0	0	0	0	0	158	0	0	0	886	0	0	0	0	0	0	0	0	0	0	0	0	0	0
LTR	Gypsy	chalcidoidea_Gypsy-30-I_NVi	0	0	0	0	0	0	0	0	0	0	0	0	0	0	0	0	0	0	0	0	0	0	136	0	117	0	0	0	657	1695	1659	555	1482	2062	359	829	0	0	0	0	0	0	0	0	0	0	0
LTR	Gypsy	chalcidoidea_Gypsy-31-I_NVi	0	0	0	0	0	0	0	0	0	0	0	0	0	0	0	0	0	0	0	0	0	0	0	0	0	0	0	0	573	0	1300	259	418	742	303	0	685	0	0	0	0	0	0	0	0	0	0
LTR	Gypsy	chalcidoidea_Gypsy-32-I_NVi	0	0	0	0	0	0	0	0	0	0	0	0	0	0	0	0	0	0	0	0	0	266	0	0	159	0	326	451	181	0	42	0	0	0	42	266	0	0	0	0	0	0	0	0	0	0	0
LTR	Gypsy	chalcidoidea_Gypsy-33-I_NVi	0	0	0	0	0	0	0	0	0	0	0	0	0	0	0	0	0	0	0	0	0	0	0	0	117	0	0	0	395	505	410	148	277	0	0	0	0	0	0	0	0	0	0	0	0	0	0
LTR	Gypsy	chalcidoidea_Gypsy-34_NVi-I	0	0	0	0	0	0	0	0	0	0	0	0	0	0	0	0	0	0	0	0	0	0	0	91	0	164	0	89	0	338	551	379	1575	511	1125	147	790	0	0	0	0	0	0	0	0	0	0
LTR	Gypsy	chalcidoidea_Gypsy-34_NVi-LTR	0	0	0	0	0	0	0	0	0	0	0	0	0	0	0	0	0	0	0	0	0	0	0	0	0	0	0	0	0	0	0	126	0	0	0	0	0	0	0	0	0	0	0	0	0	0	0
LTR	Gypsy	chalcidoidea_Gypsy-35_NVi-I	0	0	0	0	0	0	0	0	0	0	0	0	0	0	0	0	0	0	0	0	0	62	0	0	0	0	181	0	0	0	0	0	0	0	0	0	0	0	0	0	0	0	0	0	0	0	0
LTR	Gypsy	chalcidoidea_Gypsy-35_NVi-LTR	0	0	0	0	0	0	0	0	0	0	0	0	0	0	0	0	0	0	0	0	68	0	0	0	0	0	0	0	0	0	0	0	0	0	0	0	0	0	0	0	0	0	0	0	0	0	0
LTR	Gypsy	chalcidoidea_Gypsy-36_NVi-I	0	0	0	0	0	0	0	0	0	0	0	0	0	0	0	0	0	0	0	0	0	103	0	0	0	0	0	0	0	0	294	0	0	0	0	0	0	0	0	0	0	0	0	0	0	0	0
LTR	Gypsy	chalcidoidea_Gypsy-36_NVi-LTR	0	0	0	0	0	0	0	0	0	0	0	0	0	0	0	0	0	0	0	0	0	0	0	0	0	0	71	0	0	0	0	0	0	0	0	0	0	0	0	0	0	0	0	0	0	0	0
LTR	Gypsy	chalcidoidea_Gypsy-37_NVi-I	0	0	0	0	0	0	0	0	0	0	0	0	0	0	0	0	0	0	0	0	0	0	0	0	0	0	85	0	0	0	26	202	0	0	0	0	0	0	0	0	0	0	0	0	0	0	0
LTR	Gypsy	chalcidoidea_Gypsy-37_NVi-LTR	0	0	0	0	0	0	0	0	0	0	0	0	0	0	0	0	0	0	0	0	0	0	0	0	113	0	0	0	0	320	0	0	0	0	0	0	0	0	0	0	0	0	0	0	0	0	0
LTR	Gypsy	chalcidoidea_Gypsy-38_NVi-LTR	0	0	0	0	0	0	0	0	0	68	68	126	155	80	27	147	338	207	179	299	335	261	530	97	0	141	10	0	34	0	0	0	0	0	0	0	0	0	0	0	0	0	0	0	0	0	0
LTR	Gypsy	chalcidoidea_Gypsy5-NVi_I	0	0	0	0	0	0	0	0	0	84	0	0	0	0	101	0	0	0	0	0	0	91	1591	3061	104	296	0	2423	324	4548	0	741	538	257	0	0	0	0	0	0	0	0	0	0	0	0	0
LTR	Gypsy	chalcidoidea_Gypsy5-NVi_LTR	0	0	0	0	0	0	0	0	0	0	0	0	0	0	0	0	0	0	0	0	0	0	0	77	0	0	0	0	0	0	0	0	0	0	0	0	0	0	0	0	0	0	0	0	0	0	0
LTR	Gypsy	chalcidoidea_Gypsy6-NVi_I	0	0	0	0	0	0	0	0	0	0	0	0	0	0	0	0	0	0	0	0	0	0	0	0	440	0	0	0	0	0	691	231	0	0	358	0	0	0	0	0	0	0	0	0	0	0	0
LTR	Gypsy	chalcidoidea_Gypsy6-NVi_LTR	0	0	0	0	73	0	0	0	0	50	0	10	240	201	287	285	567	223	268	205	162	162	181	37	62	83	13	79	39	0	0	0	0	0	0	0	0	0	0	0	0	0	0	0	0	0	0
LTR	Gypsy	chalcidoidea_Gypsy7-NVi_I	0	0	0	0	0	0	0	0	0	0	0	0	0	0	0	0	0	0	0	0	0	139	0	0	0	0	202	241	260	0	1039	21	890	0	0	212	246	0	0	0	0	0	0	0	0	0	0
LTR	Gypsy	chalcidoidea_Gypsy8-NVi_I	0	0	0	0	0	0	0	0	0	0	0	0	0	0	0	0	0	0	0	0	0	0	70	0	0	0	0	0	0	0	0	0	116	0	0	246	0	0	0	0	0	0	0	0	0	0	0
LTR	Gypsy	CsolI_rnd-5_family-128	0	0	0	0	0	0	0	0	73	0	0	134	83	260	0	65	253	74	290	92	144	693	281	181	263	206	274	204	0	0	44	0	0	0	0	0	0	0	0	0	0	0	0	0	0	0	0
LTR	Gypsy	Dvas_rnd-6_family-2964	0	0	0	0	0	0	0	0	0	0	0	0	0	0	0	0	0	525	0	0	2490	1484	5618	3057	2522	3450	1447	0	0	0	0	0	0	0	0	0	0	0	0	0	0	0	0	0	0	0	0
LTR	Gypsy	Ekon_ltr-1_family-107	0	0	0	0	0	0	0	0	0	0	0	0	0	0	0	0	0	0	0	0	0	0	0	0	0	0	0	0	0	0	0	0	0	0	81	0	0	0	0	0	0	0	0	0	0	0	0
LTR	Gypsy	Ekon_ltr-1_family-121	0	0	0	0	0	0	0	0	0	0	0	0	0	0	0	0	0	0	0	0	0	0	0	0	0	0	0	0	0	133	0	0	65	0	0	0	0	0	0	0	0	0	0	0	0	0	0
LTR	Gypsy	Ekon_ltr-1_family-148	0	0	0	0	0	0	0	0	0	0	0	0	0	0	0	0	0	0	0	0	0	0	0	0	0	0	0	0	0	0	0	223	0	0	0	0	0	0	0	0	0	0	0	0	0	0	0
LTR	Gypsy	Ekon_ltr-1_family-153	0	0	0	0	0	0	0	0	0	0	0	0	0	0	59	0	0	0	0	147	0	0	0	0	46	131	0	0	0	0	0	0	0	0	0	0	0	0	0	0	0	0	0	0	0	0	0
LTR	Gypsy	Ekon_ltr-1_family-159	0	0	0	0	0	0	0	0	0	0	0	0	0	0	0	0	0	0	0	7	0	0	0	0	0	0	0	0	0	0	0	0	0	0	0	0	0	0	0	0	0	0	0	0	0	0	0
LTR	Gypsy	Ekon_ltr-1_family-169	0	0	0	0	0	0	0	0	0	0	0	0	0	0	0	0	0	0	0	0	0	0	0	0	0	0	0	281	0	0	0	0	0	0	0	0	0	0	0	0	0	0	0	0	0	0	0
LTR	Gypsy	Ekon_ltr-1_family-223	0	0	0	0	0	0	0	0	0	0	0	0	0	0	0	0	0	0	0	0	0	0	0	0	0	0	0	0	99	0	0	0	0	0	0	0	0	0	0	0	0	0	0	0	0	0	0
LTR	Gypsy	Ekon_ltr-1_family-226	0	0	0	0	0	0	0	0	0	0	0	0	0	0	0	0	0	0	0	0	59	0	0	115	0	0	0	21	0	0	0	0	0	0	0	0	0	0	0	0	0	0	0	0	0	0	0
LTR	Gypsy	Ekon_ltr-1_family-24	0	0	0	0	0	0	0	0	0	0	0	0	0	0	0	0	0	0	0	0	0	367	0	0	2385	278	8269	2820	480	0	344	0	0	312	0	0	0	0	0	0	0	0	0	0	0	0	0
LTR	Gypsy	Ekon_ltr-1_family-252	0	0	0	0	0	0	0	0	0	0	0	0	0	0	0	0	0	0	0	0	0	0	0	0	0	350	0	0	0	0	0	0	415	0	0	0	0	0	0	0	0	0	0	0	0	0	0
LTR	Gypsy	Ekon_ltr-1_family-255	0	0	0	0	0	0	0	0	0	0	0	0	226	0	0	0	0	0	0	0	0	0	0	0	0	0	0	0	0	0	0	0	0	0	0	0	0	0	0	0	0	0	0	0	0	0	0
LTR	Gypsy	Ekon_ltr-1_family-263	0	0	0	0	0	0	0	0	0	0	0	0	0	0	0	0	0	0	0	0	0	0	0	0	0	0	0	0	0	0	0	155	0	0	0	0	0	0	0	0	0	0	0	0	0	0	0
LTR	Gypsy	Ekon_ltr-1_family-291	0	0	0	0	0	0	0	0	0	0	0	0	0	0	94	0	0	0	0	0	0	0	0	0	0	0	0	0	0	0	0	0	0	0	0	0	0	0	0	0	0	0	0	0	0	0	0
LTR	Gypsy	Ekon_ltr-1_family-42	0	0	0	0	0	0	0	0	0	0	0	0	0	0	0	0	0	0	0	0	0	0	0	0	0	0	0	0	0	0	0	378	0	0	0	0	0	0	0	0	0	0	0	0	0	0	0
LTR	Gypsy	Ekon_ltr-1_family-57	0	0	0	0	0	0	0	0	0	0	0	0	0	0	0	0	0	0	0	0	158	0	0	0	0	0	0	0	0	560	0	0	0	0	0	0	0	0	0	0	0	0	0	0	0	0	0
LTR	Gypsy	Ekon_ltr-1_family-84	0	0	0	0	0	0	0	0	0	0	0	0	0	0	0	0	0	0	0	0	0	0	0	0	0	0	0	0	120	0	0	0	0	0	0	0	0	0	0	0	0	0	0	0	0	0	0
LTR	Gypsy	Ekon_ltr-1_family-86	0	0	0	0	0	0	0	0	0	0	0	0	0	0	0	0	0	0	0	0	13	0	0	0	0	66	0	0	0	0	0	0	0	0	0	0	0	0	0	0	0	0	0	0	0	0	0
LTR	Gypsy	Ekon_rnd-1_family-115	0	0	0	0	0	0	0	0	0	0	0	0	0	0	0	0	0	0	0	0	0	0	0	0	0	0	0	0	187	673	956	0	0	0	0	0	0	0	0	0	0	0	0	0	0	0	0
LTR	Gypsy	Ekon_rnd-1_family-51	0	0	0	0	0	0	0	0	0	0	0	0	0	0	0	0	0	0	0	0	0	0	0	0	0	0	0	0	189	0	0	0	0	0	0	0	0	0	0	0	0	0	0	0	0	0	0
LTR	Gypsy	Ekon_rnd-5_family-458	0	0	0	0	0	0	0	0	0	0	0	0	0	0	0	0	0	0	0	0	0	0	0	0	0	0	0	1280	0	0	0	0	0	0	0	186	0	0	0	0	0	0	0	0	0	0	0
LTR	Gypsy	Ekon_rnd-6_family-2082	0	0	0	0	0	0	0	0	0	0	0	0	0	0	0	2	0	0	0	0	0	0	0	0	0	0	0	0	0	0	0	0	0	0	0	0	0	0	0	0	0	0	0	0	0	0	0
LTR	Gypsy	Kgib_ltr-1_family-20	0	0	0	0	0	0	0	0	0	0	0	0	0	0	48	0	0	0	0	0	0	0	0	0	0	0	0	0	0	0	0	0	0	0	0	0	0	0	0	0	0	0	0	0	0	0	0
LTR	Gypsy	Kgib_rnd-4_family-32	0	0	0	0	0	0	0	0	0	0	0	0	0	0	0	0	0	0	0	0	83	0	0	0	0	0	0	0	0	0	0	0	0	0	0	0	0	0	0	0	0	0	0	0	0	0	0
LTR	Gypsy	Pcor_ltr-1_family-12	0	0	0	0	0	0	0	0	0	0	0	0	0	0	0	0	0	0	0	0	0	0	0	0	0	0	124	0	0	0	0	0	0	0	0	0	0	0	0	0	0	0	0	0	0	0	0
LTR	Gypsy	Pcor_ltr-1_family-18	0	0	0	0	0	0	0	0	0	0	0	0	0	0	0	0	0	0	0	0	0	0	0	0	0	0	0	0	0	0	0	0	0	40	0	0	0	0	0	0	0	0	0	0	0	0	0
LTR	Gypsy	Pcor_ltr-1_family-6	0	0	0	0	0	0	0	52	0	0	0	0	0	0	0	0	0	70	0	0	0	0	77	0	0	0	0	0	0	0	0	0	0	0	0	0	0	0	0	0	0	0	0	0	0	0	0
LTR	Gypsy	Pcor_rnd-4_family-409	0	0	0	0	0	0	0	0	0	0	0	0	0	0	0	0	0	0	0	0	322	0	234	0	50	0	0	0	0	0	0	0	0	0	0	0	0	0	0	0	0	0	0	0	0	0	0
LTR	Gypsy	Pcor_rnd-5_family-223	0	0	0	0	0	0	0	0	0	0	0	0	0	0	0	0	0	0	111	0	0	475	4621	366	440	140	0	0	0	0	0	0	0	0	0	0	0	0	0	0	0	0	0	0	0	0	0
LTR	Gypsy	Pcor_rnd-5_family-994	0	0	0	0	0	0	0	0	0	0	0	0	0	0	0	0	0	0	0	0	0	0	0	0	0	0	0	0	0	0	0	501	0	0	0	0	0	0	0	0	0	0	0	0	0	0	0
LTR	Gypsy	Ptri_ltr-1_family-102	0	0	0	0	0	0	0	0	0	0	0	0	0	0	0	0	0	0	0	0	0	305	1060	0	355	20	735	61	137	597	0	0	0	0	0	0	0	0	0	0	0	0	0	0	0	0	0
LTR	Gypsy	Ptri_ltr-1_family-109	0	0	0	0	0	0	0	0	0	0	0	0	0	0	0	0	0	0	0	0	0	0	0	0	0	0	0	0	165	0	0	0	0	0	0	0	0	0	0	0	0	0	0	0	0	0	0
LTR	Gypsy	Ptri_ltr-1_family-112	0	0	0	0	0	0	0	0	0	0	0	0	0	0	0	0	0	0	0	0	0	50	62	0	0	35	313	208	0	39	2259	0	475	375	0	0	152	0	0	0	0	0	0	0	0	0	0
LTR	Gypsy	Ptri_ltr-1_family-121	0	0	0	0	0	0	0	0	0	0	0	0	0	0	0	0	0	0	87	0	0	0	0	0	0	0	0	53	0	0	0	0	0	0	0	98	0	0	0	0	0	0	0	0	0	0	0
LTR	Gypsy	Ptri_ltr-1_family-125	0	0	0	0	0	0	0	0	0	0	0	0	0	0	0	0	0	0	0	0	0	0	0	0	0	0	0	0	0	198	0	0	0	0	0	0	0	0	0	0	0	0	0	0	0	0	0
LTR	Gypsy	Ptri_ltr-1_family-128	0	0	0	0	0	0	0	0	0	0	0	0	0	0	0	0	0	0	0	0	0	0	0	0	0	0	0	117	0	494	137	0	0	0	0	0	0	0	0	0	0	0	0	0	0	0	0
LTR	Gypsy	Ptri_ltr-1_family-130	0	0	0	0	0	0	0	0	0	0	0	0	0	0	0	0	0	0	0	0	0	0	0	0	172	0	0	263	0	0	471	157	405	0	194	552	0	0	0	0	0	0	0	0	0	0	0
LTR	Gypsy	Ptri_ltr-1_family-138	0	0	0	0	0	0	0	0	0	0	0	0	0	0	0	0	0	0	0	0	0	0	0	0	0	0	0	654	340	0	0	0	0	0	0	0	0	0	0	0	0	0	0	0	0	0	0
LTR	Gypsy	Ptri_ltr-1_family-140	0	0	0	0	0	0	0	0	0	0	0	0	0	0	0	0	0	0	0	0	0	0	0	0	0	0	0	0	0	0	42	31	0	0	0	0	0	0	0	0	0	0	0	0	0	0	0
LTR	Gypsy	Ptri_ltr-1_family-144	0	0	0	0	0	0	0	0	0	0	0	0	0	0	0	0	0	0	0	0	0	0	0	0	0	0	0	349	0	0	0	0	0	0	0	0	0	0	0	0	0	0	0	0	0	0	0
LTR	Gypsy	Ptri_ltr-1_family-159	0	0	0	0	0	0	58	76	59	202	127	116	166	700	247	459	191	527	1015	631	808	528	331	285	301	176	0	0	90	88	317	0	597	0	0	0	0	0	0	0	0	0	0	0	0	0	0
LTR	Gypsy	Ptri_ltr-1_family-162	0	0	0	0	0	0	0	0	0	0	0	0	0	0	88	0	0	0	0	0	0	0	641	794	1885	223	603	108	645	36	0	0	0	0	0	0	0	0	0	0	0	0	0	0	0	0	0
LTR	Gypsy	Ptri_ltr-1_family-163	0	0	0	0	0	0	0	0	0	0	0	0	0	0	0	0	0	0	72	0	0	0	0	0	0	0	0	0	0	0	0	0	0	0	0	0	0	0	0	0	0	0	0	0	0	0	0
LTR	Gypsy	Ptri_ltr-1_family-176	0	0	0	0	0	0	0	0	0	0	0	0	0	0	0	0	54	0	0	0	0	0	0	0	0	0	0	0	0	0	0	0	0	0	0	0	0	0	0	0	0	0	0	0	0	0	0
LTR	Gypsy	Ptri_ltr-1_family-178	0	0	0	0	0	0	0	0	0	0	0	0	0	0	0	0	0	0	0	0	0	0	0	0	0	0	0	0	0	0	0	105	0	80	0	0	0	0	0	0	0	0	0	0	0	0	0
LTR	Gypsy	Ptri_ltr-1_family-18	0	0	0	0	0	0	0	0	0	0	0	0	0	0	0	0	0	97	138	139	13	0	0	121	54	0	4	27	0	0	0	0	0	0	0	0	0	0	0	0	0	0	0	0	0	0	0
LTR	Gypsy	Ptri_ltr-1_family-191	0	0	0	0	0	0	0	0	0	0	0	0	0	0	0	0	0	0	0	397	0	808	0	280	588	0	0	0	0	0	0	0	0	463	0	0	0	0	0	0	0	0	0	0	0	0	0
LTR	Gypsy	Ptri_ltr-1_family-193	0	0	0	0	0	0	0	0	0	0	0	0	0	0	0	0	0	0	0	90	0	0	732	155	0	159	206	272	26	0	184	0	0	0	0	0	0	0	0	0	0	0	0	0	0	0	0
LTR	Gypsy	Ptri_ltr-1_family-199	0	0	0	0	0	0	0	0	0	0	66	0	46	65	0	0	114	114	121	224	159	137	588	578	101	284	203	195	22	117	32	0	0	0	0	0	0	0	0	0	0	0	0	0	0	0	0
LTR	Gypsy	Ptri_ltr-1_family-203	0	0	0	0	0	0	0	0	0	0	0	5730	0	0	0	180	90	0	0	0	0	0	0	0	0	775	103	0	0	0	0	0	0	0	0	0	0	0	0	0	0	0	0	0	0	0	0
LTR	Gypsy	Ptri_ltr-1_family-208	0	0	0	0	0	0	0	0	0	0	0	0	0	75	0	0	0	92	19	0	16	122	0	70	0	0	0	0	0	0	0	0	0	0	0	0	0	0	0	0	0	0	0	0	0	0	0
LTR	Gypsy	Ptri_ltr-1_family-213	0	0	0	0	0	0	0	0	0	0	0	0	0	0	0	0	0	0	95	26	89	18	0	0	0	9	0	1	26	0	26	0	0	0	0	0	0	0	0	0	0	0	0	0	0	0	0
LTR	Gypsy	Ptri_ltr-1_family-217	0	0	0	0	0	0	0	0	0	0	0	0	0	0	0	0	0	0	0	0	0	0	0	0	0	0	0	0	0	0	477	288	0	0	0	0	0	0	0	0	0	0	0	0	0	0	0
LTR	Gypsy	Ptri_ltr-1_family-220	0	0	0	0	0	0	0	0	0	0	0	0	0	0	0	0	0	0	0	84	0	0	0	0	0	0	0	0	0	0	0	0	0	0	0	0	0	0	0	0	0	0	0	0	0	0	0
LTR	Gypsy	Ptri_ltr-1_family-222	0	0	0	0	0	0	0	0	0	0	0	0	0	0	0	0	0	0	0	0	281	0	212	1491	53	442	0	672	0	143	0	0	0	0	0	0	0	0	0	0	0	0	0	0	0	0	0
LTR	Gypsy	Ptri_ltr-1_family-228	0	0	0	0	0	0	0	0	0	0	0	0	0	0	0	0	0	0	0	0	0	0	0	0	0	0	0	0	0	95	2863	0	501	0	0	0	0	0	0	0	0	0	0	0	0	0	0
LTR	Gypsy	Ptri_ltr-1_family-236	0	0	0	0	0	0	0	0	0	0	0	0	0	0	0	0	0	49	0	0	15	0	86	0	0	0	0	346	0	160	0	0	0	0	0	0	0	0	0	0	0	0	0	0	0	0	0
LTR	Gypsy	Ptri_ltr-1_family-24	0	0	0	0	0	0	0	0	0	0	0	0	0	0	0	0	0	0	0	0	0	0	0	0	0	0	0	0	0	0	0	0	28	0	0	0	0	0	0	0	0	0	0	0	0	0	0
LTR	Gypsy	Ptri_ltr-1_family-243	0	0	0	0	0	0	65	0	0	71	79	0	0	0	3	0	106	170	266	151	240	104	48	141	0	0	0	0	0	145	0	0	194	0	0	28	0	0	0	0	133	0	0	0	0	0	0
LTR	Gypsy	Ptri_ltr-1_family-252	0	0	0	0	0	0	0	0	0	0	0	0	0	0	0	45	0	0	0	100	0	0	0	115	60	0	115	0	1729	540	273	0	0	0	0	0	0	0	0	0	0	0	0	0	0	0	0
LTR	Gypsy	Ptri_ltr-1_family-257	0	0	0	0	0	0	0	0	0	0	0	0	0	0	0	0	0	0	0	0	0	0	0	0	352	0	0	0	0	520	0	247	0	0	0	0	0	0	0	0	0	0	0	0	0	0	0
LTR	Gypsy	Ptri_ltr-1_family-259	0	0	0	0	0	0	0	0	0	0	0	0	0	0	0	0	0	0	0	0	0	0	0	0	0	0	0	0	140	0	0	6	0	0	0	0	0	0	0	0	0	0	0	0	0	0	0
LTR	Gypsy	Ptri_ltr-1_family-263	0	0	0	0	0	0	0	0	0	0	0	0	0	0	0	0	0	0	0	0	0	0	0	0	0	0	0	0	0	0	138	0	22	0	0	0	0	0	0	0	0	0	0	0	0	0	0
LTR	Gypsy	Ptri_ltr-1_family-264	0	0	0	0	0	0	0	0	0	0	0	0	0	0	0	0	0	0	0	0	0	0	0	0	0	232	0	445	0	2137	0	0	39	1684	81	267	0	0	0	0	0	0	0	0	0	0	0
LTR	Gypsy	Ptri_ltr-1_family-266	0	0	0	0	0	0	0	0	0	0	0	0	0	0	0	0	0	0	0	0	0	0	0	0	0	0	0	0	0	0	0	0	0	158	0	0	0	0	0	0	0	0	0	0	0	0	0
LTR	Gypsy	Ptri_ltr-1_family-269	0	0	0	0	0	0	0	0	0	0	0	0	0	66	123	86	265	62	157	144	341	51	200	53	183	54	0	0	0	0	0	0	0	0	0	0	0	0	0	0	0	0	0	0	0	0	0
LTR	Gypsy	Ptri_ltr-1_family-271	0	0	0	0	0	0	0	0	0	0	0	0	0	0	0	49	0	0	25	0	0	140	0	0	0	0	0	0	0	0	0	288	121	36	0	0	0	0	0	0	0	0	0	0	0	0	0
LTR	Gypsy	Ptri_ltr-1_family-275	0	0	0	0	0	0	0	0	0	0	0	0	0	0	0	0	0	0	0	0	0	0	0	0	0	214	0	0	0	0	0	0	0	0	0	0	0	0	0	0	0	0	0	0	0	0	0
LTR	Gypsy	Ptri_ltr-1_family-279	0	0	0	0	0	0	0	0	0	0	0	0	0	0	0	0	0	0	0	0	0	0	0	0	0	0	0	0	0	0	0	0	0	0	0	273	0	0	0	0	0	0	0	0	0	0	0
LTR	Gypsy	Ptri_ltr-1_family-285	0	0	0	0	0	0	0	0	0	0	0	0	0	0	0	0	0	0	0	0	0	0	72	0	0	0	312	0	0	0	0	0	0	52	0	0	0	0	0	0	0	0	0	0	0	0	0
LTR	Gypsy	Ptri_ltr-1_family-295	0	0	0	0	0	0	0	0	0	0	0	0	0	0	0	0	0	0	94	0	0	0	0	0	0	0	545	0	246	301	0	0	0	0	0	0	0	0	0	0	0	0	0	0	0	0	0
LTR	Gypsy	Ptri_ltr-1_family-310	0	0	0	0	0	0	0	0	0	0	0	0	0	0	63	0	0	0	0	0	74	183	8	0	20	133	87	51	0	109	0	0	0	0	0	0	0	0	0	0	0	0	0	0	0	0	0
LTR	Gypsy	Ptri_ltr-1_family-316	0	0	0	0	0	0	0	0	0	0	0	0	0	0	0	0	0	0	0	0	0	0	0	0	0	0	0	0	0	0	0	0	1	0	0	0	0	0	0	0	0	0	0	0	0	0	0
LTR	Gypsy	Ptri_ltr-1_family-32	0	0	0	0	0	0	0	0	0	0	0	0	0	0	0	112	0	0	0	0	0	0	0	0	0	0	74	0	738	263	197	279	0	0	174	0	151	0	0	0	0	0	0	0	0	0	0
LTR	Gypsy	Ptri_ltr-1_family-320	0	0	0	0	0	0	0	0	0	0	0	0	0	0	0	0	0	0	0	0	13	81	0	70	81	0	48	0	156	156	133	0	228	0	31	0	0	0	0	0	0	0	0	0	0	0	0
LTR	Gypsy	Ptri_ltr-1_family-322	0	0	0	0	0	0	77	87	0	188	167	88	348	294	233	191	290	236	332	89	44	305	0	214	0	0	0	0	1951	2645	371	0	260	0	0	0	0	0	0	0	0	0	0	0	0	0	0
LTR	Gypsy	Ptri_ltr-1_family-328	0	0	0	0	0	0	0	0	0	0	0	0	71	69	0	0	0	0	0	105	0	0	22	69	0	0	190	0	0	0	0	0	0	0	0	0	0	0	0	0	0	0	0	0	0	0	0
LTR	Gypsy	Ptri_ltr-1_family-348	0	0	0	0	0	0	0	0	0	0	0	0	0	0	0	0	0	0	0	0	0	0	0	156	208	290	0	185	531	0	268	0	0	0	0	0	0	0	0	0	0	0	0	0	0	0	0
LTR	Gypsy	Ptri_ltr-1_family-365	0	0	0	0	0	0	0	0	0	0	0	0	0	0	0	0	0	0	0	0	0	0	0	0	0	0	0	140	0	197	222	0	0	300	0	0	0	0	0	0	0	0	0	0	0	0	0
LTR	Gypsy	Ptri_ltr-1_family-371	0	0	0	0	0	0	0	0	0	0	0	0	0	0	0	0	0	0	0	0	200	0	0	0	0	0	0	0	0	0	0	0	0	0	0	0	0	0	0	0	0	0	0	0	0	0	0
LTR	Gypsy	Ptri_ltr-1_family-379	0	0	0	0	0	0	0	0	0	0	0	0	0	0	0	0	0	0	0	0	0	0	0	0	0	0	34	0	0	0	0	0	0	0	0	0	0	0	0	0	0	0	0	0	0	0	0
LTR	Gypsy	Ptri_ltr-1_family-381	0	0	0	0	0	0	0	0	0	0	0	0	0	0	0	0	0	0	0	0	0	0	0	0	0	0	0	0	0	70	0	0	54	517	0	0	0	0	0	0	0	0	0	0	0	0	0
LTR	Gypsy	Ptri_ltr-1_family-383	0	0	0	0	0	0	0	0	0	0	0	0	0	0	0	0	0	0	0	0	0	0	0	100	0	0	0	0	0	182	448	0	0	192	0	0	0	0	0	0	0	0	0	0	0	0	0
LTR	Gypsy	Ptri_ltr-1_family-388	0	0	0	0	0	0	0	0	0	0	0	0	0	0	0	0	0	0	0	0	0	0	0	0	0	0	195	0	0	0	0	200	0	0	0	0	0	0	0	0	0	0	0	0	0	0	0
LTR	Gypsy	Ptri_ltr-1_family-393	0	0	0	0	0	0	0	0	0	0	0	0	0	0	0	0	0	0	0	0	0	0	0	0	0	0	0	184	0	0	0	0	0	0	0	0	0	0	0	0	0	0	0	0	0	0	0
LTR	Gypsy	Ptri_ltr-1_family-395	0	0	0	0	0	0	0	0	0	0	0	0	0	0	0	0	0	0	0	0	0	0	0	0	0	0	0	0	0	158	0	1001	70	0	0	0	144	0	0	0	0	0	0	0	0	0	0
LTR	Gypsy	Ptri_ltr-1_family-402	0	0	0	0	0	0	0	0	0	0	0	0	0	0	0	0	0	0	0	0	0	0	0	0	0	0	0	631	0	0	0	0	0	0	0	0	0	0	0	0	0	0	0	0	0	0	0
LTR	Gypsy	Ptri_ltr-1_family-406	0	0	0	0	0	0	0	0	0	0	0	0	0	0	0	0	0	0	0	0	0	0	0	0	191	0	0	0	0	0	0	0	0	0	0	0	0	0	0	0	0	0	0	0	0	0	0
LTR	Gypsy	Ptri_ltr-1_family-411	0	0	0	0	0	0	0	0	0	0	0	0	0	0	0	0	345	0	159	0	729	0	0	0	0	0	0	0	0	0	0	0	0	0	0	0	0	0	0	0	0	0	0	0	0	0	0
LTR	Gypsy	Ptri_ltr-1_family-412	0	0	0	0	0	0	0	0	0	0	0	0	0	0	0	0	0	0	0	200	0	0	0	202	153	0	690	593	0	247	50	0	0	0	0	0	0	0	0	0	0	0	0	0	0	0	0
LTR	Gypsy	Ptri_ltr-1_family-426	0	0	0	0	0	0	0	0	0	0	0	0	0	0	0	0	0	0	60	0	0	0	0	0	0	0	0	0	0	0	0	0	0	0	0	0	0	0	0	0	0	0	0	0	0	0	0
LTR	Gypsy	Ptri_ltr-1_family-429	0	0	0	0	0	82	0	0	0	0	0	0	0	0	0	0	48	0	0	132	65	0	621	0	136	0	0	1220	0	770	577	0	0	0	0	0	0	0	0	0	0	0	0	0	0	0	0
LTR	Gypsy	Ptri_ltr-1_family-432	0	0	0	0	0	0	0	0	0	0	0	0	0	0	0	0	0	0	0	0	0	0	0	0	0	95	0	0	0	84	346	0	0	294	0	0	0	0	0	0	0	0	0	0	0	0	0
LTR	Gypsy	Ptri_ltr-1_family-454	0	0	0	0	0	0	0	0	0	0	0	0	0	0	0	0	0	0	0	0	0	0	0	0	0	190	0	125	0	188	307	1373	929	0	0	0	379	0	0	0	0	0	0	0	0	0	0
LTR	Gypsy	Ptri_ltr-1_family-458	0	0	0	0	0	0	0	0	0	0	0	0	0	0	0	0	0	0	0	0	0	0	0	0	0	0	0	301	149	175	106	452	372	0	0	0	0	0	0	0	0	0	0	0	0	0	0
LTR	Gypsy	Ptri_ltr-1_family-461	0	0	0	0	0	0	0	0	0	0	0	0	0	0	0	0	0	0	0	0	0	0	0	0	0	251	0	0	0	0	0	0	0	0	0	0	0	0	0	0	0	0	0	0	0	0	0
LTR	Gypsy	Ptri_ltr-1_family-465	0	0	0	0	0	0	0	0	0	0	0	0	0	0	0	0	0	0	69	0	0	0	0	0	0	0	0	0	0	0	0	0	0	0	0	0	0	0	0	0	0	0	0	0	0	0	0
LTR	Gypsy	Ptri_ltr-1_family-47	0	0	0	0	0	0	0	0	0	0	0	0	0	0	0	0	0	0	0	0	0	0	0	0	0	0	0	0	0	0	402	0	0	54	550	0	0	0	0	0	0	0	0	0	0	0	0
LTR	Gypsy	Ptri_ltr-1_family-472	0	0	0	0	0	0	0	0	0	0	0	0	0	0	0	0	0	0	0	0	0	0	0	0	0	0	101	0	0	0	1080	117	1083	1358	0	1536	0	35	0	0	0	0	0	0	0	0	0
LTR	Gypsy	Ptri_ltr-1_family-473	0	0	0	0	0	0	0	0	0	0	0	0	0	0	0	0	536	1250	941	420	0	0	0	0	0	0	0	0	0	0	0	0	0	0	0	0	0	0	0	0	0	0	0	0	0	0	0
LTR	Gypsy	Ptri_ltr-1_family-475	0	0	0	0	0	0	0	0	0	0	0	0	0	0	0	41	0	0	0	0	0	0	0	0	0	0	0	0	0	0	0	0	0	0	0	0	0	0	0	0	0	0	0	0	0	0	0
LTR	Gypsy	Ptri_ltr-1_family-476	0	0	0	0	0	0	0	0	0	0	0	0	0	0	138	0	46	0	0	0	0	0	0	0	0	0	0	0	0	0	0	0	0	0	0	0	0	0	0	0	0	0	0	0	0	0	0
LTR	Gypsy	Ptri_ltr-1_family-48	0	0	0	0	88	50	44	118	117	172	300	191	522	645	524	574	756	896	638	433	421	383	357	489	291	236	337	142	232	145	102	98	16	24	0	0	0	0	0	0	0	0	0	0	0	0	0
LTR	Gypsy	Ptri_ltr-1_family-481	0	0	0	0	0	0	0	0	0	0	0	0	0	0	0	0	0	0	0	0	0	0	0	0	0	0	0	0	0	0	0	292	178	0	0	0	0	0	0	0	0	0	0	0	0	0	0
LTR	Gypsy	Ptri_ltr-1_family-483	0	0	0	0	0	0	0	0	0	0	0	0	0	0	0	0	0	0	0	0	0	0	0	138	0	0	0	0	0	0	0	0	0	0	0	0	0	0	0	0	0	0	0	0	0	0	0
LTR	Gypsy	Ptri_ltr-1_family-492	0	0	0	0	0	0	0	0	0	31	0	0	60	0	0	0	0	156	0	74	0	0	0	0	0	0	0	0	0	279	0	0	0	35	0	0	0	0	0	0	0	0	0	0	0	0	0
LTR	Gypsy	Ptri_ltr-1_family-496	0	0	0	0	0	0	0	0	0	0	0	0	0	0	0	0	0	0	0	0	0	0	0	0	0	0	0	0	0	0	193	0	0	0	0	0	0	0	0	0	0	0	0	0	0	0	0
LTR	Gypsy	Ptri_ltr-1_family-497	0	0	0	0	0	0	0	0	0	0	0	0	0	0	0	0	0	0	0	0	118	0	0	0	0	0	0	0	0	0	0	0	0	0	0	0	0	0	0	0	0	0	0	0	0	0	0
LTR	Gypsy	Ptri_ltr-1_family-504	0	0	0	0	0	0	0	0	0	0	0	0	0	0	0	0	0	0	0	0	0	0	0	0	0	0	0	0	0	0	0	0	0	0	203	0	0	0	0	0	0	0	0	0	0	0	0
LTR	Gypsy	Ptri_ltr-1_family-509	0	0	0	0	0	0	0	0	0	0	0	51	61	0	0	0	0	0	0	0	0	0	0	0	0	0	0	330	0	0	0	0	0	0	0	0	0	0	0	0	0	0	0	0	0	0	0
LTR	Gypsy	Ptri_ltr-1_family-510	0	0	0	0	0	0	0	0	0	0	0	0	0	0	0	0	0	0	0	0	0	0	878	1007	2391	1835	1975	357	1071	953	3575	1050	1399	0	0	0	0	0	0	0	0	0	0	0	0	0	0
LTR	Gypsy	Ptri_ltr-1_family-53	0	0	0	0	0	0	0	0	0	0	0	0	0	0	0	0	0	0	0	0	0	0	0	0	0	0	309	1035	678	354	0	386	0	0	685	156	0	0	0	0	0	0	0	0	0	0	0
LTR	Gypsy	Ptri_ltr-1_family-530	0	0	0	0	0	0	0	0	0	0	0	0	0	0	0	0	0	0	15	0	0	0	0	0	0	0	0	0	0	0	0	0	0	0	0	0	0	0	0	0	0	0	0	0	0	0	0
LTR	Gypsy	Ptri_ltr-1_family-532	0	0	0	0	0	0	0	0	0	0	0	0	0	0	0	0	0	0	0	0	0	0	0	0	0	0	0	117	0	0	0	0	0	0	0	0	0	0	0	0	0	0	0	0	0	0	0
LTR	Gypsy	Ptri_ltr-1_family-539	0	0	0	0	0	0	0	0	0	0	0	0	0	0	0	19	0	18	0	3	6	0	2	0	0	0	0	0	0	0	0	0	0	0	0	0	0	0	0	0	0	0	0	0	0	0	0
LTR	Gypsy	Ptri_ltr-1_family-553	0	0	0	0	0	0	0	0	0	0	0	0	0	0	0	0	0	0	0	0	0	0	0	0	0	0	0	0	0	0	0	74	0	0	0	0	0	0	0	0	0	0	0	0	0	0	0
LTR	Gypsy	Ptri_ltr-1_family-567	0	0	0	0	0	0	0	0	0	0	0	0	0	0	0	0	0	0	0	0	0	0	0	0	0	0	0	510	0	93	177	218	221	0	46	372	0	0	0	0	0	0	0	0	0	0	0
LTR	Gypsy	Ptri_ltr-1_family-58	0	0	0	0	0	0	0	0	0	0	0	0	0	0	0	0	0	0	0	0	176	0	0	0	0	0	0	0	0	0	0	0	0	0	0	0	0	0	0	0	0	0	0	0	0	0	0
LTR	Gypsy	Ptri_ltr-1_family-61	0	0	0	0	0	0	0	0	0	0	0	0	0	0	0	0	0	0	0	0	0	0	0	0	0	0	0	0	0	0	0	0	0	235	651	0	0	0	0	0	0	0	0	0	0	0	0
LTR	Gypsy	Ptri_ltr-1_family-63	0	0	0	0	0	0	0	0	0	0	0	0	0	0	0	0	0	0	0	0	0	115	0	0	88	0	0	0	0	0	36	0	0	0	0	0	0	0	0	0	0	0	0	0	0	0	0
LTR	Gypsy	Ptri_ltr-1_family-66	0	0	0	0	0	0	0	0	0	0	0	0	0	0	0	0	0	0	0	45	0	0	0	0	0	0	0	0	0	0	0	0	0	0	0	0	0	0	0	0	0	0	0	0	0	0	0
LTR	Gypsy	Ptri_ltr-1_family-68	0	0	0	0	0	0	0	0	0	0	0	50	78	57	0	0	95	101	13	169	273	127	85	36	148	20	88	31	10	0	42	0	0	0	0	0	0	0	0	0	0	0	0	0	0	0	0
LTR	Gypsy	Ptri_ltr-1_family-70	0	0	0	0	0	0	0	0	0	0	0	0	0	0	0	15	0	51	0	0	0	0	744	176	257	98	314	635	3124	0	0	0	0	0	0	0	0	0	0	0	0	0	0	0	0	0	0
LTR	Gypsy	Ptri_ltr-1_family-76	0	0	0	0	0	0	0	0	0	0	0	0	0	0	0	0	0	0	198	0	0	0	225	0	0	0	0	146	0	0	0	0	0	0	98	0	0	0	0	0	0	0	0	0	0	0	0
LTR	Gypsy	Ptri_ltr-1_family-82	0	0	0	0	0	0	0	0	0	0	0	0	0	0	0	0	0	0	0	0	0	0	0	0	0	0	0	0	0	0	0	0	14	0	0	0	0	0	0	0	0	0	0	0	0	0	0
LTR	Gypsy	Ptri_ltr-1_family-86	0	0	0	0	3340	2803	4061	0	0	0	0	0	0	0	0	0	0	0	0	0	0	0	48	0	0	0	0	0	0	0	0	0	0	0	0	0	0	0	0	0	0	0	0	0	0	0	0
LTR	Gypsy	Ptri_rnd-1_family-145	0	0	0	0	0	0	0	0	0	0	0	0	0	0	0	0	0	0	0	0	36	0	0	0	0	0	0	0	0	0	0	0	0	0	0	0	0	0	0	0	0	0	0	0	0	0	0
LTR	Gypsy	Ptri_rnd-1_family-157	0	0	0	0	0	0	0	0	0	0	0	0	0	0	0	0	0	0	0	0	0	0	193	0	0	0	0	0	63	760	0	0	0	0	0	0	0	0	0	0	0	0	0	0	0	0	0
LTR	Gypsy	Ptri_rnd-1_family-160	0	0	0	0	0	0	0	0	0	0	0	0	0	0	0	0	0	0	0	0	0	0	0	0	54	385	177	0	0	0	0	0	0	0	0	0	0	0	0	0	0	0	0	0	0	0	0
LTR	Gypsy	Ptri_rnd-1_family-176	0	0	0	0	0	0	0	0	0	0	0	0	0	0	0	0	0	0	0	0	0	0	80	0	0	0	0	0	0	0	0	0	0	0	0	0	0	0	0	0	0	0	0	0	0	0	0
LTR	Gypsy	Ptri_rnd-1_family-194	0	0	0	0	0	0	0	0	0	0	0	0	0	0	0	0	0	0	0	0	0	0	0	0	0	125	0	0	143	0	0	0	0	0	0	0	0	0	0	0	0	0	0	0	0	0	0
LTR	Gypsy	Ptri_rnd-1_family-226	0	0	0	0	0	0	0	0	0	0	0	0	0	0	0	0	0	0	0	0	0	0	0	0	0	119	0	0	0	0	0	0	0	0	0	0	0	0	0	0	0	0	0	0	0	0	0
LTR	Gypsy	Ptri_rnd-1_family-312	0	0	0	0	0	0	0	0	0	0	0	52	53	159	0	0	75	0	173	54	195	63	150	0	0	0	0	151	0	0	0	0	0	0	0	0	0	0	0	0	0	0	0	0	0	0	0
LTR	Gypsy	Ptri_rnd-1_family-323	0	0	0	0	0	0	0	0	0	0	0	0	0	0	0	0	0	0	0	0	0	0	0	0	0	383	3053	147	0	0	131	0	0	0	0	0	0	0	0	0	0	0	0	0	0	0	0
LTR	Gypsy	Ptri_rnd-1_family-331	0	0	0	0	0	0	0	0	0	0	0	0	0	0	0	0	0	0	117	0	0	0	0	0	0	0	0	0	0	0	0	0	0	0	0	0	0	0	0	0	0	0	0	0	0	0	0
LTR	Gypsy	Ptri_rnd-1_family-335	0	0	0	0	0	0	0	0	0	0	0	0	0	0	0	0	0	0	0	0	0	0	0	217	195	0	0	0	0	0	0	0	0	0	0	0	0	0	0	0	0	0	0	0	0	0	0
LTR	Gypsy	Ptri_rnd-1_family-384	0	0	0	0	0	0	0	0	0	0	0	0	0	0	0	0	4	19	0	0	6	0	0	20	8	0	0	0	0	0	0	0	0	0	0	0	0	0	0	0	0	0	0	0	0	0	0
LTR	Gypsy	Ptri_rnd-1_family-404	0	0	0	0	0	0	0	0	0	0	0	0	0	0	0	0	0	0	0	0	0	0	0	0	0	0	0	0	109	385	0	0	0	360	0	0	0	0	0	0	0	0	0	0	0	0	0
LTR	Gypsy	Ptri_rnd-1_family-417	0	0	0	0	0	0	0	0	0	0	0	0	0	0	110	0	0	151	0	0	311	0	121	121	0	0	0	0	0	0	0	0	0	0	0	0	0	0	0	0	0	0	0	0	0	0	0
LTR	Gypsy	Ptri_rnd-1_family-420	0	0	0	0	0	0	0	0	0	0	0	0	0	0	0	0	0	0	0	0	0	0	0	0	144	0	0	0	0	306	1176	56	75	0	0	0	0	0	0	0	0	0	0	0	0	0	0
LTR	Gypsy	Ptri_rnd-1_family-722	0	0	0	0	0	0	0	0	0	0	0	0	0	0	0	0	0	0	0	0	0	0	272	0	0	0	0	0	0	0	0	0	0	0	0	0	0	0	0	0	0	0	0	0	0	0	0
LTR	Gypsy	Ptri_rnd-1_family-757	0	0	0	0	0	0	0	0	0	0	0	0	0	0	0	0	0	0	0	0	0	0	0	0	0	0	0	0	0	0	0	322	0	0	0	0	0	0	0	0	0	0	0	0	0	0	0
LTR	Gypsy	Ptri_rnd-1_family-781	0	0	0	0	0	0	0	0	0	0	0	0	0	0	0	0	0	0	0	0	0	0	0	0	0	184	0	0	368	595	322	0	0	0	0	0	0	0	0	0	0	0	0	0	0	0	0
LTR	Gypsy	Ptri_rnd-5_family-1090	0	0	107	32	0	148	0	91	177	260	389	473	665	659	682	613	424	527	615	676	627	653	477	323	345	270	325	202	86	301	58	29	127	24	0	0	0	0	0	0	0	0	0	0	0	0	0
LTR	Gypsy	Ptri_rnd-5_family-1358	0	0	0	0	0	0	0	0	0	0	0	0	0	0	0	0	0	0	0	0	0	0	0	0	0	0	0	0	0	0	0	0	753	0	0	0	0	0	0	0	0	0	0	0	0	0	0
LTR	Gypsy	Ptri_rnd-5_family-1441	0	0	0	0	0	0	0	0	0	0	0	0	0	0	0	0	0	0	0	0	0	0	0	285	0	0	0	0	209	0	0	0	0	0	0	0	0	0	0	0	0	0	0	0	0	0	0
LTR	Gypsy	Ptri_rnd-5_family-1445	0	0	0	0	0	0	0	0	0	0	0	0	0	0	0	0	0	0	0	0	0	0	0	0	0	0	0	0	1276	0	0	0	0	117	0	0	0	0	0	0	0	0	0	0	0	0	0
LTR	Gypsy	Ptri_rnd-5_family-172	0	0	0	0	0	0	0	0	0	0	0	0	0	0	0	0	0	0	0	0	0	0	0	0	132	717	239	0	49	0	0	0	0	0	0	0	0	0	0	0	0	0	0	0	0	0	0
LTR	Gypsy	Ptri_rnd-5_family-173	0	0	0	0	0	0	0	0	0	0	0	0	0	0	0	0	0	0	0	0	0	0	0	0	0	0	0	2052	130	0	78	190	0	0	0	0	0	0	0	0	0	0	0	0	0	0	0
LTR	Gypsy	Ptri_rnd-5_family-3562	0	0	0	0	0	0	0	50	0	0	0	72	110	0	60	55	56	174	252	122	181	81	0	32	51	160	117	101	0	30	125	0	0	0	0	0	0	0	0	0	0	0	0	0	0	0	0
LTR	Gypsy	Ptri_rnd-5_family-3886	0	0	0	0	41	0	0	0	0	133	46	107	15	60	159	51	152	77	83	59	45	28	145	83	38	35	0	0	0	0	0	0	0	0	0	0	0	0	0	0	0	0	0	0	0	0	0
LTR	Gypsy	Ptri_rnd-5_family-4008	0	0	0	0	0	0	0	0	0	0	0	0	0	0	0	0	0	0	0	0	0	0	0	0	0	0	0	118	0	0	0	0	0	0	0	0	0	0	0	0	0	0	0	0	0	0	0
LTR	Gypsy	Ptri_rnd-5_family-5933	0	0	0	0	0	0	0	0	0	0	0	0	0	0	0	0	0	0	0	0	0	0	0	219	0	0	0	0	1348	0	0	0	0	0	0	0	0	0	0	0	0	0	0	0	0	0	0
LTR	Gypsy	Ptri_rnd-5_family-73	0	0	0	0	0	0	0	0	0	0	0	0	0	96	0	0	46	0	0	0	0	0	0	0	0	0	0	31	0	0	0	0	0	0	0	0	0	0	0	0	0	0	0	0	0	0	0
LTR	Gypsy	Ptri_rnd-6_family-11068	0	0	0	0	0	0	0	0	0	0	0	0	0	0	0	0	0	0	0	0	0	35	0	0	0	0	0	0	0	0	0	0	0	0	0	0	0	0	0	0	0	0	0	0	0	0	0
LTR	Gypsy	Ptri_rnd-6_family-12609	0	0	0	0	0	0	0	0	0	0	0	24	12	1	0	0	50	0	0	19	17	201	0	0	0	0	846	0	64	135	0	0	0	0	0	0	0	0	0	0	0	0	0	0	0	0	0
LTR	Gypsy	Ptri_rnd-6_family-13063	0	0	0	0	0	0	0	0	0	0	0	0	0	0	0	0	0	0	0	0	0	0	0	0	0	0	155	0	0	0	525	0	193	0	0	0	0	0	0	0	0	0	0	0	0	0	0
LTR	Gypsy	Ptri_rnd-6_family-14991	0	0	0	0	0	0	0	0	0	0	0	0	0	0	0	0	0	0	0	0	0	0	0	0	263	177	0	0	1331	4132	1515	1364	3567	0	0	0	0	0	0	0	0	0	0	0	0	0	0
LTR	Gypsy	Ptri_rnd-6_family-1704	0	0	0	0	0	0	0	0	0	0	0	0	0	0	0	0	0	0	0	293	0	0	0	0	0	0	0	0	0	0	0	0	0	0	0	0	0	0	0	0	0	0	0	0	0	0	0
LTR	Gypsy	Ptri_rnd-6_family-21070	0	0	0	0	0	42	0	0	0	0	0	0	0	0	611	0	53	0	0	0	69	0	0	0	0	0	0	0	169	0	0	0	0	0	0	0	0	0	0	0	0	0	0	0	0	0	0
LTR	Gypsy	Ptri_rnd-6_family-2605	0	0	0	50	0	0	0	82	110	256	0	7238	8543	57	71	1199	133	0	62	0	0	275	285	0	0	0	0	233	0	356	0	0	0	0	0	0	0	0	0	0	0	0	0	0	0	0	0
LTR	Gypsy	Ptri_rnd-6_family-2610	0	0	0	0	0	0	0	0	0	0	0	0	0	0	0	0	0	0	0	0	0	0	0	0	0	0	0	0	3	0	0	0	0	0	0	0	0	0	0	0	0	0	0	0	0	0	0
LTR	Gypsy	Ptri_rnd-6_family-2620	0	0	0	0	0	0	0	0	0	0	0	0	0	0	0	0	0	0	0	0	0	0	0	0	181	0	0	0	0	0	0	0	0	0	0	0	0	0	0	0	0	0	0	0	0	0	0
LTR	Gypsy	Ptri_rnd-6_family-3560	0	0	0	0	0	0	0	0	0	0	0	0	0	0	0	0	0	0	0	0	0	0	0	73	0	0	0	0	0	0	0	0	0	0	0	0	0	0	0	0	0	0	0	0	0	0	0
LTR	Gypsy	Ptri_rnd-6_family-3746	0	0	0	0	0	0	0	0	0	0	0	0	0	0	0	7	0	0	18	0	24	0	0	0	0	0	0	0	0	0	0	0	0	0	0	0	0	0	0	0	0	0	0	0	0	0	0
LTR	Gypsy	Ptri_rnd-6_family-3747	0	0	0	0	0	0	0	0	0	0	0	0	0	0	0	0	0	0	0	0	0	0	0	0	0	162	0	229	331	290	988	0	569	98	0	0	0	0	0	0	0	0	0	0	0	0	0
LTR	Gypsy	Ptri_rnd-6_family-4278	0	0	0	0	0	0	0	0	0	0	0	69	0	0	0	59	173	0	0	123	58	0	105	94	0	0	100	0	0	0	0	0	0	0	0	0	0	0	0	0	0	0	0	0	0	0	0
LTR	Gypsy	Ptri_rnd-6_family-5306	0	0	0	0	0	0	0	0	0	0	0	0	0	0	0	0	0	0	0	0	0	0	0	0	0	1744	1624	584	0	0	0	0	0	0	0	0	0	0	0	0	0	0	0	0	0	0	0
LTR	Gypsy	Ptri_rnd-6_family-6441	0	0	0	0	0	0	0	0	0	0	0	0	0	0	0	0	0	0	0	0	0	0	0	60	0	12	0	0	0	0	0	0	0	0	0	0	0	0	0	0	0	0	0	0	0	0	0
LTR	Gypsy	Ptri_rnd-6_family-6455	0	0	0	0	0	0	0	0	0	0	0	0	0	0	0	0	0	0	0	0	0	0	0	0	56	0	0	0	0	0	0	0	0	0	0	0	0	0	0	0	0	0	0	0	0	0	0
LTR	Gypsy	Ptri_rnd-6_family-7072	0	0	0	0	0	0	0	0	0	0	0	0	0	0	0	0	0	0	0	0	0	0	0	0	0	0	0	162	0	0	0	0	0	0	0	0	0	0	0	0	0	0	0	0	0	0	0
LTR	Gypsy	Ptri_rnd-6_family-7736	0	0	0	0	0	0	0	0	0	0	0	0	0	0	0	0	0	0	0	0	0	0	0	0	0	0	0	1421	0	0	0	0	0	0	0	0	0	0	0	0	0	0	0	0	0	0	0
LTR	Gypsy	Sagr_ltr-1_family-109	0	0	0	0	0	0	0	0	0	0	0	0	0	0	0	0	0	0	0	0	0	0	0	0	0	0	0	0	0	138	1604	0	0	0	0	0	0	0	0	0	0	0	0	0	0	0	0
LTR	Gypsy	Sagr_ltr-1_family-124	0	0	0	0	0	0	0	0	0	0	0	0	0	0	0	0	0	68	0	0	0	63	0	0	0	0	0	204	0	0	0	0	0	0	0	0	0	0	0	0	0	0	0	0	0	0	0
LTR	Gypsy	Sagr_ltr-1_family-128	0	0	0	0	0	0	0	0	0	0	0	0	0	0	0	0	0	0	0	0	0	0	0	0	0	0	0	0	395	0	0	0	0	0	0	0	0	0	0	0	0	0	0	0	0	0	0
LTR	Gypsy	Sagr_ltr-1_family-130	0	0	0	0	0	0	0	0	0	0	0	0	0	0	0	0	0	0	0	0	709	700	0	0	0	0	0	0	0	0	0	0	0	0	0	0	0	0	0	0	0	0	0	0	0	0	0
LTR	Gypsy	Sagr_ltr-1_family-132	0	0	0	0	0	0	0	0	0	0	0	0	0	0	0	0	0	0	0	0	6	0	0	0	0	0	0	0	0	0	0	0	0	0	0	0	0	0	0	0	0	0	0	0	0	0	0
LTR	Gypsy	Sagr_ltr-1_family-138	0	0	0	0	0	0	0	0	0	0	0	0	0	0	0	0	0	0	0	0	0	0	0	0	0	0	0	0	0	0	0	334	51	0	0	0	0	0	0	0	0	0	0	0	0	0	0
LTR	Gypsy	Sagr_ltr-1_family-178	0	0	0	0	0	0	0	0	0	0	0	0	0	0	0	0	0	0	0	0	31	41	164	0	36	85	452	18	0	261	0	0	0	0	0	0	0	0	0	0	0	0	0	0	0	0	0
LTR	Gypsy	Sagr_ltr-1_family-191	0	0	0	0	0	0	0	0	0	0	0	0	0	0	0	0	0	0	0	79	77	0	0	0	94	0	0	0	0	0	0	0	0	0	0	0	0	0	0	0	0	0	0	0	0	0	0
LTR	Gypsy	Sagr_ltr-1_family-20	0	0	0	0	0	0	0	0	0	0	0	0	0	0	66	0	0	0	0	0	0	0	0	0	0	0	0	0	0	0	0	0	0	0	0	0	0	0	0	0	0	0	0	0	0	0	0
LTR	Gypsy	Sagr_ltr-1_family-229	0	0	0	0	0	0	0	0	0	0	72	69	7	9	108	0	0	81	8	0	62	0	14	0	0	115	0	0	0	0	0	0	0	0	0	0	0	0	0	0	0	0	0	0	0	0	0
LTR	Gypsy	Sagr_ltr-1_family-234	0	0	0	0	0	0	0	0	0	0	0	0	0	0	0	0	0	0	0	0	0	0	0	0	0	187	0	47	0	0	0	0	0	0	0	0	0	0	0	0	0	0	0	0	0	0	0
LTR	Gypsy	Sagr_ltr-1_family-30	0	0	0	0	0	0	0	0	0	0	0	0	0	0	0	0	0	0	0	0	0	0	0	0	0	0	0	74	0	0	0	0	0	0	0	0	0	0	0	0	0	0	0	0	0	0	0
LTR	Gypsy	Sagr_ltr-1_family-54	0	0	0	0	0	0	0	0	0	0	0	0	0	0	0	0	0	0	0	0	0	0	0	0	0	0	346	0	0	0	0	131	132	0	0	0	0	0	0	0	0	0	0	0	0	0	0
LTR	Gypsy	Sagr_ltr-1_family-68	0	0	0	0	0	0	0	0	0	0	0	0	0	0	0	0	0	0	0	21	0	0	0	0	0	0	0	0	0	0	0	0	364	0	0	0	0	0	0	0	0	0	0	0	0	0	0
LTR	Gypsy	Sagr_ltr-1_family-70	0	0	0	0	0	0	0	0	0	0	0	0	0	0	0	0	0	0	0	0	0	0	0	0	0	0	0	35	0	284	0	0	0	0	0	0	0	0	0	0	0	0	0	0	0	0	0
LTR	Gypsy	Sagr_ltr-1_family-72	0	0	0	0	0	0	0	0	0	0	283	0	1200	0	254	178	0	0	0	0	0	66	624	0	0	135	0	268	305	648	1291	0	1272	725	878	814	0	143	0	0	0	0	0	0	0	0	0
LTR	Gypsy	Sagr_ltr-1_family-82	0	0	0	0	1654	0	636	0	0	0	0	0	0	220	0	0	0	0	0	0	0	0	0	0	0	0	0	0	0	0	0	0	0	0	0	0	0	0	0	0	0	0	0	0	0	0	0
LTR	Gypsy	Sagr_rnd-5_family-1641	0	0	0	0	0	0	0	0	0	0	0	0	0	0	0	0	0	0	0	0	0	0	0	104	0	0	0	0	0	0	0	0	0	0	0	0	0	0	0	0	0	0	0	0	0	0	0
LTR	Gypsy	Sagr_rnd-5_family-237	0	0	0	0	0	0	0	0	0	0	0	0	0	0	0	74	8	296	72	121	142	0	185	233	11	100	0	0	0	0	0	0	0	0	0	0	0	0	0	0	0	0	0	0	0	0	0
LTR	Gypsy	Sagr_rnd-5_family-441	0	0	0	0	0	0	0	0	0	0	0	0	0	0	0	0	0	0	0	806	0	0	0	6507	4831	0	1191	0	1259	0	0	0	0	42	0	0	0	0	0	0	0	0	0	0	0	0	0
LTR	Gypsy	Sagr_rnd-6_family-1158	0	0	0	0	0	0	0	0	0	0	0	0	0	0	0	46	65	46	0	90	0	42	0	25	0	0	0	118	0	0	2	0	0	0	0	0	0	0	0	0	0	0	0	0	0	0	0
LTR	Gypsy	Sagr_rnd-6_family-3021	0	0	0	0	0	0	0	0	0	0	0	0	0	0	0	0	0	0	0	0	0	0	0	104	0	0	0	0	0	0	0	0	0	0	0	0	0	0	0	0	0	0	0	0	0	0	0
LTR	Gypsy	Sbsp_ltr-1_family-160	30	0	34	0	0	35	0	0	0	0	45	34	183	74	328	295	632	384	275	455	369	447	502	478	128	153	104	144	0	0	0	0	0	0	0	0	0	0	0	0	0	0	0	0	0	0	0
LTR	Gypsy	Sbsp_ltr-1_family-168	0	0	0	0	0	0	0	0	0	25	0	0	0	0	0	0	0	0	0	0	0	0	0	87	0	0	0	0	0	0	0	0	0	0	0	0	0	0	0	0	0	0	0	0	0	0	0
LTR	Gypsy	Sbsp_ltr-1_family-192	0	0	0	0	0	0	0	0	0	0	0	0	0	0	0	0	0	0	0	0	0	0	0	0	0	0	0	0	0	0	2	0	0	0	0	0	0	0	0	0	0	0	0	0	0	0	0
LTR	Gypsy	Sbsp_ltr-1_family-201	0	0	0	0	0	0	0	0	0	0	0	59	0	0	0	0	0	0	0	0	0	0	0	0	0	0	0	0	0	0	0	0	0	0	0	0	0	0	0	0	0	0	0	0	0	0	0
LTR	Gypsy	Sbsp_ltr-1_family-209	0	0	0	0	0	0	0	0	0	0	0	0	0	0	0	44	0	0	0	0	0	0	0	0	0	0	0	0	0	0	0	0	0	0	0	0	0	0	0	0	0	0	0	0	0	0	0
LTR	Gypsy	Sbsp_ltr-1_family-21	0	0	0	0	0	0	0	0	0	0	0	60	0	0	149	60	0	65	0	0	69	77	26	0	0	0	0	0	0	0	0	0	0	0	0	0	0	0	0	0	0	0	0	0	0	0	0
LTR	Gypsy	Sbsp_ltr-1_family-213	0	0	0	0	0	0	0	0	0	0	0	0	0	0	0	0	0	0	0	0	0	0	0	0	0	0	0	0	0	0	0	21	0	0	0	0	0	0	0	0	0	0	0	0	0	0	0
LTR	Gypsy	Sbsp_ltr-1_family-225	0	0	0	0	0	0	0	38	0	0	0	0	0	0	0	0	48	0	0	0	0	0	0	0	0	0	0	0	0	0	0	157	0	0	0	0	0	0	0	0	0	0	0	0	0	0	0
LTR	Gypsy	Sbsp_ltr-1_family-229	0	0	0	0	0	0	0	0	0	0	0	0	0	0	0	0	0	0	0	0	0	0	0	0	0	0	0	0	0	0	169	0	0	0	0	124	0	0	0	0	0	0	0	0	0	0	0
LTR	Gypsy	Sbsp_ltr-1_family-249	0	0	0	0	0	0	0	0	0	0	0	0	0	0	0	0	0	0	0	79	0	0	0	0	0	0	0	0	0	0	0	0	0	0	0	0	0	0	0	0	0	0	0	0	0	0	0
LTR	Gypsy	Sbsp_ltr-1_family-27	0	0	0	0	0	0	0	0	0	0	0	0	0	0	0	0	0	0	0	337	109	0	772	0	0	0	81	0	0	0	0	0	0	0	0	0	0	0	0	0	0	0	0	0	0	0	0
LTR	Gypsy	Sbsp_ltr-1_family-282	0	0	0	0	0	0	0	0	0	0	0	0	0	0	0	0	0	0	0	0	0	0	1000	0	0	237	0	0	0	0	0	0	0	0	0	0	0	0	0	0	0	0	0	0	0	0	0
LTR	Gypsy	Sbsp_ltr-1_family-283	0	0	0	0	0	0	0	0	0	0	0	0	0	0	0	0	0	0	0	0	0	277	0	0	0	0	0	0	0	197	0	0	0	0	0	0	0	0	0	0	0	0	0	0	0	0	0
LTR	Gypsy	Sbsp_ltr-1_family-285	0	0	0	0	0	0	0	0	0	0	0	0	0	0	0	0	0	0	0	0	0	0	0	0	0	0	0	0	0	0	0	517	317	0	0	0	0	0	0	0	0	0	0	0	0	0	0
LTR	Gypsy	Sbsp_ltr-1_family-310	0	0	0	0	0	0	0	0	0	0	0	0	0	0	0	0	0	0	0	0	0	207	0	0	0	0	0	0	0	0	0	0	0	0	0	0	0	0	0	0	0	0	0	0	0	0	0
LTR	Gypsy	Sbsp_ltr-1_family-313	0	0	0	0	0	0	0	0	0	0	0	0	0	0	0	55	0	0	0	0	0	0	0	0	0	0	0	0	0	337	0	0	0	0	0	0	0	0	0	0	0	0	0	0	0	0	0
LTR	Gypsy	Sbsp_ltr-1_family-34	0	0	0	0	0	0	0	0	0	0	0	0	0	0	0	0	0	0	0	0	0	0	0	0	70	0	0	0	0	0	0	0	0	0	0	0	0	0	0	0	0	0	0	0	0	0	0
LTR	Gypsy	Sbsp_ltr-1_family-369	0	0	0	0	0	0	0	0	0	0	0	0	0	0	0	0	17	0	0	0	1023	0	0	0	0	0	0	0	0	0	0	0	0	0	0	0	0	0	0	0	0	0	0	0	0	0	0
LTR	Gypsy	Sbsp_ltr-1_family-4	0	0	0	0	0	0	0	0	0	0	0	0	0	0	0	0	0	0	0	0	0	0	0	0	0	0	0	0	0	0	0	0	646	0	235	0	0	0	0	0	0	0	0	0	0	0	0
LTR	Gypsy	Sbsp_ltr-1_family-418	0	0	0	0	0	0	0	0	0	0	0	0	0	0	0	0	0	0	0	0	0	0	0	0	0	0	0	0	0	239	0	0	0	0	0	0	0	0	0	0	0	0	0	0	0	0	0
LTR	Gypsy	Sbsp_ltr-1_family-49	0	0	84	54	183	38	406	279	323	386	601	656	265	606	538	450	993	369	461	273	278	456	216	117	162	55	78	28	0	0	0	0	0	95	0	0	0	0	0	0	0	0	0	0	0	0	0
LTR	Gypsy	Sbsp_ltr-1_family-69	0	0	0	0	0	208	268	316	0	179	258	417	403	308	526	598	502	703	638	719	479	564	220	353	97	129	86	117	0	0	0	0	0	0	0	0	0	0	0	0	0	0	0	0	0	0	0
LTR	Gypsy	Sbsp_ltr-1_family-71	0	0	0	0	0	0	0	0	0	0	0	0	0	0	0	59	0	0	0	0	0	0	0	0	0	0	0	0	0	0	0	0	0	0	0	0	0	0	0	0	0	0	0	0	0	0	0
LTR	Gypsy	Sbsp_ltr-1_family-82	0	0	0	0	0	0	0	0	0	0	0	0	66	58	246	75	74	34	0	80	30	39	14	35	0	0	0	0	0	0	0	0	0	0	0	0	0	0	0	0	0	0	0	0	0	0	0
LTR	Gypsy	Sbsp_ltr-1_family-84	0	0	0	0	0	0	0	0	0	0	0	0	0	0	0	0	0	0	0	0	0	0	0	0	0	0	23	0	0	0	0	0	0	0	0	0	0	0	0	0	0	0	0	0	0	0	0
LTR	Gypsy	Sbsp_ltr-1_family-92	0	0	0	0	0	0	0	0	0	0	0	0	0	0	57	0	0	0	0	0	0	0	0	0	0	0	0	0	0	0	160	0	0	0	0	0	0	0	0	0	0	0	0	0	0	0	0
LTR	Gypsy	Sbsp_rnd-1_family-125	0	0	0	62	0	0	0	0	0	0	148	0	0	117	489	0	311	178	58	104	190	0	0	0	0	0	0	0	0	0	0	0	0	0	0	0	0	0	0	0	0	0	0	0	0	0	0
LTR	Gypsy	Sbsp_rnd-1_family-189	0	0	0	0	0	0	0	0	0	0	0	0	0	0	0	0	0	0	0	0	0	0	0	0	0	0	737	0	0	0	0	0	0	0	0	0	0	0	0	0	0	0	0	0	0	0	0
LTR	Gypsy	Sbsp_rnd-1_family-235	0	0	0	0	0	0	0	0	0	0	0	0	0	0	0	0	0	0	0	0	90	0	0	0	0	0	1199	0	175	176	0	0	0	0	0	0	0	0	0	0	0	0	0	0	0	0	0
LTR	Gypsy	Sbsp_rnd-1_family-352	0	0	0	0	0	0	0	0	0	0	0	0	0	0	0	0	0	0	0	0	0	0	0	4	5	2	0	0	0	0	0	0	0	0	0	0	0	0	0	0	0	0	0	0	0	0	0
LTR	Gypsy	Sbsp_rnd-1_family-390	0	0	0	0	0	0	0	0	0	0	0	0	0	0	0	0	0	0	0	0	0	0	0	0	0	0	0	0	1915	0	0	0	0	0	0	0	0	0	0	0	0	0	0	0	0	0	0
LTR	Gypsy	Sbsp_rnd-4_family-307	0	0	0	0	0	0	0	0	89	180	109	62	528	433	518	989	1261	866	972	1213	1559	1483	1048	901	536	758	299	144	126	202	84	16	79	0	0	0	0	0	0	0	0	0	0	0	0	0	0
LTR	Gypsy	Sbsp_rnd-5_family-1032	0	0	0	0	0	0	0	0	0	0	0	0	0	0	0	0	0	0	0	0	0	0	0	0	0	0	1095	0	0	0	0	0	0	0	0	0	0	0	0	0	0	0	0	0	0	0	0
LTR	Gypsy	Sbsp_rnd-5_family-1149	42	105	83	0	48	328	45	272	473	420	906	853	950	1228	1823	1805	2058	2285	2208	2733	3179	1756	2357	1347	1166	848	740	186	178	401	241	117	0	0	0	0	0	0	0	0	0	0	0	0	0	0	0
LTR	Gypsy	Sbsp_rnd-5_family-1339	0	0	0	0	0	0	0	0	0	0	0	0	0	0	0	0	0	0	0	0	0	0	0	0	0	0	0	0	0	0	0	0	0	0	254	0	0	0	0	0	0	0	0	0	0	0	0
LTR	Gypsy	Sbsp_rnd-5_family-2000	0	0	0	0	0	0	0	0	0	0	0	0	0	26	0	0	0	32	191	105	36	14	0	0	0	24	0	0	0	0	0	0	0	0	0	0	0	0	0	0	0	0	0	0	0	0	0
LTR	Gypsy	Sbsp_rnd-5_family-7885	0	0	0	0	0	0	0	0	0	0	0	0	0	0	0	0	0	69	0	0	0	0	0	0	0	0	0	0	0	0	0	0	0	0	0	0	0	0	0	0	0	0	0	0	0	0	0
LTR	Gypsy	Sbsp_rnd-6_family-1029	0	0	0	0	0	0	0	0	100	96	128	86	48	203	20	115	474	342	228	221	95	274	58	227	181	11	0	5	0	0	0	0	0	0	0	0	0	0	0	0	0	0	0	0	0	0	0
LTR	Gypsy	Sbsp_rnd-6_family-1111	0	0	0	0	0	0	0	0	0	0	0	0	0	0	0	0	0	0	0	0	0	0	0	0	0	0	0	0	0	0	268	0	0	0	0	0	0	0	0	0	0	0	0	0	0	0	0
LTR	Gypsy	Sbsp_rnd-6_family-11132	0	0	0	0	0	0	0	0	0	0	0	0	0	0	0	0	0	0	0	0	0	0	0	32	0	0	0	0	0	0	0	0	0	0	0	0	0	0	0	0	0	0	0	0	0	0	0
LTR	Gypsy	Sbsp_rnd-6_family-14108	0	0	0	0	0	0	0	0	0	0	0	0	0	0	0	0	0	0	0	0	0	0	0	0	0	0	0	0	0	0	0	278	0	0	0	0	0	0	0	0	0	0	0	0	0	0	0
LTR	Gypsy	Sbsp_rnd-6_family-1885	0	0	0	0	0	0	0	0	0	0	0	0	68	0	0	0	0	0	108	0	0	0	0	0	0	0	0	0	0	0	0	0	0	0	0	0	0	0	0	0	0	0	0	0	0	0	0
LTR	Gypsy	Sbsp_rnd-6_family-197	0	0	0	0	0	0	0	0	0	0	0	0	0	0	0	0	0	50	0	0	0	0	0	0	0	0	0	0	0	0	0	0	0	0	0	0	0	0	0	0	0	0	0	0	0	0	0
LTR	Gypsy	Sbsp_rnd-6_family-4377	0	0	0	0	0	0	0	0	0	0	0	0	0	0	0	0	0	0	0	0	0	0	0	0	0	0	0	0	0	0	0	0	0	0	352	0	0	0	0	0	0	0	0	0	0	0	0
LTR	Gypsy	Sbsp_rnd-6_family-442	0	0	0	0	0	0	0	0	0	0	0	0	0	0	0	0	0	0	0	0	0	0	0	0	0	0	0	0	0	0	0	0	0	1	116	0	15	0	0	0	0	0	0	0	0	0	0
LTR	Gypsy	Sbsp_rnd-6_family-4571	0	0	0	0	0	0	101	0	0	0	71	198	105	197	151	244	114	173	24	120	14	0	75	0	0	15	0	0	0	0	0	0	0	0	0	0	0	0	0	0	0	0	0	0	0	0	0
LTR	Gypsy	Sbsp_rnd-6_family-503	0	0	0	0	0	0	0	0	0	0	0	0	0	0	0	0	0	76	0	0	0	0	0	0	0	0	0	0	0	0	0	0	0	0	0	0	0	0	0	0	0	0	0	0	0	0	0
LTR	Gypsy	Sbsp_rnd-6_family-5162	0	0	0	0	0	0	0	0	0	0	0	0	0	0	0	0	0	0	0	0	0	175	0	322	0	0	0	0	0	0	0	0	0	0	0	0	0	0	0	0	0	0	0	0	0	0	0
LTR	Gypsy	Sbsp_rnd-6_family-5796	0	0	0	0	0	0	42	0	35	0	0	0	47	0	65	0	0	0	0	92	0	0	55	0	0	0	0	0	0	0	0	0	0	0	0	0	0	0	0	0	0	0	0	0	0	0	0
LTR	Gypsy	Sbsp_rnd-6_family-5985	0	0	0	0	0	0	0	0	0	0	0	0	0	0	0	0	0	0	0	0	0	0	0	0	0	0	0	0	271	0	601	0	107	0	0	0	98	0	0	0	0	0	0	0	0	0	0
LTR	Gypsy	Sbsp_rnd-6_family-6129	0	0	0	0	0	0	0	0	0	0	0	0	0	0	0	0	0	0	0	0	0	0	0	0	0	0	0	0	0	0	0	150	0	0	0	0	0	0	0	0	0	0	0	0	0	0	0
LTR	Gypsy	Spsp_ltr-1_family-106	0	0	0	0	0	0	0	0	0	0	0	0	0	0	0	0	0	0	0	0	0	0	0	0	0	0	0	0	0	0	0	0	0	141	0	0	0	0	0	0	0	0	0	0	0	0	0
LTR	Gypsy	Spsp_ltr-1_family-108	0	0	0	0	0	0	0	0	0	0	0	0	0	0	0	0	0	0	0	0	0	0	0	0	0	0	0	1815	0	0	0	0	0	0	0	0	0	0	0	0	0	0	0	0	0	0	0
LTR	Gypsy	Spsp_ltr-1_family-116	0	0	0	0	0	0	0	0	0	0	0	0	0	0	0	0	0	0	0	0	0	0	0	0	0	0	0	0	0	0	0	0	0	0	389	26	0	0	0	0	0	0	0	0	0	0	0
LTR	Gypsy	Spsp_ltr-1_family-133	0	0	0	0	0	0	0	0	0	0	0	0	0	0	0	0	0	0	0	0	0	0	0	0	0	82	0	104	0	0	548	85	0	0	258	0	0	0	0	0	0	0	0	0	0	0	0
LTR	Gypsy	Spsp_ltr-1_family-141	0	0	0	0	0	0	0	0	0	0	0	0	0	0	0	0	0	0	0	0	0	0	0	0	0	0	71	0	0	0	0	0	52	0	0	0	0	0	0	0	0	0	0	0	0	0	0
LTR	Gypsy	Spsp_ltr-1_family-147	0	0	0	0	0	0	0	0	0	0	0	0	0	0	0	0	0	0	0	0	0	0	0	0	0	0	0	0	139	0	0	0	0	0	0	0	0	0	0	0	0	0	0	0	0	0	0
LTR	Gypsy	Spsp_ltr-1_family-153	0	0	0	0	0	0	0	0	0	0	0	0	0	0	0	0	0	0	0	0	0	0	0	0	0	0	0	0	0	0	0	0	0	0	0	190	0	0	0	0	0	0	0	0	0	0	0
LTR	Gypsy	Spsp_ltr-1_family-195	0	0	0	0	0	0	0	0	0	0	0	0	0	0	0	58	0	0	0	0	0	104	0	0	0	0	0	0	0	0	0	0	0	0	0	0	0	0	0	0	0	0	0	0	0	0	0
LTR	Gypsy	Spsp_ltr-1_family-203	0	0	0	0	0	0	0	0	0	0	0	0	0	0	0	0	0	0	0	0	0	0	0	0	0	0	0	0	0	0	0	0	83	0	0	0	0	0	0	0	0	0	0	0	0	0	0
LTR	Gypsy	Spsp_ltr-1_family-204	0	0	0	0	0	0	0	0	0	0	0	0	0	0	0	0	0	0	0	0	0	77	0	0	0	0	0	0	0	0	0	0	0	0	0	0	0	0	0	0	0	0	0	0	0	0	0
LTR	Gypsy	Spsp_ltr-1_family-210	0	0	0	0	0	0	0	0	0	0	0	0	0	0	0	0	0	0	0	0	0	0	0	0	0	0	0	0	0	0	0	132	0	0	0	0	0	0	0	0	0	0	0	0	0	0	0
LTR	Gypsy	Spsp_ltr-1_family-22	0	0	0	0	0	0	0	0	0	0	0	0	0	0	0	0	0	0	0	0	136	0	0	0	120	0	0	0	0	0	0	0	0	0	0	0	0	0	0	0	0	0	0	0	0	0	0
LTR	Gypsy	Spsp_ltr-1_family-230	0	0	0	0	0	0	0	0	0	0	0	0	0	0	0	0	0	0	0	0	0	0	0	0	0	0	0	0	0	0	0	0	983	815	0	0	0	0	0	0	0	0	0	0	0	0	0
LTR	Gypsy	Spsp_ltr-1_family-257	0	0	0	0	0	0	0	0	0	0	0	0	0	0	0	0	0	0	0	0	0	0	0	0	0	0	0	0	0	0	381	1209	820	1206	0	0	0	0	0	0	0	0	0	0	0	0	0
LTR	Gypsy	Spsp_ltr-1_family-26	0	0	0	0	0	0	0	0	0	0	0	0	0	0	0	0	0	0	0	0	0	0	0	0	0	0	0	0	0	0	279	0	0	0	0	0	0	0	0	0	0	0	0	0	0	0	0
LTR	Gypsy	Spsp_ltr-1_family-268	0	0	0	0	0	0	0	0	0	0	0	0	0	0	0	0	0	0	0	0	0	0	0	0	0	0	0	0	0	0	0	26	0	0	0	0	0	0	0	0	0	0	0	0	0	0	0
LTR	Gypsy	Spsp_ltr-1_family-305	0	0	0	0	0	0	0	0	0	0	0	0	0	0	0	0	0	0	0	0	0	0	0	0	0	0	0	0	0	0	389	0	476	0	0	0	0	0	0	0	0	0	0	0	0	0	0
LTR	Gypsy	Spsp_ltr-1_family-308	0	0	0	0	0	0	0	0	0	0	0	0	0	0	0	0	0	0	0	0	0	0	0	0	0	0	0	0	0	0	0	275	0	0	0	0	0	0	0	0	0	0	0	0	0	0	0
LTR	Gypsy	Spsp_ltr-1_family-34	0	0	0	0	0	0	0	0	0	0	0	0	0	0	0	0	0	0	0	0	0	0	0	0	0	0	0	0	0	0	0	155	0	0	0	0	0	0	0	0	0	0	0	0	0	0	0
LTR	Gypsy	Spsp_ltr-1_family-379	0	0	0	0	0	0	0	0	0	0	0	0	0	0	0	0	0	0	0	0	0	0	0	0	0	0	0	0	0	0	0	0	0	0	349	0	0	0	0	0	0	0	0	0	0	0	0
LTR	Gypsy	Spsp_ltr-1_family-38	0	0	0	0	0	0	0	0	0	0	0	0	0	0	0	0	0	0	0	0	0	0	0	0	0	0	0	0	0	0	351	0	0	0	0	0	0	0	0	0	0	0	0	0	0	0	0
LTR	Gypsy	Spsp_ltr-1_family-4	0	0	0	6028	2399	0	0	0	0	0	0	0	0	0	0	0	0	0	0	0	0	102	0	0	191	0	98	2526	350	836	796	0	0	239	0	0	0	0	0	0	0	0	0	0	0	0	0
LTR	Gypsy	Spsp_ltr-1_family-40	0	0	0	0	0	0	0	0	0	0	0	0	0	0	0	0	0	0	0	0	0	0	51	0	0	0	0	0	596	267	0	0	0	0	0	0	0	0	0	0	0	0	0	0	0	0	0
LTR	Gypsy	Spsp_ltr-1_family-415	0	0	0	0	0	0	0	0	0	0	0	0	0	0	0	0	0	0	0	0	68	0	0	0	0	0	0	0	0	0	0	0	0	0	0	0	0	0	0	0	0	0	0	0	0	0	0
LTR	Gypsy	Spsp_ltr-1_family-44	0	0	0	0	0	0	0	0	0	0	0	0	0	0	0	0	0	0	0	0	0	0	0	0	0	0	0	0	0	0	358	734	0	0	0	0	0	0	0	0	0	0	0	0	0	0	0
LTR	Gypsy	Spsp_ltr-1_family-442	0	0	0	0	0	0	0	0	0	0	0	0	0	0	0	0	0	0	0	0	0	0	0	0	0	0	0	0	31	0	0	0	0	0	0	0	0	0	0	0	0	0	0	0	0	0	0
LTR	Gypsy	Spsp_ltr-1_family-486	0	0	0	0	0	0	0	0	0	0	0	0	0	0	0	0	0	0	157	159	0	0	0	0	172	0	0	0	1023	0	4758	2226	943	0	0	0	0	0	0	0	0	0	0	0	0	0	0
LTR	Gypsy	Spsp_ltr-1_family-62	0	0	0	0	0	0	0	0	0	0	0	0	0	0	0	0	0	0	0	0	0	0	0	0	0	0	0	0	0	0	0	527	526	162	485	473	774	0	0	0	0	0	0	0	0	0	0
LTR	Gypsy	Spsp_ltr-1_family-64	0	0	0	0	0	0	0	0	0	0	0	0	0	0	0	0	0	0	0	0	0	0	0	0	0	0	0	0	0	0	852	0	0	0	0	0	0	0	0	0	0	0	0	0	0	0	0
LTR	Gypsy	Spsp_ltr-1_family-66	0	0	0	0	0	0	0	0	0	0	0	0	0	0	0	0	0	0	0	0	0	4	0	0	0	0	593	0	0	0	0	0	0	0	0	0	0	0	0	0	0	0	0	0	0	0	0
LTR	Gypsy	Spsp_ltr-1_family-70	0	0	0	0	0	0	0	0	0	0	0	0	0	0	0	0	0	0	0	0	0	0	0	0	0	0	0	0	0	0	0	0	120	0	0	0	311	0	0	0	0	0	0	0	0	0	0
LTR	Gypsy	Spsp_rnd-1_family-159	0	0	0	0	0	0	0	0	0	0	0	0	0	0	0	0	0	0	0	0	0	118	0	0	0	0	0	0	0	0	0	0	0	0	0	0	0	0	0	0	0	0	0	0	0	0	0
LTR	Gypsy	Spsp_rnd-1_family-196	0	0	0	0	0	0	0	0	0	0	0	0	0	0	0	0	0	0	0	0	0	5	0	0	0	0	0	0	0	0	0	0	0	0	0	0	0	0	0	0	0	0	0	0	0	0	0
LTR	Gypsy	Spsp_rnd-1_family-29	0	0	0	0	0	0	0	0	0	0	0	0	0	0	0	0	0	0	0	0	0	0	0	0	0	0	0	0	0	0	0	0	0	0	36	0	0	0	0	0	0	0	0	0	0	0	0
LTR	Gypsy	Spsp_rnd-1_family-365	0	0	0	0	0	0	0	0	0	0	0	0	0	0	0	0	0	0	26	0	0	0	0	0	0	0	0	0	0	0	0	0	0	0	0	0	0	0	0	0	0	0	0	0	0	0	0
LTR	Gypsy	Spsp_rnd-1_family-73	0	0	0	0	0	0	0	0	0	0	0	0	0	0	0	0	0	0	0	0	0	77	0	0	0	0	0	0	0	0	0	0	0	0	0	0	0	0	0	0	0	0	0	0	0	0	0
LTR	Gypsy	Spsp_rnd-1_family-84	0	0	0	0	0	0	0	0	0	0	0	0	0	0	0	0	0	0	0	0	0	0	0	0	0	0	0	0	0	143	0	0	0	0	0	0	0	0	0	0	0	0	0	0	0	0	0
LTR	Gypsy	Spsp_rnd-5_family-1114	0	0	0	0	0	37	0	0	0	0	0	0	56	0	0	0	64	81	71	0	56	58	188	103	131	0	0	0	0	0	0	0	0	28	0	0	0	0	0	0	0	0	0	0	0	0	0
LTR	Gypsy	Spsp_rnd-5_family-114	0	0	0	0	0	0	0	0	0	0	0	0	0	0	0	0	0	0	0	0	0	0	75	0	0	0	0	0	0	0	0	0	0	0	0	0	0	0	0	0	0	0	0	0	0	0	0
LTR	Gypsy	Spsp_rnd-5_family-1646	0	0	0	0	0	0	0	0	0	0	0	0	0	0	0	0	0	0	0	0	0	0	0	0	0	0	0	0	0	9	205	0	0	0	0	0	0	0	0	0	0	0	0	0	0	0	0
LTR	Gypsy	Spsp_rnd-5_family-2262	0	0	0	0	0	0	0	0	0	0	0	0	0	0	0	0	0	0	0	0	0	0	186	0	0	0	0	0	0	0	0	0	0	0	0	0	0	0	0	0	0	0	0	0	0	0	0
LTR	Gypsy	Spsp_rnd-5_family-47	0	0	0	0	0	0	0	0	0	0	0	0	0	0	0	0	0	0	0	0	0	12	0	0	0	0	0	0	0	0	0	0	0	0	0	0	0	0	0	0	0	0	0	0	0	0	0
LTR	Gypsy	Spsp_rnd-5_family-57	0	0	0	0	0	0	0	0	0	0	0	41	0	121	0	0	76	79	165	80	46	62	23	0	10	8	0	27	0	0	0	0	0	0	0	0	0	0	0	0	0	0	0	0	0	0	0
LTR	Gypsy	Spsp_rnd-6_family-671	0	0	0	0	0	0	0	0	0	0	58	0	0	0	0	0	0	0	0	0	0	0	0	0	0	0	0	0	0	0	0	0	0	0	0	0	0	0	0	0	0	0	0	0	0	0	0
LTR	Gypsy	WpumI_rnd-1_family-69	0	0	0	0	0	0	0	0	0	0	0	66	0	75	262	256	262	836	484	732	155	85	281	1944	1921	1947	447	1298	0	1900	0	694	0	0	221	0	285	0	0	0	0	0	0	0	0	0	0
LTR	Gypsy	WpumI_rnd-5_family-1418	0	0	0	0	0	0	0	0	0	0	0	0	0	0	0	0	0	0	0	0	0	0	0	0	0	79	0	0	1	39	0	0	0	0	0	0	0	0	0	0	0	0	0	0	0	0	0
LTR	Gypsy	WpumI_rnd-5_family-650	0	0	0	0	0	0	0	0	0	0	0	0	0	0	0	0	0	0	0	0	0	0	0	0	0	193	0	0	0	0	0	0	0	0	0	0	0	0	0	0	0	0	0	0	0	0	0
LTR	Gypsy	WpumI_rnd-6_family-331	0	0	0	0	0	0	0	0	0	0	0	0	0	0	0	0	0	0	0	0	330	0	252	463	947	1668	2595	1960	1307	140	1113	776	544	1427	0	0	0	0	0	0	0	0	0	0	0	0	0
LTR	Gypsy	WpumU_rnd-4_family-360	0	0	0	0	0	0	0	0	0	0	0	0	0	0	0	0	0	0	0	0	0	0	0	0	0	0	0	0	374	0	1438	749	557	0	0	0	0	0	0	0	0	0	0	0	0	0	0
LTR	Gypsy	WpumU_rnd-5_family-600	0	0	0	0	0	0	0	0	0	0	0	0	0	0	67	0	0	0	0	0	0	0	0	0	0	0	0	0	0	0	0	0	0	0	0	0	0	0	0	0	0	0	0	0	0	0	0
LTR	Gypsy	WpumU_rnd-6_family-2819	0	0	0	0	0	0	0	0	0	0	0	0	146	146	595	765	1855	940	135	0	0	0	24	163	0	0	0	0	0	0	0	0	0	0	0	0	0	0	0	0	0	0	0	0	0	0	0
LTR	Gypsy	WpumU_rnd-6_family-824	0	0	0	0	0	0	0	0	0	0	0	0	0	0	0	0	0	0	0	0	0	0	0	0	0	0	0	0	0	0	44	0	0	0	0	0	0	0	0	0	0	0	0	0	0	0	0
[truncated: 3 more columns]

## Sheet: Sagr-Gypsy
Rclass	Rfam	Rname	[0;1[	[1;2[	[2;3[	[3;4[	[4;5[	[5;6[	[6;7[	[7;8[	[8;9[	[9;10[	[10;11[	[11;12[	[12;13[	[13;14[	[14;15[	[15;16[	[16;17[	[17;18[	[18;19[	[19;20[	[20;21[	[21;22[	[22;23[	[23;24[	[24;25[	[25;26[	[26;27[	[27;28[	[28;29[	[29;30[	[30;31[	[31;32[	[32;33[	[33;34[	[34;35[	[35;36[	[36;37[	[37;38[	[38;39[	[39;40[	[40;41[	[41;42[	[42;43[	[43;44[	[44;45[	[45;46[	[46;47[
LTR	Gypsy	Abak_ltr-1_family-10	0	0	0	0	0	0	0	0	0	0	0	0	0	0	0	0	0	0	0	0	0	0	0	0	0	0	0	0	0	0	0	0	0	0	0	83	0	0	0	0	0	0	0	0	0	0	0
LTR	Gypsy	Abak_ltr-1_family-16	0	0	0	0	0	0	0	0	0	0	0	0	0	45	0	0	0	0	0	0	0	0	0	0	74	0	0	65	0	8	0	0	0	209	519	453	0	2	269	0	0	0	0	0	0	0	0
LTR	Gypsy	Abak_ltr-1_family-20	0	0	0	0	0	0	0	0	0	0	0	0	0	0	0	0	0	0	0	0	0	0	0	0	59	0	0	0	0	0	399	0	0	261	77	0	512	0	0	0	0	0	0	0	0	0	0
LTR	Gypsy	Abak_ltr-1_family-25	0	0	0	0	0	0	0	0	0	0	0	0	0	0	0	0	0	0	0	0	0	0	0	0	59	0	0	0	0	67	0	0	0	103	0	0	0	0	0	0	0	0	0	0	0	0	0
LTR	Gypsy	Abak_ltr-1_family-31	0	0	0	0	0	0	0	0	0	0	0	0	0	0	0	0	0	0	0	0	0	0	0	0	175	0	0	0	126	1016	482	0	465	734	0	0	0	0	0	0	0	0	0	0	0	0	0
LTR	Gypsy	Abak_ltr-1_family-35	0	0	0	0	0	0	0	0	0	0	0	0	0	0	0	0	0	0	0	0	0	581	0	0	0	0	142	698	1470	439	305	284	1459	0	0	0	0	0	0	0	0	0	0	0	0	0	0
LTR	Gypsy	Abak_ltr-1_family-43	0	0	0	0	0	0	0	0	0	0	0	0	0	0	0	0	0	0	0	0	0	0	0	0	0	0	101	0	85	0	281	275	105	240	15	196	0	0	0	0	131	0	0	0	0	0	0
LTR	Gypsy	Abak_ltr-1_family-45	0	0	0	0	0	0	0	0	0	0	0	0	0	0	0	0	0	0	0	0	0	0	0	76	71	153	148	17	88	128	17	102	108	0	15	289	0	0	0	208	0	0	0	0	0	0	0
LTR	Gypsy	Abak_ltr-1_family-51	0	0	0	0	0	0	0	0	0	0	0	0	0	0	0	0	0	0	0	0	0	0	0	0	0	0	0	0	0	0	0	0	0	0	0	0	37	261	0	0	0	0	0	0	0	0	0
LTR	Gypsy	Abak_ltr-1_family-55	0	0	0	0	0	0	0	0	0	0	0	0	0	0	0	0	0	0	0	0	0	0	0	0	0	153	0	0	0	0	168	582	998	111	30	0	102	0	0	0	0	0	0	0	0	0	0
LTR	Gypsy	Abak_ltr-1_family-59	0	0	0	0	0	0	0	0	0	0	0	0	0	0	0	0	0	0	0	0	0	0	0	0	0	0	0	211	75	540	0	0	2925	50	0	0	65	145	0	0	0	0	0	0	0	0	0
LTR	Gypsy	Abak_ltr-1_family-6	0	0	0	0	0	0	0	0	0	0	0	0	0	0	0	0	0	0	0	0	0	0	0	0	0	0	0	0	0	0	0	0	18	0	0	0	0	0	0	0	0	0	0	0	0	0	0
LTR	Gypsy	Abak_ltr-1_family-69	0	0	0	0	0	0	0	0	0	0	0	0	0	0	0	0	0	0	0	0	0	0	0	0	0	0	0	0	0	0	0	0	63	407	0	251	0	0	225	0	0	0	0	0	0	0	0
LTR	Gypsy	Abak_ltr-1_family-90	0	0	0	0	0	0	0	0	0	0	0	0	0	0	50	0	0	0	0	0	0	0	13	75	100	0	0	412	272	644	0	1526	0	231	1600	1819	743	34	0	0	0	0	0	0	0	0	0
LTR	Gypsy	Abak_ltr-1_family-92	0	0	0	0	0	0	0	0	0	0	0	0	0	0	0	0	0	0	108	0	0	0	0	0	0	0	0	0	0	0	0	0	0	0	0	0	0	0	0	0	0	0	0	0	0	0	0
LTR	Gypsy	Abak_rnd-1_family-143	0	0	0	0	0	0	0	0	0	0	0	0	0	57	0	0	0	0	0	99	0	0	101	84	0	280	376	239	47	260	1764	75	473	183	62	39	0	0	0	96	0	0	0	0	0	0	0
LTR	Gypsy	Abak_rnd-4_family-79	0	0	0	0	0	0	0	0	0	0	0	0	0	0	0	0	0	0	0	0	0	0	0	0	0	0	0	0	0	0	0	0	0	0	0	0	76	0	0	0	0	0	0	0	0	0	0
LTR	Gypsy	Abak_rnd-5_family-101	0	0	0	0	0	0	0	0	0	0	0	0	0	0	0	0	0	0	0	0	0	0	0	0	0	234	0	0	0	146	147	17	115	543	0	0	92	542	57	0	0	0	0	0	0	0	0
LTR	Gypsy	Abak_rnd-5_family-108	0	0	0	0	0	0	0	0	0	0	0	0	0	0	0	0	0	0	0	0	0	0	0	200	118	575	0	637	5911	4954	1339	608	427	296	1249	1299	2571	0	432	0	0	0	0	0	0	0	0
LTR	Gypsy	Abak_rnd-5_family-2554	0	0	0	0	0	0	0	0	0	0	0	0	0	0	0	0	0	0	0	0	0	0	0	0	84	0	0	0	0	0	0	0	487	0	0	0	0	0	0	0	0	0	0	0	0	0	0
LTR	Gypsy	Abak_rnd-5_family-3310	0	0	0	0	0	0	0	0	0	0	0	0	0	0	0	0	0	0	0	0	0	0	0	0	0	0	0	0	0	0	0	18	0	0	0	0	0	0	0	0	0	0	0	0	0	0	0
LTR	Gypsy	Abak_rnd-5_family-6704	0	0	0	0	0	0	0	0	0	0	0	0	0	0	0	0	0	0	0	0	0	0	0	0	0	0	0	0	0	0	170	0	0	0	169	0	20	0	0	0	0	0	0	0	0	0	0
LTR	Gypsy	Abak_rnd-6_family-300	0	0	0	0	0	0	0	0	0	0	0	0	0	0	0	0	0	0	0	0	0	0	0	153	0	199	303	0	162	449	624	898	2124	5474	3838	1581	1773	967	0	0	0	0	0	0	0	0	0
LTR	Gypsy	Cfus_ltr-1_family-12	0	0	0	0	0	0	0	0	0	0	0	0	0	0	0	0	0	0	0	0	0	0	0	0	0	0	0	0	73	0	0	0	0	107	0	44	0	0	0	0	0	0	0	0	0	0	0
LTR	Gypsy	Cfus_ltr-1_family-18	0	0	0	0	0	0	0	0	0	0	0	0	0	0	0	0	0	0	0	0	0	0	0	0	0	0	0	0	0	0	0	9	0	0	0	0	0	0	0	0	0	0	0	0	0	0	0
LTR	Gypsy	Cfus_ltr-1_family-20	0	0	0	0	0	0	0	0	0	0	0	0	0	0	0	0	0	61	0	0	0	0	0	0	0	0	0	0	0	0	0	0	0	0	0	0	0	0	0	0	0	0	0	0	0	0	0
LTR	Gypsy	Cfus_ltr-1_family-6	0	0	0	0	0	0	0	0	0	0	0	0	0	0	0	0	0	0	0	0	0	0	0	0	166	0	0	0	0	0	1339	137	306	119	75	357	0	0	0	0	0	0	0	0	0	0	0
LTR	Gypsy	Cfus_ltr-1_family-8	0	0	0	0	0	0	0	0	0	0	0	0	0	0	9	0	0	0	0	0	0	0	0	0	129	0	178	0	0	0	183	0	756	793	0	185	0	0	0	0	0	0	0	0	0	0	0
LTR	Gypsy	Cfus_rnd-5_family-3445	0	0	0	0	0	0	0	0	0	0	0	0	0	0	0	0	0	0	0	0	0	0	0	0	0	216	0	0	0	0	0	0	0	0	0	0	0	0	0	0	0	0	0	0	0	0	0
LTR	Gypsy	Cfus_rnd-6_family-499	0	0	0	0	0	0	0	0	0	0	0	0	0	0	0	0	0	0	0	0	0	0	0	0	0	0	0	0	0	87	0	0	0	0	0	0	0	0	0	0	0	0	0	0	0	0	0
LTR	Gypsy	chalcidoidea_Gypsy-1_NG-I	0	0	0	0	0	0	0	0	0	0	0	0	0	0	0	0	0	0	0	0	55	0	0	0	0	0	0	0	0	0	0	0	0	0	0	0	0	0	0	0	0	0	0	0	0	0	0
LTR	Gypsy	chalcidoidea_Gypsy10-NVi_I	0	0	0	0	0	0	0	0	0	0	0	0	0	0	0	0	0	0	0	0	0	0	0	0	0	0	0	0	0	0	0	179	0	0	0	0	0	0	0	0	0	0	0	0	0	0	0
LTR	Gypsy	chalcidoidea_Gypsy11-NVi_I	0	0	0	0	0	0	0	0	0	0	0	0	0	0	0	0	0	0	0	0	0	0	0	0	0	0	0	0	0	0	0	0	0	25	0	0	0	0	0	0	0	0	0	0	0	0	0
LTR	Gypsy	chalcidoidea_Gypsy14-NVi_I	0	0	0	0	0	0	0	0	0	0	0	0	0	0	0	0	0	0	0	0	0	0	0	0	0	0	0	131	0	0	0	0	0	0	0	0	0	0	0	0	0	0	0	0	0	0	0
LTR	Gypsy	chalcidoidea_Gypsy15-NVi_I	0	0	0	0	0	0	0	0	0	0	0	0	0	0	0	0	0	0	0	0	0	0	0	0	0	0	0	0	0	0	0	0	0	74	0	0	0	0	0	0	0	0	0	0	0	0	0
LTR	Gypsy	chalcidoidea_Gypsy-16-I_NVi	0	0	0	0	0	0	0	0	0	0	0	0	0	0	0	0	0	0	53	0	0	0	0	0	76	82	144	493	825	580	399	1523	5089	9558	5721	88	475	326	0	0	0	0	0	0	0	0	0
LTR	Gypsy	chalcidoidea_Gypsy-17-I_NVi	0	0	0	0	0	0	0	0	0	0	0	0	0	0	0	0	0	0	0	0	0	0	0	0	0	0	0	0	8	0	0	0	72	0	0	0	240	0	0	0	0	0	0	0	0	0	0
LTR	Gypsy	chalcidoidea_Gypsy-18-I_NVi	0	0	0	0	0	0	0	0	0	0	0	0	0	0	0	0	0	0	0	0	0	0	0	0	0	0	0	0	0	0	86	196	49	652	1956	3220	2872	734	0	0	0	0	0	0	0	0	0
LTR	Gypsy	chalcidoidea_Gypsy1-NVi_I	0	0	0	0	0	0	0	0	0	0	0	0	0	0	0	0	0	0	0	0	0	0	0	0	0	0	0	0	0	0	0	0	0	0	0	0	428	0	0	90	0	0	0	0	0	0	0
LTR	Gypsy	chalcidoidea_Gypsy-20-I_NVi	0	0	0	0	0	0	0	0	0	0	0	0	0	0	0	0	0	0	0	0	0	0	0	0	0	0	0	28	0	0	388	635	209	128	187	0	0	0	0	0	0	0	0	0	0	0	0
LTR	Gypsy	chalcidoidea_Gypsy-21-I_NVi	0	0	0	0	0	0	0	0	0	0	0	0	0	0	0	0	0	0	0	0	0	137	0	0	0	0	0	0	259	0	0	0	1	297	207	0	710	0	0	0	0	0	0	0	0	0	0
LTR	Gypsy	chalcidoidea_Gypsy-22-I_NVi	0	0	0	0	0	0	0	0	0	0	0	0	0	0	0	0	0	0	0	0	0	0	0	0	0	0	0	0	0	0	137	0	0	0	0	0	0	0	0	0	0	0	0	0	0	0	0
LTR	Gypsy	chalcidoidea_Gypsy-23-I_NVi	0	0	0	0	0	0	0	0	0	0	0	0	0	0	0	0	0	0	0	0	46	0	0	0	0	0	11	0	198	0	0	235	17	548	96	16	0	4	0	60	0	0	0	0	0	0	0
LTR	Gypsy	chalcidoidea_Gypsy-24-I_NVi	0	0	0	0	0	0	0	0	0	0	0	0	0	0	0	47	0	0	0	0	0	105	0	114	0	46	259	626	263	1156	2001	1431	2320	731	181	0	66	0	0	0	0	0	0	0	0	0	0
LTR	Gypsy	chalcidoidea_Gypsy-25-I_NVi	0	0	0	0	0	0	0	0	0	0	0	0	0	0	0	86	0	0	0	47	0	0	0	0	73	0	0	0	0	117	0	0	0	177	40	2680	2071	363	259	0	0	0	0	0	0	0	0
LTR	Gypsy	chalcidoidea_Gypsy-26-I_NVi	0	0	0	0	0	0	0	0	0	0	0	0	0	0	0	0	0	0	0	0	0	0	0	0	573	0	0	0	0	0	0	52	57	57	0	0	0	0	0	0	0	0	0	0	0	0	0
LTR	Gypsy	chalcidoidea_Gypsy-27-I_NVi	0	0	0	0	0	0	0	0	0	0	0	0	0	0	0	0	0	0	0	0	0	0	0	0	0	0	0	4	0	0	371	0	97	4	33	319	0	0	0	0	0	0	0	0	0	0	0
LTR	Gypsy	chalcidoidea_Gypsy-29-I_NVi	0	0	0	0	0	0	0	0	0	0	0	0	0	0	0	0	0	0	0	0	0	0	0	0	0	0	0	221	317	0	65	377	10	47	608	0	0	162	0	0	0	0	0	0	0	0	0
LTR	Gypsy	chalcidoidea_Gypsy2-NVi_I	0	0	0	0	0	0	0	0	0	0	0	0	0	0	0	0	0	0	0	70	0	0	0	0	0	0	66	0	137	107	0	0	644	830	2970	278	140	501	0	0	0	0	0	0	0	0	0
LTR	Gypsy	chalcidoidea_Gypsy-30-I_NVi	0	0	0	0	0	0	0	0	0	0	0	0	0	0	0	0	0	0	0	0	0	0	0	0	0	0	0	0	45	0	0	0	245	0	86	0	0	0	0	0	0	0	0	0	0	0	0
LTR	Gypsy	chalcidoidea_Gypsy-31-I_NVi	0	0	0	0	0	0	0	0	0	0	0	0	0	0	0	0	0	0	0	0	0	0	0	62	0	0	0	0	0	0	95	0	0	0	0	0	0	0	0	0	0	0	0	0	0	0	0
LTR	Gypsy	chalcidoidea_Gypsy-32-I_NVi	0	0	0	0	0	0	0	0	0	0	0	0	0	0	0	0	0	0	0	0	0	0	0	0	0	0	0	0	0	0	0	0	0	0	0	119	0	0	0	0	0	0	0	0	0	0	0
LTR	Gypsy	chalcidoidea_Gypsy-34_NVi-I	0	0	0	0	0	0	0	0	0	0	0	0	0	0	0	0	68	0	0	0	0	0	0	131	0	0	0	0	0	0	0	0	0	0	0	0	0	0	0	0	0	0	0	0	0	0	0
LTR	Gypsy	chalcidoidea_Gypsy-36_NVi-I	0	0	0	0	0	0	0	0	0	0	0	0	0	0	0	0	0	0	0	0	83	0	0	0	20	211	160	633	178	431	500	1011	1021	543	28	578	0	0	36	8	0	0	0	0	0	0	0
LTR	Gypsy	chalcidoidea_Gypsy-37_NVi-I	0	0	0	0	0	0	0	0	0	0	0	0	0	0	0	0	0	0	0	0	0	0	0	0	0	0	0	0	0	0	0	0	0	231	0	0	161	0	0	0	0	0	0	0	0	0	0
LTR	Gypsy	chalcidoidea_Gypsy-38_NVi-I	0	0	0	0	0	0	0	0	0	0	0	0	0	0	0	0	0	0	0	0	0	0	0	96	114	0	253	171	0	31	25	113	235	359	51	52	72	318	0	0	0	0	0	0	0	0	0
LTR	Gypsy	chalcidoidea_Gypsy-38_NVi-LTR	0	0	0	0	0	0	0	0	0	0	0	0	0	0	0	0	66	30	46	0	0	0	69	109	0	161	32	0	0	0	0	0	0	0	0	0	0	0	0	0	0	0	0	0	0	0	0
LTR	Gypsy	chalcidoidea_Gypsy3-NVi_I	0	0	0	0	0	0	0	0	0	0	0	0	0	0	0	0	0	0	0	0	0	0	0	0	0	0	0	100	0	0	0	0	0	255	67	0	0	214	0	0	0	0	0	0	0	0	0
LTR	Gypsy	chalcidoidea_Gypsy5-NVi_I	0	0	0	0	0	0	0	0	0	0	0	0	0	0	0	0	6	0	0	0	0	0	0	90	0	0	80	0	435	476	284	511	283	1210	551	5005	1342	209	0	0	0	0	0	0	0	0	0
LTR	Gypsy	chalcidoidea_Gypsy6-NVi_I	0	0	0	0	0	0	0	0	0	0	0	0	0	0	0	0	0	0	0	0	0	0	0	0	562	339	404	292	0	374	688	2240	2508	1256	42	0	1214	0	0	0	0	0	0	0	0	0	0
LTR	Gypsy	chalcidoidea_Gypsy6-NVi_LTR	0	0	0	0	0	0	0	0	52	0	0	0	81	0	148	0	27	93	16	111	231	70	11	19	37	0	23	13	2	0	0	0	0	0	0	0	0	0	0	0	0	0	0	0	0	0	0
LTR	Gypsy	chalcidoidea_Gypsy7-NVi_I	0	0	0	0	0	0	0	0	0	0	0	0	0	0	0	0	0	0	0	0	0	0	0	54	0	93	0	43	0	139	0	64	217	17	328	0	0	15	0	0	0	0	0	0	0	0	0
LTR	Gypsy	chalcidoidea_Gypsy8-NVi_I	0	0	0	0	0	0	0	0	0	0	0	0	0	0	0	0	0	42	0	0	0	0	0	0	0	0	0	0	0	0	0	0	0	0	0	0	0	0	0	0	0	0	0	0	0	0	0
LTR	Gypsy	CsolI_rnd-5_family-128	0	0	0	0	0	0	0	0	0	0	0	0	0	57	101	93	45	47	0	0	0	33	0	0	9	0	154	47	50	0	0	0	14	0	0	0	0	25	0	0	0	0	0	0	0	0	0
LTR	Gypsy	Dvas_rnd-6_family-2251	0	0	0	0	0	0	0	0	0	0	0	0	0	0	0	0	114	0	78	0	0	0	0	0	0	0	0	0	0	0	0	0	0	0	0	0	0	0	0	0	0	0	0	0	0	0	0
LTR	Gypsy	Dvas_rnd-6_family-2964	0	0	0	0	0	0	0	0	0	0	0	0	0	0	0	0	0	0	0	119	0	633	0	1466	339	0	449	0	497	151	0	166	0	0	0	0	0	0	0	0	0	0	0	0	0	0	0
LTR	Gypsy	Ekon_ltr-1_family-104	0	0	0	0	0	0	0	0	0	0	0	0	0	0	0	0	0	0	0	0	0	0	0	0	290	0	0	0	0	0	0	0	0	0	0	0	0	0	0	0	0	0	0	0	0	0	0
LTR	Gypsy	Ekon_ltr-1_family-107	0	0	0	0	0	0	0	0	0	0	0	0	0	0	0	0	0	0	0	0	0	0	0	0	0	0	0	0	0	0	0	0	0	0	0	0	1244	0	0	0	0	0	0	0	0	0	0
LTR	Gypsy	Ekon_ltr-1_family-121	0	0	0	0	0	0	0	0	0	0	0	0	0	0	0	0	0	0	0	0	0	0	0	0	0	0	0	71	109	0	770	292	304	338	9	25	128	44	0	0	0	0	0	0	0	0	0
LTR	Gypsy	Ekon_ltr-1_family-148	0	0	0	0	0	0	0	0	0	0	0	0	0	0	0	0	0	0	0	0	0	0	0	0	0	0	0	0	0	0	0	0	0	0	47	0	0	43	0	0	0	0	0	0	0	0	0
LTR	Gypsy	Ekon_ltr-1_family-152	0	0	0	0	0	0	0	0	0	0	0	0	0	0	0	0	0	0	0	0	0	0	0	0	0	0	0	0	1	0	33	0	0	0	0	0	0	0	0	0	0	0	0	0	0	0	0
LTR	Gypsy	Ekon_ltr-1_family-153	0	0	0	0	0	0	0	0	0	0	0	0	0	0	87	0	0	0	0	156	0	0	0	122	0	0	0	0	0	0	0	0	0	0	0	0	0	0	0	0	0	0	0	0	0	0	0
LTR	Gypsy	Ekon_ltr-1_family-16	0	0	0	0	0	0	0	0	0	0	0	0	0	0	0	0	0	0	0	0	0	0	0	0	131	0	0	0	0	0	0	0	0	0	0	0	0	0	0	0	0	0	0	0	0	0	0
LTR	Gypsy	Ekon_ltr-1_family-166	0	0	0	0	0	0	0	0	0	0	0	0	0	0	0	0	0	0	0	0	0	89	0	0	0	0	0	164	0	0	0	30	0	140	0	0	0	0	0	72	0	0	0	0	0	0	0
LTR	Gypsy	Ekon_ltr-1_family-169	0	0	0	0	0	0	0	0	0	0	0	0	0	0	0	0	0	0	71	0	0	0	0	0	0	0	0	0	188	0	0	163	0	0	0	0	243	0	0	0	0	0	0	0	0	0	0
LTR	Gypsy	Ekon_ltr-1_family-172	0	0	0	0	0	0	0	0	0	0	0	0	0	0	0	0	0	0	0	0	0	0	0	0	0	0	9	0	0	0	0	0	87	0	0	19	10	0	0	0	0	0	0	0	0	0	0
LTR	Gypsy	Ekon_ltr-1_family-18	0	0	0	0	0	0	0	0	0	0	0	0	0	0	0	0	0	0	0	0	0	0	0	0	0	0	0	0	0	0	0	0	76	318	0	0	0	0	143	0	0	0	0	0	0	0	0
LTR	Gypsy	Ekon_ltr-1_family-184	0	0	0	0	0	0	0	0	0	0	0	0	0	0	0	0	0	0	0	0	0	0	0	90	0	0	0	0	0	0	0	21	0	0	0	0	0	0	0	0	0	0	0	0	0	0	0
LTR	Gypsy	Ekon_ltr-1_family-199	0	0	0	0	0	0	0	0	0	0	0	0	0	0	0	0	0	0	0	0	0	0	0	0	0	0	0	0	0	0	0	8	0	0	0	0	0	0	0	0	0	0	0	0	0	0	0
LTR	Gypsy	Ekon_ltr-1_family-223	0	0	0	0	0	0	0	0	0	0	0	0	0	0	0	0	0	0	0	0	0	0	0	0	0	0	0	0	0	407	0	0	0	0	0	0	0	0	0	0	0	0	0	0	0	0	0
LTR	Gypsy	Ekon_ltr-1_family-229	0	0	0	0	0	0	0	0	0	0	0	0	0	0	0	0	0	0	0	0	0	0	0	0	0	103	0	123	37	0	0	22	263	184	0	0	1	0	0	0	0	0	0	0	0	0	0
LTR	Gypsy	Ekon_ltr-1_family-24	0	0	0	0	0	0	0	0	0	0	0	0	0	0	0	0	0	0	0	0	0	184	219	112	922	1053	1511	2391	355	238	915	222	0	0	276	0	0	0	0	0	0	0	0	0	0	0	0
LTR	Gypsy	Ekon_ltr-1_family-252	0	0	0	0	0	0	0	0	0	0	0	0	0	0	0	0	0	0	0	0	0	0	0	0	0	0	349	0	0	0	410	124	0	0	0	15	0	3	0	0	0	0	0	0	0	0	0
LTR	Gypsy	Ekon_ltr-1_family-253	0	0	0	0	0	0	0	0	0	0	0	3	0	0	0	0	0	0	0	0	0	0	0	0	0	0	0	0	0	0	117	0	0	0	0	0	0	0	0	0	0	0	0	0	0	0	0
LTR	Gypsy	Ekon_ltr-1_family-255	0	0	0	0	0	0	0	0	0	0	0	0	0	0	240	0	0	0	0	0	0	0	0	0	0	0	0	0	0	0	0	0	0	0	0	0	0	0	0	0	0	0	0	0	0	0	0
LTR	Gypsy	Ekon_ltr-1_family-263	0	0	0	0	0	0	0	0	0	0	0	0	0	0	0	0	0	0	0	0	0	0	0	0	0	0	82	0	116	0	0	0	13	5	11	0	0	0	0	0	0	0	0	0	0	0	0
LTR	Gypsy	Ekon_ltr-1_family-267	0	0	0	0	0	0	0	0	0	0	0	0	0	0	0	0	0	0	0	0	0	0	0	0	239	0	0	4	29	0	0	0	0	23	0	0	0	0	33	5	0	0	0	0	0	0	0
LTR	Gypsy	Ekon_ltr-1_family-30	0	0	0	0	0	0	0	0	0	0	0	0	0	0	0	0	0	0	0	0	0	0	0	0	0	0	0	0	440	0	0	0	0	0	0	0	0	0	0	0	0	0	0	0	0	0	0
LTR	Gypsy	Ekon_ltr-1_family-302	0	0	0	0	0	0	0	0	0	0	0	0	0	0	0	0	0	0	0	0	0	0	0	0	0	0	0	94	0	0	0	45	0	0	0	0	0	0	0	0	0	0	0	0	0	0	0
LTR	Gypsy	Ekon_ltr-1_family-42	0	0	0	0	0	0	0	0	0	0	0	0	0	0	0	0	0	0	0	0	0	0	0	0	0	0	0	0	0	0	0	0	0	37	0	0	0	0	0	0	0	0	0	0	0	0	0
LTR	Gypsy	Ekon_ltr-1_family-51	0	0	0	0	0	0	0	0	0	0	0	0	0	0	0	0	0	0	0	0	0	0	0	0	0	0	0	0	0	0	0	0	295	0	0	0	0	0	0	0	0	0	0	0	0	0	0
LTR	Gypsy	Ekon_ltr-1_family-57	0	0	0	0	0	0	0	0	0	0	0	0	0	0	0	0	0	0	0	0	0	0	104	0	0	0	0	0	103	0	0	98	0	0	21	0	0	0	0	0	0	0	0	0	0	0	0
LTR	Gypsy	Ekon_ltr-1_family-67	0	0	0	0	0	0	0	0	0	0	0	0	0	0	0	0	0	0	0	0	0	0	0	0	0	0	0	0	0	0	4	0	0	85	0	0	0	3	0	0	0	0	0	0	0	0	0
LTR	Gypsy	Ekon_ltr-1_family-8	0	0	0	0	0	0	0	0	0	0	0	0	0	0	0	0	0	0	0	0	0	0	0	0	0	0	130	0	0	0	26	0	0	0	0	0	0	0	0	0	0	0	0	0	0	0	0
LTR	Gypsy	Ekon_ltr-1_family-84	0	0	0	0	0	0	0	0	0	0	0	0	0	0	0	0	0	0	0	0	0	0	0	0	105	22	106	0	84	0	521	553	3375	744	1023	449	407	330	389	5	0	0	0	0	0	0	0
LTR	Gypsy	Ekon_ltr-1_family-86	0	0	0	0	0	0	0	0	0	0	0	0	0	0	0	0	0	0	0	0	0	0	0	0	0	0	0	0	0	262	0	75	0	0	2	43	26	0	0	0	0	0	0	0	0	0	0
LTR	Gypsy	Ekon_ltr-1_family-89	0	0	0	0	0	0	0	0	0	0	0	0	0	0	0	0	0	0	0	0	0	0	0	0	0	0	0	0	0	0	0	0	0	0	0	27	0	0	0	0	0	0	0	0	0	0	0
LTR	Gypsy	Ekon_rnd-1_family-115	0	0	0	0	0	0	0	0	0	0	0	0	0	0	0	0	0	0	0	0	0	0	0	0	0	0	113	0	0	0	0	0	0	0	0	0	0	0	0	0	0	0	0	0	0	0	0
LTR	Gypsy	Ekon_rnd-1_family-136	0	0	0	0	0	0	0	0	0	0	0	0	0	0	0	0	0	0	0	0	0	0	0	0	0	0	0	0	0	0	198	0	0	0	0	0	0	0	0	0	0	0	0	0	0	0	0
LTR	Gypsy	Ekon_rnd-1_family-214	0	0	0	0	0	0	0	0	0	0	0	0	0	0	0	0	0	0	0	0	0	0	0	0	0	0	0	0	0	63	479	254	122	321	0	0	0	0	0	0	0	0	0	0	0	0	0
LTR	Gypsy	Ekon_rnd-1_family-50	0	0	0	0	0	0	0	0	0	0	0	0	0	0	0	0	0	0	0	0	0	0	0	0	0	0	100	0	0	234	27	389	0	0	67	0	0	20	0	0	0	0	0	0	0	0	0
LTR	Gypsy	Ekon_rnd-1_family-51	0	0	0	0	0	0	0	0	0	0	0	0	0	0	0	41	0	0	0	0	0	188	465	0	109	0	260	0	890	2100	2909	9540	5706	6841	1648	779	297	49	0	0	0	0	0	0	0	0	0
LTR	Gypsy	Ekon_rnd-5_family-458	0	0	0	0	0	0	0	0	0	0	0	0	0	0	0	0	0	0	0	0	0	0	0	0	0	0	35	0	0	0	0	0	0	0	132	0	0	0	0	0	0	0	0	0	0	0	0
LTR	Gypsy	Ekon_rnd-6_family-152	0	0	0	0	0	0	0	0	0	0	0	0	0	0	0	0	0	0	325	0	0	0	140	0	0	0	0	0	0	0	0	0	0	0	0	0	0	0	0	0	0	0	0	0	0	0	0
LTR	Gypsy	Ekon_rnd-6_family-234	0	0	0	0	0	0	0	0	0	0	0	0	0	0	0	0	0	0	0	0	0	0	0	0	0	0	0	0	0	0	0	409	0	0	0	0	0	0	0	0	0	0	0	0	0	0	0
LTR	Gypsy	Ekon_rnd-6_family-2534	0	0	0	0	0	0	0	0	0	0	0	0	0	0	0	0	0	0	0	0	0	0	0	0	0	0	0	0	0	0	0	0	116	0	0	0	0	0	0	0	0	0	0	0	0	0	0
LTR	Gypsy	Kgib_ltr-1_family-14	0	0	0	0	0	0	0	0	0	0	0	0	0	0	0	0	0	0	0	0	0	0	0	0	0	0	0	0	0	0	0	0	0	0	0	0	0	16	0	0	0	0	0	0	0	0	0
LTR	Gypsy	Kgib_ltr-1_family-20	0	0	0	0	0	0	0	0	0	0	0	0	0	0	0	0	0	0	0	0	0	115	0	0	0	289	182	122	72	283	513	220	107	31	247	46	0	99	0	0	0	0	0	0	0	0	0
LTR	Gypsy	Kgib_rnd-4_family-132	0	0	0	0	0	0	0	0	0	0	0	0	0	0	0	0	0	0	0	0	0	0	0	0	144	0	0	0	0	0	0	0	0	0	0	0	0	0	0	0	0	0	0	0	0	0	0
LTR	Gypsy	Kgib_rnd-4_family-32	0	0	0	0	0	0	0	0	0	0	0	0	0	0	0	0	0	0	0	0	0	0	0	84	0	0	178	1271	1146	1720	1249	229	0	169	37	0	0	0	0	0	0	0	0	0	0	0	0
LTR	Gypsy	Kgib_rnd-5_family-39	0	0	0	0	0	0	0	0	0	0	0	0	0	0	0	0	0	0	46	0	0	0	0	0	0	0	0	0	0	92	0	0	0	0	0	0	0	0	0	0	0	0	0	0	0	0	0
LTR	Gypsy	Kgib_rnd-6_family-1678	0	0	0	0	0	0	0	0	0	0	0	0	0	0	0	0	0	0	0	0	0	80	0	0	0	0	0	0	0	0	0	0	0	0	0	0	0	0	0	0	0	0	0	0	0	0	0
LTR	Gypsy	Kgib_rnd-6_family-889	0	0	0	0	0	0	0	0	0	0	0	0	0	0	0	0	0	0	0	0	0	0	0	130	0	0	0	0	0	0	0	0	63	0	0	0	0	0	0	0	0	0	0	0	0	0	0
LTR	Gypsy	Pcor_ltr-1_family-12	0	0	0	0	0	0	0	0	0	0	0	0	0	0	0	0	0	0	0	0	0	0	0	0	0	0	0	0	0	0	104	0	0	0	0	0	0	0	0	0	0	0	0	0	0	0	0
LTR	Gypsy	Pcor_ltr-1_family-18	0	0	0	0	0	0	0	0	0	0	0	0	0	0	0	68	0	0	0	50	0	0	0	0	0	0	0	0	0	0	0	0	0	0	0	0	0	0	0	0	0	0	0	0	0	0	0
LTR	Gypsy	Pcor_ltr-1_family-20	0	0	0	0	0	0	0	0	0	0	0	0	0	0	0	0	0	0	0	0	0	0	0	0	0	0	21	0	0	0	0	0	0	0	0	0	0	0	0	50	0	0	0	0	0	0	0
LTR	Gypsy	Pcor_ltr-1_family-23	0	0	0	0	0	0	0	0	0	0	0	0	0	0	0	0	0	0	0	0	0	0	0	0	0	352	98	0	814	102	32	0	0	0	0	0	0	0	0	0	0	0	0	0	0	0	0
LTR	Gypsy	Pcor_ltr-1_family-32	0	0	0	0	0	0	0	0	0	0	0	0	0	0	0	0	0	0	91	0	0	0	0	0	0	0	0	0	0	0	0	0	0	0	0	0	0	0	0	0	0	0	0	0	0	0	0
LTR	Gypsy	Pcor_ltr-1_family-4	0	0	0	0	0	0	0	0	0	0	0	0	0	0	0	0	0	0	0	0	0	0	0	0	0	0	0	0	0	0	0	0	0	0	0	137	0	0	0	0	0	0	0	0	0	0	0
LTR	Gypsy	Pcor_ltr-1_family-41	0	0	0	0	0	0	0	0	0	0	0	0	0	0	0	0	0	0	0	0	61	0	0	0	0	0	0	0	0	0	0	0	0	55	0	0	0	0	0	0	0	0	0	0	0	0	0
LTR	Gypsy	Pcor_ltr-1_family-47	0	0	0	0	0	0	0	0	0	0	0	0	0	0	0	0	0	0	0	0	0	18	0	0	0	0	0	92	0	0	0	0	0	0	0	0	0	0	0	0	0	0	0	0	0	0	0
LTR	Gypsy	Pcor_ltr-1_family-6	0	0	0	0	0	0	0	0	0	0	0	0	0	0	0	0	0	0	0	0	0	0	0	0	0	0	0	0	0	0	0	0	116	498	89	145	0	0	0	0	0	0	0	0	0	0	0
LTR	Gypsy	Pcor_ltr-1_family-8	0	0	0	0	0	0	0	0	0	0	0	0	0	0	0	0	0	0	0	0	0	0	0	0	0	0	0	0	0	0	120	0	0	2	0	97	0	0	0	0	0	0	0	0	0	0	0
LTR	Gypsy	Pcor_rnd-4_family-409	0	0	0	0	0	0	0	0	0	0	0	0	0	0	0	0	0	0	0	0	0	0	0	0	0	662	0	7	0	74	0	0	0	0	0	0	0	0	0	0	0	0	0	0	0	0	0
LTR	Gypsy	Pcor_rnd-5_family-223	0	0	0	0	0	0	0	0	0	0	0	0	0	0	0	0	0	0	0	0	102	0	0	0	0	0	0	0	0	0	0	0	0	0	82	0	0	0	0	0	0	0	0	0	0	0	0
LTR	Gypsy	Pcor_rnd-5_family-666	0	0	0	0	0	0	0	0	0	0	0	0	0	0	0	0	0	0	0	0	0	0	0	0	0	0	0	0	0	0	501	0	0	0	0	0	0	0	0	0	0	0	0	0	0	0	0
LTR	Gypsy	Pcor_rnd-5_family-994	0	0	0	0	0	0	0	0	0	0	0	0	0	0	0	0	0	0	0	0	0	0	0	12	0	0	90	0	0	0	0	0	0	0	0	1581	2381	0	0	0	0	0	0	0	0	0	0
LTR	Gypsy	Ptri_ltr-1_family-102	0	0	0	0	0	0	0	0	0	0	0	0	0	0	0	0	0	0	0	273	0	0	198	0	0	382	438	269	265	0	523	0	1110	0	73	0	0	0	0	0	0	0	0	0	0	0	0
LTR	Gypsy	Ptri_ltr-1_family-112	0	0	0	0	0	0	0	0	0	0	0	0	0	0	0	0	0	0	0	0	0	0	0	0	0	0	0	84	0	0	0	0	18	0	0	0	0	0	0	0	0	0	0	0	0	0	0
LTR	Gypsy	Ptri_ltr-1_family-114	0	0	0	0	0	0	0	0	0	0	0	0	0	0	0	0	0	0	0	0	0	107	0	49	18	174	287	240	439	0	0	102	305	0	86	29	0	0	0	38	0	0	0	0	0	0	0
LTR	Gypsy	Ptri_ltr-1_family-12	0	0	0	0	0	0	0	0	0	0	0	0	0	0	0	0	0	0	0	0	0	0	0	0	0	0	0	0	0	113	0	0	0	0	0	0	0	0	0	0	0	0	0	0	0	0	0
LTR	Gypsy	Ptri_ltr-1_family-121	0	0	0	0	0	0	0	0	0	0	0	0	0	0	0	0	0	0	0	75	0	0	0	0	0	0	0	0	0	0	0	0	0	0	0	0	0	0	0	0	0	0	0	0	0	0	0
LTR	Gypsy	Ptri_ltr-1_family-125	0	0	0	0	0	0	0	0	0	0	0	0	0	0	0	0	0	0	0	0	0	0	0	0	0	0	0	0	0	0	0	0	21	0	0	0	0	0	0	0	0	0	0	0	0	0	0
LTR	Gypsy	Ptri_ltr-1_family-128	0	0	0	0	0	0	0	0	0	0	0	0	0	0	0	0	0	0	0	0	0	0	0	0	0	0	0	0	0	44	0	0	0	0	0	0	0	0	0	0	0	0	0	0	0	0	0
LTR	Gypsy	Ptri_ltr-1_family-130	0	0	0	0	0	0	0	0	0	0	0	0	0	0	0	0	0	0	0	0	0	0	0	0	0	0	0	108	0	0	107	0	22	0	20	489	0	0	179	0	0	0	0	0	0	0	0
LTR	Gypsy	Ptri_ltr-1_family-138	0	0	0	0	0	0	0	0	0	0	0	0	0	0	0	0	0	0	0	0	0	0	0	0	0	0	0	192	0	0	0	0	0	0	26	0	0	0	0	0	0	0	0	0	0	0	0
LTR	Gypsy	Ptri_ltr-1_family-144	0	0	0	0	0	0	0	0	0	0	0	0	0	0	0	0	0	0	0	0	46	0	0	162	37	0	345	0	0	0	130	0	63	0	76	11	0	0	0	0	0	0	0	0	0	0	0
LTR	Gypsy	Ptri_ltr-1_family-159	0	0	0	0	0	0	0	0	0	0	0	56	0	53	79	142	87	53	173	0	0	0	0	0	0	0	0	0	0	0	0	0	0	0	0	0	0	0	0	0	0	0	0	0	0	0	0
LTR	Gypsy	Ptri_ltr-1_family-162	0	0	0	0	0	0	0	0	0	0	0	0	0	0	0	0	68	0	0	0	0	0	0	0	439	710	675	845	1461	879	1270	90	586	61	64	9	41	160	0	0	0	0	0	0	0	0	0
LTR	Gypsy	Ptri_ltr-1_family-178	0	0	0	0	0	0	0	0	0	0	0	0	0	0	0	0	0	0	0	0	0	0	0	0	0	0	0	0	0	0	0	0	0	0	7	0	0	0	0	0	0	0	0	0	0	0	0
LTR	Gypsy	Ptri_ltr-1_family-191	0	0	0	0	0	0	0	0	0	0	0	0	0	0	0	0	0	0	0	0	0	0	0	0	0	0	0	0	0	270	0	0	95	344	155	0	0	0	0	436	0	0	0	0	0	0	0
LTR	Gypsy	Ptri_ltr-1_family-193	0	0	0	0	0	0	0	0	0	0	0	0	0	0	0	0	0	0	0	0	0	95	0	95	0	0	0	447	24	42	30	155	0	0	0	0	0	0	0	0	0	0	0	0	0	0	0
LTR	Gypsy	Ptri_ltr-1_family-199	0	0	0	0	0	0	0	0	0	0	0	0	0	0	0	0	0	0	0	0	0	63	177	78	35	0	357	73	94	203	559	548	306	1	912	284	355	0	0	0	0	0	0	0	0	0	0
LTR	Gypsy	Ptri_ltr-1_family-2	0	0	0	0	0	0	0	0	0	0	0	0	0	0	0	0	0	0	0	0	0	0	0	0	0	0	0	0	0	0	0	0	0	12	72	0	0	0	0	0	0	0	0	0	0	0	0
LTR	Gypsy	Ptri_ltr-1_family-203	0	0	0	0	0	0	0	0	0	0	0	0	0	0	0	0	0	0	128	0	0	0	0	0	0	278	0	0	117	966	0	393	0	9	0	0	0	0	0	0	0	0	0	0	0	0	0
LTR	Gypsy	Ptri_ltr-1_family-208	0	0	0	0	0	0	0	54	0	0	0	0	0	0	27	0	0	0	0	0	0	0	0	0	0	0	0	0	0	0	25	0	0	0	0	0	0	0	0	0	0	0	0	0	0	0	0
LTR	Gypsy	Ptri_ltr-1_family-213	0	0	0	0	0	0	0	0	0	0	0	0	0	0	0	0	69	0	0	53	0	0	0	0	0	0	0	0	0	0	0	0	0	0	0	0	0	0	0	0	0	0	0	0	0	0	0
LTR	Gypsy	Ptri_ltr-1_family-222	0	0	0	0	0	0	0	0	0	0	0	0	0	0	0	55	0	0	0	0	0	93	0	0	236	0	1037	1373	1104	876	1526	1083	630	496	45	0	0	0	0	0	0	0	0	0	0	0	0
LTR	Gypsy	Ptri_ltr-1_family-226	0	0	0	0	0	0	0	0	0	0	0	0	0	0	0	0	0	0	0	0	0	0	0	0	0	0	0	0	0	0	0	0	0	0	0	36	0	199	0	0	0	0	0	0	0	0	0
LTR	Gypsy	Ptri_ltr-1_family-231	0	0	0	0	0	0	0	0	0	0	0	0	0	0	0	0	0	0	0	0	0	0	0	0	0	0	0	0	0	0	0	0	124	229	0	0	602	0	332	0	0	38	0	0	0	0	0
LTR	Gypsy	Ptri_ltr-1_family-236	0	0	0	0	0	0	0	0	0	0	0	0	0	0	0	0	0	0	0	0	0	0	0	0	0	0	0	0	0	0	0	0	0	0	0	0	46	0	0	0	0	0	0	0	0	0	0
LTR	Gypsy	Ptri_ltr-1_family-24	0	0	0	0	0	0	0	0	0	0	0	0	0	0	0	0	0	0	0	0	0	0	0	0	0	0	0	0	0	0	0	0	219	0	0	0	0	0	0	0	0	0	0	0	0	0	0
LTR	Gypsy	Ptri_ltr-1_family-243	0	0	0	0	0	0	0	0	0	0	0	0	0	0	0	0	0	0	0	0	12	0	0	0	94	0	0	0	0	0	0	0	0	0	0	0	0	0	0	0	0	0	0	0	0	0	0
LTR	Gypsy	Ptri_ltr-1_family-252	0	0	0	0	0	0	0	0	0	0	0	0	0	0	0	0	0	0	0	0	50	0	60	0	0	0	0	0	0	0	0	0	172	155	0	132	221	0	0	0	0	0	0	0	0	0	0
LTR	Gypsy	Ptri_ltr-1_family-257	0	0	0	0	0	0	0	0	0	0	0	0	0	0	0	0	0	0	0	0	0	0	0	0	0	0	0	0	356	0	0	0	0	0	0	0	0	0	0	0	0	0	0	0	0	0	0
LTR	Gypsy	Ptri_ltr-1_family-259	0	0	0	0	0	0	0	0	0	0	0	0	0	0	0	0	0	0	0	0	0	0	0	0	0	140	0	0	0	0	5	0	188	0	0	208	0	0	0	0	0	0	0	0	0	0	0
LTR	Gypsy	Ptri_ltr-1_family-263	0	0	0	0	0	0	0	0	0	0	0	0	0	0	0	0	0	0	0	0	0	0	0	0	0	0	0	0	0	0	0	0	0	376	374	144	126	0	0	443	0	0	0	0	0	0	0
LTR	Gypsy	Ptri_ltr-1_family-264	0	0	0	0	0	0	0	0	0	0	0	0	0	0	0	0	0	0	0	0	0	0	0	0	0	0	0	0	0	0	0	0	0	29	0	0	0	0	0	0	0	0	0	0	0	0	0
LTR	Gypsy	Ptri_ltr-1_family-269	0	0	0	0	0	0	0	0	0	0	0	0	0	0	0	0	0	0	46	0	0	0	105	0	19	0	0	0	0	0	0	0	0	0	0	0	0	113	0	0	0	0	0	0	0	0	0
LTR	Gypsy	Ptri_ltr-1_family-271	0	0	0	0	0	0	0	0	0	0	0	0	0	0	0	0	0	0	0	0	0	0	0	0	0	59	0	0	0	0	0	0	0	0	0	0	10	0	0	0	0	0	0	0	0	0	0
LTR	Gypsy	Ptri_ltr-1_family-275	0	0	0	0	0	0	0	0	0	0	0	0	0	0	0	0	0	0	0	0	0	0	0	0	0	0	0	0	0	0	0	0	0	108	0	0	0	0	0	0	0	0	0	0	0	0	0
LTR	Gypsy	Ptri_ltr-1_family-281	0	0	0	0	0	0	0	0	0	0	0	0	0	0	0	0	0	0	0	0	0	0	0	0	0	0	0	0	0	0	0	337	0	448	0	152	0	0	0	0	0	0	0	0	0	0	0
LTR	Gypsy	Ptri_ltr-1_family-295	0	0	0	0	0	0	0	0	0	0	0	0	0	0	0	0	0	0	0	0	0	0	0	0	0	0	0	0	0	0	0	0	0	0	0	0	0	0	304	0	0	0	0	0	0	0	0
LTR	Gypsy	Ptri_ltr-1_family-297	0	0	0	0	0	0	0	0	0	0	0	0	0	0	0	0	0	0	0	0	0	0	47	0	0	0	0	0	0	0	0	0	0	0	0	55	0	0	0	0	0	0	0	0	0	0	0
LTR	Gypsy	Ptri_ltr-1_family-309	0	0	0	0	0	0	0	0	0	0	0	0	0	0	0	0	0	0	0	0	0	0	0	0	0	0	0	0	0	0	0	0	0	0	0	48	0	0	0	0	0	0	0	0	0	0	0
LTR	Gypsy	Ptri_ltr-1_family-310	0	0	0	0	0	0	0	0	0	0	0	0	0	0	0	0	92	0	0	0	0	0	0	0	0	0	0	0	0	0	0	0	0	0	0	0	0	0	0	0	0	0	0	0	0	0	0
LTR	Gypsy	Ptri_ltr-1_family-316	0	0	0	0	0	0	0	0	0	0	0	0	0	0	0	0	0	0	0	0	0	0	0	0	0	0	19	0	0	94	0	0	0	1281	32	235	0	0	0	0	0	0	0	0	0	0	0
LTR	Gypsy	Ptri_ltr-1_family-32	0	0	0	0	0	0	0	0	0	0	0	0	0	0	0	0	0	0	0	0	0	0	0	0	0	0	0	0	2	89	0	0	0	0	35	0	0	0	0	0	0	0	0	0	0	0	0
LTR	Gypsy	Ptri_ltr-1_family-320	0	0	0	0	0	0	0	0	0	0	0	0	0	0	0	0	0	0	0	0	0	0	0	0	0	118	116	0	0	0	0	0	0	0	0	0	0	0	0	0	0	0	0	0	0	0	0
LTR	Gypsy	Ptri_ltr-1_family-322	0	0	0	0	0	0	0	0	0	0	0	0	0	0	0	0	0	0	0	0	0	0	7	29	0	0	0	0	0	0	0	370	0	0	0	0	0	0	0	0	0	0	0	0	0	0	0
LTR	Gypsy	Ptri_ltr-1_family-348	0	0	0	0	0	0	0	0	0	44	0	0	0	0	0	0	0	0	0	0	0	0	0	0	0	0	175	0	0	0	0	0	0	142	0	6	0	0	0	0	0	0	0	0	0	0	0
LTR	Gypsy	Ptri_ltr-1_family-365	0	0	0	0	0	0	0	0	0	0	0	0	0	0	0	0	0	0	0	0	0	0	0	0	0	106	0	0	0	0	0	0	0	0	0	0	0	0	0	0	0	0	0	0	0	0	0
LTR	Gypsy	Ptri_ltr-1_family-381	0	0	0	0	0	0	0	0	0	0	0	0	0	0	0	0	0	0	0	0	0	0	0	0	0	0	196	0	0	0	0	0	0	171	0	0	0	0	0	0	0	0	0	0	0	0	0
LTR	Gypsy	Ptri_ltr-1_family-393	0	0	0	0	0	0	0	0	0	0	0	0	0	0	0	0	0	0	0	0	0	0	0	0	0	0	0	0	0	0	98	0	0	119	0	91	0	0	0	0	100	0	0	0	0	0	0
LTR	Gypsy	Ptri_ltr-1_family-394	0	0	0	0	0	0	0	0	0	0	0	0	0	0	0	0	0	0	0	0	0	0	0	0	0	0	11	0	0	0	0	170	0	0	7	0	0	0	14	0	0	0	0	0	0	0	0
LTR	Gypsy	Ptri_ltr-1_family-395	0	0	0	0	0	0	0	0	0	0	0	0	0	0	0	0	0	0	0	0	0	0	0	103	135	0	199	0	238	170	352	1005	345	610	0	0	768	0	205	0	0	0	0	0	0	0	0
LTR	Gypsy	Ptri_ltr-1_family-411	0	0	0	0	0	0	0	0	0	0	0	0	0	0	0	0	0	0	0	0	0	0	7	0	0	0	0	162	275	13	0	0	3	542	0	191	0	0	0	0	0	0	0	0	0	0	0
LTR	Gypsy	Ptri_ltr-1_family-412	0	0	0	0	0	0	0	0	0	0	0	0	0	0	0	0	0	0	0	0	0	0	0	0	0	0	305	0	0	0	0	0	0	0	0	757	0	103	0	0	0	0	0	0	0	0	0
LTR	Gypsy	Ptri_ltr-1_family-429	0	73	0	0	0	0	0	0	0	0	0	0	0	0	0	0	0	0	0	0	0	0	0	0	0	0	0	0	0	0	0	0	27	43	0	222	75	0	0	0	0	0	0	0	0	0	0
LTR	Gypsy	Ptri_ltr-1_family-432	0	0	0	0	0	0	0	0	0	0	0	0	0	0	0	0	0	0	0	49	0	0	0	0	0	0	0	0	0	0	0	0	0	0	0	0	0	0	0	0	0	0	0	0	0	0	0
LTR	Gypsy	Ptri_ltr-1_family-443	0	0	0	0	0	0	0	0	0	0	0	92	0	0	0	0	0	0	52	0	0	0	0	0	0	0	0	0	0	0	0	0	0	0	0	0	0	0	0	0	0	0	0	0	0	0	0
LTR	Gypsy	Ptri_ltr-1_family-465	0	0	0	0	0	0	0	0	0	0	0	0	0	0	0	0	0	0	0	0	0	0	0	71	0	0	0	0	61	0	0	0	0	0	0	0	0	0	0	0	0	0	0	0	0	0	0
LTR	Gypsy	Ptri_ltr-1_family-472	0	0	0	0	0	0	0	0	0	0	0	0	0	0	0	0	0	0	0	0	0	0	0	0	0	0	111	0	0	0	348	342	1071	2456	1064	1642	2237	47	184	137	0	0	0	0	0	0	0
LTR	Gypsy	Ptri_ltr-1_family-48	0	0	0	0	44	0	52	44	98	0	98	56	0	0	0	219	173	203	0	83	8	143	0	14	73	0	5	0	0	156	0	0	0	0	0	0	0	0	0	0	0	0	0	0	0	0	0
LTR	Gypsy	Ptri_ltr-1_family-492	0	0	0	0	0	0	0	0	0	0	0	0	0	0	0	0	0	0	0	0	0	125	0	0	0	0	0	0	0	0	0	0	0	0	0	0	0	0	0	0	0	0	0	0	0	0	0
LTR	Gypsy	Ptri_ltr-1_family-494	0	0	0	0	0	0	0	0	0	0	0	0	0	0	0	0	0	0	0	0	0	0	0	0	0	0	0	187	0	0	297	0	177	201	0	0	0	0	0	0	0	0	0	0	0	0	0
LTR	Gypsy	Ptri_ltr-1_family-504	0	0	0	0	0	0	0	0	0	0	0	0	0	0	0	0	0	0	0	0	0	0	0	0	0	0	0	0	275	0	0	0	0	0	152	0	0	0	0	0	0	0	0	0	0	0	0
LTR	Gypsy	Ptri_ltr-1_family-509	0	0	0	0	0	0	0	0	0	0	0	0	0	0	0	0	0	0	0	0	0	0	0	0	0	0	0	0	0	0	0	0	0	0	0	0	0	0	31	0	0	0	0	0	0	0	0
LTR	Gypsy	Ptri_ltr-1_family-510	0	0	0	0	0	0	0	0	0	0	0	0	0	0	0	0	0	0	0	0	0	0	0	0	0	0	0	0	0	0	0	615	149	0	283	0	158	0	14	0	0	0	0	0	0	0	0
LTR	Gypsy	Ptri_ltr-1_family-524	0	0	0	0	0	0	0	0	0	0	0	0	0	0	0	0	0	0	0	0	0	0	0	0	0	0	0	0	0	0	0	0	17	0	0	0	0	0	0	0	0	0	0	0	0	0	0
LTR	Gypsy	Ptri_ltr-1_family-529	0	0	0	0	0	0	0	0	0	0	0	0	0	0	0	0	0	0	0	18	0	0	0	0	0	0	0	0	0	0	0	0	0	0	0	0	0	0	0	0	0	0	0	0	0	0	0
LTR	Gypsy	Ptri_ltr-1_family-53	0	0	0	0	0	0	0	0	0	0	0	0	0	0	0	0	0	0	0	0	0	0	0	0	0	0	0	0	205	0	196	159	0	157	84	0	0	0	0	0	0	0	0	0	0	0	0
LTR	Gypsy	Ptri_ltr-1_family-532	0	0	0	0	0	0	0	0	0	0	0	0	0	0	0	0	0	0	0	0	0	0	0	0	0	0	0	0	0	0	0	129	0	0	0	0	0	0	0	0	0	0	0	0	0	0	0
LTR	Gypsy	Ptri_ltr-1_family-539	0	0	0	0	0	0	0	0	0	0	0	0	0	0	0	0	0	0	0	0	0	0	0	0	0	0	0	0	0	136	0	0	0	0	0	0	0	0	0	0	0	0	0	0	0	0	0
LTR	Gypsy	Ptri_ltr-1_family-580	0	0	0	0	0	0	0	0	0	0	0	0	0	0	0	0	0	0	0	0	0	0	0	0	0	0	0	0	0	0	0	0	0	0	6	0	0	0	0	0	0	0	0	0	0	0	0
LTR	Gypsy	Ptri_ltr-1_family-61	0	0	0	0	0	0	0	0	0	0	0	0	0	0	0	0	0	0	0	0	0	0	0	0	0	0	0	0	0	0	0	0	233	0	0	0	0	0	0	0	0	0	0	0	0	0	0
LTR	Gypsy	Ptri_ltr-1_family-63	0	0	0	0	0	0	0	0	0	0	0	0	0	0	0	0	0	0	0	0	0	0	0	0	0	0	0	0	0	0	0	0	102	0	0	0	0	0	0	0	0	0	0	0	0	0	0
LTR	Gypsy	Ptri_ltr-1_family-68	0	0	0	0	0	0	0	0	0	0	0	0	0	0	0	0	0	0	68	0	0	0	0	0	19	0	2	52	0	0	16	20	0	0	0	0	0	0	0	0	0	0	0	0	0	0	0
LTR	Gypsy	Ptri_ltr-1_family-70	0	0	0	0	0	0	0	0	0	0	0	0	0	0	0	0	0	76	0	76	0	175	0	0	0	981	0	5681	3905	1799	843	3590	1063	0	0	0	106	0	0	0	0	0	0	0	0	0	0
LTR	Gypsy	Ptri_ltr-1_family-72	0	0	0	0	0	0	0	0	0	0	0	0	0	0	0	16	0	0	0	0	0	67	0	0	0	0	0	83	0	0	0	0	0	73	0	0	0	0	0	0	0	0	0	0	0	0	0
LTR	Gypsy	Ptri_ltr-1_family-76	0	0	0	0	0	0	0	0	0	0	0	0	0	0	0	0	0	0	0	0	0	0	0	0	0	0	0	0	0	0	0	0	0	0	547	772	0	0	0	0	0	0	0	0	0	0	0
LTR	Gypsy	Ptri_ltr-1_family-82	0	0	0	0	0	0	0	0	0	0	0	0	0	0	0	0	0	0	0	0	0	0	14	0	0	0	0	0	0	0	0	0	0	0	1665	315	0	0	0	0	0	0	0	0	0	0	0
LTR	Gypsy	Ptri_ltr-1_family-86	0	0	0	0	0	0	0	0	0	0	0	0	0	0	0	0	0	0	0	0	0	0	0	0	88	0	97	0	0	0	0	0	0	0	0	0	0	0	0	0	0	0	0	0	0	0	0
LTR	Gypsy	Ptri_rnd-1_family-145	0	0	0	0	0	0	0	0	0	0	0	0	0	0	74	0	0	148	0	0	0	0	0	0	72	0	418	198	639	1047	430	2999	1679	721	1141	72	0	0	0	0	0	0	0	0	0	0	0
LTR	Gypsy	Ptri_rnd-1_family-157	0	0	0	0	0	0	0	0	0	0	0	0	0	0	0	0	0	0	0	0	0	0	0	0	0	334	136	298	287	189	170	0	115	507	0	0	0	0	0	0	0	0	0	0	0	0	0
LTR	Gypsy	Ptri_rnd-1_family-160	0	0	0	0	0	0	0	0	0	0	0	0	0	0	0	0	0	0	0	0	0	0	0	13	0	0	232	0	167	569	492	9	134	12	0	43	0	0	0	0	0	0	0	0	0	0	0
LTR	Gypsy	Ptri_rnd-1_family-176	0	0	0	0	0	0	0	0	0	0	0	0	0	0	0	0	0	0	0	0	0	0	0	0	0	0	600	529	38	1316	669	521	355	255	68	0	0	277	0	0	0	0	0	0	0	0	0
LTR	Gypsy	Ptri_rnd-1_family-194	0	0	0	0	0	0	0	0	0	0	0	0	0	0	0	0	0	0	0	0	118	141	0	0	0	0	0	331	0	193	60	505	0	553	27	0	0	0	0	0	0	0	0	0	0	0	0
LTR	Gypsy	Ptri_rnd-1_family-264	0	0	0	0	0	0	0	0	0	0	0	0	0	0	0	0	0	0	0	0	0	0	0	15	0	293	765	410	0	287	421	0	0	479	0	0	0	0	0	0	0	0	0	0	0	0	0
LTR	Gypsy	Ptri_rnd-1_family-312	0	0	0	0	0	0	0	0	0	0	0	0	0	0	0	0	0	0	90	0	0	0	0	0	0	0	0	0	0	0	0	0	0	0	0	0	0	0	0	0	0	0	0	0	0	0	0
LTR	Gypsy	Ptri_rnd-1_family-323	0	0	0	0	0	0	0	0	0	0	0	0	0	0	0	0	0	0	75	0	0	0	0	386	31	0	333	380	891	5316	4417	2005	1072	0	0	0	0	0	0	0	0	0	0	0	0	0	0
LTR	Gypsy	Ptri_rnd-1_family-335	0	0	0	0	0	0	0	0	0	0	0	0	0	0	0	0	0	0	0	0	0	0	0	0	0	0	881	946	1290	1187	3	1507	0	0	0	0	0	0	0	0	0	0	0	0	0	0	0
LTR	Gypsy	Ptri_rnd-1_family-404	0	0	0	0	0	0	0	0	0	0	0	0	0	0	0	0	0	0	0	0	0	0	0	0	0	565	0	330	0	633	2848	754	342	631	0	0	0	0	0	0	0	0	0	0	0	0	0
LTR	Gypsy	Ptri_rnd-1_family-722	0	0	0	0	0	0	0	0	0	0	0	0	0	0	0	0	0	0	0	0	0	0	0	0	234	0	0	129	0	0	121	0	0	0	0	0	0	0	0	0	0	0	0	0	0	0	0
LTR	Gypsy	Ptri_rnd-1_family-781	0	0	0	0	0	0	0	0	0	0	0	0	0	0	0	0	0	0	0	0	0	0	0	0	0	0	0	0	0	0	0	0	0	0	124	0	0	0	0	0	0	0	0	0	0	0	0
LTR	Gypsy	Ptri_rnd-1_family-845	0	0	0	0	0	0	0	0	0	0	0	0	0	0	0	0	0	0	0	0	0	0	0	0	0	0	0	0	0	0	0	31	0	0	0	0	0	0	0	0	0	0	0	0	0	0	0
LTR	Gypsy	Ptri_rnd-5_family-1090	0	0	0	0	0	0	0	0	0	0	0	0	0	0	0	23	69	182	177	75	50	10	48	231	193	134	26	0	115	29	0	0	0	0	0	0	0	0	0	0	0	0	0	0	0	0	0
LTR	Gypsy	Ptri_rnd-5_family-3562	0	0	0	0	0	0	0	0	0	0	0	0	0	0	0	0	0	18	68	0	0	103	51	1	0	113	0	0	0	0	0	0	0	0	0	0	0	0	0	0	0	0	0	0	0	0	0
LTR	Gypsy	Ptri_rnd-5_family-3886	0	0	0	0	0	0	0	6	0	0	39	0	0	0	2	0	57	0	0	0	0	32	0	3	77	0	0	0	0	57	0	0	0	95	0	0	0	0	0	125	0	0	0	0	0	0	0
LTR	Gypsy	Ptri_rnd-6_family-12609	0	0	0	0	0	0	0	0	0	0	0	0	0	0	0	0	48	0	0	0	100	38	0	0	0	0	0	86	0	554	243	376	0	156	0	0	0	0	0	0	0	0	0	0	0	0	0
LTR	Gypsy	Ptri_rnd-6_family-13063	0	0	0	0	0	0	0	0	0	0	0	0	0	0	0	0	0	0	0	0	0	0	0	0	0	0	239	112	0	0	317	164	11	0	0	6	0	0	0	0	0	0	0	0	0	0	0
LTR	Gypsy	Ptri_rnd-6_family-1704	0	0	0	0	0	0	0	0	0	0	0	0	0	0	0	0	0	0	0	0	0	0	0	232	0	232	0	0	0	823	283	822	0	0	0	0	0	0	0	0	0	0	0	0	0	0	0
LTR	Gypsy	Ptri_rnd-6_family-21070	0	0	0	0	0	0	0	0	0	0	0	0	0	0	0	0	39	0	0	0	0	0	0	0	0	0	0	0	114	170	86	0	0	0	0	0	0	0	0	0	0	0	0	0	0	0	0
LTR	Gypsy	Ptri_rnd-6_family-2605	0	0	0	0	0	0	0	40	0	0	0	88	179	37	0	46	478	0	402	141	327	414	0	0	0	0	0	0	0	0	0	105	0	0	177	0	0	0	0	0	0	0	0	0	0	0	0
LTR	Gypsy	Ptri_rnd-6_family-3746	0	0	0	0	0	0	0	0	0	0	0	0	0	0	0	0	0	0	0	0	0	0	0	0	0	49	0	0	0	0	0	0	0	0	0	0	0	0	0	0	0	0	0	0	0	0	0
LTR	Gypsy	Ptri_rnd-6_family-3755	0	0	0	0	0	0	0	0	0	0	0	0	0	0	0	0	0	0	0	0	0	0	0	0	0	0	0	0	295	0	0	0	0	0	0	0	0	0	0	0	0	0	0	0	0	0	0
LTR	Gypsy	Ptri_rnd-6_family-4078	0	0	0	0	0	0	0	0	0	0	0	0	0	0	0	0	140	0	116	0	0	0	0	427	0	0	206	759	2613	0	764	913	555	0	349	0	0	0	0	0	0	0	0	0	0	0	0
LTR	Gypsy	Ptri_rnd-6_family-4278	0	0	0	0	0	53	0	0	0	0	0	0	0	0	85	0	0	0	0	43	0	146	0	0	129	0	0	103	0	82	0	0	0	0	0	0	0	0	0	0	0	0	0	0	0	0	0
LTR	Gypsy	Ptri_rnd-6_family-5306	0	0	0	0	0	0	0	0	0	0	0	0	0	0	0	0	0	0	0	0	0	0	0	0	0	0	0	189	0	339	0	97	604	0	0	1002	0	0	0	405	0	0	0	0	0	0	0
LTR	Gypsy	Ptri_rnd-6_family-7736	0	0	0	0	0	0	0	0	0	0	0	0	0	0	0	0	0	0	0	0	0	0	0	0	0	0	0	0	0	0	894	1360	0	0	467	547	504	0	0	0	0	0	0	0	0	0	0
LTR	Gypsy	Sagr_ltr-1_family-105	12627	56051	137498	26385	22084	11309	14719	13772	21999	20356	28134	35135	32120	55722	48498	43348	29904	21184	8575	253	1533	1547	300	838	1651	2679	2307	339	181	0	317	396	770	251	25	534	283	588	0	0	0	0	0	0	0	0	0
LTR	Gypsy	Sagr_ltr-1_family-109	10355	0	8343	0	0	0	717	0	0	0	0	44	0	96	42	279	0	401	698	3476	3651	8527	3687	1937	3807	1024	3376	1167	799	703	1079	8690	3728	3241	3414	6449	368	61	794	0	0	0	0	0	0	0	0
LTR	Gypsy	Sagr_ltr-1_family-113	11102	0	5184	0	0	0	0	0	0	0	0	0	0	54	57	0	0	0	66	0	67	4024	0	851	102	797	2965	0	622	558	0	577	78	92	0	14	0	0	0	0	0	0	0	0	0	0	0
LTR	Gypsy	Sagr_ltr-1_family-119	22156	0	0	0	0	0	0	0	313	1640	0	2446	61	0	378	171	43	0	762	0	57	214	0	0	0	0	806	0	338	259	625	0	243	1834	1612	395	63	0	0	93	0	0	0	0	0	0	0
LTR	Gypsy	Sagr_ltr-1_family-121	5705	74	1844	6801	30233	239	1288	1835	1179	44	58	0	0	0	138	0	38	139	60	242	115	0	0	2164	1276	2256	10300	1109	6413	4257	2566	13996	1987	7992	5875	1945	984	0	0	0	362	0	0	0	0	0	0
LTR	Gypsy	Sagr_ltr-1_family-124	0	0	24801	19831	21213	22006	8875	4171	8026	1447	1848	2819	2588	1218	8253	5514	1838	4926	1514	9301	1198	2990	5680	5815	5996	5908	3137	4148	8887	3423	6443	3395	3120	3300	3301	2058	198	1037	1372	0	0	0	0	0	0	0	0
LTR	Gypsy	Sagr_ltr-1_family-126	8301	2695	5223	2944	7704	2499	7517	7897	11589	11858	7625	8129	6293	5265	3923	5978	3772	7123	3866	3103	1673	243	1072	930	476	1531	1397	1433	1582	1329	662	746	917	1497	317	444	1199	218	12	0	217	0	0	0	314	0	0
LTR	Gypsy	Sagr_ltr-1_family-128	24812	6202	9160	2168	0	146	0	2100	554	1279	174	85	0	160	102	719	418	181	0	275	119	0	1161	700	289	619	422	372	790	798	210	4024	2446	1870	4522	60	0	134	0	0	0	0	0	0	0	0	0
LTR	Gypsy	Sagr_ltr-1_family-130	10608	0	0	0	0	0	9345	0	0	0	0	0	0	0	0	2455	0	254	1217	0	0	0	0	152	162	0	540	144	0	0	0	421	0	0	8	0	0	0	0	0	0	0	0	0	0	0	0
LTR	Gypsy	Sagr_ltr-1_family-132	10241	2278	0	93	6116	7035	0	0	0	0	0	0	0	0	0	0	0	0	0	0	0	261	0	0	88	0	0	0	331	0	28	332	0	94	0	0	0	0	0	0	0	0	0	0	0	0	0
LTR	Gypsy	Sagr_ltr-1_family-138	18116	4752	4839	2187	350	0	0	522	218	12529	5498	1929	1493	3677	11195	7692	3431	5143	8707	7054	1842	1766	475	2823	906	1726	2787	698	3488	2840	2825	895	1042	1456	2193	1302	1176	0	220	150	0	0	0	0	0	0	0
LTR	Gypsy	Sagr_ltr-1_family-141	4094	4450	10463	6417	12830	8190	19251	61060	34061	11458	8038	14002	10053	0	0	0	1452	0	0	81	0	0	0	0	120	0	84	0	0	0	0	0	0	292	182	173	184	0	0	0	0	0	0	0	0	0	0
LTR	Gypsy	Sagr_ltr-1_family-143	2971	0	238	503	243	270	338	503	2310	478	277	1818	636	0	123	0	0	0	0	0	0	0	0	0	0	119	0	125	0	72	59	98	0	0	0	0	0	0	0	0	0	0	0	0	0	0	0
LTR	Gypsy	Sagr_ltr-1_family-145	3138	0	0	0	0	0	0	0	153	768	0	193	294	1228	727	353	1106	133	325	0	558	0	0	454	278	140	202	79	241	118	377	136	0	0	94	0	0	0	206	0	0	0	0	0	0	0	0
LTR	Gypsy	Sagr_ltr-1_family-161	19350	23229	7360	19833	12229	8261	6610	1132	3997	4334	2326	925	0	890	957	112	325	335	1386	943	591	233	531	1325	3723	2143	423	776	2193	1802	2042	3957	786	4462	2473	358	174	264	208	322	0	0	473	0	0	0	0
LTR	Gypsy	Sagr_ltr-1_family-170	0	5413	0	1771	3513	1493	0	124	0	0	1791	0	0	0	758	234	0	559	198	212	1228	48	393	576	697	2914	1254	674	0	0	0	0	164	282	1415	856	0	0	0	0	0	0	0	0	0	0	0
LTR	Gypsy	Sagr_ltr-1_family-175	3028	0	158	0	47	0	47	0	84	0	476	914	2817	1882	2596	3086	1324	3043	3362	4046	5814	5504	1426	3860	3349	2841	2813	1721	2529	1414	2414	4519	4941	1495	552	1318	1275	0	0	0	0	0	0	0	0	0	0
LTR	Gypsy	Sagr_ltr-1_family-178	2473	0	0	571	0	0	0	0	112	0	0	0	0	381	296	563	563	667	607	0	0	271	0	418	203	158	0	200	108	0	110	0	291	199	128	0	0	1	0	0	0	0	0	0	0	0	0
LTR	Gypsy	Sagr_ltr-1_family-185	2061	0	0	0	0	789	0	58	1257	507	1360	681	734	382	335	55	351	0	0	0	191	450	0	316	0	184	0	518	426	448	0	0	0	0	0	0	0	185	0	0	0	0	0	0	0	0	0
LTR	Gypsy	Sagr_ltr-1_family-191	3713	0	0	0	587	2315	2487	4682	4704	3809	1709	434	0	0	0	0	33	0	0	0	0	0	0	0	0	0	0	72	0	180	0	0	0	0	0	0	0	0	0	0	0	0	0	0	0	0	0
LTR	Gypsy	Sagr_ltr-1_family-193	2139	475	4007	4789	3346	1558	2524	2157	213	705	703	1239	445	461	346	0	284	786	1204	585	240	112	527	1209	479	987	874	1257	1566	1866	2166	1210	981	556	442	46	0	0	0	0	0	0	0	0	0	0	0
LTR	Gypsy	Sagr_ltr-1_family-194	1674	36179	104681	152567	78680	158324	30365	11922	15189	39345	2184	3903	277	215	9	6	242	0	142	77	57	502	0	267	0	0	0	365	724	584	1344	845	1001	194	725	1061	490	0	433	274	399	0	0	0	0	0	0
LTR	Gypsy	Sagr_ltr-1_family-20	158434	481924	128952	126130	116631	163167	120538	102655	72508	56686	30520	21146	17864	12813	22944	16694	30359	39316	50575	34892	36214	44043	41206	37667	32795	39761	47879	51529	54912	46500	45091	27113	24364	15015	12489	3068	3379	1995	1077	2254	833	175	482	0	0	0	0
LTR	Gypsy	Sagr_ltr-1_family-201	3813	0	0	0	0	1199	1673	823	584	1115	0	0	0	0	0	0	0	0	0	0	0	264	0	207	245	394	568	357	62	1648	2266	1016	2631	1771	900	1708	781	617	666	0	0	0	0	0	0	0	0
LTR	Gypsy	Sagr_ltr-1_family-206	3761	1053	1292	7553	4949	2861	2297	1670	3327	1840	517	195	2868	1682	367	318	1386	257	1998	1775	770	1026	838	1205	75	396	398	860	379	255	250	773	1137	857	859	2170	301	0	223	0	0	0	0	0	0	0	0
LTR	Gypsy	Sagr_ltr-1_family-213	5824	0	317	544	3076	1755	2533	0	183	0	153	0	35	2085	1153	26	1204	3779	3503	693	428	502	1715	121	344	272	2617	167	277	1075	839	0	400	169	285	320	196	0	0	0	0	0	0	0	0	0	0
LTR	Gypsy	Sagr_ltr-1_family-214	0	0	0	0	0	0	399	0	0	636	1635	0	0	0	0	0	0	0	0	0	105	0	0	101	0	0	0	0	63	310	9	0	0	0	321	0	0	0	0	0	0	0	0	0	0	0	0
LTR	Gypsy	Sagr_ltr-1_family-219	5387	1773	0	1920	755	1618	2550	2043	1299	1329	3510	2078	1287	2334	1974	416	1679	1644	2388	1532	1757	1548	980	354	221	1057	191	331	283	869	1919	863	895	475	0	441	438	290	0	0	10	0	0	0	0	0	0
LTR	Gypsy	Sagr_ltr-1_family-22	15537	11227	4952	0	117	0	0	706	0	2071	0	0	1062	138	1255	0	43	108	0	0	0	738	0	0	0	0	599	0	223	0	288	368	0	0	45	57	119	0	0	0	0	0	0	0	0	0	0
LTR	Gypsy	Sagr_ltr-1_family-227	4186	176	0	809	0	4161	820	0	153	0	0	0	0	0	0	0	58	0	383	0	0	0	99	873	1145	0	88	89	545	949	0	94	0	0	0	0	0	0	0	0	0	0	0	0	0	0	0
LTR	Gypsy	Sagr_ltr-1_family-229	6478	0	1466	2930	783	5854	1516	867	1934	120	2098	822	421	1631	1273	0	523	485	189	697	238	181	0	31	0	68	3	299	15	0	223	332	88	2037	894	461	131	113	248	0	0	0	0	0	0	0	0
LTR	Gypsy	Sagr_ltr-1_family-234	28348	23697	7711	17023	11586	3404	7090	2865	13374	18387	4368	6223	6427	5259	1256	11689	4749	3508	5502	5764	6105	15948	6114	6632	6475	11153	6206	10161	5961	7056	4550	4043	7829	7401	4929	1085	2817	675	1641	429	557	154	0	0	0	0	0
LTR	Gypsy	Sagr_ltr-1_family-30	6054	7665	9478	11495	5187	8371	4807	6848	4088	1175	2244	2020	2689	2065	1600	2663	3608	2511	3040	1439	1771	1379	1041	283	795	393	536	253	195	283	798	355	679	217	138	169	527	988	0	0	0	0	0	0	0	0	0
LTR	Gypsy	Sagr_ltr-1_family-34	2110	5176	24624	176724	111471	33189	45243	59704	23080	32212	42825	64280	42436	73737	38219	30730	17647	8663	3040	5625	11459	8958	100	2	313	433	792	545	75	234	2173	1324	564	265	1175	1677	1359	1780	550	312	492	0	182	0	0	0	0
LTR	Gypsy	Sagr_ltr-1_family-36	3371	0	0	0	0	1403	0	0	2731	0	0	695	0	0	0	0	0	0	1419	86	0	104	0	0	0	633	349	1836	975	124	206	0	1403	468	239	278	0	0	0	0	0	0	0	0	0	0	0
LTR	Gypsy	Sagr_ltr-1_family-41	4956	15772	3393	6230	151	0	4060	1683	146	1548	0	441	143	491	0	41	0	0	0	136	55	92	0	0	136	654	0	0	1656	303	0	212	1696	1000	325	910	1812	320	223	0	181	0	0	0	0	0	0
LTR	Gypsy	Sagr_ltr-1_family-50	20207	81522	23795	25504	3204	20841	65729	52186	14535	4874	4680	2206	8213	6699	2387	1155	2360	270	164	4088	892	1165	5128	8437	17714	4593	17622	3940	2552	3041	3569	5102	4983	4598	7107	4370	4931	1609	2339	980	47	263	0	0	0	0	0
LTR	Gypsy	Sagr_ltr-1_family-52	5522	0	5538	4516	0	0	0	0	56	0	0	0	778	39	5830	2776	537	2285	259	291	390	537	0	1924	2970	2199	5528	552	2595	3847	321	1287	2876	3760	5472	1408	613	1923	0	0	0	0	0	0	0	0	0
LTR	Gypsy	Sagr_ltr-1_family-54	26131	20373	0	0	0	0	0	0	0	0	0	0	0	0	0	0	0	0	0	0	0	0	781	0	337	238	619	0	1725	533	141	84	0	237	0	0	0	0	0	0	0	0	0	0	0	0	0
LTR	Gypsy	Sagr_ltr-1_family-56	20332	20330	2715	0	0	0	0	0	0	0	0	0	0	0	0	0	0	306	0	173	0	0	68	0	192	0	10218	6646	1891	3412	181	2929	0	84	928	61	0	0	72	0	0	0	0	0	0	0	0
LTR	Gypsy	Sagr_ltr-1_family-68	4356	0	842	3042	3662	1565	0	0	0	0	0	1648	3876	1130	552	1473	3557	1675	1101	993	1691	1043	820	190	0	32	54	11	63	1030	0	0	629	285	156	258	0	0	0	285	0	0	0	0	0	0	0
LTR	Gypsy	Sagr_ltr-1_family-70	10475	20851	444	0	0	3732	0	0	921	0	685	0	0	0	0	106	0	48	100	0	483	0	384	1474	388	246	232	263	194	139	242	1108	2321	147	2640	172	317	1059	0	328	61	0	0	0	0	0	0
LTR	Gypsy	Sagr_ltr-1_family-72	12014	4594	50	802	5184	805	0	122	1837	2907	2737	4228	5216	3987	883	5185	75	998	1161	1117	91	368	628	705	1123	448	114	950	740	447	1044	760	0	36	920	232	719	0	0	0	0	0	0	0	0	0	0
LTR	Gypsy	Sagr_ltr-1_family-80	15067	3677	5050	0	0	0	0	0	0	0	0	0	0	0	0	0	0	0	560	0	213	0	0	0	433	0	459	315	83	1712	4708	2769	1379	1267	393	0	349	0	287	0	0	0	0	0	0	0	0
LTR	Gypsy	Sagr_ltr-1_family-82	3875	11911	3437	1832	205	568	0	225	0	0	0	0	0	88	0	0	0	0	0	0	0	0	0	0	0	0	0	0	0	0	2002	0	261	55	0	0	0	0	0	0	0	0	0	0	0	0	0
LTR	Gypsy	Sagr_rnd-1_family-10	0	0	1329	0	0	904	0	565	2535	3858	843	115369	19577	13200	54171	18950	82	4040	2866	1087	601	1826	2356	3656	2441	5367	10272	43288	45011	20622	5733	6754	2386	2387	1264	462	539	842	419	0	0	0	0	0	0	0	0
LTR	Gypsy	Sagr_rnd-1_family-107	0	0	0	0	0	36	73	0	1086	2313	3351	1610	4033	6863	3086	3388	2623	1576	711	921	1597	1019	2611	969	1069	446	1374	69	34	138	0	145	0	0	0	0	0	0	0	0	0	0	0	0	0	0	0
LTR	Gypsy	Sagr_rnd-1_family-140	0	0	0	0	0	0	75	0	0	376	529	757	4357	3539	6553	6143	5131	1682	2829	1119	1906	1436	1023	1799	2333	1125	1541	1554	1483	147	103	60	0	0	0	0	0	0	0	0	0	0	0	0	0	0	0
LTR	Gypsy	Sagr_rnd-1_family-207	0	0	113	139	499	1403	3947	1657	3644	3616	2967	2030	2372	1037	746	189	0	199	877	50	473	0	586	0	218	0	91	0	65	195	0	0	0	0	0	0	0	0	0	0	0	0	0	0	0	0	0
LTR	Gypsy	Sagr_rnd-1_family-223	0	0	0	0	0	0	0	67	240	104	351	571	529	1856	2947	3558	1699	2678	3351	717	362	1149	627	1272	1942	2659	498	1126	2321	1497	544	740	574	237	383	435	0	155	0	0	0	0	0	0	0	0	0
LTR	Gypsy	Sagr_rnd-1_family-277	0	0	0	0	0	0	0	0	0	0	0	0	0	0	0	128	0	0	0	0	149	0	150	137	0	94	62	0	130	33	0	188	22	0	0	0	0	0	0	0	0	0	0	0	0	0	0
LTR	Gypsy	Sagr_rnd-1_family-286	0	0	0	0	383	0	80	0	5	0	0	0	35	144	98	0	141	0	50	202	0	0	0	0	0	0	0	0	0	0	0	0	0	0	0	0	0	0	0	0	0	0	0	0	0	0	0
LTR	Gypsy	Sagr_rnd-1_family-320	0	0	0	0	103	832	507	1469	1332	1788	1840	298	934	1134	0	800	69	108	996	63	225	0	200	376	0	0	0	0	0	0	0	0	0	0	0	0	0	0	0	0	0	0	0	0	0	0	0
LTR	Gypsy	Sagr_rnd-1_family-333	0	0	104	0	0	715	128	157	392	207	31	0	0	0	139	71	0	0	240	0	77	0	72	0	0	0	0	0	0	0	0	0	0	0	0	0	0	0	0	0	0	0	0	0	0	0	0
LTR	Gypsy	Sagr_rnd-1_family-334	0	0	0	421	3998	13504	20482	1494	2157	1303	0	0	0	0	572	0	2547	2108	373	64	370	83	0	469	1333	579	1566	1819	2067	3177	0	3177	1822	1161	1378	151	0	274	0	0	0	0	0	0	0	0	0
LTR	Gypsy	Sagr_rnd-1_family-358	0	0	0	0	574	1423	2357	819	623	573	938	632	330	251	325	140	268	677	0	0	0	0	0	0	0	0	0	0	0	0	0	0	0	0	0	0	0	0	0	0	0	0	0	0	0	0	0
LTR	Gypsy	Sagr_rnd-1_family-383	0	0	0	62	70	260	1505	1546	2143	2045	2835	1720	1240	1264	229	1002	0	68	316	0	105	451	231	145	188	0	253	0	236	20	118	0	0	0	0	0	0	0	0	0	0	0	0	0	0	0	0
LTR	Gypsy	Sagr_rnd-1_family-387	34	0	0	0	0	212	160	106	0	158	244	187	0	402	148	107	117	218	0	290	33	78	176	0	208	0	0	0	0	0	0	0	0	0	0	0	0	0	0	0	0	0	0	0	0	0	0
LTR	Gypsy	Sagr_rnd-1_family-392	0	0	0	0	0	294	0	159	89	155	0	81	294	0	0	0	0	77	0	0	0	0	0	0	0	0	0	0	0	0	0	0	0	0	0	0	0	0	0	0	0	0	0	0	0	0	0
LTR	Gypsy	Sagr_rnd-1_family-424	0	0	0	0	0	0	0	0	0	99	158	168	302	757	582	666	680	435	762	859	406	122	418	557	359	0	262	90	160	184	0	93	0	0	0	0	0	0	0	0	0	0	0	0	0	0	0
LTR	Gypsy	Sagr_rnd-1_family-440	0	0	0	0	45	0	0	0	0	0	0	0	0	0	0	0	79	0	0	0	0	0	95	0	0	0	0	0	0	0	0	0	0	0	0	0	0	0	0	0	0	0	0	0	0	0	0
LTR	Gypsy	Sagr_rnd-1_family-75	0	0	0	0	0	0	0	0	0	0	0	0	0	0	0	0	0	0	81	0	0	0	7	0	0	0	0	0	0	0	0	0	0	0	0	0	0	0	0	0	0	0	0	0	0	0	0
LTR	Gypsy	Sagr_rnd-1_family-80	0	0	0	0	0	0	0	0	0	0	0	0	0	0	0	0	169	59	0	65	0	0	0	0	0	27	139	107	410	179	76	360	864	197	0	246	411	0	0	0	0	0	0	0	0	0	0
LTR	Gypsy	Sagr_rnd-1_family-86	0	0	0	0	0	59	0	0	0	0	0	0	0	0	0	0	0	0	0	0	0	0	0	0	0	0	0	0	0	0	0	0	0	0	0	0	0	0	0	0	0	0	0	0	0	0	0
LTR	Gypsy	Sagr_rnd-3_family-101	0	0	0	0	0	74	109	3284	269	2527	2631	6878	4784	6117	6358	4674	8729	9361	7491	6405	5248	6868	6682	3362	4871	2962	3954	6600	2531	1241	1719	1399	853	525	1015	211	0	0	0	0	0	0	0	0	0	0	0
LTR	Gypsy	Sagr_rnd-4_family-1270	0	0	0	0	0	37	0	99	0	183	190	0	1968	717	550	4924	8604	8619	9276	13266	6475	6925	8076	2765	3333	1981	3144	3149	411	2087	2134	511	3137	330	0	501	0	0	0	0	0	0	0	0	0	0	0
LTR	Gypsy	Sagr_rnd-4_family-160	0	0	0	0	0	0	0	134	473	74	561	1240	2963	6177	4986	3828	3064	714	2430	1556	532	1036	205	0	0	295	624	804	626	535	725	1393	0	0	197	134	244	0	283	0	0	0	0	0	0	0	0
LTR	Gypsy	Sagr_rnd-4_family-231	0	81	0	65	319	449	1906	6715	1826	7527	2207	2371	2211	1023	1146	601	0	319	1060	154	395	0	142	66	0	242	0	151	0	104	0	0	0	0	0	0	0	0	0	0	0	0	0	0	0	0	0
LTR	Gypsy	Sagr_rnd-4_family-291	0	0	0	0	0	0	0	0	277	0	38	359	996	2628	995	2115	2441	5795	5187	2522	3396	1799	1151	3751	945	1413	1786	791	538	85	888	228	0	85	170	0	0	184	0	0	0	0	0	0	0	0	0
LTR	Gypsy	Sagr_rnd-4_family-294	0	0	0	0	0	0	141	0	47	0	0	0	992	1131	3255	4092	3694	2728	2406	2656	2245	2764	1330	1681	1461	865	522	1392	604	889	65	976	494	0	0	274	0	0	0	0	0	0	0	0	0	0	0
LTR	Gypsy	Sagr_rnd-4_family-910	0	0	0	0	3450	1866	2085	2350	711	0	0	1279	425	0	2308	0	253	749	0	1286	228	0	580	589	186	195	2531	704	531	807	2945	392	42	55	212	0	45	0	0	0	201	0	0	0	0	0	0
LTR	Gypsy	Sagr_rnd-5_family-1524	0	0	122	393	728	939	284	1354	5658	1840	2283	1591	1067	427	374	631	0	156	196	1329	214	589	181	130	0	156	0	254	0	0	0	0	0	0	0	0	0	0	0	0	0	0	0	0	0	0	0
LTR	Gypsy	Sagr_rnd-5_family-1525	0	71	47	427	1667	2173	3216	3064	3527	1806	1470	600	452	72	233	132	0	427	448	0	89	298	667	638	0	0	358	0	89	374	615	0	0	0	0	0	0	0	0	0	0	0	0	0	0	0	0
LTR	Gypsy	Sagr_rnd-5_family-1641	0	0	0	0	0	0	314	0	0	84	8380	5567	4086	2315	96	0	103	1721	2361	17519	28146	23852	2815	4525	460	2448	3103	941	1825	2265	3108	2270	1249	2248	682	31	0	0	0	425	0	0	0	0	0	0	0
LTR	Gypsy	Sagr_rnd-5_family-2199	0	0	0	62	0	433	34	665	908	7040	11169	17552	41812	40630	40539	27596	44293	34590	26717	29082	31237	22994	24226	21493	16294	14852	10966	14031	9433	6067	7367	5912	3943	4292	3506	1838	1888	647	993	32	0	103	385	0	0	0	0
LTR	Gypsy	Sagr_rnd-5_family-234	0	0	0	0	0	0	0	187	128	0	72	1555	840	1672	2444	3230	2319	3033	2456	1485	2102	920	2678	577	1698	587	1021	3978	1283	1281	687	315	273	452	284	151	21	0	0	0	0	0	0	0	0	0	0
LTR	Gypsy	Sagr_rnd-5_family-237	79	314	890	1219	10564	19305	28801	37916	55376	76042	61211	49170	28878	19276	11580	9312	7015	8673	11464	19229	21567	24206	29334	27788	33105	23501	16379	16627	12241	5843	6313	6246	3721	2978	1184	542	123	209	962	159	0	0	0	0	0	0	0
LTR	Gypsy	Sagr_rnd-5_family-2449	0	0	0	0	0	73	0	0	52	279	231	961	1361	473	708	575	1540	2332	1429	1314	380	340	0	0	164	189	224	0	0	34	0	0	0	0	0	0	0	0	0	0	0	0	0	0	0	0	0
LTR	Gypsy	Sagr_rnd-5_family-2709	0	0	0	0	0	58	0	46	47	88	141	79	105	552	1271	5653	1170	2585	2308	1637	1143	2913	1393	983	0	1095	1013	487	891	592	520	481	79	42	0	91	420	0	0	0	0	0	0	0	0	0	0
LTR	Gypsy	Sagr_rnd-5_family-293	0	0	0	0	0	0	0	55	171	0	269	598	826	1847	1319	1501	1984	778	147	723	540	0	493	419	0	487	1026	352	0	141	313	0	0	0	0	0	0	0	0	0	0	0	0	0	0	0	0
LTR	Gypsy	Sagr_rnd-5_family-3719	0	0	987	2373	6775	5366	8989	4590	2046	3529	1965	501	68	181	0	99	1288	601	302	1019	0	272	627	75	265	376	0	110	0	1161	757	1159	382	397	682	283	0	476	319	0	0	0	0	0	0	0	0
LTR	Gypsy	Sagr_rnd-5_family-405	0	0	0	94	0	0	0	0	644	69	2782	1327	214	1125	943	412	162	1243	470	2026	1749	2372	2880	2724	3082	2149	5702	1396	2379	923	1916	541	2037	1099	448	1096	193	270	0	0	0	0	0	0	0	0	0
LTR	Gypsy	Sagr_rnd-5_family-406	0	0	0	0	0	0	0	0	110	0	0	234	0	174	451	1832	5233	2091	3511	1429	1125	787	1671	768	555	719	529	1072	220	950	377	663	604	0	1066	198	0	0	0	0	0	0	0	0	0	0	0
LTR	Gypsy	Sagr_rnd-5_family-417	0	0	886	6527	17254	19176	8583	0	5239	3173	4363	5120	0	831	1330	1143	0	0	131	0	102	0	157	0	0	116	368	292	0	0	344	818	206	0	0	119	0	275	0	0	0	0	0	0	0	0	0
LTR	Gypsy	Sagr_rnd-5_family-441	0	0	0	0	1096	296	442	0	168	406	539	840	57	6118	396	3684	2072	3922	4636	101	4343	2879	3001	5244	3461	7601	3957	3341	2742	1457	4229	614	1197	703	1070	128	0	0	0	0	0	0	0	0	0	0	0
LTR	Gypsy	Sagr_rnd-5_family-447	0	0	0	118	127	373	2156	4483	3949	3873	10452	7870	6677	9309	3421	5891	2317	1524	876	586	479	2221	825	346	248	713	1450	124	0	434	105	0	0	0	0	0	0	0	0	0	0	0	0	0	0	0	0
LTR	Gypsy	Sagr_rnd-5_family-56	119	0	1107	3251	0	0	0	0	0	935	0	1625	331	0	235	87	236	278	0	1127	113	956	105	300	171	509	0	1541	287	877	1880	613	878	387	1356	2090	137	0	0	0	0	0	0	0	0	0	0
LTR	Gypsy	Sagr_rnd-5_family-7197	896	785	1623	8164	1181	0	0	0	0	0	0	506	0	0	0	0	0	1728	817	486	163	286	132	361	0	163	119	293	372	1288	643	0	0	0	0	0	0	0	0	0	0	0	0	0	0	0	0
LTR	Gypsy	Sagr_rnd-5_family-72	0	0	0	0	0	0	0	0	0	364	60	569	1749	1720	3740	3177	5767	3840	3482	5101	2467	7020	2313	1452	2350	2222	1254	1926	574	287	1422	1534	1444	782	132	0	72	0	0	0	0	0	0	0	0	0	0
LTR	Gypsy	Sagr_rnd-5_family-73	0	0	0	822	565	2768	3622	2335	2093	4454	919	2454	1990	2346	775	3044	2914	2891	2594	1403	1722	1551	3126	1305	3166	1454	1000	1122	3302	1283	423	203	438	757	1608	979	0	533	43	0	172	0	0	0	0	0	0
LTR	Gypsy	Sagr_rnd-5_family-837	0	0	0	0	608	1102	1963	2104	2053	2913	0	715	88	1008	0	0	0	53	86	442	158	366	513	72	1028	601	584	1085	1726	2495	500	744	0	0	174	288	0	0	0	0	0	0	0	0	0	0	0
LTR	Gypsy	Sagr_rnd-5_family-838	0	0	0	599	47	116	530	415	3423	2614	3042	4316	6805	2571	7070	1446	979	1735	868	187	0	0	407	1100	394	406	887	784	0	1280	324	354	96	0	292	0	0	0	0	0	0	0	0	0	0	0	0
LTR	Gypsy	Sagr_rnd-6_family-1015	0	0	0	0	0	0	0	0	0	0	0	0	0	0	0	0	138	186	456	794	969	481	2030	2520	3778	1194	1923	1788	1630	2993	1980	2182	2649	960	871	1308	524	832	71	362	0	0	0	0	0	0	0
LTR	Gypsy	Sagr_rnd-6_family-1158	0	0	0	0	0	0	0	79	0	367	266	342	259	1011	989	1634	1393	340	0	667	406	0	0	127	0	0	72	2	434	0	0	0	0	0	0	0	0	0	0	0	0	0	0	0	0	0	0
LTR	Gypsy	Sagr_rnd-6_family-1601	134	55	1462	4993	3600	4841	4622	6072	848	405	0	0	35	0	281	89	0	0	0	0	0	14	0	0	0	0	0	0	0	0	0	0	0	0	0	0	0	0	0	0	0	0	0	0	0	0	0
LTR	Gypsy	Sagr_rnd-6_family-1657	0	0	0	0	0	0	2869	2146	956	956	145	216	1486	0	0	95	426	1001	1525	433	563	0	0	762	574	3083	4997	1606	2107	1161	448	1102	0	499	0	0	243	0	0	0	0	0	0	0	0	0	0
LTR	Gypsy	Sagr_rnd-6_family-1887	0	0	0	82	375	0	1076	1496	5494	7170	4054	5071	4146	601	585	230	0	144	259	423	858	1921	3516	4356	4178	1636	1792	2563	1039	648	385	529	3926	2740	269	0	752	0	0	0	0	0	0	0	0	0	0
LTR	Gypsy	Sagr_rnd-6_family-3021	0	0	0	0	0	0	0	0	0	0	0	0	0	0	0	0	0	0	32	0	0	0	0	411	148	0	390	0	0	0	0	0	0	0	0	0	0	0	0	0	0	0	0	0	0	0	0
LTR	Gypsy	Sagr_rnd-6_family-3303	0	0	0	0	916	1497	3486	1974	1550	492	0	339	527	394	1779	616	666	404	162	1315	2253	2866	2669	4393	1716	1949	360	3690	1639	760	550	106	620	205	0	274	0	0	0	0	0	0	0	0	0	0	0
LTR	Gypsy	Sagr_rnd-6_family-3336	0	0	0	0	0	0	0	0	0	206	874	549	5319	2551	2359	1999	3365	1425	2438	2668	5045	3328	2979	2926	2335	2776	351	480	0	173	85	0	0	0	0	0	0	0	0	0	0	0	0	0	0	0	0
LTR	Gypsy	Sagr_rnd-6_family-3337	0	0	1680	4835	596	4003	2682	2122	3625	954	0	0	0	56	95	270	0	67	188	1319	2584	2683	374	356	2243	990	763	1550	2520	1664	611	271	266	0	216	466	14	0	0	0	0	0	0	0	0	0	0
LTR	Gypsy	Sagr_rnd-6_family-3338	0	0	0	55	0	0	0	0	0	314	0	0	0	2140	216	200	119	48	683	1144	288	789	796	359	242	326	974	324	121	0	247	0	0	0	0	0	0	0	0	0	0	0	0	0	0	0	0
LTR	Gypsy	Sagr_rnd-6_family-384	0	0	0	0	0	0	0	195	471	3141	888	332	273	1837	1127	791	868	1335	1007	418	165	16	470	161	514	123	942	217	0	1430	630	0	178	0	234	159	0	3	0	0	0	0	0	0	0	0	0
LTR	Gypsy	Sagr_rnd-6_family-45	0	0	0	0	0	0	0	0	0	0	0	0	954	4105	54	441	871	390	3156	0	743	461	473	2453	2090	1231	1122	2577	1317	3381	2228	0	1972	0	393	528	0	0	352	0	0	0	0	0	0	0	0
LTR	Gypsy	Sagr_rnd-6_family-7414	0	0	0	0	131	0	0	0	0	2898	579	807	174	1591	1072	2375	3439	1982	3061	0	336	1117	727	1408	1511	1666	0	152	1067	0	105	0	206	241	485	406	0	0	0	740	0	0	0	0	0	0	0
LTR	Gypsy	Sagr_rnd-6_family-790	0	0	0	0	0	107	583	0	157	0	136	162	108	159	291	298	657	1731	1691	1729	418	914	1222	87	0	27	669	991	364	0	1085	0	668	0	0	296	0	0	0	0	0	0	0	0	0	0	0
LTR	Gypsy	Sagr_rnd-6_family-814	0	0	0	0	43	0	52	109	0	0	242	1779	0	146	1549	1894	1496	1427	2205	3678	3647	2800	2584	687	1263	1065	2346	1858	1438	1322	1288	1421	439	347	0	191	0	0	0	0	0	0	0	0	0	0	0
LTR	Gypsy	Sagr_rnd-6_family-826	0	0	0	0	0	0	0	0	367	2077	917	2939	3929	4861	4362	2884	4877	3866	1421	2049	1157	1534	730	1812	406	1615	1127	2971	1963	802	197	580	92	460	0	0	0	0	0	0	0	0	0	0	0	0	0
LTR	Gypsy	Sagr_rnd-6_family-874	0	0	0	0	0	0	0	0	71	755	4231	1283	101	1178	1148	0	1340	747	596	561	102	459	719	0	604	1024	0	0	1690	405	0	270	434	841	0	0	0	0	0	0	0	0	0	0	0	0	0
LTR	Gypsy	Sbsp_ltr-1_family-11	0	0	0	0	0	0	0	0	0	0	0	0	0	0	0	0	0	0	0	0	0	0	0	0	0	0	0	0	0	0	645	279	0	0	0	0	0	0	0	0	0	0	0	0	0	0	0
LTR	Gypsy	Sbsp_ltr-1_family-111	0	0	0	0	0	0	0	0	0	0	0	0	0	0	0	0	0	0	0	0	0	0	0	0	0	0	0	0	0	0	153	0	0	0	0	0	0	0	0	0	0	0	0	0	0	0	0
LTR	Gypsy	Sbsp_ltr-1_family-113	0	0	0	0	0	0	0	0	0	0	0	0	0	0	0	0	0	0	0	0	0	0	0	0	0	90	0	0	0	0	0	0	0	0	0	0	0	63	0	0	0	0	0	0	0	0	0
LTR	Gypsy	Sbsp_ltr-1_family-143	0	0	0	0	0	0	0	0	0	0	0	0	0	0	0	0	0	0	0	0	0	0	0	0	0	0	0	302	0	0	0	0	0	0	0	0	125	0	0	0	0	0	0	0	0	0	0
LTR	Gypsy	Sbsp_ltr-1_family-160	27	0	0	34	0	0	32	0	35	0	39	0	50	96	84	93	0	0	121	113	52	220	73	91	243	0	82	0	66	0	19	13	0	343	0	229	0	0	0	0	0	0	0	0	0	0	0
LTR	Gypsy	Sbsp_ltr-1_family-163	0	0	0	0	0	0	0	0	0	0	0	0	0	0	0	0	0	0	0	0	0	0	0	0	0	0	0	0	0	0	0	0	0	0	0	18	0	0	0	0	0	0	0	0	0	0	0
LTR	Gypsy	Sbsp_ltr-1_family-168	0	0	0	0	0	0	0	0	0	0	0	0	0	0	63	0	59	0	0	6	0	0	0	0	0	0	0	107	0	0	0	0	0	0	0	0	0	0	0	0	0	0	0	0	0	0	0
LTR	Gypsy	Sbsp_ltr-1_family-181	0	0	0	0	0	0	0	0	0	0	0	0	0	0	0	0	0	0	0	0	0	0	0	0	0	0	0	0	0	0	0	0	8	0	0	0	0	0	0	0	0	0	0	0	0	0	0
LTR	Gypsy	Sbsp_ltr-1_family-200	0	0	0	0	0	0	0	0	0	0	0	0	0	0	0	0	0	0	0	0	0	58	0	0	0	0	0	0	0	0	0	0	0	0	0	0	0	0	0	0	0	0	0	0	0	0	0
LTR	Gypsy	Sbsp_ltr-1_family-201	0	0	0	0	0	0	0	0	0	0	0	0	0	70	0	0	0	0	0	0	0	0	0	0	0	0	0	0	0	0	0	0	0	0	0	0	210	0	0	0	0	0	0	0	0	0	0
LTR	Gypsy	Sbsp_ltr-1_family-209	0	0	0	0	0	0	0	0	0	0	0	0	0	0	0	0	0	0	0	0	0	0	0	0	0	0	0	0	0	0	0	0	84	0	13	39	196	0	10	0	0	0	0	0	0	0	0
LTR	Gypsy	Sbsp_ltr-1_family-21	0	0	0	0	0	0	0	0	0	0	51	0	0	55	0	61	0	0	0	0	0	0	0	0	0	0	0	0	0	0	0	0	0	196	0	0	0	0	0	0	0	0	0	0	0	0	0
LTR	Gypsy	Sbsp_ltr-1_family-213	0	0	0	0	0	0	0	0	0	0	0	0	0	0	0	0	0	0	0	0	0	0	0	0	0	0	0	0	0	0	105	0	0	0	0	0	0	0	0	0	0	0	0	0	0	0	0
LTR	Gypsy	Sbsp_ltr-1_family-225	0	0	0	0	0	0	0	0	0	0	0	0	0	0	0	0	0	0	0	0	0	0	0	0	0	0	0	0	0	0	0	308	295	0	283	0	0	0	164	0	0	0	0	0	0	0	0
LTR	Gypsy	Sbsp_ltr-1_family-229	0	0	0	0	0	0	0	0	0	0	0	0	0	0	0	0	0	0	0	0	0	0	0	0	0	0	0	0	0	0	0	0	0	0	0	4	0	0	0	0	0	0	0	0	0	0	0
LTR	Gypsy	Sbsp_ltr-1_family-230	0	0	0	0	0	0	0	0	0	0	0	0	0	0	0	0	0	0	0	0	0	0	0	0	0	0	0	0	196	0	217	281	282	89	370	166	84	0	0	0	0	0	0	0	0	0	0
LTR	Gypsy	Sbsp_ltr-1_family-236	0	0	0	0	0	0	0	0	0	0	0	0	0	0	0	0	0	0	0	0	0	0	0	0	0	0	0	0	168	0	0	0	0	0	0	0	0	0	0	0	0	0	0	0	0	0	0
LTR	Gypsy	Sbsp_ltr-1_family-240	0	0	0	0	0	0	0	0	0	0	0	0	0	0	0	0	0	0	0	0	0	0	114	0	67	0	0	0	0	0	0	0	0	0	0	0	0	0	0	0	0	0	0	0	0	0	0
LTR	Gypsy	Sbsp_ltr-1_family-249	0	0	0	0	0	0	0	0	0	0	0	0	61	0	0	0	0	0	0	0	0	0	0	0	0	0	0	0	0	0	0	0	0	0	0	0	0	0	0	0	0	0	0	0	0	0	0
LTR	Gypsy	Sbsp_ltr-1_family-252	0	0	0	0	0	0	0	0	0	0	0	0	0	0	0	0	0	0	0	0	0	0	0	0	102	0	0	0	0	0	0	0	0	0	0	0	0	0	0	0	0	0	0	0	0	0	0
LTR	Gypsy	Sbsp_ltr-1_family-254	0	0	0	0	0	0	0	0	0	0	0	0	0	0	0	0	0	0	0	0	0	0	0	0	0	0	0	0	0	0	0	0	0	0	289	0	0	0	0	37	0	0	0	0	0	0	0
LTR	Gypsy	Sbsp_ltr-1_family-262	0	0	0	0	0	0	0	0	0	0	0	0	0	0	0	0	0	0	0	0	0	0	0	0	0	0	0	0	0	0	0	0	0	181	0	0	0	0	0	0	0	0	0	0	0	0	0
LTR	Gypsy	Sbsp_ltr-1_family-265	0	0	0	0	0	0	0	0	0	0	0	0	0	0	0	0	0	0	0	0	0	0	0	0	0	0	0	0	0	0	0	0	231	0	0	0	0	0	0	0	0	0	0	0	0	0	0
LTR	Gypsy	Sbsp_ltr-1_family-27	0	0	0	0	0	0	0	0	0	0	0	0	0	0	0	0	0	0	0	0	0	578	0	832	0	41	0	0	0	0	0	0	0	44	0	0	0	0	0	0	0	0	0	0	0	0	0
LTR	Gypsy	Sbsp_ltr-1_family-273	0	0	0	0	0	0	0	0	0	0	0	0	0	0	0	0	0	0	0	0	0	66	0	0	0	0	0	0	0	0	0	0	0	0	0	0	0	0	0	0	0	0	0	0	0	0	0
LTR	Gypsy	Sbsp_ltr-1_family-282	0	0	0	0	0	0	0	0	0	0	0	0	0	0	0	0	0	0	0	0	0	0	0	0	1017	0	0	0	0	0	0	0	0	0	0	0	0	0	0	0	0	0	0	0	0	0	0
LTR	Gypsy	Sbsp_ltr-1_family-283	0	0	0	0	0	0	0	0	0	0	0	0	0	0	0	0	0	0	244	0	0	0	0	0	0	0	0	139	0	0	0	0	21	0	34	0	0	0	0	0	0	0	0	0	0	0	0
LTR	Gypsy	Sbsp_ltr-1_family-285	0	0	0	0	0	0	0	0	0	0	0	0	0	0	0	0	0	0	0	0	0	0	0	0	0	0	0	0	0	0	0	0	442	518	638	0	254	0	0	0	0	0	0	0	0	0	0
LTR	Gypsy	Sbsp_ltr-1_family-289	0	0	0	0	0	0	0	0	0	0	0	0	0	0	0	0	0	0	0	0	0	0	0	0	0	0	0	0	0	0	0	0	0	420	746	0	0	0	0	0	0	0	0	0	0	0	0
LTR	Gypsy	Sbsp_ltr-1_family-310	0	0	0	0	0	0	0	0	0	0	0	0	0	0	0	0	0	0	0	0	0	0	0	80	0	184	0	0	173	0	0	0	0	0	103	0	0	0	0	0	0	0	0	0	0	0	0
LTR	Gypsy	Sbsp_ltr-1_family-313	0	0	0	0	0	0	0	0	0	0	0	0	0	0	0	0	0	0	0	0	0	0	0	0	339	0	0	0	0	0	0	0	0	0	0	0	0	0	0	0	0	0	0	0	0	0	0
LTR	Gypsy	Sbsp_ltr-1_family-322	0	0	0	0	0	0	0	0	0	0	0	0	0	0	0	0	0	0	0	0	0	0	0	0	0	0	0	0	89	0	131	0	0	0	0	0	0	0	0	0	0	0	0	0	0	0	0
LTR	Gypsy	Sbsp_ltr-1_family-334	0	0	0	0	0	0	0	0	0	0	0	0	0	0	0	0	0	0	0	60	0	0	0	0	0	0	0	0	0	100	0	0	0	0	0	0	0	0	0	0	0	0	0	0	0	0	0
LTR	Gypsy	Sbsp_ltr-1_family-34	0	0	0	0	0	0	0	0	0	0	0	0	0	0	0	0	0	0	0	0	0	0	0	0	0	0	0	0	0	0	513	212	0	0	0	0	0	8	0	0	0	0	0	0	0	0	0
LTR	Gypsy	Sbsp_ltr-1_family-352	0	0	0	0	0	0	0	0	0	0	0	0	0	0	0	0	0	0	0	0	0	0	0	0	0	0	0	0	0	163	0	0	0	0	0	0	0	0	0	0	0	0	0	0	0	0	0
LTR	Gypsy	Sbsp_ltr-1_family-355	0	0	0	0	0	0	0	0	0	0	0	0	0	0	0	0	0	0	0	0	0	0	0	0	0	0	0	150	0	0	0	0	0	0	0	0	0	0	0	0	0	0	0	0	0	0	0
LTR	Gypsy	Sbsp_ltr-1_family-36	0	0	0	0	0	0	0	0	0	0	0	0	0	0	0	0	0	0	0	0	0	0	0	0	0	0	0	161	0	0	67	0	0	0	10	0	0	0	0	0	0	0	0	0	0	0	0
LTR	Gypsy	Sbsp_ltr-1_family-369	0	0	0	0	0	0	0	0	0	0	0	120	0	0	0	0	0	0	0	0	0	0	1001	0	0	0	0	0	0	0	0	0	0	0	0	0	0	0	0	0	0	0	0	0	0	0	0
LTR	Gypsy	Sbsp_ltr-1_family-370	0	0	0	0	0	0	0	0	0	0	0	0	0	0	0	0	0	0	0	0	0	0	0	0	0	0	0	0	0	0	154	0	0	0	0	0	0	0	0	0	0	0	0	0	0	0	0
LTR	Gypsy	Sbsp_ltr-1_family-4	0	0	0	0	0	0	0	0	0	0	0	0	0	0	0	0	0	0	0	0	0	0	0	0	0	0	0	0	0	0	0	0	0	261	0	0	0	0	0	0	0	0	0	0	0	0	0
LTR	Gypsy	Sbsp_ltr-1_family-407	0	0	0	0	0	0	0	0	0	0	0	0	0	0	0	0	0	0	0	0	0	0	0	0	0	0	0	0	0	0	0	0	23	0	0	0	0	0	0	0	0	0	0	0	0	0	0
LTR	Gypsy	Sbsp_ltr-1_family-410	0	0	0	0	0	0	0	0	0	0	0	0	0	0	0	0	0	0	0	0	0	0	0	0	0	0	0	0	0	0	0	0	0	0	0	33	68	0	0	0	0	0	0	0	0	0	0
LTR	Gypsy	Sbsp_ltr-1_family-417	0	0	0	0	0	0	0	0	0	0	0	0	0	0	0	0	0	0	0	0	0	0	0	0	0	0	0	0	0	0	0	0	0	31	0	34	34	0	0	0	0	0	0	0	0	0	0
LTR	Gypsy	Sbsp_ltr-1_family-418	0	0	0	0	0	0	0	0	0	0	0	0	0	0	0	0	0	0	0	0	0	0	0	0	0	0	0	0	0	210	0	0	0	0	0	0	0	0	0	0	0	0	0	0	0	0	0
LTR	Gypsy	Sbsp_ltr-1_family-421	0	0	0	0	0	0	0	0	0	0	0	0	75	0	0	0	0	0	0	0	0	0	0	0	0	0	0	0	0	0	0	0	0	0	0	0	0	0	0	0	0	0	0	0	0	0	0
LTR	Gypsy	Sbsp_ltr-1_family-422	0	0	0	0	0	0	0	0	0	0	0	0	42	0	0	0	0	0	0	0	0	65	0	0	0	0	79	0	0	0	0	0	0	0	4	1	0	0	0	0	0	0	0	0	0	0	0
LTR	Gypsy	Sbsp_ltr-1_family-49	0	0	47	0	0	38	0	0	11	0	40	46	50	179	74	176	31	61	127	71	27	130	238	10	21	32	0	65	0	0	111	69	57	769	62	451	0	0	0	0	0	0	0	0	0	0	0
LTR	Gypsy	Sbsp_ltr-1_family-61	0	0	0	0	0	0	0	0	0	0	0	0	0	0	0	0	0	0	57	0	0	0	0	0	0	0	0	0	0	0	0	6082	1110	0	292	0	0	0	0	0	0	0	0	0	0	0	0
LTR	Gypsy	Sbsp_ltr-1_family-69	0	0	0	0	0	0	0	0	49	0	0	0	0	0	0	0	0	0	0	62	0	0	0	0	0	154	27	0	0	0	0	0	0	0	0	0	0	0	0	0	0	0	0	0	0	0	0
LTR	Gypsy	Sbsp_ltr-1_family-82	0	0	0	0	0	0	0	0	0	0	0	0	0	0	0	18	0	60	0	0	0	0	0	0	20	0	0	0	0	0	0	0	0	0	0	0	0	0	0	0	0	0	0	0	0	0	0
LTR	Gypsy	Sbsp_ltr-1_family-84	0	0	0	0	0	0	0	0	0	0	0	0	0	0	0	0	0	0	0	181	0	158	3349	3215	14258	25211	27633	18716	4677	2034	2068	48	182	0	0	0	0	0	0	0	0	0	0	0	0	0	0
LTR	Gypsy	Sbsp_rnd-1_family-103	0	0	0	0	0	0	0	0	0	0	0	0	0	0	0	0	0	0	0	0	0	0	0	0	0	0	18	670	1770	184	2719	0	211	117	245	0	512	0	0	0	0	0	0	0	0	0	0
LTR	Gypsy	Sbsp_rnd-1_family-125	0	0	0	0	0	0	0	0	0	99	160	0	0	97	152	75	387	262	162	172	314	0	0	0	0	0	0	0	0	0	0	0	0	0	0	0	0	0	0	0	0	0	0	0	0	0	0
LTR	Gypsy	Sbsp_rnd-1_family-135	0	0	0	0	0	0	0	0	0	0	0	0	0	0	0	0	0	0	0	0	0	73	89	0	144	0	755	1578	7390	4525	3434	2700	1048	57	386	395	0	0	0	0	0	0	0	0	0	0	0
LTR	Gypsy	Sbsp_rnd-1_family-155	0	0	0	0	0	0	0	0	0	0	0	0	0	0	0	0	0	0	0	0	0	0	0	0	0	0	0	176	0	182	0	0	0	0	0	0	0	0	0	0	0	0	0	0	0	0	0
LTR	Gypsy	Sbsp_rnd-1_family-164	0	0	0	0	0	0	0	43	0	0	0	0	0	0	0	0	0	0	0	0	0	0	0	0	31	0	0	3	0	0	328	1179	391	801	0	0	0	0	0	0	0	0	0	0	0	0	0
LTR	Gypsy	Sbsp_rnd-1_family-167	0	0	0	0	0	0	0	0	0	0	0	0	0	0	0	0	0	0	0	0	0	0	0	0	12	0	0	124	0	0	118	106	0	0	0	0	0	0	0	0	0	0	0	0	0	0	0
LTR	Gypsy	Sbsp_rnd-1_family-189	0	0	0	0	0	0	0	0	0	0	0	0	0	0	0	0	0	0	0	0	0	0	263	454	775	737	421	487	175	1207	2418	872	66	1110	0	0	0	0	0	0	0	0	0	0	0	0	0
LTR	Gypsy	Sbsp_rnd-1_family-204	0	0	0	0	0	0	0	0	0	0	0	0	0	0	0	0	0	0	0	0	0	0	0	0	906	1027	1196	913	571	1935	748	1063	0	214	30	225	0	0	0	0	0	0	0	0	0	0	0
LTR	Gypsy	Sbsp_rnd-1_family-213	0	0	0	0	0	0	0	0	0	0	0	0	0	0	0	0	0	0	0	0	0	0	0	0	0	0	0	0	0	0	0	0	116	0	0	0	0	0	0	0	0	0	0	0	0	0	0
LTR	Gypsy	Sbsp_rnd-1_family-225	0	0	0	0	0	0	0	0	0	0	0	0	0	0	0	0	0	0	0	0	0	75	0	0	0	0	0	0	0	0	0	0	208	0	0	0	0	0	0	0	0	0	0	0	0	0	0
LTR	Gypsy	Sbsp_rnd-1_family-235	0	0	0	0	0	0	0	0	0	0	0	0	0	0	0	0	0	0	0	0	0	0	12	0	0	0	425	152	934	1387	4160	547	0	0	0	0	180	0	0	0	0	0	0	0	0	0	0
LTR	Gypsy	Sbsp_rnd-1_family-352	0	0	0	0	0	0	0	0	0	0	0	0	0	0	0	0	0	0	0	0	0	0	0	1082	4099	10201	10819	3970	4073	1850	2969	1144	59	0	618	0	0	0	0	0	0	0	0	0	0	0	0
LTR	Gypsy	Sbsp_rnd-1_family-390	0	0	0	0	0	0	0	0	0	0	0	0	0	0	0	0	0	0	0	0	0	0	0	0	0	0	0	104	0	0	0	0	0	0	0	0	0	0	0	0	0	0	0	0	0	0	0
LTR	Gypsy	Sbsp_rnd-1_family-521	0	0	0	0	0	0	0	0	0	0	0	0	0	0	0	0	0	0	0	0	0	0	0	0	0	0	0	0	0	0	0	187	0	0	0	0	0	0	0	0	0	0	0	0	0	0	0
LTR	Gypsy	Sbsp_rnd-1_family-524	0	0	0	0	0	0	0	0	0	0	0	0	0	0	0	0	0	0	0	0	0	0	0	0	120	0	79	0	207	0	0	0	0	36	0	204	0	0	0	0	0	0	0	0	0	0	0
LTR	Gypsy	Sbsp_rnd-1_family-525	0	0	0	0	0	0	0	0	0	0	0	0	0	0	0	0	0	117	0	0	0	0	0	0	0	0	0	0	0	0	0	0	0	0	0	0	0	0	0	0	0	0	0	0	0	0	0
LTR	Gypsy	Sbsp_rnd-1_family-527	0	0	0	0	0	0	0	0	0	0	0	0	0	0	0	0	0	0	0	0	0	0	0	67	69	70	0	440	0	137	646	0	0	0	0	0	0	0	0	0	0	0	0	0	0	0	0
LTR	Gypsy	Sbsp_rnd-1_family-668	0	0	0	0	0	0	0	0	0	0	0	0	0	0	0	0	0	0	0	0	0	0	0	0	0	0	0	4	0	0	0	36	0	0	0	0	0	0	0	0	0	0	0	0	0	0	0
LTR	Gypsy	Sbsp_rnd-4_family-307	0	0	0	0	0	0	0	0	0	0	0	63	0	108	138	0	361	100	73	264	157	170	102	150	31	469	1909	291	1318	881	20	0	0	0	0	0	0	0	0	0	0	0	0	0	0	0	0
LTR	Gypsy	Sbsp_rnd-5_family-1032	0	0	0	0	0	0	0	0	0	0	0	0	0	0	0	0	0	0	0	58	91	0	0	92	86	97	1349	2353	424	0	542	919	0	234	427	0	0	0	0	0	0	0	0	0	0	0	0
LTR	Gypsy	Sbsp_rnd-5_family-1149	0	0	0	0	0	0	106	146	0	45	41	141	94	103	517	756	713	192	264	230	343	375	243	215	184	286	339	114	155	69	0	0	26	97	0	0	0	0	0	0	0	0	0	0	0	0	0
LTR	Gypsy	Sbsp_rnd-5_family-1339	0	0	0	0	0	0	0	0	0	0	0	0	0	0	0	0	0	0	0	0	0	0	0	0	0	0	0	0	0	0	0	0	0	0	0	0	0	137	0	0	0	0	0	0	0	0	0
LTR	Gypsy	Sbsp_rnd-5_family-135	0	0	0	0	0	0	0	0	0	0	0	0	0	0	0	0	0	0	0	0	0	0	0	0	0	82	0	0	0	0	100	0	0	0	142	0	0	0	0	0	0	0	0	0	0	0	0
LTR	Gypsy	Sbsp_rnd-5_family-2000	0	0	0	0	0	0	0	0	0	0	0	0	0	0	0	0	0	0	0	108	0	0	0	0	0	133	0	0	0	0	0	541	733	0	0	0	0	0	0	0	0	0	0	0	0	0	0
LTR	Gypsy	Sbsp_rnd-5_family-2328	0	0	0	0	0	0	0	0	0	0	0	0	0	0	0	0	0	0	0	0	0	0	0	0	0	0	0	0	0	0	0	23	0	0	0	0	0	0	0	0	0	0	0	0	0	0	0
LTR	Gypsy	Sbsp_rnd-5_family-3464	0	0	0	0	0	0	0	0	0	0	0	0	0	0	0	0	0	0	0	0	46	0	110	266	337	4	1114	1321	4486	3461	4538	2280	103	205	36	5	0	1	0	0	0	0	0	0	0	0	0
LTR	Gypsy	Sbsp_rnd-5_family-638	0	0	0	0	0	0	0	0	0	0	0	0	0	0	0	0	0	0	0	0	0	0	85	0	0	0	0	0	0	0	0	0	0	0	0	0	0	0	0	0	0	0	0	0	0	0	0
LTR	Gypsy	Sbsp_rnd-5_family-666	0	0	0	0	0	0	0	0	0	0	0	0	0	0	83	0	0	0	0	0	0	0	0	0	0	0	0	0	0	0	0	0	0	0	0	0	0	0	0	0	0	0	0	0	0	0	0
LTR	Gypsy	Sbsp_rnd-5_family-7885	0	0	0	0	0	0	0	54	0	0	0	0	0	0	0	0	0	0	0	0	0	0	0	0	0	0	0	0	0	0	0	0	0	0	0	0	0	0	0	0	0	0	0	0	0	0	0
LTR	Gypsy	Sbsp_rnd-6_family-1029	0	0	0	0	0	0	0	0	0	54	0	92	0	100	49	65	0	15	0	49	0	142	15	119	25	0	0	0	0	0	0	0	0	0	0	0	0	0	0	0	0	0	0	0	0	0	0
LTR	Gypsy	Sbsp_rnd-6_family-1111	0	0	0	0	0	0	0	0	0	0	0	0	0	0	0	0	0	0	0	0	0	0	0	0	1894	0	0	308	590	5066	1911	2141	614	0	630	0	0	0	0	0	0	0	0	0	0	0	0
LTR	Gypsy	Sbsp_rnd-6_family-17413	0	0	0	0	0	0	0	0	0	0	0	0	0	0	0	0	0	0	0	0	0	0	0	104	0	52	0	0	0	0	1131	0	0	139	0	0	0	0	0	0	0	0	0	0	0	0	0
LTR	Gypsy	Sbsp_rnd-6_family-1885	0	0	0	0	0	0	0	0	0	0	0	0	0	0	0	0	0	0	0	0	88	23	0	0	0	0	0	0	0	0	0	0	0	0	0	0	0	0	0	0	0	0	0	0	0	0	0
LTR	Gypsy	Sbsp_rnd-6_family-2319	0	0	0	0	0	0	0	0	0	0	0	0	0	0	0	0	0	0	0	0	0	0	0	0	0	0	0	0	0	0	97	0	0	0	0	0	0	0	0	0	0	0	0	0	0	0	0
LTR	Gypsy	Sbsp_rnd-6_family-2860	0	0	0	0	0	0	0	0	0	0	0	0	0	0	0	0	0	0	0	0	0	0	0	0	0	0	0	0	0	0	0	0	0	0	0	58	0	0	0	0	0	0	0	0	0	0	0
LTR	Gypsy	Sbsp_rnd-6_family-442	0	0	0	0	0	0	0	0	0	0	0	0	0	0	0	0	0	0	0	49	0	70	69	0	0	157	0	0	1	0	0	52	0	314	149	190	0	1	0	0	0	0	0	0	0	0	0
LTR	Gypsy	Sbsp_rnd-6_family-4571	0	0	0	0	0	0	0	0	0	0	0	0	80	180	0	0	0	0	91	0	83	0	0	0	0	0	0	0	0	0	0	0	0	0	0	0	0	0	0	0	0	0	0	0	0	0	0
LTR	Gypsy	Sbsp_rnd-6_family-5022	0	0	0	0	0	0	0	0	0	0	0	0	0	0	0	0	0	0	0	0	0	0	0	0	0	0	0	0	148	0	0	0	0	0	0	0	0	0	0	0	0	0	0	0	0	0	0
LTR	Gypsy	Sbsp_rnd-6_family-503	0	0	0	0	0	0	0	0	0	0	0	0	0	0	0	0	0	0	0	0	0	74	0	0	0	0	0	0	211	86	40	0	484	26	0	266	257	11	0	0	0	0	0	0	0	0	0
LTR	Gypsy	Sbsp_rnd-6_family-5892	0	0	0	0	0	0	0	0	0	0	0	0	0	0	0	0	0	0	0	0	0	0	0	0	0	0	0	0	0	0	48	0	0	0	0	27	0	0	0	0	0	0	0	0	0	0	0
LTR	Gypsy	Sbsp_rnd-6_family-5985	0	0	0	0	0	0	0	0	0	0	0	0	0	0	0	0	0	0	0	0	0	0	0	0	0	0	0	0	0	0	618	499	0	0	0	0	0	0	0	0	0	0	0	0	0	0	0
LTR	Gypsy	Sbsp_rnd-6_family-6129	0	0	0	0	0	0	0	0	0	0	0	0	0	0	0	0	0	0	0	0	0	0	0	0	0	0	0	0	0	0	56	181	0	263	0	0	0	500	0	0	0	0	0	0	0	0	0
LTR	Gypsy	Sbsp_rnd-6_family-8335	0	0	0	0	0	0	0	0	0	0	0	0	0	0	0	0	0	0	0	0	0	0	0	0	0	0	0	0	0	0	0	0	183	662	182	0	0	0	0	0	0	0	0	0	0	0	0
LTR	Gypsy	Spsp_ltr-1_family-106	0	0	0	0	0	0	0	0	0	0	0	0	0	0	0	0	0	0	0	0	0	0	0	0	0	0	146	0	0	0	222	0	0	381	0	23	0	248	0	0	0	0	0	0	0	0	0
LTR	Gypsy	Spsp_ltr-1_family-108	0	0	0	0	0	0	0	0	0	0	0	0	0	0	0	0	0	0	0	0	0	0	0	0	0	0	0	633	1090	2792	0	0	0	0	0	0	0	0	0	0	0	0	0	0	0	0	0
LTR	Gypsy	Spsp_ltr-1_family-114	0	0	0	0	0	0	0	0	0	0	0	0	0	0	0	0	0	0	0	0	0	0	0	22	0	0	0	0	0	0	381	0	766	191	3504	0	0	0	0	0	24	0	0	0	0	0	0
LTR	Gypsy	Spsp_ltr-1_family-116	0	0	0	0	0	0	0	0	0	0	0	0	0	0	0	0	0	0	0	0	0	0	0	0	0	0	0	0	0	0	0	292	0	0	0	0	122	0	0	0	0	0	0	0	0	0	0
LTR	Gypsy	Spsp_ltr-1_family-122	0	0	0	0	0	0	0	0	0	0	0	0	0	0	0	0	0	0	0	0	0	0	0	0	0	0	0	0	0	0	0	0	0	155	373	0	0	0	0	0	0	0	0	0	0	0	0
LTR	Gypsy	Spsp_ltr-1_family-127	0	0	0	0	0	0	0	0	0	0	0	0	0	0	0	0	0	0	0	0	0	0	0	0	0	0	76	89	114	0	0	0	189	0	0	348	281	0	226	0	0	0	0	0	0	0	0
LTR	Gypsy	Spsp_ltr-1_family-129	0	0	0	0	0	0	0	0	0	0	0	0	0	0	0	41	0	0	0	0	0	0	0	0	0	0	0	0	0	0	0	0	35	0	299	20	0	0	0	0	0	0	0	0	0	0	0
LTR	Gypsy	Spsp_ltr-1_family-131	0	0	0	0	0	0	0	0	0	0	0	0	0	0	0	0	0	94	0	0	0	0	0	0	0	0	233	139	0	226	0	0	0	2496	346	304	0	277	0	0	0	0	0	0	0	0	0
LTR	Gypsy	Spsp_ltr-1_family-133	0	0	0	0	0	0	0	0	0	0	0	0	0	0	0	0	0	0	0	0	0	0	0	0	0	0	95	189	0	0	288	0	299	0	0	0	0	0	0	0	0	0	0	0	0	0	0
LTR	Gypsy	Spsp_ltr-1_family-141	0	0	0	0	0	0	0	0	0	0	0	0	0	0	0	0	0	0	0	0	0	53	0	0	0	0	0	0	0	0	0	0	0	0	155	609	0	88	0	0	0	0	0	0	0	0	0
LTR	Gypsy	Spsp_ltr-1_family-143	0	0	0	0	0	0	0	0	0	0	0	0	0	0	0	0	0	0	0	0	0	0	0	0	0	0	0	0	0	0	724	33	0	498	140	0	0	42	0	0	0	0	0	0	0	0	0
LTR	Gypsy	Spsp_ltr-1_family-147	0	0	0	0	0	0	0	0	0	0	0	0	0	0	0	0	0	0	0	0	0	0	0	0	0	0	226	0	0	0	0	0	0	148	0	0	0	296	2	0	457	0	0	0	0	0	0
LTR	Gypsy	Spsp_ltr-1_family-153	0	0	0	0	0	0	0	0	0	0	0	0	0	0	0	0	0	0	0	0	0	0	101	0	96	0	0	290	107	23	352	430	698	225	45	140	7	6	0	0	0	0	0	0	0	0	0
LTR	Gypsy	Spsp_ltr-1_family-167	0	0	0	0	0	0	0	0	0	0	0	0	0	0	0	0	0	0	0	0	0	0	0	0	0	0	0	0	0	860	0	0	0	0	0	0	0	0	0	0	0	0	0	0	0	0	0
LTR	Gypsy	Spsp_ltr-1_family-168	0	0	0	0	0	0	0	0	0	0	0	0	0	0	0	0	0	0	0	0	0	0	0	0	0	0	0	0	0	0	0	0	0	8	0	0	307	0	0	0	0	0	0	0	0	0	0
LTR	Gypsy	Spsp_ltr-1_family-174	0	0	52	0	0	0	0	0	0	0	0	0	0	0	0	0	0	0	0	0	0	0	0	0	0	0	0	27	197	0	0	499	299	1170	292	967	1090	0	0	75	0	0	0	0	0	0	0
LTR	Gypsy	Spsp_ltr-1_family-176	0	0	0	0	0	0	0	0	0	0	0	0	0	0	0	0	0	0	0	0	0	0	0	0	0	0	0	268	259	0	0	0	0	1208	280	220	176	0	157	0	0	0	0	0	0	0	0
LTR	Gypsy	Spsp_ltr-1_family-183	0	0	0	0	0	0	0	0	0	0	0	0	0	0	0	0	0	81	0	0	0	0	0	0	0	125	0	0	0	0	0	0	0	0	0	0	0	0	0	0	0	0	0	0	0	0	0
LTR	Gypsy	Spsp_ltr-1_family-195	0	0	0	0	0	0	0	0	0	0	0	0	0	0	43	0	0	0	0	0	0	0	0	0	100	0	83	0	217	409	309	652	568	221	183	0	142	387	0	0	161	0	0	0	0	0	0
LTR	Gypsy	Spsp_ltr-1_family-199	0	0	0	0	0	0	0	0	0	0	0	0	0	0	0	0	0	0	0	0	0	0	0	0	0	0	0	0	259	0	132	0	774	0	203	0	0	0	0	0	0	0	0	0	0	0	0
LTR	Gypsy	Spsp_ltr-1_family-203	0	0	0	0	0	0	0	0	0	0	0	0	0	0	0	0	0	0	0	0	0	0	0	0	0	292	0	0	0	0	315	0	0	0	788	0	0	0	0	0	0	0	0	0	0	0	0
LTR	Gypsy	Spsp_ltr-1_family-210	0	0	0	0	0	0	0	0	0	0	0	0	0	0	0	0	0	0	0	0	0	0	30	0	0	0	128	390	0	127	0	175	89	1236	656	1081	695	247	0	0	0	0	0	0	0	0	0
LTR	Gypsy	Spsp_ltr-1_family-212	0	0	0	0	0	0	0	0	0	0	0	0	0	0	0	0	0	0	0	0	0	0	0	0	0	0	0	0	0	0	0	0	13	0	0	0	0	0	0	0	0	0	0	0	0	0	0
LTR	Gypsy	Spsp_ltr-1_family-213	0	0	0	0	0	0	0	0	0	0	0	0	0	0	0	0	0	0	0	0	0	0	0	0	0	0	0	0	0	0	0	0	0	0	0	0	0	5	0	0	0	0	0	0	0	0	0
LTR	Gypsy	Spsp_ltr-1_family-22	0	0	0	0	0	0	0	0	0	0	0	0	0	0	0	0	0	0	0	69	115	0	0	212	342	498	112	0	393	750	0	215	220	160	545	0	0	0	0	0	0	0	0	0	0	0	0
LTR	Gypsy	Spsp_ltr-1_family-224	0	0	0	0	0	0	0	0	0	0	0	0	0	0	0	0	0	0	0	0	0	0	0	0	0	0	0	73	0	122	0	0	0	0	0	0	0	0	0	0	0	0	0	0	0	0	0
LTR	Gypsy	Spsp_ltr-1_family-230	0	0	0	0	0	0	0	0	0	0	0	0	0	0	0	0	0	0	0	0	0	0	0	0	0	0	66	0	0	0	0	0	0	0	0	0	805	0	0	0	0	0	0	0	0	0	0
LTR	Gypsy	Spsp_ltr-1_family-252	0	0	0	0	0	0	0	0	0	0	0	0	0	0	0	0	0	0	0	0	0	0	0	0	0	0	226	33	0	0	0	413	500	676	17	1947	676	3093	36	0	0	0	0	0	0	0	0
LTR	Gypsy	Spsp_ltr-1_family-257	0	0	0	0	0	0	0	0	0	0	0	0	0	0	0	0	0	0	0	0	0	0	0	0	0	0	0	0	0	0	0	295	0	808	0	465	0	0	0	0	0	0	0	0	0	0	0
LTR	Gypsy	Spsp_ltr-1_family-26	0	0	0	0	0	0	0	0	0	0	0	0	0	0	0	0	0	0	0	0	0	0	59	0	0	0	0	112	0	0	0	0	0	131	128	85	0	0	0	89	0	0	0	0	0	0	0
LTR	Gypsy	Spsp_ltr-1_family-266	0	0	0	0	0	0	0	0	0	0	0	0	0	0	0	0	0	0	0	0	0	0	0	0	0	0	0	0	0	0	0	0	0	274	0	0	0	0	0	0	0	0	0	0	0	0	0
LTR	Gypsy	Spsp_ltr-1_family-297	0	0	0	0	0	0	0	0	35	0	0	0	0	0	0	0	0	0	0	0	0	0	0	0	0	0	0	0	0	0	0	0	0	0	0	0	0	0	218	0	0	0	0	0	0	0	0
LTR	Gypsy	Spsp_ltr-1_family-30	0	0	0	0	0	0	0	0	0	0	0	0	0	0	0	0	0	0	0	0	0	57	0	0	0	0	0	0	0	184	0	178	162	3621	0	985	0	409	0	139	0	0	0	0	0	0	0
LTR	Gypsy	Spsp_ltr-1_family-305	0	0	0	0	0	0	0	0	0	0	0	0	0	0	0	0	0	0	0	0	0	0	0	0	0	0	0	148	0	0	316	0	0	0	0	0	0	0	0	0	0	0	0	0	0	0	0
LTR	Gypsy	Spsp_ltr-1_family-307	0	0	0	0	0	0	0	0	0	0	0	0	0	0	0	0	0	0	0	0	0	0	0	0	0	0	0	0	0	0	0	0	28	0	0	0	0	0	0	0	0	0	0	0	0	0	0
LTR	Gypsy	Spsp_ltr-1_family-317	0	0	0	0	0	0	0	0	0	0	0	0	0	0	0	0	0	0	0	0	0	0	0	0	0	0	0	0	0	0	0	0	0	94	24	0	0	0	352	58	177	0	0	0	0	0	0
LTR	Gypsy	Spsp_ltr-1_family-34	0	0	0	0	0	0	0	0	0	0	0	0	0	0	0	0	0	0	0	0	0	0	0	0	0	0	0	0	0	0	0	0	0	0	0	0	0	325	0	0	0	0	0	0	0	0	0
LTR	Gypsy	Spsp_ltr-1_family-342	0	0	0	0	0	0	0	0	0	0	0	0	0	0	0	0	0	0	0	0	0	0	0	0	0	0	0	0	0	0	0	0	0	112	193	0	0	0	0	0	0	0	0	0	0	0	0
LTR	Gypsy	Spsp_ltr-1_family-343	0	0	0	0	0	0	0	0	0	0	0	0	0	0	0	0	0	0	0	0	0	0	0	0	0	163	0	0	0	0	0	0	0	0	0	0	0	0	0	0	0	0	0	0	0	0	0
LTR	Gypsy	Spsp_ltr-1_family-350	0	0	0	0	0	0	0	0	0	0	0	0	0	0	0	0	0	0	0	0	0	0	0	0	0	0	0	0	0	0	0	0	3	0	0	0	0	0	0	0	0	0	0	0	0	0	0
LTR	Gypsy	Spsp_ltr-1_family-362	0	0	0	0	0	0	0	0	0	0	0	0	0	0	0	0	0	0	0	0	0	0	0	0	0	0	0	22	136	0	0	0	9	119	0	0	0	0	40	0	0	0	0	0	0	0	0
LTR	Gypsy	Spsp_ltr-1_family-367	0	0	0	0	0	0	0	0	0	0	0	0	0	0	0	0	0	0	0	0	0	0	0	0	0	0	0	0	0	0	0	0	0	0	124	0	0	0	0	0	0	0	0	0	0	0	0
LTR	Gypsy	Spsp_ltr-1_family-379	0	0	0	0	0	0	0	0	0	0	0	0	0	0	0	0	0	0	0	0	0	0	0	0	0	0	0	0	0	0	0	0	0	0	0	155	0	0	0	0	0	0	0	0	0	0	0
LTR	Gypsy	Spsp_ltr-1_family-38	0	0	0	0	0	0	0	0	0	0	0	0	0	0	0	0	0	0	0	0	0	0	0	0	0	53	0	0	0	0	254	0	0	373	0	0	0	0	0	0	0	0	0	0	0	0	0
LTR	Gypsy	Spsp_ltr-1_family-384	0	0	0	0	0	0	0	0	0	0	0	0	0	0	0	0	0	77	0	0	0	0	0	0	0	0	0	44	72	53	0	197	57	322	0	209	0	0	0	0	0	0	0	0	0	0	0
LTR	Gypsy	Spsp_ltr-1_family-392	0	0	0	0	0	0	0	0	0	0	0	0	0	0	0	0	0	0	0	0	0	0	0	0	0	0	0	0	0	235	0	0	0	533	184	0	0	94	0	0	0	0	0	0	0	0	0
LTR	Gypsy	Spsp_ltr-1_family-4	0	0	0	0	0	0	0	0	0	0	0	0	0	0	0	0	0	0	0	0	152	0	0	251	473	615	264	492	514	4532	0	1804	167	641	0	0	0	0	0	0	0	0	0	0	0	0	0
LTR	Gypsy	Spsp_ltr-1_family-40	0	0	0	0	0	0	0	0	0	0	0	0	0	0	0	0	0	0	0	0	0	0	0	0	0	0	0	0	0	0	0	0	0	0	0	0	100	0	0	0	0	0	0	0	0	0	0
LTR	Gypsy	Spsp_ltr-1_family-403	0	0	0	0	0	0	0	0	0	0	0	0	0	0	0	0	0	0	0	0	0	0	71	0	0	0	91	0	0	0	0	0	0	0	0	0	0	0	0	0	0	0	0	0	0	0	0
LTR	Gypsy	Spsp_ltr-1_family-412	0	0	0	0	0	0	0	0	0	0	0	0	0	0	0	0	0	0	0	0	0	0	0	0	0	0	0	0	169	0	0	0	0	0	0	0	0	0	0	0	0	0	0	0	0	0	0
LTR	Gypsy	Spsp_ltr-1_family-415	0	0	0	0	0	0	0	0	0	0	0	0	0	0	0	0	0	0	0	0	0	0	0	0	0	0	0	0	0	0	0	16	0	0	0	0	0	0	0	0	0	0	0	0	0	0	0
LTR	Gypsy	Spsp_ltr-1_family-417	0	0	0	0	0	0	0	0	0	0	0	0	0	0	0	0	0	0	0	0	0	0	0	0	0	0	0	0	0	0	0	6	0	0	0	0	0	0	0	0	0	0	0	0	0	0	0
LTR	Gypsy	Spsp_ltr-1_family-420	0	0	0	0	0	0	0	0	0	0	0	0	0	0	0	0	0	0	0	0	0	0	0	0	0	0	0	0	0	0	330	0	0	0	0	0	0	0	0	0	0	0	0	0	0	0	0
LTR	Gypsy	Spsp_ltr-1_family-44	0	0	0	0	0	0	0	0	0	0	0	0	0	0	0	0	0	0	0	0	0	0	0	0	0	0	0	0	66	0	0	530	0	0	257	1044	157	26	231	0	0	0	0	0	0	0	0
LTR	Gypsy	Spsp_ltr-1_family-442	0	0	0	0	0	0	0	0	0	0	0	0	0	0	0	0	0	0	0	0	0	0	0	0	0	0	0	103	63	0	37	0	0	9	0	0	0	0	0	0	0	0	0	0	0	0	0
LTR	Gypsy	Spsp_ltr-1_family-457	0	0	0	0	0	0	0	0	0	0	0	0	0	0	66	0	0	0	0	0	0	0	0	0	0	0	0	0	0	0	0	0	0	0	0	0	0	0	0	0	0	0	0	0	0	0	0
LTR	Gypsy	Spsp_ltr-1_family-461	0	0	0	0	0	0	0	0	0	0	0	0	0	0	0	0	0	0	0	0	0	0	0	0	0	0	0	0	33	0	0	0	0	0	0	62	0	0	0	0	0	0	0	0	0	0	0
LTR	Gypsy	Spsp_ltr-1_family-464	0	0	0	0	0	0	0	0	0	0	0	0	0	0	0	0	0	0	0	0	0	0	0	0	16	0	2	47	0	0	0	0	99	0	0	0	0	0	221	0	0	0	0	0	0	0	0
LTR	Gypsy	Spsp_ltr-1_family-481	0	0	0	0	0	0	0	0	0	0	0	0	0	0	0	0	0	0	0	0	0	0	0	0	0	0	0	0	0	0	0	0	20	0	0	0	0	0	0	0	0	0	0	0	0	0	0
LTR	Gypsy	Spsp_ltr-1_family-486	0	0	0	0	0	0	0	0	0	0	0	0	0	0	0	0	0	0	0	0	0	80	143	0	0	0	0	0	0	404	253	850	1554	0	1683	0	0	0	0	0	0	0	0	0	0	0	0
LTR	Gypsy	Spsp_ltr-1_family-488	0	0	0	0	0	0	0	0	0	0	0	0	0	0	0	0	0	0	0	0	0	0	0	0	152	0	0	0	0	0	0	0	0	0	0	40	0	0	0	0	0	0	0	0	0	0	0
LTR	Gypsy	Spsp_ltr-1_family-52	0	0	0	0	0	0	0	0	0	0	0	0	0	0	0	0	0	0	0	0	0	0	0	95	0	0	159	183	382	0	0	183	893	1789	433	1950	328	1444	718	69	0	0	0	0	0	0	0
LTR	Gypsy	Spsp_ltr-1_family-54	0	0	0	0	0	0	0	0	0	0	0	0	0	0	0	0	0	0	0	0	0	0	0	0	0	0	0	77	0	0	97	0	0	0	0	0	0	0	0	0	0	0	0	0	0	0	0
LTR	Gypsy	Spsp_ltr-1_family-62	0	0	0	0	0	0	0	0	0	0	0	0	0	0	0	0	0	0	0	0	0	0	0	0	0	0	0	103	131	0	0	296	124	212	0	0	372	623	0	0	0	0	0	0	0	0	0
LTR	Gypsy	Spsp_ltr-1_family-66	0	0	0	0	0	0	0	0	0	0	0	0	0	0	0	0	0	0	0	0	0	0	0	0	0	0	0	0	0	0	0	400	0	0	0	39	74	0	0	0	0	0	0	0	0	0	0
LTR	Gypsy	Spsp_ltr-1_family-70	37	0	0	0	0	0	0	0	36	0	42	0	42	0	0	0	0	0	0	0	0	0	0	0	0	0	0	0	0	0	0	0	99	0	64	231	31	0	0	0	0	0	0	0	0	0	0
LTR	Gypsy	Spsp_ltr-1_family-8	0	0	0	0	0	0	0	0	0	0	0	0	0	0	0	0	0	0	0	0	0	0	0	0	0	0	0	0	0	112	0	0	0	0	0	0	0	0	0	0	0	0	0	0	0	0	0
LTR	Gypsy	Spsp_ltr-1_family-80	0	0	0	0	0	0	0	0	0	0	0	0	0	0	0	0	0	0	0	0	0	0	0	0	64	0	0	0	0	358	0	610	1113	3414	1800	2416	373	1844	465	237	0	0	0	0	0	0	0
LTR	Gypsy	Spsp_rnd-1_family-159	0	0	0	0	0	0	0	0	0	0	0	0	0	0	0	0	0	0	0	0	128	0	86	0	0	0	0	0	0	0	21	0	0	0	0	0	0	0	0	0	0	0	0	0	0	0	0
LTR	Gypsy	Spsp_rnd-1_family-191	0	0	0	0	0	0	0	0	0	0	0	0	0	0	0	0	0	0	0	0	0	0	122	0	0	0	0	0	245	302	1624	1480	2419	844	582	46	0	0	0	0	0	0	0	0	0	0	0
LTR	Gypsy	Spsp_rnd-1_family-196	0	0	0	0	0	0	0	0	0	0	0	0	0	0	0	0	0	0	0	0	0	0	0	0	0	0	85	1964	880	977	132	1124	808	548	0	0	0	0	0	0	0	0	0	0	0	0	0
LTR	Gypsy	Spsp_rnd-1_family-211	0	0	0	0	0	0	0	0	0	0	0	0	0	0	0	0	0	0	0	0	0	286	0	0	116	0	133	386	220	1356	528	2742	2967	1688	0	3	375	0	2	0	0	0	0	0	0	0	0
LTR	Gypsy	Spsp_rnd-1_family-29	0	0	0	0	0	0	0	0	0	0	0	0	0	0	0	0	37	0	0	0	0	0	0	0	0	0	0	0	0	0	0	0	0	0	0	0	0	0	0	0	0	0	0	0	0	0	0
LTR	Gypsy	Spsp_rnd-1_family-315	0	0	0	0	0	0	0	0	0	0	0	0	0	0	0	0	0	0	0	0	0	0	0	0	0	0	0	0	0	0	155	0	0	0	0	0	0	0	0	0	0	0	0	0	0	0	0
LTR	Gypsy	Spsp_rnd-1_family-327	0	0	0	0	0	0	0	0	0	0	0	0	0	0	0	0	0	0	0	0	0	0	0	112	0	0	16	0	0	0	0	225	0	0	0	0	0	0	0	0	0	0	0	0	0	0	0
LTR	Gypsy	Spsp_rnd-1_family-365	0	0	0	0	0	0	0	0	0	0	0	0	0	0	0	0	0	0	0	0	0	0	0	0	0	0	0	0	138	0	0	0	0	0	0	0	0	0	0	0	0	0	0	0	0	0	0
LTR	Gypsy	Spsp_rnd-1_family-463	0	0	0	0	0	0	0	0	0	0	0	0	0	0	0	0	0	0	0	0	0	0	0	0	0	0	0	0	0	0	0	0	0	0	0	0	58	0	0	0	0	0	0	0	0	0	0
LTR	Gypsy	Spsp_rnd-1_family-480	0	0	0	0	0	0	0	0	0	0	0	0	0	0	0	0	0	0	0	0	0	0	0	0	0	0	122	0	0	0	0	0	0	0	0	0	0	0	0	0	0	0	0	0	0	0	0
LTR	Gypsy	Spsp_rnd-1_family-500	0	0	0	0	0	0	0	0	0	0	0	0	0	0	0	0	0	0	0	0	0	0	0	0	0	0	122	0	0	108	0	0	0	0	732	0	0	0	0	0	0	0	0	0	0	0	0
LTR	Gypsy	Spsp_rnd-1_family-501	0	0	0	0	0	0	0	0	0	0	0	0	0	0	0	0	0	0	0	0	0	0	0	0	0	0	129	0	0	0	373	0	0	129	0	0	0	0	0	0	0	0	0	0	0	0	0
LTR	Gypsy	Spsp_rnd-1_family-547	0	0	0	0	0	0	0	0	0	0	0	0	0	0	0	0	0	0	0	0	0	0	0	0	0	0	0	0	0	0	0	0	0	529	589	0	44	0	0	0	0	0	0	0	0	0	0
LTR	Gypsy	Spsp_rnd-1_family-588	0	0	0	0	0	0	0	0	0	0	0	0	0	0	0	0	0	0	0	0	0	0	0	0	0	0	0	25	0	0	0	41	0	0	140	0	0	0	0	0	0	0	0	0	0	0	0
LTR	Gypsy	Spsp_rnd-1_family-73	0	0	0	0	0	0	0	0	0	0	0	0	0	0	0	0	0	0	0	0	56	0	0	112	0	0	334	690	6396	5074	4682	8963	300	4223	1938	4287	255	478	0	0	0	0	0	0	0	0	0
LTR	Gypsy	Spsp_rnd-1_family-84	0	0	0	0	0	0	0	0	0	0	0	0	0	0	0	0	0	0	0	0	0	0	0	5	0	0	178	345	1433	15	1108	611	486	0	14	67	0	542	0	0	0	0	0	0	0	0	0
LTR	Gypsy	Spsp_rnd-4_family-213	0	0	0	0	0	0	0	0	0	0	0	0	0	0	0	0	0	0	0	0	0	0	0	0	59	0	1	211	0	959	1104	1152	3010	1680	1311	875	659	233	313	0	0	0	0	0	0	0	0
LTR	Gypsy	Spsp_rnd-5_family-1114	0	0	0	0	0	0	0	0	0	0	0	0	0	0	0	0	63	140	0	0	0	0	79	0	0	0	0	0	0	0	0	0	0	0	0	0	0	0	0	0	0	0	0	0	0	0	0
LTR	Gypsy	Spsp_rnd-5_family-114	0	0	0	0	0	0	0	0	0	0	0	0	0	0	0	0	0	0	0	0	0	0	0	79	115	0	0	0	0	60	0	0	0	0	0	0	0	0	0	0	0	0	0	0	0	0	0
LTR	Gypsy	Spsp_rnd-5_family-1646	0	0	0	0	0	0	0	0	0	0	0	0	0	0	0	0	0	0	0	0	0	0	0	0	0	0	1	0	499	274	754	5955	1523	947	914	9	0	0	0	0	0	0	0	0	0	0	0
LTR	Gypsy	Spsp_rnd-5_family-1864	0	0	0	0	0	0	0	0	0	0	0	0	0	0	0	0	0	0	0	0	0	0	0	0	0	0	0	0	0	0	0	32	0	0	0	0	0	0	0	0	0	0	0	0	0	0	0
LTR	Gypsy	Spsp_rnd-5_family-1866	0	0	0	0	0	0	0	0	0	0	0	0	0	0	0	0	0	0	0	0	0	0	0	0	0	0	0	0	0	0	0	499	263	0	493	325	0	0	0	0	0	0	0	0	0	0	0
LTR	Gypsy	Spsp_rnd-5_family-47	0	0	0	0	0	0	0	0	0	0	0	0	0	0	0	0	0	0	0	0	0	0	0	0	0	0	0	0	0	0	0	0	0	0	0	16	0	0	0	0	0	0	0	0	0	0	0
LTR	Gypsy	Spsp_rnd-5_family-57	0	0	0	0	0	0	0	0	0	0	0	0	118	0	0	0	0	93	0	0	0	64	78	0	0	0	0	0	0	0	0	0	0	0	0	0	0	0	0	0	0	0	0	0	0	0	0
LTR	Gypsy	Spsp_rnd-6_family-1404	0	0	0	0	0	0	0	0	0	0	0	0	0	0	0	0	0	0	0	0	0	0	0	0	135	0	0	0	0	0	0	0	0	0	0	0	0	0	0	0	0	0	0	0	0	0	0
LTR	Gypsy	Spsp_rnd-6_family-267	0	0	0	0	0	0	0	0	0	0	73	0	0	0	0	0	0	0	0	0	0	0	0	0	0	0	0	0	71	24	36	108	0	575	316	587	6	0	0	0	0	0	0	0	0	0	0
LTR	Gypsy	Spsp_rnd-6_family-4933	0	0	0	0	0	0	0	0	0	0	0	0	0	0	0	0	0	0	0	0	0	0	0	0	0	0	0	0	568	1341	4155	4186	2990	2747	2623	0	1850	0	0	0	0	0	0	0	0	0	0
LTR	Gypsy	Spsp_rnd-6_family-5016	0	0	0	0	0	0	0	0	0	0	0	0	0	0	0	0	0	0	0	0	0	0	0	0	0	0	0	0	0	408	0	128	84	495	3699	3330	0	265	0	0	0	0	0	0	0	0	0
LTR	Gypsy	Spsp_rnd-6_family-65	0	0	0	0	0	0	0	0	0	0	0	0	0	0	0	0	0	0	0	0	0	0	0	0	0	0	0	0	0	0	0	0	0	77	0	0	0	0	0	0	0	0	0	0	0	0	0
LTR	Gypsy	Spsp_rnd-6_family-671	0	0	0	0	0	0	0	0	0	0	0	0	0	0	0	0	0	0	0	0	0	0	0	0	0	0	0	0	0	285	0	0	0	0	0	512	0	0	0	0	0	0	0	0	0	0	0
LTR	Gypsy	Spsp_rnd-6_family-800	0	0	0	0	0	0	0	0	0	0	0	0	0	0	0	0	0	0	0	0	0	0	0	0	0	112	0	0	0	0	0	311	171	0	0	648	0	0	0	0	0	0	0	0	0	0	0
LTR	Gypsy	Spsp_rnd-6_family-925	0	0	0	0	0	0	0	0	0	0	0	0	0	0	0	0	0	0	0	0	0	0	0	0	93	0	0	0	0	0	0	0	0	58	0	0	0	0	0	0	0	0	0	0	0	0	0
LTR	Gypsy	WpumI_rnd-1_family-69	0	0	0	0	0	0	0	0	0	0	0	0	0	0	0	0	0	0	964	0	0	266	88	0	7320	27	87	0	72	178	1094	840	1363	922	0	174	0	0	0	0	0	0	0	0	0	0	0
LTR	Gypsy	WpumI_rnd-5_family-1418	0	0	0	0	0	0	0	0	0	0	0	0	0	0	0	0	0	0	0	0	0	0	0	7	206	65	561	688	0	1726	2233	2738	4164	3650	3336	2837	538	368	2	0	0	0	0	0	0	0	0
LTR	Gypsy	WpumI_rnd-5_family-650	0	0	0	0	0	0	0	0	0	0	0	0	0	0	0	0	0	0	0	0	0	0	0	91	0	74	0	101	468	340	492	30	168	346	0	0	0	0	0	0	0	0	0	0	0	0	0
LTR	Gypsy	WpumI_rnd-5_family-983	0	0	0	0	0	0	0	0	0	0	0	0	0	0	0	0	0	0	76	0	0	0	0	0	0	0	0	0	0	0	0	38	0	40	317	218	0	0	0	0	0	0	0	0	0	0	0
LTR	Gypsy	WpumI_rnd-6_family-2186	0	0	0	0	0	0	0	0	0	0	0	0	0	0	0	0	0	0	0	0	0	0	0	0	0	0	0	0	0	0	0	0	0	0	3	0	0	0	0	0	0	0	0	0	0	0	0
LTR	Gypsy	WpumI_rnd-6_family-331	0	0	0	0	0	0	0	0	0	0	0	0	0	0	85	0	0	0	0	91	0	147	0	275	1643	134	110	371	148	1332	633	1046	1129	1954	120	138	0	0	0	0	0	0	0	0	0	0	0
LTR	Gypsy	WpumU_rnd-4_family-211	0	0	0	0	0	0	0	0	0	0	0	0	0	0	0	0	0	0	0	0	0	0	0	0	0	0	0	0	114	0	0	0	0	0	0	0	0	0	0	0	0	0	0	0	0	0	0
LTR	Gypsy	WpumU_rnd-4_family-360	0	0	0	0	0	0	0	0	0	0	0	0	0	0	0	0	0	0	0	0	0	0	0	0	0	0	0	0	110	110	0	1074	298	1016	1109	0	0	0	0	0	0	0	0	0	0	0	0
LTR	Gypsy	WpumU_rnd-5_family-434	0	0	0	0	0	0	32	0	0	0	0	0	0	0	0	0	0	55	0	0	0	0	0	0	107	0	0	1148	2139	1700	6208	19488	4201	6084	157	295	578	27	0	307	0	0	0	0	0	0	0
LTR	Gypsy	WpumU_rnd-6_family-2819	0	0	0	0	0	0	0	0	0	0	0	72	0	0	396	0	142	633	0	0	158	0	0	0	32	0	0	0	0	0	0	0	0	0	0	0	0	0	0	0	0	0	0	0	0	0	0
[truncated: 3 more columns]

## Sheet: Spsp-Gypsy
Rclass	Rfam	Rname	[0;1[	[1;2[	[2;3[	[3;4[	[4;5[	[5;6[	[6;7[	[7;8[	[8;9[	[9;10[	[10;11[	[11;12[	[12;13[	[13;14[	[14;15[	[15;16[	[16;17[	[17;18[	[18;19[	[19;20[	[20;21[	[21;22[	[22;23[	[23;24[	[24;25[	[25;26[	[26;27[	[27;28[	[28;29[	[29;30[	[30;31[	[31;32[	[32;33[	[33;34[	[34;35[	[35;36[	[36;37[	[37;38[	[38;39[	[39;40[	[40;41[	[41;42[	[42;43[	[43;44[	[44;45[	[45;46[	[46;47[
LTR	Gypsy	Abak_rnd-6_family-300	0	0	0	0	0	0	0	0	0	0	0	0	0	0	0	0	0	0	0	0	0	0	0	0	0	0	0	240	30	0	49	0	45	782	1003	1236	2029	4666	1904	586	0	0	0	50	0	0	0
LTR	Gypsy	chalcidoidea_Gypsy-1_NG-I	0	0	0	0	0	0	0	0	0	0	0	0	0	0	0	0	0	0	0	0	0	0	0	104	0	0	0	0	0	0	0	0	0	0	0	0	0	0	0	0	0	0	0	0	0	0	0
LTR	Gypsy	chalcidoidea_Gypsy11-NVi_I	0	0	0	0	0	0	0	0	0	0	0	0	0	0	0	0	0	0	0	0	0	0	0	0	0	0	0	0	0	0	0	0	0	0	0	0	0	0	0	0	399	0	0	0	0	0	0
LTR	Gypsy	chalcidoidea_Gypsy12-NVi_I	0	0	0	0	0	0	0	0	0	0	0	0	0	0	0	0	0	0	0	0	0	0	0	0	0	0	0	0	0	0	70	0	83	0	1430	898	4029	3298	3724	1475	0	0	0	0	0	0	0
LTR	Gypsy	chalcidoidea_Gypsy12-NVi_LTR	0	0	0	0	0	0	0	0	0	0	0	0	0	0	0	0	0	0	0	0	0	0	0	0	0	0	0	0	0	0	0	0	0	0	0	0	0	479	0	0	0	0	0	0	0	0	0
LTR	Gypsy	chalcidoidea_Gypsy15-NVi_I	0	0	0	0	0	0	0	0	0	0	0	0	0	0	0	0	0	0	0	0	0	0	0	0	0	0	0	0	0	0	0	0	0	0	0	89	0	0	0	0	0	0	0	0	0	0	0
LTR	Gypsy	chalcidoidea_Gypsy-16-I_NVi	0	0	0	0	0	0	0	0	0	0	0	0	0	0	0	0	0	0	0	0	0	0	0	0	0	0	0	0	0	0	0	0	46	0	149	0	79	0	258	0	0	0	0	0	0	0	0
LTR	Gypsy	chalcidoidea_Gypsy-17-I_NVi	0	0	0	0	0	0	0	0	0	0	0	0	0	0	0	0	0	0	50	0	0	0	0	0	216	0	0	0	0	0	0	0	0	0	86	1	0	0	0	139	0	0	0	0	0	0	0
LTR	Gypsy	chalcidoidea_Gypsy-18-I_NVi	0	0	0	0	0	0	0	0	0	0	0	0	0	0	0	0	0	0	0	0	0	0	0	0	0	0	198	0	0	0	0	77	50	9	604	612	711	202	1385	400	0	0	0	19	0	0	0
LTR	Gypsy	chalcidoidea_Gypsy-19-I_NVi	0	0	0	0	0	0	0	0	0	0	0	0	0	0	0	0	0	0	0	0	0	0	0	0	0	0	0	0	0	0	0	0	0	0	0	0	0	0	8	0	0	0	0	0	0	0	0
LTR	Gypsy	chalcidoidea_Gypsy-20-I_NVi	0	0	0	0	0	0	0	0	0	0	0	0	0	0	0	0	0	0	0	0	0	0	0	0	66	0	0	0	0	0	0	0	0	0	0	0	28	360	0	0	0	67	0	0	0	0	0
LTR	Gypsy	chalcidoidea_Gypsy-21-I_NVi	0	0	0	0	0	0	0	0	0	0	0	0	0	0	0	0	0	0	0	0	0	0	0	0	0	0	0	0	0	0	0	0	0	0	0	0	0	828	0	675	845	0	536	0	0	0	0
LTR	Gypsy	chalcidoidea_Gypsy-22-I_NVi	0	0	0	0	0	0	0	0	0	0	0	0	0	0	0	0	0	0	0	0	0	0	0	0	0	0	0	0	0	0	0	144	0	0	0	525	0	66	4	41	0	0	0	0	0	0	0
LTR	Gypsy	chalcidoidea_Gypsy-23-I_NVi	0	0	0	0	0	0	0	0	0	0	0	0	0	0	0	0	0	0	0	0	0	0	0	0	0	67	0	0	0	102	142	148	144	33	85	636	74	238	149	257	148	0	0	0	0	0	0
LTR	Gypsy	chalcidoidea_Gypsy-24-I_NVi	0	0	0	0	0	0	0	0	0	0	0	0	0	0	0	0	0	0	0	0	0	0	0	0	0	0	0	0	0	22	0	0	418	116	0	111	0	178	0	47	0	0	0	0	0	0	0
LTR	Gypsy	chalcidoidea_Gypsy-25-I_NVi	0	0	0	0	0	0	0	0	0	0	0	0	0	0	0	0	0	0	0	0	0	0	0	0	0	0	0	0	0	0	0	0	0	0	0	0	0	1375	607	0	31	282	0	0	0	0	0
LTR	Gypsy	chalcidoidea_Gypsy-26-I_NVi	0	0	0	0	0	0	0	0	62	0	0	0	0	0	0	0	0	53	0	0	0	0	0	0	0	0	0	0	0	0	0	0	4	0	179	0	0	134	66	2	0	0	117	0	0	0	0
LTR	Gypsy	chalcidoidea_Gypsy-27-I_NVi	0	0	0	0	0	0	0	0	0	0	0	0	0	0	0	0	0	0	0	0	0	0	0	0	0	0	0	0	0	0	0	0	88	0	0	0	0	0	647	564	0	0	0	0	0	0	0
LTR	Gypsy	chalcidoidea_Gypsy-28-I_NVi	0	0	0	0	0	0	0	0	0	0	0	0	0	0	0	0	0	0	0	0	0	0	0	0	0	0	0	0	0	0	0	163	0	0	0	0	0	0	34	0	195	0	566	0	136	0	0
LTR	Gypsy	chalcidoidea_Gypsy-29-I_NVi	0	0	0	0	0	0	0	0	0	0	0	0	0	0	0	0	0	0	0	0	0	0	0	0	0	0	0	0	0	0	0	0	0	0	0	0	0	0	503	26	0	0	2	0	0	0	0
LTR	Gypsy	chalcidoidea_Gypsy-30-I_NVi	0	0	0	0	0	0	0	0	0	0	0	0	0	0	0	0	0	0	0	0	0	0	0	0	0	0	0	0	0	0	0	0	0	0	0	0	699	2	0	5	0	0	0	0	0	0	0
LTR	Gypsy	chalcidoidea_Gypsy-31-I_NVi	0	0	0	0	0	0	0	0	0	0	0	0	0	0	0	0	0	0	0	0	0	0	0	0	0	0	0	0	0	0	0	188	0	126	0	0	0	0	0	0	0	0	0	0	0	0	0
LTR	Gypsy	chalcidoidea_Gypsy-32-I_NVi	0	0	0	0	0	0	0	0	0	0	0	0	0	0	0	0	0	0	0	0	0	0	0	0	0	0	0	0	0	0	0	0	0	0	0	0	0	248	577	1405	697	0	0	0	0	0	0
LTR	Gypsy	chalcidoidea_Gypsy-33-I_NVi	0	0	0	0	0	0	0	0	0	0	0	0	0	0	0	0	0	0	0	0	0	0	0	0	0	0	0	0	0	0	0	0	0	0	309	36	0	380	0	0	0	0	0	0	0	0	0
LTR	Gypsy	chalcidoidea_Gypsy-35_NVi-I	0	0	0	0	0	0	0	0	0	0	0	0	0	0	0	0	0	0	0	0	0	0	0	0	0	0	0	0	0	0	595	0	0	1308	76	0	0	0	0	0	0	0	0	0	0	0	0
LTR	Gypsy	chalcidoidea_Gypsy-36_NVi-I	0	0	0	0	0	0	0	0	0	0	0	0	0	0	0	0	0	0	0	0	0	0	0	0	0	33	0	0	0	96	165	56	185	29	80	279	766	52	0	0	0	0	0	0	0	0	0
LTR	Gypsy	chalcidoidea_Gypsy-37_NVi-I	0	0	0	0	0	0	0	0	0	0	0	0	0	0	0	0	0	0	0	0	0	0	0	0	0	0	18	0	0	0	0	0	0	0	0	0	18	0	0	0	0	0	59	0	0	0	0
LTR	Gypsy	chalcidoidea_Gypsy-38_NVi-I	0	0	0	0	0	0	0	0	0	0	0	0	0	0	0	0	0	0	0	0	0	0	0	0	0	82	83	154	0	0	0	0	0	0	0	0	112	0	220	0	0	20	140	0	0	0	0
LTR	Gypsy	chalcidoidea_Gypsy-38_NVi-LTR	0	0	0	0	0	0	0	0	0	0	0	0	0	0	0	0	0	0	0	20	16	0	0	0	51	0	29	0	0	27	82	143	104	0	0	105	0	0	0	0	0	0	0	0	0	0	0
LTR	Gypsy	chalcidoidea_Gypsy4-NVi_I	0	0	0	0	0	0	0	0	0	0	0	0	0	0	0	0	0	0	0	0	0	0	0	0	0	0	0	0	0	0	0	0	0	0	0	679	1322	3921	437	0	0	314	0	0	0	0	0
LTR	Gypsy	chalcidoidea_Gypsy5-NVi_I	0	0	0	0	0	0	0	0	0	0	0	0	0	0	0	0	0	0	0	0	0	0	0	0	61	0	0	0	0	155	303	253	491	0	1669	99	3652	3273	1179	708	1397	2063	5538	102	0	0	0
LTR	Gypsy	Ekon_ltr-1_family-24	0	0	0	0	0	0	0	0	0	0	1601	902	790	0	0	0	0	0	0	909	0	0	0	0	0	0	0	3069	828	1010	2470	840	2860	1633	1685	2565	597	426	0	0	0	0	0	0	0	0	0
LTR	Gypsy	Ekon_rnd-1_family-51	0	0	0	0	0	0	0	0	0	0	0	0	0	0	0	0	0	0	0	0	0	0	0	0	129	121	0	0	0	0	806	831	2194	7313	12002	2832	1836	1939	1459	2293	4	0	0	0	0	0	0
LTR	Gypsy	Ptri_ltr-1_family-146	0	0	0	3500	3870	648	0	0	0	0	0	0	0	0	0	0	0	0	0	0	0	0	0	0	0	0	0	0	0	0	0	0	0	77	893	399	4539	6407	1716	232	0	214	5	171	0	0	0
LTR	Gypsy	Ptri_ltr-1_family-149	0	0	0	0	0	0	0	0	0	0	0	0	0	0	0	0	0	0	0	0	0	0	0	0	0	110	0	0	0	0	0	0	0	0	0	0	0	0	0	0	0	0	0	0	0	0	0
LTR	Gypsy	Ptri_ltr-1_family-159	0	0	0	0	0	0	0	0	0	0	0	61	0	0	0	0	0	66	188	97	28	0	169	82	165	308	0	11	92	0	44	0	0	156	0	0	435	261	0	0	0	0	0	0	0	0	0
LTR	Gypsy	Ptri_ltr-1_family-162	0	0	0	0	0	0	0	0	0	0	0	0	0	0	0	0	0	0	0	0	0	0	0	0	0	0	0	0	0	0	0	0	55	2	60	29	55	48	179	0	0	0	0	0	0	0	0
LTR	Gypsy	Ptri_ltr-1_family-178	0	0	0	0	0	0	0	0	0	0	0	0	0	0	0	0	0	0	0	0	0	0	0	0	0	0	0	0	0	39	0	0	0	0	0	0	0	0	160	0	0	35	19	0	0	0	0
LTR	Gypsy	Ptri_ltr-1_family-18	0	0	0	0	0	0	0	0	0	0	0	0	0	0	0	0	0	0	109	0	0	0	0	89	0	0	0	0	0	0	0	0	135	0	0	0	0	0	0	0	0	0	0	0	0	0	0
LTR	Gypsy	Ptri_ltr-1_family-191	0	0	0	0	0	0	0	0	0	0	0	0	0	0	0	0	0	0	0	0	0	0	0	0	0	0	0	0	0	0	0	0	112	0	0	0	128	0	0	0	0	0	0	0	0	0	0
LTR	Gypsy	Ptri_ltr-1_family-193	0	0	0	0	0	0	0	0	0	0	0	0	0	0	0	0	0	0	0	0	0	0	0	0	0	0	0	0	0	0	0	0	0	0	0	0	0	0	0	0	65	0	0	0	0	0	0
LTR	Gypsy	Ptri_ltr-1_family-199	0	0	0	0	0	0	0	0	0	0	0	0	0	0	0	0	70	0	2	0	134	24	81	0	202	227	365	363	352	247	283	916	345	270	0	197	114	0	0	0	0	0	0	0	0	0	0
LTR	Gypsy	Ptri_ltr-1_family-203	0	0	0	0	0	0	0	4243	0	0	0	0	0	0	0	0	0	108	0	0	0	0	0	0	0	0	0	0	0	0	0	0	298	1806	2769	0	369	259	0	0	0	0	0	0	0	0	0
LTR	Gypsy	Ptri_ltr-1_family-207	0	0	0	0	0	0	0	0	0	0	0	0	0	52	0	0	0	0	0	0	0	0	0	0	0	0	0	0	0	0	139	0	0	0	0	0	0	0	0	0	0	0	0	0	0	0	0
LTR	Gypsy	Ptri_ltr-1_family-208	0	0	0	0	0	0	0	0	0	0	0	0	0	0	0	0	0	0	0	0	0	0	0	70	0	71	0	0	0	0	0	0	0	0	0	0	0	0	0	0	0	0	0	0	0	0	0
LTR	Gypsy	Ptri_ltr-1_family-213	0	0	0	0	0	0	0	0	0	0	0	0	0	0	0	0	0	0	0	0	0	0	64	0	23	0	0	0	0	0	0	0	0	0	0	0	0	0	0	0	0	0	0	0	0	0	0
LTR	Gypsy	Ptri_ltr-1_family-217	0	0	0	0	0	0	0	0	0	0	0	0	0	0	0	0	0	0	0	0	0	0	0	0	0	0	0	0	0	0	0	0	0	0	7	59	25	104	0	0	0	0	0	0	0	0	0
LTR	Gypsy	Ptri_ltr-1_family-222	0	0	0	0	0	0	0	0	0	0	0	0	0	0	0	0	0	0	0	0	0	0	0	0	0	0	0	0	0	0	0	0	0	0	60	0	0	0	0	70	0	0	0	0	0	0	0
LTR	Gypsy	Ptri_ltr-1_family-228	0	0	0	0	0	0	0	0	0	0	0	0	0	0	0	0	0	0	0	0	0	0	0	0	0	0	0	0	0	0	0	0	0	339	0	0	0	0	0	0	0	0	0	0	0	0	0
LTR	Gypsy	Ptri_ltr-1_family-231	0	0	0	0	0	0	0	0	0	0	0	0	0	0	0	0	0	0	0	0	0	0	0	0	0	0	0	0	0	0	0	0	0	0	0	0	0	1022	0	0	0	0	0	0	0	0	0
LTR	Gypsy	Ptri_ltr-1_family-24	0	0	0	0	0	0	0	0	0	0	0	0	0	0	0	0	0	0	0	0	0	0	0	0	0	0	0	0	0	71	0	0	0	278	0	0	0	0	0	0	0	0	0	0	0	0	0
LTR	Gypsy	Ptri_ltr-1_family-243	0	0	0	0	0	0	0	0	0	0	54	0	0	31	0	0	53	0	0	0	60	0	0	0	0	0	0	0	0	0	0	0	0	0	0	0	0	28	0	0	0	0	0	0	0	0	0
LTR	Gypsy	Ptri_ltr-1_family-252	0	0	0	0	0	0	0	0	0	0	0	0	0	0	0	0	0	0	0	0	0	0	0	0	0	0	0	0	0	0	0	0	0	0	0	0	64	0	0	0	0	0	0	0	0	0	0
LTR	Gypsy	Ptri_ltr-1_family-257	0	0	0	0	0	0	0	0	0	0	0	0	0	0	0	0	938	3606	106	2293	0	0	0	0	0	0	0	0	0	0	0	0	142	0	0	0	1985	0	3123	9061	16	0	0	0	0	0	0
LTR	Gypsy	Ptri_ltr-1_family-261	0	0	0	0	0	0	0	0	0	0	0	80	0	0	0	159	81	0	68	0	15	151	0	12	0	0	15	74	0	0	0	0	0	0	0	0	0	744	17	0	0	0	0	0	0	0	0
LTR	Gypsy	Ptri_ltr-1_family-263	0	0	0	0	0	0	0	0	0	0	0	0	0	0	0	0	0	0	0	0	0	0	0	0	0	0	0	0	0	0	0	0	0	0	0	564	0	0	0	0	1983	0	0	0	0	0	0
LTR	Gypsy	Ptri_ltr-1_family-264	0	0	0	0	0	0	0	0	0	0	0	0	0	0	0	0	0	0	0	0	0	0	0	0	0	0	0	0	0	0	0	0	0	0	0	0	0	0	202	0	0	0	0	0	0	0	0
LTR	Gypsy	Ptri_ltr-1_family-269	0	0	0	0	0	0	0	0	0	0	0	0	0	0	0	0	0	0	0	0	0	0	0	0	0	0	0	7	0	0	0	0	0	0	0	0	0	0	0	0	0	0	0	0	0	0	0
LTR	Gypsy	Ptri_ltr-1_family-271	0	0	0	0	0	0	0	0	0	0	0	0	0	0	0	0	0	0	0	0	0	0	0	0	0	0	0	0	0	0	0	0	50	0	0	39	0	0	0	0	0	3	0	0	0	0	0
LTR	Gypsy	Ptri_ltr-1_family-275	0	0	0	0	0	0	0	0	0	0	0	0	0	0	0	0	0	63	0	0	0	0	0	0	0	0	0	0	16	0	0	0	0	0	0	0	0	19	0	0	0	0	0	0	0	0	0
LTR	Gypsy	Ptri_ltr-1_family-285	0	0	0	0	0	0	0	0	0	0	0	0	0	0	0	0	0	0	0	0	0	0	0	0	0	0	0	0	0	0	20	0	0	0	0	0	0	0	0	0	0	0	0	0	0	0	0
LTR	Gypsy	Ptri_ltr-1_family-295	0	0	0	0	0	0	0	0	0	0	0	0	0	0	0	0	0	0	0	0	0	0	0	0	0	25	0	0	0	0	0	0	0	0	0	514	514	0	0	0	63	0	0	0	0	0	0
LTR	Gypsy	Ptri_ltr-1_family-297	0	0	0	0	0	0	0	0	0	0	0	0	0	0	0	0	0	0	0	0	0	0	0	0	0	0	0	0	0	0	0	0	0	0	0	0	0	0	0	1102	0	0	0	0	0	0	0
LTR	Gypsy	Ptri_ltr-1_family-301	0	0	0	0	0	0	0	0	0	0	0	0	0	0	0	0	0	0	0	0	0	0	0	0	0	0	0	0	0	0	0	0	0	0	0	84	110	11	602	945	99	11	0	0	0	0	0
LTR	Gypsy	Ptri_ltr-1_family-309	0	0	0	0	0	0	0	0	0	0	0	0	0	0	0	0	0	0	0	0	0	0	0	0	0	0	0	1	0	0	0	0	0	0	0	0	0	0	0	0	4	0	0	0	0	0	0
LTR	Gypsy	Ptri_ltr-1_family-310	0	0	0	0	0	0	0	0	0	0	0	0	0	0	0	0	0	0	0	63	0	0	0	8	0	0	21	126	0	14	0	0	0	0	0	0	0	0	0	0	0	0	0	0	0	0	0
LTR	Gypsy	Ptri_ltr-1_family-316	0	0	0	0	0	0	0	0	0	0	0	0	0	0	0	0	0	0	0	0	0	0	0	0	0	0	0	0	0	0	0	0	0	0	0	0	34	0	0	0	0	0	0	0	0	0	0
LTR	Gypsy	Ptri_ltr-1_family-320	0	0	0	0	0	0	0	0	0	0	0	0	0	0	0	0	0	0	0	0	0	0	0	0	0	0	0	12	0	0	0	0	0	0	0	0	0	0	0	0	0	0	0	0	0	0	0
LTR	Gypsy	Ptri_ltr-1_family-322	0	0	0	0	0	0	0	0	0	0	0	104	0	71	0	116	12	0	0	0	28	0	0	0	0	0	0	145	0	0	0	0	0	0	0	0	0	0	0	0	0	0	0	0	0	0	0
LTR	Gypsy	Ptri_ltr-1_family-348	0	0	0	0	0	0	0	0	0	0	0	0	0	0	0	0	0	0	0	0	0	0	0	55	0	0	0	0	0	0	0	0	0	0	0	0	0	0	0	0	0	0	0	0	0	0	0
LTR	Gypsy	Ptri_ltr-1_family-365	0	0	0	0	0	0	0	0	0	0	0	0	0	0	0	0	0	0	0	0	0	0	0	0	0	0	0	0	0	107	0	0	0	0	0	26	0	0	0	0	0	0	0	0	0	0	0
LTR	Gypsy	Ptri_ltr-1_family-380	0	0	0	0	0	0	0	0	0	0	0	0	0	0	0	0	0	0	0	0	0	0	0	0	0	0	0	244	0	0	0	0	0	0	0	0	0	289	0	0	0	0	0	0	0	0	0
LTR	Gypsy	Ptri_ltr-1_family-383	0	0	0	0	127	500	0	182	0	0	0	0	0	0	0	0	0	0	0	0	0	0	0	0	0	0	0	0	0	0	0	0	0	0	0	0	0	0	0	0	0	0	0	0	0	0	0
LTR	Gypsy	Ptri_ltr-1_family-393	0	0	0	0	0	0	0	0	0	0	0	0	0	0	0	0	0	0	0	0	0	0	0	0	0	0	82	0	136	2	25	0	6	84	0	147	3	364	225	166	149	129	3	0	0	0	0
LTR	Gypsy	Ptri_ltr-1_family-394	0	0	0	0	0	0	0	0	0	0	0	0	0	0	0	0	0	0	0	0	0	0	0	0	0	0	0	0	0	0	0	140	0	0	0	0	0	0	0	0	0	0	0	0	0	0	0
LTR	Gypsy	Ptri_ltr-1_family-395	0	0	0	0	0	0	0	0	0	0	0	0	0	0	0	0	0	0	0	0	0	0	0	0	0	0	0	0	0	0	0	172	0	0	0	0	0	0	0	0	0	0	0	0	0	0	0
LTR	Gypsy	Ptri_ltr-1_family-398	0	0	0	0	0	0	0	0	0	0	0	0	0	0	0	0	0	0	0	101	73	19	0	28	76	219	640	1130	1072	494	0	88	0	20	0	0	0	0	0	0	0	0	0	0	0	0	0
LTR	Gypsy	Ptri_ltr-1_family-406	0	0	0	0	0	0	0	0	0	0	0	0	62	39	0	54	30	0	0	0	0	0	0	0	0	0	0	0	0	0	0	0	0	0	0	0	0	0	0	0	0	0	0	0	0	0	0
LTR	Gypsy	Ptri_ltr-1_family-411	0	0	0	0	0	0	0	0	0	0	0	0	0	0	0	0	0	0	0	0	0	0	0	0	0	0	0	0	0	0	0	163	0	0	0	0	0	93	0	0	0	0	0	0	0	0	0
LTR	Gypsy	Ptri_ltr-1_family-414	0	0	0	0	0	0	0	0	0	0	0	23	0	0	0	0	0	0	0	0	0	0	0	0	0	0	0	0	0	0	0	0	0	0	0	0	0	0	0	0	0	0	0	0	0	0	0
LTR	Gypsy	Ptri_ltr-1_family-426	0	0	0	0	0	0	0	0	0	0	0	0	0	0	0	0	0	0	0	0	0	0	0	0	17	0	32	0	0	0	0	0	0	0	0	0	0	0	0	0	0	0	0	0	0	0	0
LTR	Gypsy	Ptri_ltr-1_family-429	0	0	80	0	74	240	0	81	0	0	0	0	0	0	0	0	0	0	0	0	0	0	0	0	0	0	0	0	0	0	0	70	0	0	0	0	0	0	0	0	0	0	0	0	0	0	0
LTR	Gypsy	Ptri_ltr-1_family-443	0	0	0	0	0	0	0	0	0	0	0	0	61	0	0	40	0	0	0	0	0	0	0	0	0	0	0	0	0	0	0	0	0	0	0	0	0	0	0	0	0	0	0	0	0	0	0
LTR	Gypsy	Ptri_ltr-1_family-454	0	0	0	0	0	0	0	0	0	0	0	0	0	0	0	0	0	0	0	0	0	0	0	0	0	0	0	0	0	136	0	0	0	134	0	0	0	0	0	270	225	0	0	0	0	0	0
LTR	Gypsy	Ptri_ltr-1_family-465	0	0	0	0	0	0	0	0	0	0	0	0	0	0	0	0	0	0	0	0	0	0	0	0	0	0	0	0	0	0	0	0	2	6	2	2	2	8	0	0	0	0	0	0	0	0	0
LTR	Gypsy	Ptri_ltr-1_family-47	0	0	0	0	0	0	0	0	0	0	0	0	0	0	0	0	0	0	0	0	0	0	0	0	0	0	0	0	0	83	0	0	0	253	0	575	3106	1533	560	3392	914	1893	0	110	0	0	0
LTR	Gypsy	Ptri_ltr-1_family-472	0	0	0	0	0	0	0	0	0	0	0	0	0	0	0	0	0	0	0	0	0	0	0	0	0	0	0	0	0	0	0	0	0	0	0	0	0	79	69	104	0	0	0	0	0	0	0
LTR	Gypsy	Ptri_ltr-1_family-476	0	0	0	0	0	0	0	0	44	0	20	247	0	0	0	0	0	0	0	0	0	0	0	0	0	0	0	0	0	0	0	0	0	0	0	0	0	0	0	0	0	0	0	0	0	0	0
LTR	Gypsy	Ptri_ltr-1_family-48	0	0	0	0	0	0	0	0	0	25	20	0	61	0	75	27	22	27	8	0	4	74	0	0	32	0	62	0	205	0	0	0	0	0	84	0	0	0	0	0	0	0	0	0	0	0	0
LTR	Gypsy	Ptri_ltr-1_family-481	0	0	0	0	0	0	0	0	0	0	0	0	0	0	0	0	0	0	0	0	0	0	0	0	0	0	0	0	0	0	0	0	0	242	0	0	0	0	0	0	0	0	0	0	0	0	0
LTR	Gypsy	Ptri_ltr-1_family-483	0	0	0	0	0	0	0	0	0	0	0	0	0	0	0	0	0	0	0	0	0	0	0	0	0	0	89	48	0	0	0	0	0	0	0	0	0	0	0	0	0	0	0	0	0	0	0
LTR	Gypsy	Ptri_ltr-1_family-49	0	0	0	0	0	0	0	0	0	0	0	0	0	0	0	0	0	0	0	0	0	0	0	0	0	0	0	0	0	0	0	0	485	0	0	0	0	0	0	0	0	0	0	0	0	0	0
LTR	Gypsy	Ptri_ltr-1_family-490	0	0	0	0	0	0	160	0	0	0	0	0	0	609	0	0	0	0	0	0	0	0	0	0	0	0	0	0	0	0	1206	0	0	0	0	0	0	0	0	0	0	0	0	0	0	0	0
LTR	Gypsy	Ptri_ltr-1_family-492	0	0	0	0	0	0	19	0	0	0	0	0	0	0	56	0	0	3	0	0	99	0	0	0	0	0	0	0	0	0	0	0	0	0	0	0	0	0	0	0	0	0	0	0	0	0	0
LTR	Gypsy	Ptri_ltr-1_family-504	0	0	0	0	0	0	0	0	0	0	0	0	0	0	0	0	0	0	0	0	0	0	0	0	0	0	0	0	0	0	0	0	0	0	0	0	0	31	0	0	0	0	0	0	0	0	0
LTR	Gypsy	Ptri_ltr-1_family-509	0	0	0	0	0	0	0	0	0	0	0	0	0	0	0	0	0	0	0	0	0	0	0	0	0	0	0	0	0	0	0	0	0	336	0	0	174	0	0	0	0	0	0	0	0	0	0
LTR	Gypsy	Ptri_ltr-1_family-510	0	0	0	0	0	0	0	0	0	0	0	0	0	0	0	0	0	0	0	0	0	0	0	0	0	82	0	0	0	0	1414	1058	0	703	0	377	0	142	612	0	79	0	0	0	0	0	0
LTR	Gypsy	Ptri_ltr-1_family-521	0	0	0	0	0	0	0	0	0	0	0	0	0	0	0	0	0	0	0	0	0	0	0	0	116	0	0	0	0	0	0	271	0	0	0	0	0	0	0	0	0	0	0	0	0	0	0
LTR	Gypsy	Ptri_ltr-1_family-523	0	0	0	0	0	0	0	0	0	0	0	0	0	0	0	0	0	0	0	0	0	0	0	0	0	0	0	0	0	0	0	0	0	0	0	0	113	0	0	0	0	0	0	0	0	0	0
LTR	Gypsy	Ptri_ltr-1_family-530	3	0	0	0	0	0	0	0	0	0	0	0	0	0	0	0	0	0	0	0	0	0	9	0	0	0	0	0	0	0	0	0	0	0	0	0	0	0	0	0	0	0	0	0	0	0	0
LTR	Gypsy	Ptri_ltr-1_family-556	0	0	0	0	0	0	0	0	0	0	0	0	0	0	0	0	0	0	0	0	0	0	0	0	0	0	0	0	0	0	0	0	0	0	0	265	0	139	0	0	0	0	0	0	0	0	0
LTR	Gypsy	Ptri_ltr-1_family-567	0	0	0	0	0	0	0	0	0	0	0	0	0	0	0	0	0	0	0	0	0	0	0	0	0	0	0	0	0	0	84	0	0	0	0	0	0	0	0	0	190	320	0	0	0	589	0
LTR	Gypsy	Ptri_ltr-1_family-58	0	0	0	0	0	0	0	0	0	0	0	0	0	0	0	0	0	0	0	0	0	0	0	0	0	0	0	45	0	357	0	584	0	0	0	0	0	217	0	0	0	0	0	0	0	0	0
LTR	Gypsy	Ptri_ltr-1_family-61	0	0	2719	4402	0	0	0	0	0	0	0	0	0	0	0	0	0	0	0	0	0	0	0	0	0	0	0	0	0	0	0	0	0	0	416	0	0	285	2661	42	827	2	0	0	0	0	0
LTR	Gypsy	Ptri_ltr-1_family-68	0	0	0	0	0	0	0	0	66	0	69	0	0	0	0	0	0	0	0	0	0	0	86	0	0	47	24	0	0	21	0	154	0	131	0	0	0	33	1953	84	0	8	0	0	0	0	0
LTR	Gypsy	Ptri_ltr-1_family-70	0	0	0	0	0	0	0	0	0	0	0	0	0	0	0	0	0	0	0	0	0	0	0	0	0	0	0	0	0	0	0	0	0	0	0	0	3580	3708	146	0	0	0	0	0	0	0	0
LTR	Gypsy	Ptri_ltr-1_family-72	0	0	0	0	0	0	0	0	0	0	0	0	0	0	0	0	0	0	0	0	0	0	0	0	0	0	0	0	0	0	0	0	0	0	0	0	0	0	33	0	0	0	0	0	0	49	0
LTR	Gypsy	Ptri_ltr-1_family-76	0	0	0	0	0	0	0	0	0	0	0	0	0	0	0	0	0	0	0	0	0	0	0	0	0	0	0	0	0	0	0	0	0	686	463	0	379	0	693	806	1862	0	0	0	0	0	0
LTR	Gypsy	Ptri_ltr-1_family-82	0	0	0	0	0	0	0	0	0	0	0	0	0	0	0	0	0	0	0	0	0	0	0	0	0	0	0	0	0	0	0	1	0	0	0	0	0	0	0	0	0	0	0	0	0	0	0
LTR	Gypsy	Ptri_ltr-1_family-86	0	0	0	0	0	0	0	0	0	0	0	0	0	0	0	0	0	0	0	0	0	0	0	0	0	0	0	0	0	0	0	0	0	0	0	0	0	0	0	180	0	0	0	0	0	0	0
LTR	Gypsy	Ptri_ltr-1_family-97	0	0	0	0	0	0	0	0	0	0	0	0	0	0	0	0	0	0	0	0	0	0	66	0	0	0	0	216	0	0	0	0	0	0	0	0	0	0	0	267	0	0	0	0	0	0	0
LTR	Gypsy	Ptri_rnd-1_family-145	0	0	0	0	0	0	0	0	0	0	0	0	0	0	0	0	0	0	0	0	0	0	0	0	0	133	0	0	0	858	0	0	0	725	127	1371	294	45	8	0	0	0	0	0	0	0	0
LTR	Gypsy	Ptri_rnd-1_family-157	0	0	0	0	0	0	0	0	0	0	0	0	0	0	0	0	0	0	0	0	0	0	0	0	0	0	0	131	0	121	0	0	0	30	0	349	1	0	0	0	0	0	0	0	0	0	0
LTR	Gypsy	Ptri_rnd-1_family-160	0	0	0	0	0	0	0	0	0	0	0	0	0	0	0	0	0	0	0	0	0	0	0	0	0	0	0	0	0	0	144	0	637	1052	2606	6862	829	133	0	0	0	0	0	0	0	0	0
LTR	Gypsy	Ptri_rnd-1_family-176	0	0	0	0	0	0	0	0	0	0	0	0	0	0	0	0	0	0	0	0	0	0	0	0	85	0	0	0	359	271	0	0	0	0	0	0	0	0	0	0	5	0	0	0	0	0	0
LTR	Gypsy	Ptri_rnd-1_family-194	0	0	0	0	0	0	0	0	0	0	0	0	0	0	0	0	0	0	0	46	0	0	0	132	34	129	0	0	394	3	873	1455	148	708	60	0	0	0	0	0	0	0	0	0	0	0	0
LTR	Gypsy	Ptri_rnd-1_family-264	0	0	0	0	0	0	0	0	0	0	0	0	0	0	0	0	0	0	0	0	0	0	0	0	0	0	0	32	0	0	0	0	0	0	0	259	0	0	0	0	0	0	0	0	0	0	0
LTR	Gypsy	Ptri_rnd-1_family-312	0	0	0	0	0	0	0	0	0	0	0	70	0	59	0	0	0	0	0	0	0	0	97	0	0	0	19	0	0	0	0	0	0	0	0	0	0	0	0	0	0	0	0	0	0	0	0
LTR	Gypsy	Ptri_rnd-1_family-323	0	0	0	0	0	0	0	0	0	0	0	0	0	0	0	0	0	0	0	0	0	0	0	0	0	159	0	0	0	0	0	4353	3826	1207	2851	62	0	0	0	0	0	0	0	0	0	0	0
LTR	Gypsy	Ptri_rnd-1_family-335	0	0	0	0	0	0	0	0	0	0	0	0	0	0	0	0	0	0	0	0	0	0	0	0	0	0	0	0	0	0	0	0	1275	517	203	23	0	0	0	0	0	0	0	0	0	0	0
LTR	Gypsy	Ptri_rnd-1_family-404	0	0	0	0	0	0	0	0	0	0	0	0	0	0	0	0	0	0	0	0	0	0	0	0	0	0	0	0	155	0	0	0	0	0	0	0	0	0	0	0	0	2	0	0	0	0	0
LTR	Gypsy	Ptri_rnd-1_family-420	0	0	0	0	0	0	0	0	0	0	0	0	0	0	0	0	0	0	0	0	0	0	0	0	0	0	0	0	0	0	0	0	0	2	0	0	0	0	0	0	0	0	0	0	0	0	0
LTR	Gypsy	Ptri_rnd-1_family-677	0	0	0	0	0	0	0	0	0	0	0	0	0	0	0	0	0	0	0	0	0	0	0	0	0	0	0	0	0	0	0	0	0	0	110	193	0	78	0	0	0	0	0	0	0	0	0
LTR	Gypsy	Ptri_rnd-1_family-715	0	0	0	0	0	0	0	0	0	0	0	0	0	0	0	0	0	0	0	0	0	0	0	0	0	0	0	0	0	0	0	0	0	0	0	0	20	0	0	0	0	0	0	0	0	0	0
LTR	Gypsy	Ptri_rnd-1_family-781	0	0	0	0	0	0	0	0	0	0	0	0	0	0	0	0	0	0	0	0	0	0	0	0	0	0	0	0	0	0	0	0	0	0	0	0	303	0	1805	0	0	0	5	0	0	0	0
LTR	Gypsy	Ptri_rnd-1_family-955	0	0	0	0	0	0	0	0	0	0	0	0	0	0	0	0	0	0	0	0	0	0	0	0	0	0	0	0	0	83	0	0	0	0	0	0	0	0	0	0	0	0	0	0	0	0	0
LTR	Gypsy	Ptri_rnd-5_family-1090	0	0	0	0	0	0	0	0	0	0	0	0	0	0	0	0	67	0	105	0	24	18	181	0	141	113	4	12	138	0	35	62	199	15	0	0	0	0	0	0	0	0	0	0	0	0	0
LTR	Gypsy	Ptri_rnd-5_family-1441	0	0	0	0	0	0	0	0	0	753	1057	0	0	0	0	0	0	0	0	0	0	1453	0	0	0	0	0	0	0	0	33	0	0	373	0	0	0	0	0	0	0	302	0	0	0	0	0
LTR	Gypsy	Ptri_rnd-5_family-3562	0	0	0	0	0	0	77	0	0	0	0	0	0	0	0	0	0	0	0	76	0	0	0	64	81	0	0	82	0	0	0	0	0	0	0	0	0	0	0	0	0	0	0	0	0	0	0
LTR	Gypsy	Ptri_rnd-5_family-3886	0	0	0	0	0	0	0	0	0	0	0	0	0	0	0	0	50	0	0	0	0	75	0	0	81	0	0	0	0	0	0	0	0	0	0	0	55	158	131	60	144	96	0	0	0	0	0
LTR	Gypsy	Ptri_rnd-5_family-564	0	0	0	0	0	0	0	0	0	0	0	0	0	0	0	0	0	0	0	0	0	0	0	0	0	0	0	0	94	0	0	0	0	0	0	0	0	0	0	0	0	0	0	0	0	0	0
LTR	Gypsy	Ptri_rnd-5_family-73	0	0	0	0	0	0	0	0	0	0	0	0	0	0	0	0	0	0	0	0	0	0	0	0	0	0	0	0	0	0	0	0	0	0	0	0	15	0	0	0	0	0	0	0	0	0	0
LTR	Gypsy	Ptri_rnd-6_family-12609	0	0	0	0	0	0	0	0	0	0	0	0	0	0	0	0	0	0	0	0	0	0	0	0	0	0	0	0	2	71	0	0	0	0	0	0	0	0	0	0	0	0	0	0	0	0	0
LTR	Gypsy	Ptri_rnd-6_family-13063	0	0	0	0	0	0	0	0	0	0	0	0	0	0	0	0	0	0	0	0	0	0	0	0	0	0	0	0	0	0	0	0	0	0	0	0	7	0	0	64	12	0	0	0	0	0	0
LTR	Gypsy	Ptri_rnd-6_family-13802	0	0	0	0	0	0	0	0	0	0	0	0	0	0	0	0	0	0	0	0	0	54	0	0	0	0	0	0	0	0	0	0	0	0	0	0	0	0	0	0	0	0	0	0	0	0	0
LTR	Gypsy	Ptri_rnd-6_family-1704	0	0	0	0	0	0	0	0	0	0	0	0	0	0	0	0	0	0	0	0	0	0	0	0	0	0	0	0	0	123	0	0	0	0	148	284	148	734	435	0	0	0	0	0	0	0	0
LTR	Gypsy	Ptri_rnd-6_family-21070	33	0	0	0	0	0	0	0	0	0	0	0	0	0	0	0	0	0	0	0	0	0	0	0	0	0	0	0	0	0	0	0	0	0	133	0	0	0	0	0	0	0	0	0	0	0	0
LTR	Gypsy	Ptri_rnd-6_family-2605	0	0	0	39	0	67	142	143	0	225	0	150	123	118	675	70	545	1668	6898	3549	1483	582	0	0	0	0	104	0	0	0	0	0	0	0	0	0	0	0	0	0	0	0	0	0	0	0	0
LTR	Gypsy	Ptri_rnd-6_family-2610	0	0	0	0	0	0	0	0	0	0	0	0	0	0	0	0	0	0	0	0	0	0	0	0	0	0	0	0	0	0	0	0	0	0	0	0	0	0	45	0	0	0	0	0	0	0	0
LTR	Gypsy	Ptri_rnd-6_family-3746	0	0	0	0	0	0	0	0	0	0	0	0	0	0	0	0	0	0	0	0	0	0	0	0	0	0	0	0	0	0	111	0	0	0	0	0	0	0	0	0	0	0	0	0	0	0	0
LTR	Gypsy	Ptri_rnd-6_family-4078	0	0	0	0	0	0	0	0	0	0	0	0	0	0	0	0	0	0	0	0	0	0	0	0	0	0	0	0	0	0	0	0	307	0	3662	0	0	0	0	0	0	0	0	0	0	0	0
LTR	Gypsy	Ptri_rnd-6_family-4278	0	0	0	0	0	0	0	0	0	0	0	0	0	0	0	0	0	0	0	0	0	0	98	0	0	0	0	0	0	0	0	141	0	0	0	0	0	0	0	0	0	0	0	0	0	0	0
LTR	Gypsy	Sagr_ltr-1_family-113	0	0	0	0	0	0	0	0	0	0	0	0	0	0	0	0	0	0	0	0	0	0	0	0	0	0	0	0	0	147	0	0	0	0	0	110	0	0	0	0	0	0	0	0	0	0	0
LTR	Gypsy	Sagr_ltr-1_family-119	0	0	0	0	0	0	0	0	0	0	0	0	0	0	0	0	0	0	0	0	0	0	0	0	0	0	0	0	0	0	0	0	0	211	1	0	0	0	0	0	0	0	0	0	0	0	0
LTR	Gypsy	Sagr_ltr-1_family-121	0	0	0	0	0	0	0	0	0	0	0	0	0	0	0	0	0	0	0	0	0	0	0	0	0	0	0	0	0	0	70	0	0	0	0	0	0	0	0	0	0	0	0	0	0	0	0
LTR	Gypsy	Sagr_ltr-1_family-124	0	0	0	0	0	0	0	0	0	0	0	0	0	0	0	0	0	0	0	0	0	0	0	0	0	0	0	0	0	0	0	0	0	0	0	0	0	0	0	0	0	0	6	0	0	0	0
LTR	Gypsy	Sagr_ltr-1_family-126	0	0	0	0	0	0	0	0	0	0	0	0	0	0	0	0	0	0	0	0	0	0	0	0	57	0	0	0	0	0	0	0	0	0	88	0	123	104	0	0	0	0	0	0	0	0	76
LTR	Gypsy	Sagr_ltr-1_family-128	0	0	0	0	0	0	0	0	0	0	0	0	0	0	0	0	0	0	0	0	0	0	0	0	0	0	0	171	0	0	0	817	0	609	657	6583	2498	3962	3214	915	274	0	0	0	0	0	0
LTR	Gypsy	Sagr_ltr-1_family-130	0	0	0	0	0	0	0	0	0	0	0	0	0	0	0	0	0	0	0	0	0	0	0	0	0	0	0	0	0	117	0	0	237	0	0	0	278	514	0	0	0	26	0	0	0	0	0
LTR	Gypsy	Sagr_ltr-1_family-132	0	0	0	0	0	0	0	0	0	0	0	0	0	0	0	0	0	0	0	0	0	0	0	0	0	0	0	0	0	0	0	274	0	635	0	0	0	0	0	0	269	0	0	0	0	0	0
LTR	Gypsy	Sagr_ltr-1_family-138	0	0	0	0	0	0	0	0	0	0	0	0	0	0	0	0	0	0	0	0	0	0	0	0	0	0	0	0	177	0	58	175	0	0	0	0	0	0	0	0	907	38	0	0	66	0	0
LTR	Gypsy	Sagr_ltr-1_family-143	0	0	0	0	0	0	0	0	0	0	0	0	0	0	0	0	0	0	0	2232	0	0	0	0	0	0	0	0	0	0	0	0	0	0	0	0	0	0	0	0	0	0	0	0	0	0	0
LTR	Gypsy	Sagr_ltr-1_family-145	0	0	0	0	0	0	0	0	0	0	0	0	0	16	0	0	0	0	0	0	0	0	0	0	0	0	0	0	0	0	0	0	0	0	1078	546	427	2	623	0	130	423	0	0	0	0	0
LTR	Gypsy	Sagr_ltr-1_family-161	0	0	0	0	0	0	0	0	0	0	0	0	0	0	0	0	0	0	0	0	0	0	0	54	0	0	0	0	0	0	0	0	0	0	0	0	0	0	0	0	0	0	95	0	0	0	0
LTR	Gypsy	Sagr_ltr-1_family-178	0	0	39	0	0	0	0	0	0	0	0	0	0	0	0	0	0	0	0	0	0	0	0	0	0	0	0	0	0	0	0	0	0	0	0	0	0	0	0	0	0	0	0	0	0	0	0
LTR	Gypsy	Sagr_ltr-1_family-20	0	0	0	0	0	0	0	0	0	0	0	0	0	0	0	0	0	0	0	0	0	0	0	0	0	0	0	0	0	0	0	0	0	0	0	0	0	17	23	0	0	0	0	0	0	0	0
LTR	Gypsy	Sagr_ltr-1_family-213	0	0	0	0	0	0	0	31	0	0	0	0	0	0	0	0	0	0	0	0	0	0	84	18	0	206	69	0	275	0	243	312	343	226	2078	65	65	0	0	0	0	0	0	0	0	0	0
LTR	Gypsy	Sagr_ltr-1_family-22	0	0	0	0	0	0	0	0	0	0	0	0	0	0	0	0	0	0	0	0	0	0	0	0	0	0	0	82	0	0	340	0	0	628	569	1170	5242	1205	0	172	0	0	0	0	0	0	0
LTR	Gypsy	Sagr_ltr-1_family-234	0	0	0	0	0	0	0	0	0	0	0	0	0	0	0	0	0	0	0	0	0	0	0	0	0	0	0	0	0	0	12	18	24	0	0	463	788	0	81	1540	523	1721	0	558	0	0	0
LTR	Gypsy	Sagr_ltr-1_family-30	0	0	0	0	0	0	0	0	0	0	0	0	0	0	0	0	0	0	0	0	0	0	0	0	0	0	0	0	0	0	0	0	12	0	0	0	0	0	0	0	0	0	0	0	0	0	0
LTR	Gypsy	Sagr_ltr-1_family-34	0	0	0	0	0	0	0	0	0	0	0	0	0	0	0	0	0	0	0	0	0	0	46	0	0	0	0	68	0	0	0	0	0	0	270	0	0	0	0	0	0	0	447	36	0	0	0
LTR	Gypsy	Sagr_ltr-1_family-50	0	0	0	0	0	0	0	0	0	0	0	0	0	0	0	0	0	0	0	47	0	0	0	0	0	0	104	0	0	0	0	0	0	0	0	0	0	258	3	0	0	0	618	134	0	0	0
LTR	Gypsy	Sagr_ltr-1_family-54	0	0	0	0	0	0	0	0	0	0	0	0	0	0	0	0	0	0	0	0	0	0	0	0	0	0	0	0	0	0	434	189	0	191	884	2151	28	1233	0	184	0	0	0	0	0	0	0
LTR	Gypsy	Sagr_ltr-1_family-56	0	0	0	0	0	0	0	0	0	0	0	0	0	0	0	0	0	0	0	0	0	0	71	0	0	141	0	0	0	0	314	1409	819	2451	3328	0	0	964	0	564	0	286	0	0	0	0	0
LTR	Gypsy	Sagr_ltr-1_family-70	0	0	0	0	0	0	0	0	0	0	0	0	0	0	0	0	0	0	0	0	0	0	0	0	0	0	0	0	0	0	0	0	164	0	0	0	555	26	1360	0	712	169	0	0	0	0	0
LTR	Gypsy	Sagr_ltr-1_family-72	0	0	0	0	0	0	0	0	0	0	0	0	0	0	0	0	0	0	0	0	0	0	0	0	0	0	0	88	0	128	0	0	0	0	0	0	0	0	0	468	0	0	0	0	0	0	0
LTR	Gypsy	Sagr_ltr-1_family-80	0	0	0	0	0	0	0	0	0	0	0	0	0	0	0	0	0	0	0	0	0	0	0	0	0	0	0	0	0	0	0	0	0	960	0	618	409	237	898	0	0	0	0	0	0	0	0
LTR	Gypsy	Sagr_ltr-1_family-82	0	0	0	0	0	0	0	0	0	0	0	0	0	0	0	0	0	0	0	0	0	0	0	0	0	2050	0	0	259	0	141	3024	3479	3472	2837	558	0	10	0	0	0	0	0	0	0	0	0
LTR	Gypsy	Sagr_rnd-1_family-10	0	0	0	0	0	0	0	0	0	0	0	0	0	0	0	0	0	0	0	0	165	0	0	0	0	0	0	905	467	392	1165	662	6334	4831	2257	834	188	600	4667	1394	0	0	0	0	0	0	0
LTR	Gypsy	Sagr_rnd-1_family-207	0	0	0	0	0	0	0	0	0	0	0	0	0	0	0	0	0	0	0	0	0	0	0	0	0	0	0	0	0	0	0	0	0	0	0	0	0	116	0	0	0	0	0	0	0	0	0
LTR	Gypsy	Sagr_rnd-1_family-333	0	0	0	0	0	0	0	0	0	0	0	0	0	0	0	0	0	0	0	0	0	0	0	0	0	0	0	0	0	91	0	0	0	0	0	0	0	0	0	0	0	0	0	0	0	0	0
LTR	Gypsy	Sagr_rnd-3_family-101	0	0	0	0	0	0	0	0	0	0	0	0	0	0	0	0	0	0	0	0	0	0	0	0	0	108	0	0	0	0	0	0	0	0	324	0	0	1	0	0	0	0	0	0	0	0	0
LTR	Gypsy	Sagr_rnd-4_family-294	0	0	0	0	0	0	0	0	0	0	0	0	0	0	0	0	0	0	0	0	0	0	0	0	0	0	0	0	0	0	10	0	0	0	0	0	0	0	0	0	0	0	0	0	0	0	0
LTR	Gypsy	Sagr_rnd-4_family-910	0	0	0	0	0	0	0	0	0	0	0	0	0	0	0	0	0	0	0	0	0	0	0	0	0	0	0	0	0	0	0	0	0	0	0	0	0	0	0	172	0	0	0	0	0	0	0
LTR	Gypsy	Sagr_rnd-5_family-1525	0	0	0	0	0	0	0	0	0	0	0	0	0	0	0	0	0	0	0	0	0	61	0	0	0	0	0	0	0	0	0	0	0	0	0	0	0	0	0	0	0	0	0	0	0	0	0
LTR	Gypsy	Sagr_rnd-5_family-1641	0	0	0	0	0	0	0	0	0	0	0	0	0	0	0	0	0	0	0	0	100	0	0	0	0	0	0	161	0	0	0	41	168	0	977	0	0	601	35	0	0	0	0	0	0	0	0
LTR	Gypsy	Sagr_rnd-5_family-2199	0	0	0	0	0	0	0	0	0	0	0	0	0	0	0	0	0	0	0	0	0	0	0	0	0	0	0	0	10	0	0	0	0	0	0	0	0	0	0	46	0	0	0	0	0	0	0
LTR	Gypsy	Sagr_rnd-5_family-237	0	0	0	0	0	0	0	0	0	0	0	0	46	0	0	0	76	65	74	0	64	0	0	0	0	0	0	0	0	0	0	0	0	0	0	0	0	0	0	0	0	0	0	0	0	0	0
LTR	Gypsy	Sagr_rnd-5_family-405	0	0	0	0	0	0	0	0	0	0	0	0	0	0	0	0	0	0	0	0	0	0	0	0	0	0	0	0	30	0	0	0	0	0	0	0	0	0	0	0	0	0	0	0	0	0	0
LTR	Gypsy	Sagr_rnd-5_family-406	0	0	0	0	0	0	0	0	0	0	0	0	0	0	0	0	0	0	0	0	0	0	0	0	0	0	46	82	0	0	0	0	0	0	0	0	0	0	0	0	0	0	0	0	0	0	0
LTR	Gypsy	Sagr_rnd-5_family-441	0	0	0	0	0	0	0	0	0	0	0	0	0	0	0	0	0	0	0	0	0	0	0	0	0	0	0	0	0	0	0	0	0	280	0	0	4036	0	0	0	0	0	0	0	0	0	0
LTR	Gypsy	Sagr_rnd-5_family-7197	0	0	0	0	0	0	0	0	0	0	0	0	0	0	0	0	0	0	0	0	0	0	0	0	0	0	1183	280	0	0	0	2426	0	231	786	0	0	322	494	0	0	0	0	0	0	0	0
LTR	Gypsy	Sagr_rnd-6_family-1158	0	0	0	0	0	0	0	0	0	0	0	0	0	76	0	0	0	0	0	0	0	0	45	0	0	0	0	0	2	0	0	0	0	0	0	0	0	0	0	0	0	0	0	0	0	0	0
LTR	Gypsy	Sagr_rnd-6_family-3303	0	0	0	0	0	0	0	0	0	0	0	0	0	0	0	0	0	0	0	0	0	0	0	55	0	0	0	0	0	0	0	0	0	105	0	0	0	0	0	0	0	0	0	0	0	0	0
LTR	Gypsy	Sagr_rnd-6_family-3337	0	0	0	0	0	0	0	0	0	0	0	0	0	0	0	0	0	0	0	0	0	0	0	0	0	0	136	31	0	136	171	0	136	0	0	0	0	0	0	0	0	0	0	0	0	0	0
LTR	Gypsy	Sagr_rnd-6_family-384	0	0	0	0	0	0	0	0	0	0	0	0	0	0	0	0	0	0	0	0	0	0	0	0	0	0	0	0	0	0	0	0	0	0	0	0	0	0	0	0	20	0	0	0	0	0	0
LTR	Gypsy	Sagr_rnd-6_family-45	0	0	0	0	0	0	0	0	0	0	0	0	0	0	0	0	0	0	0	0	0	0	0	0	0	0	0	0	0	0	0	0	0	0	0	1002	0	0	0	0	0	0	0	0	0	0	0
LTR	Gypsy	Sagr_rnd-6_family-826	0	0	0	0	0	0	0	0	0	0	0	0	0	0	0	0	0	0	0	0	0	0	0	0	0	0	0	0	0	0	0	0	0	0	195	115	180	75	0	0	0	0	0	0	0	0	0
LTR	Gypsy	Sagr_rnd-6_family-874	0	0	0	0	0	0	0	0	0	0	0	0	0	0	0	0	0	0	0	0	0	0	62	68	0	0	0	0	0	0	0	73	0	0	0	0	0	0	181	0	232	0	0	0	0	0	0
LTR	Gypsy	Sbsp_ltr-1_family-11	0	0	0	0	0	0	0	0	0	0	0	0	0	0	0	0	0	0	0	0	0	0	0	0	0	0	0	0	0	0	0	0	0	0	0	0	0	80	0	0	0	0	0	0	0	0	0
LTR	Gypsy	Sbsp_ltr-1_family-143	0	0	0	0	0	0	0	0	0	0	0	0	0	0	0	0	0	0	0	0	0	0	0	0	0	0	0	0	0	0	0	0	0	0	0	0	231	0	1842	3715	0	0	0	0	0	0	0
LTR	Gypsy	Sbsp_ltr-1_family-160	0	0	0	0	0	0	0	0	0	0	0	0	0	42	0	0	0	0	0	81	0	0	0	95	0	61	116	0	22	10	72	0	0	0	0	0	0	0	0	0	0	0	0	0	0	0	173
LTR	Gypsy	Sbsp_ltr-1_family-163	0	0	0	0	0	0	0	0	0	0	0	0	0	0	0	0	0	0	0	0	0	0	0	0	0	0	0	0	0	0	0	0	0	0	0	0	0	197	0	0	0	0	0	0	0	0	0
LTR	Gypsy	Sbsp_ltr-1_family-168	0	0	0	0	0	0	0	0	0	0	0	0	0	0	0	0	0	0	0	0	0	0	48	0	0	0	0	0	0	0	0	0	0	0	0	0	0	0	0	0	0	0	0	0	0	0	0
LTR	Gypsy	Sbsp_ltr-1_family-181	0	0	0	0	0	0	0	0	0	0	0	0	0	0	0	0	0	0	0	0	0	0	0	0	0	0	0	0	0	0	0	0	0	0	0	0	0	0	0	0	0	0	7	0	0	0	0
LTR	Gypsy	Sbsp_ltr-1_family-187	0	0	0	0	0	0	0	0	0	0	0	0	0	0	0	0	0	0	0	0	0	0	0	0	85	0	0	0	0	0	0	0	83	0	1041	0	58	2035	11	0	0	0	0	0	0	0	0
LTR	Gypsy	Sbsp_ltr-1_family-192	0	0	0	0	0	0	0	0	0	0	0	0	0	0	0	0	0	0	0	0	0	0	0	0	0	0	0	0	0	0	0	0	0	1189	0	0	0	0	0	0	0	0	0	0	0	0	0
LTR	Gypsy	Sbsp_ltr-1_family-201	0	0	0	0	0	0	0	0	0	0	0	0	0	0	0	0	0	0	0	0	62	0	0	67	0	0	0	0	0	0	0	0	0	0	0	0	0	0	0	0	0	0	0	0	0	0	0
LTR	Gypsy	Sbsp_ltr-1_family-209	0	0	0	0	0	0	0	0	0	0	0	0	0	0	0	0	0	0	0	0	0	0	0	0	0	0	0	0	0	0	0	0	0	0	0	0	8	0	351	11	134	0	0	0	0	0	0
LTR	Gypsy	Sbsp_ltr-1_family-21	0	0	0	0	0	0	0	0	0	0	0	0	0	0	12	0	0	0	0	28	0	0	15	0	0	0	0	0	0	0	0	0	0	0	0	0	0	0	0	0	0	0	0	0	0	0	0
LTR	Gypsy	Sbsp_ltr-1_family-213	0	0	0	0	0	0	0	0	0	0	0	0	0	0	0	0	0	0	0	0	0	0	0	0	0	0	0	0	60	0	0	0	0	0	0	0	55	0	0	0	0	0	0	0	0	0	0
LTR	Gypsy	Sbsp_ltr-1_family-217	0	0	0	0	0	0	0	0	0	0	0	0	0	0	0	0	0	0	0	4	0	0	0	20	0	0	0	0	0	0	0	0	0	0	0	0	0	0	0	0	0	0	0	0	0	0	0
LTR	Gypsy	Sbsp_ltr-1_family-229	0	0	0	0	0	0	0	0	0	0	0	0	0	0	0	0	0	0	0	0	0	0	0	0	0	0	0	0	0	0	0	0	0	0	423	0	0	0	301	0	0	0	0	0	0	0	0
LTR	Gypsy	Sbsp_ltr-1_family-230	0	0	0	0	0	0	0	0	0	0	0	0	0	0	0	0	0	0	0	0	0	0	0	0	0	0	0	0	0	0	0	0	0	0	0	0	0	0	0	110	204	0	0	0	0	0	0
LTR	Gypsy	Sbsp_ltr-1_family-233	0	0	0	0	0	0	0	0	0	0	0	0	0	0	0	0	0	0	0	0	0	0	0	0	0	0	0	0	122	0	0	0	0	0	0	0	0	0	0	0	0	0	0	0	0	0	0
LTR	Gypsy	Sbsp_ltr-1_family-236	0	0	0	0	0	0	0	0	0	0	0	0	0	0	0	0	0	0	0	0	0	0	0	0	0	0	0	0	0	0	127	0	0	0	0	313	299	96	48	0	0	0	0	0	0	0	0
LTR	Gypsy	Sbsp_ltr-1_family-240	0	0	0	0	0	0	0	0	0	0	0	0	0	0	0	0	0	0	0	0	0	0	74	0	0	0	0	0	0	0	0	0	0	0	0	0	0	0	0	0	0	0	0	0	0	0	0
LTR	Gypsy	Sbsp_ltr-1_family-252	0	0	0	0	0	0	0	0	0	0	0	0	0	0	0	0	0	0	0	0	0	0	0	0	0	0	0	0	0	0	0	0	0	0	0	0	0	0	0	0	0	0	472	0	0	0	0
LTR	Gypsy	Sbsp_ltr-1_family-254	0	0	0	0	0	0	0	0	0	0	0	0	0	0	0	0	0	0	0	0	0	0	0	0	0	0	0	0	0	0	0	0	96	0	0	0	0	0	0	0	0	0	0	0	0	0	0
LTR	Gypsy	Sbsp_ltr-1_family-262	0	0	0	0	0	0	0	0	0	0	0	0	0	0	0	0	0	0	0	0	0	0	0	0	0	0	0	0	0	0	126	0	0	6	389	54	0	35	0	0	0	0	0	0	0	0	0
LTR	Gypsy	Sbsp_ltr-1_family-27	0	0	0	0	0	0	0	0	0	0	0	0	0	0	0	0	0	0	0	0	0	0	0	0	0	0	0	0	0	328	0	0	0	254	2112	0	116	0	0	0	0	0	0	0	0	0	0
LTR	Gypsy	Sbsp_ltr-1_family-272	0	0	0	0	0	0	0	0	0	0	0	0	0	0	0	0	0	0	0	0	0	0	0	0	0	0	0	0	0	190	0	910	0	0	0	0	190	0	0	0	0	0	0	0	0	0	0
LTR	Gypsy	Sbsp_ltr-1_family-282	0	0	0	0	0	0	0	0	0	0	0	0	0	0	0	0	0	0	0	0	0	0	0	0	984	0	0	0	86	0	0	0	0	0	0	0	0	0	0	0	0	0	0	0	0	0	0
LTR	Gypsy	Sbsp_ltr-1_family-283	0	0	0	0	0	0	0	0	0	0	0	0	0	0	0	0	0	0	0	0	0	0	0	0	261	0	0	0	0	194	0	0	0	0	0	0	0	0	0	0	0	0	0	0	0	0	0
LTR	Gypsy	Sbsp_ltr-1_family-285	0	0	0	0	0	0	0	0	0	0	0	0	0	0	0	0	0	0	0	0	0	0	0	0	0	0	0	0	0	0	0	0	41	0	0	0	0	0	0	0	0	0	0	0	0	0	0
LTR	Gypsy	Sbsp_ltr-1_family-289	0	0	0	0	0	0	0	0	0	0	0	0	0	0	0	0	0	0	0	0	0	0	0	0	0	0	0	0	0	0	0	0	0	0	954	0	25	0	0	0	0	0	0	0	0	0	0
LTR	Gypsy	Sbsp_ltr-1_family-310	0	0	0	0	0	0	0	0	0	0	0	0	0	0	0	0	0	0	0	0	82	0	0	0	0	0	0	0	0	0	0	0	0	0	0	0	0	0	209	40	0	0	0	0	0	0	0
LTR	Gypsy	Sbsp_ltr-1_family-313	0	0	0	0	0	0	0	0	0	0	0	0	0	0	0	0	0	0	0	0	0	0	0	0	0	0	0	0	0	0	0	0	0	0	0	0	0	0	7	0	0	0	0	0	0	0	0
LTR	Gypsy	Sbsp_ltr-1_family-322	0	0	0	0	0	0	0	0	0	30	0	0	0	0	0	0	0	0	0	0	0	0	0	0	0	0	0	0	0	0	0	0	0	0	0	0	0	0	0	0	0	0	0	0	0	0	0
LTR	Gypsy	Sbsp_ltr-1_family-334	0	0	0	0	0	0	0	0	0	0	0	0	0	0	0	0	0	0	0	0	0	0	0	0	0	0	0	0	0	0	0	0	0	0	0	0	0	0	277	0	0	0	0	0	0	0	0
LTR	Gypsy	Sbsp_ltr-1_family-34	0	0	0	0	0	0	0	0	0	0	0	0	0	0	0	0	0	0	0	0	0	0	0	0	0	0	0	0	0	0	0	0	0	0	0	0	0	0	1931	0	0	0	0	0	0	0	0
LTR	Gypsy	Sbsp_ltr-1_family-345	0	0	0	0	0	0	0	0	0	0	0	0	0	0	0	0	0	0	0	0	0	0	0	0	0	0	0	0	0	0	0	0	0	0	0	0	34	0	0	0	0	0	0	0	0	0	0
LTR	Gypsy	Sbsp_ltr-1_family-36	0	0	0	0	0	0	0	0	0	0	0	0	0	0	0	0	0	0	0	0	0	0	0	0	0	0	0	0	0	0	0	0	0	0	61	0	0	0	72	0	0	0	0	0	0	0	0
LTR	Gypsy	Sbsp_ltr-1_family-369	0	0	0	0	0	0	0	0	0	0	0	0	0	0	0	0	0	0	0	0	0	0	0	0	0	0	1076	0	0	0	0	0	0	0	0	0	0	0	0	0	0	0	0	0	0	0	0
LTR	Gypsy	Sbsp_ltr-1_family-4	0	0	0	0	0	0	0	0	0	0	0	0	0	0	0	0	0	0	0	0	0	0	0	0	0	0	0	0	0	0	163	0	0	0	0	0	0	0	77	0	92	89	0	0	0	0	0
LTR	Gypsy	Sbsp_ltr-1_family-402	0	0	0	0	0	0	0	0	0	0	0	0	0	0	0	0	0	0	0	0	0	0	123	0	0	0	0	0	0	0	0	0	0	0	0	0	0	0	0	0	0	0	0	0	0	0	0
LTR	Gypsy	Sbsp_ltr-1_family-405	0	0	0	0	0	42	0	0	0	0	0	0	81	0	57	363	0	0	328	607	0	0	0	0	0	0	0	0	0	0	0	0	0	0	370	1187	162	0	319	0	0	0	0	0	0	0	0
LTR	Gypsy	Sbsp_ltr-1_family-410	0	0	0	0	0	0	0	0	0	0	0	0	0	0	0	0	0	0	0	0	0	0	0	0	0	0	0	0	0	0	0	0	0	0	0	0	0	0	0	0	423	0	0	0	0	0	0
LTR	Gypsy	Sbsp_ltr-1_family-418	0	0	0	0	0	0	0	0	0	0	0	0	0	0	0	0	0	0	0	0	0	0	0	0	0	0	0	0	0	0	0	0	0	0	0	0	0	201	0	0	0	0	0	0	0	0	0
LTR	Gypsy	Sbsp_ltr-1_family-419	0	0	0	0	0	0	0	0	0	38	0	40	0	0	0	0	0	0	0	0	0	0	0	0	0	0	0	0	0	0	0	0	0	0	0	0	0	0	0	0	0	0	0	0	0	0	0
LTR	Gypsy	Sbsp_ltr-1_family-49	0	0	0	0	0	0	0	0	0	0	0	72	0	68	0	69	0	54	0	102	72	34	62	135	87	108	15	22	112	0	0	197	0	224	0	202	350	1890	1340	362	650	0	0	0	0	0	0
LTR	Gypsy	Sbsp_ltr-1_family-61	0	0	0	0	0	0	0	0	0	0	0	0	0	0	0	0	0	0	0	0	0	0	0	0	0	0	0	0	0	0	0	0	0	105	0	0	1809	0	0	4	0	0	0	0	0	0	0
LTR	Gypsy	Sbsp_ltr-1_family-69	0	0	0	0	0	0	0	0	7	0	0	0	0	76	0	223	0	0	0	0	0	69	0	83	0	0	0	47	0	0	107	0	0	0	0	0	0	0	0	0	0	0	0	0	0	0	0
LTR	Gypsy	Sbsp_ltr-1_family-82	0	0	0	0	0	0	0	0	0	0	0	0	69	0	0	0	0	0	0	0	0	0	0	0	0	0	0	0	0	88	0	0	0	0	0	0	0	3	42	0	0	0	0	0	0	0	0
LTR	Gypsy	Sbsp_rnd-1_family-103	0	0	0	0	0	0	0	0	0	0	0	0	0	0	0	0	0	0	0	0	0	0	0	0	0	0	0	102	0	220	264	356	0	565	1243	6327	983	3185	542	3722	2937	0	0	0	0	0	0
LTR	Gypsy	Sbsp_rnd-1_family-125	0	0	0	0	0	0	0	0	39	0	0	411	104	398	0	130	115	0	453	0	0	0	117	0	241	0	827	274	192	934	357	361	105	0	0	0	0	140	23	0	0	0	0	0	0	0	0
LTR	Gypsy	Sbsp_rnd-1_family-135	0	0	0	0	0	0	0	0	0	0	0	0	0	0	0	0	0	0	0	0	0	0	0	0	0	410	0	133	0	310	474	744	400	415	1007	2022	703	1173	170	245	0	0	111	0	0	0	0
LTR	Gypsy	Sbsp_rnd-1_family-144	0	0	0	0	0	0	0	0	0	0	0	0	0	0	0	0	0	0	0	0	0	0	0	0	0	0	0	0	0	0	0	0	0	0	0	0	0	0	0	0	27	0	0	0	0	0	0
LTR	Gypsy	Sbsp_rnd-1_family-155	0	0	0	0	0	0	0	0	0	0	0	0	0	0	0	0	0	0	0	0	0	55	0	0	81	103	0	0	0	0	0	469	422	434	0	0	0	0	0	0	0	0	0	0	0	0	0
LTR	Gypsy	Sbsp_rnd-1_family-164	0	0	0	0	0	0	0	0	0	0	0	0	0	0	0	0	0	0	0	0	0	0	0	0	0	0	0	309	248	0	494	191	196	188	145	0	0	0	0	0	0	0	0	0	0	0	0
LTR	Gypsy	Sbsp_rnd-1_family-167	0	0	0	0	0	0	0	0	0	0	0	0	0	0	0	0	0	0	0	0	0	0	0	0	0	0	132	0	0	0	0	110	0	0	0	0	0	0	8	69	9	0	0	0	0	0	0
LTR	Gypsy	Sbsp_rnd-1_family-189	0	0	0	0	0	0	0	0	0	0	0	0	0	0	0	0	0	0	0	0	0	0	0	0	0	0	363	191	1144	1899	1256	461	1953	1148	0	0	0	0	0	0	0	0	0	0	0	0	0
LTR	Gypsy	Sbsp_rnd-1_family-204	0	0	0	0	0	0	0	0	0	0	0	0	0	0	0	0	0	0	0	0	0	0	0	0	0	0	0	0	0	285	163	0	0	435	0	0	0	0	0	0	0	0	0	0	0	0	0
LTR	Gypsy	Sbsp_rnd-1_family-213	0	0	0	0	0	0	0	0	0	0	0	0	0	0	0	0	0	0	0	0	0	0	0	0	0	0	0	0	0	62	0	0	0	0	85	0	0	0	0	0	0	0	0	0	0	0	0
LTR	Gypsy	Sbsp_rnd-1_family-225	0	0	0	0	0	0	0	0	0	0	0	0	0	0	0	0	0	0	0	0	0	0	0	59	0	0	0	0	0	0	0	0	0	0	0	0	0	0	0	0	0	0	0	0	0	0	0
LTR	Gypsy	Sbsp_rnd-1_family-235	0	0	0	0	0	0	0	0	0	0	0	0	0	0	0	0	0	0	0	0	0	0	0	0	0	0	135	0	0	163	181	0	1273	3059	732	1382	0	0	0	0	0	0	0	0	0	0	0
LTR	Gypsy	Sbsp_rnd-1_family-296	0	0	0	0	0	0	0	0	0	0	0	0	0	0	0	0	0	0	0	0	0	0	0	0	0	0	0	0	0	0	293	0	0	0	0	0	0	0	0	0	0	0	0	0	0	0	0
LTR	Gypsy	Sbsp_rnd-1_family-352	0	0	0	0	0	0	0	0	0	0	0	0	0	0	0	0	0	0	0	0	0	0	0	0	0	0	1284	9711	11482	0	517	0	0	0	1682	500	1065	0	0	0	0	0	0	0	0	0	0
LTR	Gypsy	Sbsp_rnd-1_family-390	0	0	0	0	0	0	0	0	0	0	0	0	0	0	0	0	0	0	0	0	0	0	0	0	0	0	0	0	0	0	0	0	0	0	343	343	0	346	0	0	0	0	0	0	0	0	0
LTR	Gypsy	Sbsp_rnd-1_family-503	0	0	0	0	0	0	0	0	0	0	0	0	0	0	0	0	0	0	0	0	0	0	0	0	0	0	0	0	0	0	0	23	0	0	0	0	0	0	0	0	0	0	0	0	0	0	0
LTR	Gypsy	Sbsp_rnd-1_family-524	0	0	0	0	0	0	0	0	0	0	0	0	0	0	0	0	0	0	0	0	0	0	0	0	0	0	0	0	0	0	0	0	0	0	0	0	0	0	0	432	1101	524	831	0	0	0	0
LTR	Gypsy	Sbsp_rnd-1_family-525	0	0	0	0	0	0	0	0	0	0	0	0	0	0	0	0	0	0	0	0	0	0	0	0	0	0	0	0	0	0	0	0	0	0	0	0	43	0	0	0	0	0	0	0	0	0	0
LTR	Gypsy	Sbsp_rnd-1_family-527	0	0	0	0	0	0	0	0	0	0	0	0	0	0	0	0	0	0	0	0	0	0	0	0	0	0	0	0	0	0	0	0	0	0	0	55	0	0	0	0	0	0	0	0	0	0	0
LTR	Gypsy	Sbsp_rnd-1_family-668	0	0	0	0	0	0	0	0	0	0	0	0	0	0	0	0	0	0	0	0	0	0	0	0	0	0	0	0	0	101	0	0	0	0	0	0	0	0	0	0	0	0	0	0	0	0	0
LTR	Gypsy	Sbsp_rnd-4_family-307	0	0	0	0	0	0	0	0	0	0	0	0	55	0	0	0	0	0	134	100	16	428	134	32	94	33	0	287	35	17	15	598	74	0	22	24	174	65	0	0	0	0	0	0	0	0	0
LTR	Gypsy	Sbsp_rnd-5_family-1032	0	0	0	0	0	0	0	0	0	0	0	0	0	0	0	0	0	0	0	0	0	0	0	0	0	0	0	85	1896	1896	3736	4884	5515	5558	997	0	0	277	0	123	0	0	0	0	0	0	0
LTR	Gypsy	Sbsp_rnd-5_family-1149	0	0	0	0	0	0	0	0	0	141	0	76	193	101	253	191	343	21	276	143	274	94	605	267	56	510	254	21	134	98	12	206	5	9	0	0	15	0	0	0	0	0	0	0	0	0	0
LTR	Gypsy	Sbsp_rnd-5_family-1339	0	0	0	0	0	0	0	0	0	0	0	0	0	0	0	0	0	0	0	0	0	0	0	0	0	0	0	0	0	98	0	0	0	0	0	0	0	0	0	0	0	0	0	0	0	0	0
LTR	Gypsy	Sbsp_rnd-5_family-135	0	0	0	0	0	0	0	0	0	0	0	0	0	0	0	0	0	0	0	0	0	0	0	0	0	0	0	0	0	0	0	0	0	0	0	56	134	106	1064	279	0	0	0	0	0	0	0
LTR	Gypsy	Sbsp_rnd-5_family-2000	0	0	0	0	0	0	0	0	0	0	0	0	0	0	0	0	0	79	0	0	0	0	0	0	0	0	0	0	0	0	0	0	0	0	0	0	0	0	0	0	0	0	0	0	0	0	0
LTR	Gypsy	Sbsp_rnd-5_family-4957	0	0	0	0	0	0	0	0	0	0	0	0	0	0	0	0	0	0	0	0	0	0	0	0	0	0	0	0	0	0	0	0	0	0	183	0	371	0	0	0	0	0	0	0	0	0	0
LTR	Gypsy	Sbsp_rnd-5_family-638	0	0	0	0	0	0	0	0	0	0	0	0	0	0	0	0	0	0	0	0	0	0	0	0	0	0	0	0	0	0	0	0	0	0	0	0	0	5	0	0	0	0	0	0	0	0	0
LTR	Gypsy	Sbsp_rnd-5_family-666	0	0	0	0	0	0	0	0	0	0	0	0	0	0	0	0	0	0	0	0	0	0	0	0	0	84	0	0	0	0	0	199	353	626	0	0	0	0	0	0	0	0	0	0	0	0	0
LTR	Gypsy	Sbsp_rnd-6_family-1029	0	0	0	0	0	0	36	0	0	0	0	0	0	0	0	45	100	57	62	0	0	0	1	0	0	0	0	0	9	0	0	0	0	0	0	0	0	0	0	0	0	0	0	0	0	0	0
LTR	Gypsy	Sbsp_rnd-6_family-1111	0	0	0	0	0	0	0	0	0	0	0	0	0	0	0	0	0	0	0	0	0	0	0	0	0	0	0	0	0	0	0	0	0	0	0	0	0	313	0	0	0	0	0	0	0	0	0
LTR	Gypsy	Sbsp_rnd-6_family-11132	0	0	0	0	0	0	0	0	0	0	0	0	0	0	0	0	0	0	0	0	59	0	0	0	0	0	147	0	0	0	0	0	0	0	0	0	0	0	0	0	0	0	0	0	0	0	0
LTR	Gypsy	Sbsp_rnd-6_family-1226	0	0	0	0	0	0	0	0	0	0	0	0	0	0	0	0	0	0	0	0	0	0	0	0	0	0	0	95	0	0	0	0	0	0	0	0	0	0	0	0	0	0	0	0	0	0	0
LTR	Gypsy	Sbsp_rnd-6_family-14914	0	0	0	0	0	0	0	0	0	0	0	0	0	0	0	0	0	0	0	0	0	0	46	0	0	0	0	0	0	0	0	0	0	0	0	0	0	0	0	0	0	0	0	0	0	0	0
LTR	Gypsy	Sbsp_rnd-6_family-17413	0	0	0	0	0	0	0	0	0	0	0	0	0	0	0	0	0	0	0	0	0	0	0	0	0	0	0	0	0	0	0	0	0	770	869	2460	1297	0	0	0	0	0	0	0	0	0	0
LTR	Gypsy	Sbsp_rnd-6_family-1885	0	0	0	0	0	0	0	0	0	0	0	0	0	0	0	0	0	0	51	0	0	0	12	0	0	0	0	0	0	0	0	0	0	0	0	0	0	0	0	0	0	0	0	0	0	0	0
LTR	Gypsy	Sbsp_rnd-6_family-442	0	0	0	0	0	0	0	0	0	0	0	0	0	0	0	0	0	0	0	0	0	0	0	0	0	0	0	0	0	0	0	0	0	319	184	1444	1791	2636	797	421	338	753	0	0	0	0	0
LTR	Gypsy	Sbsp_rnd-6_family-4571	0	0	0	0	0	0	0	0	0	0	0	0	0	0	0	0	0	0	0	0	0	0	0	56	0	0	0	0	0	0	0	0	0	0	0	0	0	0	0	0	0	0	0	0	0	0	0
LTR	Gypsy	Sbsp_rnd-6_family-5022	0	0	0	0	0	0	0	0	0	0	0	0	0	0	0	0	0	0	0	0	0	0	0	0	0	0	0	0	0	0	0	0	0	0	146	0	114	372	419	244	0	0	0	0	0	0	0
LTR	Gypsy	Sbsp_rnd-6_family-503	0	0	0	0	0	0	0	0	0	0	0	0	0	0	0	0	0	0	0	0	0	0	0	0	0	0	0	0	0	0	641	0	0	0	139	435	3	0	14	0	0	0	0	0	0	0	0
LTR	Gypsy	Sbsp_rnd-6_family-5162	0	0	0	0	0	0	0	0	0	0	0	0	0	0	0	0	0	0	0	0	0	0	0	0	0	0	0	0	0	0	534	743	527	2560	5360	1824	3458	625	0	1983	826	0	0	0	0	0	0
LTR	Gypsy	Sbsp_rnd-6_family-5985	0	0	0	0	0	0	0	0	0	0	0	0	0	0	0	0	0	0	0	0	0	0	61	0	0	0	0	0	0	0	0	0	0	0	0	0	0	0	0	0	0	0	0	0	0	0	0
LTR	Gypsy	Sbsp_rnd-6_family-6129	0	0	0	0	0	0	0	0	0	0	0	0	0	0	0	0	0	0	0	0	0	0	0	0	0	0	0	0	0	0	0	0	0	0	0	0	0	0	0	0	0	99	0	0	0	0	0
LTR	Gypsy	Sbsp_rnd-6_family-7296	0	0	0	0	0	0	0	0	0	0	0	0	0	0	141	0	145	0	0	164	0	0	0	298	0	0	0	0	0	0	0	0	0	0	0	0	0	0	0	0	0	0	0	0	0	0	0
LTR	Gypsy	Sbsp_rnd-6_family-8335	0	0	0	0	0	0	0	0	0	0	0	0	0	0	0	0	0	0	0	0	0	0	0	0	0	0	0	0	0	0	0	0	0	0	0	197	0	50	31	0	0	0	0	0	0	0	0
LTR	Gypsy	Sbsp_rnd-6_family-8729	0	0	0	0	0	0	0	0	0	0	0	0	0	0	0	0	0	0	0	0	0	0	0	0	0	0	0	0	76	0	0	0	0	0	0	0	0	0	0	0	0	0	0	0	0	0	0
LTR	Gypsy	Sbsp_rnd-6_family-8757	0	0	0	0	0	0	0	0	0	0	0	0	0	0	0	0	0	0	0	0	0	0	0	0	0	68	0	0	0	0	0	141	0	0	0	0	0	648	8	0	0	0	0	21	0	0	0
LTR	Gypsy	Spsp_ltr-1_family-102	12643	0	0	0	0	0	0	0	0	0	0	0	0	0	99	0	0	0	0	0	0	0	0	0	0	1362	0	76	0	0	0	0	0	0	0	0	192	0	0	0	0	0	0	0	0	0	0
LTR	Gypsy	Spsp_ltr-1_family-106	5171	0	0	0	0	0	0	0	0	0	0	0	0	0	0	0	0	0	0	0	0	0	0	0	360	0	0	653	3948	1641	276	0	0	0	0	395	95	178	19	436	0	0	0	0	0	0	0
LTR	Gypsy	Spsp_ltr-1_family-108	10974	407	0	0	0	0	0	0	0	0	0	39	0	0	0	0	49	0	2362	0	0	0	0	0	0	0	78	1132	0	0	0	0	0	0	0	0	0	0	0	0	0	0	0	0	0	0	0
LTR	Gypsy	Spsp_ltr-1_family-114	0	0	0	0	9315	8571	4632	6809	41	6989	276	2010	331	1023	795	1214	3077	1059	113	264	805	0	0	343	0	0	16	0	107	244	0	0	0	207	0	145	0	0	0	0	0	0	0	0	0	0	0
LTR	Gypsy	Spsp_ltr-1_family-116	5040	0	0	0	0	0	0	0	0	0	0	0	0	0	0	0	0	278	0	0	0	0	388	0	0	0	0	0	0	162	135	205	0	0	69	5	142	1533	883	788	755	0	0	0	0	0	0
LTR	Gypsy	Spsp_ltr-1_family-118	3894	0	0	2468	1256	372	354	0	0	0	0	0	0	0	0	0	0	0	0	0	0	0	0	0	0	0	0	0	0	0	0	0	0	0	0	0	0	25	0	0	4	0	0	0	0	0	0
LTR	Gypsy	Spsp_ltr-1_family-122	10125	6130	0	0	0	0	0	0	0	0	0	0	0	0	0	0	0	0	0	0	0	0	0	0	82	0	86	0	0	0	0	79	0	0	0	0	0	0	0	0	0	0	0	0	0	0	0
LTR	Gypsy	Spsp_ltr-1_family-127	4251	0	0	207	1126	2434	0	0	0	0	0	0	0	0	0	0	0	0	0	0	67	559	0	1446	211	0	0	0	0	0	0	0	0	0	0	593	0	0	14	0	245	0	0	0	0	0	0
LTR	Gypsy	Spsp_ltr-1_family-129	5517	0	0	208	0	3197	1772	0	0	0	0	3154	716	2340	0	400	0	0	1073	310	0	185	0	0	1336	0	0	0	713	390	151	245	100	886	1085	0	161	0	0	0	0	0	0	0	0	0	0
LTR	Gypsy	Spsp_ltr-1_family-130	977	0	486	0	0	0	834	491	498	478	0	0	476	574	0	420	140	0	0	608	483	495	51	111	0	164	313	0	0	0	0	0	0	0	0	0	0	0	0	0	0	0	0	0	0	0	0
LTR	Gypsy	Spsp_ltr-1_family-131	5719	0	0	0	0	5702	1216	0	421	1249	3023	0	3277	0	1763	1738	253	457	1600	1618	0	599	0	929	0	0	0	0	0	0	84	0	0	0	0	276	0	0	0	0	0	0	0	0	0	0	0
LTR	Gypsy	Spsp_ltr-1_family-133	5300	205	2375	483	268	140	280	97	439	295	137	395	208	166	180	78	134	127	295	123	16	68	47	171	71	29	3	3	0	0	398	122	143	2106	447	1423	957	560	783	286	0	0	0	84	0	0	0
LTR	Gypsy	Spsp_ltr-1_family-141	5038	0	0	505	0	118	4692	0	0	0	316	0	0	0	0	0	0	204	0	702	0	0	58	0	0	0	0	124	0	113	64	0	845	2111	461	1346	0	80	3212	342	54	200	0	239	0	0	0
LTR	Gypsy	Spsp_ltr-1_family-143	5437	0	0	0	0	1828	676	0	1193	0	418	69	0	0	2470	51	582	0	457	0	0	0	0	324	0	0	0	403	3983	4635	519	3349	171	243	0	0	1382	0	0	1960	222	177	0	0	0	0	0
LTR	Gypsy	Spsp_ltr-1_family-145	0	0	7752	44167	29964	10561	10924	31440	18877	16541	30568	30524	20295	18220	43332	9693	14532	6375	3692	12797	12020	5899	4780	6401	2485	4171	2384	5415	13641	7426	19918	19570	9422	9910	10812	5817	5283	2660	8623	3552	1112	773	0	0	0	0	0
LTR	Gypsy	Spsp_ltr-1_family-147	4430	8867	4462	0	0	0	0	0	0	1330	651	818	0	0	0	0	0	0	0	0	635	1759	787	1096	0	0	571	79	2304	6721	2661	1138	0	0	78	121	266	0	0	0	0	0	0	0	0	0	0
LTR	Gypsy	Spsp_ltr-1_family-153	0	136	12932	49521	31819	38105	21242	29363	14449	43118	52779	25346	8053	9889	9564	7489	5206	7480	6799	14396	9486	6514	9172	7310	4962	10069	6176	4811	3376	2556	930	2449	599	355	463	702	14	221	78	0	121	0	0	0	0	0	0
LTR	Gypsy	Spsp_ltr-1_family-155	0	6541	7242	452	1199	786	2876	628	867	1777	438	3382	162	3541	2477	463	1209	874	170	3698	494	141	2067	4145	4355	403	2399	4456	4401	1775	405	902	935	2916	0	1706	196	115	0	0	0	0	0	0	0	0	0
LTR	Gypsy	Spsp_ltr-1_family-165	4433	0	4354	0	0	0	89	0	0	0	2309	3113	2367	380	87	280	0	140	0	179	0	2763	158	0	677	0	0	445	601	310	299	0	0	262	0	0	0	0	48	0	0	0	0	0	0	0	0
LTR	Gypsy	Spsp_ltr-1_family-167	2982	0	0	0	0	0	0	90	0	1057	0	0	0	90	0	0	0	0	0	0	0	161	0	123	622	0	295	124	399	0	0	0	0	0	0	0	0	0	0	0	0	0	0	0	0	0	0
LTR	Gypsy	Spsp_ltr-1_family-168	7698	0	0	0	2230	0	0	0	6678	9938	0	1865	298	9326	11667	0	12022	21731	14977	16230	32679	10371	16041	11007	20947	7397	212	3864	5737	2806	4023	4550	1780	1955	1504	1345	410	611	0	0	0	0	0	0	0	0	0
LTR	Gypsy	Spsp_ltr-1_family-174	15751	18837	21876	4462	751	432	36	0	186	206	542	660	0	500	683	2240	2819	3003	4504	21031	18983	12449	15216	11807	7046	3927	8219	5629	6731	4605	10808	28777	32981	31139	40732	18753	9567	3613	2404	4335	2570	653	545	1687	0	1579	0
LTR	Gypsy	Spsp_ltr-1_family-176	5461	0	0	0	0	0	0	175	0	0	0	0	0	0	292	2584	0	0	0	881	0	224	331	997	0	0	0	0	0	2616	2492	5224	0	0	465	0	0	566	555	0	0	0	0	0	0	0	0
LTR	Gypsy	Spsp_ltr-1_family-183	7915	706	552	31363	0	0	0	3081	0	0	1180	0	0	0	0	0	0	0	7646	0	0	8534	0	0	3274	6697	0	87	166	1786	6172	6657	439	47	0	0	0	0	0	0	0	0	0	0	0	0	0
LTR	Gypsy	Spsp_ltr-1_family-189	14510	0	0	0	2559	0	0	0	2305	2379	2216	0	0	2434	0	3396	0	174	1402	2638	4630	926	6539	3484	1573	1214	1271	1325	0	0	291	3372	5304	820	1651	2139	0	477	0	0	0	0	0	0	0	0	0
LTR	Gypsy	Spsp_ltr-1_family-195	12169	10599	36540	12365	4802	3526	1572	793	5576	7193	5109	6611	3961	3398	6798	9662	3372	2485	6155	2995	8493	3727	9023	5880	2778	4429	1573	3622	1671	4215	301	782	672	521	676	218	0	110	0	251	0	0	0	0	0	0	0
LTR	Gypsy	Spsp_ltr-1_family-199	19416	9071	0	6903	5298	4711	14304	10393	19572	29100	23719	16982	13988	18581	14109	21601	20881	54441	60338	55726	45109	29188	30213	22879	25055	24559	14319	10126	7768	6278	7402	3535	3391	1507	2960	826	658	395	60	181	0	247	0	0	0	0	0
LTR	Gypsy	Spsp_ltr-1_family-201	6631	0	0	106	278	713	0	841	0	984	2400	868	2420	4060	3500	2035	2885	1214	880	1997	2194	1676	3247	645	2398	2513	5115	5306	6771	2779	1577	1292	1661	630	867	257	0	1787	0	0	0	0	149	0	0	0	0
LTR	Gypsy	Spsp_ltr-1_family-203	4167	0	0	0	0	0	0	0	0	0	0	0	0	0	0	0	0	0	0	0	129	0	344	365	512	1186	1078	0	378	0	646	969	683	563	0	1593	125	66	0	0	0	0	0	0	0	0	0
LTR	Gypsy	Spsp_ltr-1_family-204	2752	293	322	510	3677	3358	4066	0	274	78	835	1378	2018	889	1617	0	712	406	359	0	0	862	0	0	0	0	0	24	0	67	0	0	0	0	0	0	35	19	0	0	0	0	0	0	0	0	0
LTR	Gypsy	Spsp_ltr-1_family-210	8306	0	0	12	0	0	6570	375	265	569	1803	4495	6221	5265	2042	5597	0	3468	14100	13114	8877	21526	4809	4096	4895	1015	1013	3248	3753	192	224	1443	7483	3855	1371	1505	420	662	2199	592	0	318	57	0	0	0	0
LTR	Gypsy	Spsp_ltr-1_family-212	8688	0	0	3416	17213	25524	11905	5166	8208	6975	971	1244	13731	218	6467	10022	688	2273	7695	3635	383	3742	263	2100	1228	6013	5380	188	10133	1377	3166	286	226	29	432	4	141	0	382	104	179	0	0	0	0	0	0
LTR	Gypsy	Spsp_ltr-1_family-213	58049	33371	7052	0	6556	18147	4649	12267	29176	69775	43270	50999	11757	7734	4529	6108	7262	2674	4812	3549	4231	2318	2126	3736	442	1745	1430	2264	1634	315	1008	41	926	514	292	325	0	0	426	0	0	39	0	705	0	0	238
LTR	Gypsy	Spsp_ltr-1_family-214	10690	18830	1193	1193	147	77	594	0	1426	0	7338	0	0	1347	0	2720	0	3429	348	2380	0	785	1788	3872	28	3151	129	5142	8668	4109	4292	1643	7520	4240	56	526	0	0	117	0	0	0	0	0	0	0	0
LTR	Gypsy	Spsp_ltr-1_family-22	551435	1394848	195466	65490	4969	18712	1110	5208	2469	2790	1993	542	1058	343	0	362	2467	3822	1465	19	2156	819	65	153	2188	1908	764	574	3377	1212	3887	4085	4656	881	2009	791	984	3288	726	1039	0	96	0	0	0	0	0
LTR	Gypsy	Spsp_ltr-1_family-224	4249	0	0	0	112	0	1878	0	701	0	0	0	1480	0	780	0	104	0	285	1648	0	74	374	985	148	0	0	0	1869	582	1884	897	0	325	532	1074	0	90	423	0	0	0	0	0	0	0	0
LTR	Gypsy	Spsp_ltr-1_family-230	4984	0	0	0	0	0	0	0	611	1540	0	3092	454	387	0	0	0	0	0	0	0	0	0	0	1098	117	542	0	0	94	526	0	120	297	0	1349	966	881	677	1148	48	166	0	0	0	0	0
LTR	Gypsy	Spsp_ltr-1_family-238	0	1691	7249	0	4688	1781	363	5474	4156	0	0	207	3165	8236	3965	2292	0	5588	0	1718	0	1198	4380	0	3345	1775	24	1283	305	1682	48	523	149	102	687	328	142	0	0	0	0	0	0	0	0	0	0
LTR	Gypsy	Spsp_ltr-1_family-242	4409	0	0	0	0	0	1825	1821	55	2771	0	0	0	0	5	479	62	33	0	17	188	17	109	534	270	0	718	1130	2059	2655	1591	547	2370	0	1134	0	0	0	269	406	0	0	0	0	0	0	0
LTR	Gypsy	Spsp_ltr-1_family-252	4977	0	0	0	0	0	406	0	0	0	45	0	2159	399	268	0	0	0	241	0	0	217	0	0	0	0	220	0	0	59	0	0	0	0	0	0	0	136	0	0	0	0	54	0	0	0	0
LTR	Gypsy	Spsp_ltr-1_family-257	4943	0	0	0	0	416	1248	848	0	0	0	0	0	0	1616	0	0	0	0	0	0	368	0	255	0	0	0	0	0	0	98	0	142	0	154	0	0	2419	1642	0	371	0	713	0	0	0	0
LTR	Gypsy	Spsp_ltr-1_family-259	5443	73	41	1043	4885	8633	25090	22020	10834	2935	2774	3088	1346	737	199	239	370	1582	10	24	773	2769	3022	657	1122	1174	1226	494	148	272	1639	0	149	377	0	415	0	0	0	0	0	345	0	0	0	0	0
LTR	Gypsy	Spsp_ltr-1_family-26	11817	5007	0	0	0	0	4083	0	803	1026	4417	55	0	170	0	1326	787	147	0	0	660	358	0	154	0	700	395	507	324	926	600	2355	3425	5083	15585	10870	3429	3285	1374	1346	1535	666	1083	256	0	0	0
LTR	Gypsy	Spsp_ltr-1_family-266	7489	1189	0	0	1194	0	125	0	0	0	0	0	0	0	0	0	0	0	0	0	0	0	0	0	0	0	0	0	0	0	0	198	0	90	47	345	0	0	88	163	0	0	0	0	0	0	0
LTR	Gypsy	Spsp_ltr-1_family-268	6004	0	94	6262	3154	0	0	4985	2314	2405	0	0	8929	0	0	0	0	2407	266	0	28	5584	780	1888	766	72	0	0	77	0	89	976	914	97	0	413	0	0	0	0	0	0	0	0	0	0	0
LTR	Gypsy	Spsp_ltr-1_family-282	3038	1268	6803	0	711	5896	3511	1097	995	3987	606	5539	1272	5532	4032	2371	2777	38	1160	1926	0	102	0	642	0	953	211	2303	0	595	149	1066	958	1381	245	0	0	0	863	350	584	0	0	0	0	0	0
LTR	Gypsy	Spsp_ltr-1_family-288	1335	0	1055	679	54	0	0	91	0	0	0	354	95	633	0	0	0	968	0	300	568	0	0	710	359	0	0	192	0	0	0	0	0	409	0	104	0	0	0	0	0	0	0	0	0	0	0
LTR	Gypsy	Spsp_ltr-1_family-289	5613	0	0	0	255	0	0	0	0	0	0	0	0	0	0	0	0	0	90	484	243	241	46	68	955	741	3583	1147	1923	922	283	2744	3023	4564	6058	4137	5797	3155	1323	0	0	192	100	0	0	0	0
LTR	Gypsy	Spsp_ltr-1_family-297	903	0	0	0	0	0	0	0	0	0	0	0	0	0	0	0	139	0	0	0	0	0	0	0	0	0	0	0	0	0	0	0	0	0	0	0	0	0	0	0	0	0	0	0	0	0	0
LTR	Gypsy	Spsp_ltr-1_family-30	10261	0	0	0	0	0	0	1012	2780	1835	54	225	1395	0	0	0	2652	0	1877	2876	0	1058	612	250	817	1646	381	368	0	27	0	0	5420	0	0	1900	703	158	0	0	0	0	0	305	0	0	0
LTR	Gypsy	Spsp_ltr-1_family-305	2434	0	0	0	1581	256	1665	0	240	743	0	0	0	0	272	0	0	80	0	0	0	0	0	0	0	0	473	346	326	0	92	0	0	2073	0	231	501	0	0	0	0	180	126	0	0	0	0
LTR	Gypsy	Spsp_ltr-1_family-307	0	349	5741	8108	28119	40335	11809	15769	12329	8599	13079	9203	9618	4260	3936	3655	3783	4026	3269	503	0	186	1181	1052	532	1222	323	0	766	705	722	0	74	551	939	260	1193	435	230	0	127	0	0	0	0	0	0
LTR	Gypsy	Spsp_ltr-1_family-308	2693	135	0	2633	0	1530	1916	65	0	0	69	0	0	0	64	0	0	0	0	0	0	0	0	0	67	784	0	855	362	0	0	0	767	0	91	425	0	0	147	0	0	0	0	0	0	0	0
LTR	Gypsy	Spsp_ltr-1_family-310	2085	429	999	565	1114	684	0	857	549	0	424	209	0	0	0	112	0	0	95	0	0	0	188	0	0	0	0	0	108	0	0	0	0	0	78	0	0	0	0	0	0	0	0	0	0	0	0
LTR	Gypsy	Spsp_ltr-1_family-314	2051	0	0	0	117	0	0	0	0	0	0	0	0	0	0	277	79	0	635	134	369	82	83	0	0	0	0	0	0	35	7	138	444	0	452	0	0	0	0	0	0	0	0	0	0	0	0
LTR	Gypsy	Spsp_ltr-1_family-317	2136	0	0	0	0	68	0	0	0	0	520	522	981	0	372	92	0	326	0	125	63	0	57	171	0	154	306	0	0	198	0	0	429	0	0	0	0	0	0	0	0	0	0	0	0	0	0
LTR	Gypsy	Spsp_ltr-1_family-322	2002	0	0	0	0	0	0	0	58	0	0	0	45	0	124	0	67	0	0	0	0	0	111	0	826	0	0	0	0	0	0	0	0	0	0	0	32	0	0	0	0	0	0	0	0	0	0
LTR	Gypsy	Spsp_ltr-1_family-334	3542	0	0	0	326	297	571	4326	2849	384	1038	0	695	0	0	339	0	0	0	0	0	0	0	0	110	285	0	0	0	369	0	0	0	0	0	324	0	196	9	0	0	0	0	0	0	0	0
LTR	Gypsy	Spsp_ltr-1_family-338	3304	777	0	0	0	0	0	169	0	0	55	0	94	554	424	458	0	693	147	921	2443	1377	793	1030	783	2382	1224	1067	1329	121	415	774	0	500	507	435	108	435	0	0	122	0	0	0	0	0	0
LTR	Gypsy	Spsp_ltr-1_family-34	4459	4427	0	0	0	0	0	0	2312	5871	0	4037	234	922	0	0	0	0	171	0	0	0	0	65	0	0	0	706	873	6667	3771	2167	256	1452	395	234	101	184	0	0	0	0	0	0	0	0	0
LTR	Gypsy	Spsp_ltr-1_family-342	11544	0	0	0	353	0	0	0	0	0	0	0	0	0	212	3240	902	3578	9159	4575	7561	4785	1047	364	1629	1867	1297	1859	1784	757	654	212	193	911	0	37	480	31	509	0	0	0	0	0	0	0	0
LTR	Gypsy	Spsp_ltr-1_family-343	2053	0	0	0	0	0	0	0	0	0	0	0	0	0	0	195	202	0	0	0	0	0	204	104	103	104	742	405	443	1408	0	242	0	0	0	0	0	0	0	0	0	0	0	0	0	0	0
LTR	Gypsy	Spsp_ltr-1_family-348	2480	0	0	0	0	0	0	0	0	0	0	63	0	0	0	0	0	0	0	0	0	0	0	0	0	0	0	0	0	0	0	0	0	0	0	0	0	0	0	0	0	0	0	0	0	0	0
LTR	Gypsy	Spsp_ltr-1_family-349	965	0	154	0	0	0	2473	3034	4381	2181	1194	2331	3206	3227	911	2163	1093	3017	1725	3164	0	1289	938	889	600	152	710	89	884	0	1055	255	0	1434	747	0	498	0	0	290	0	0	0	0	0	0	0
LTR	Gypsy	Spsp_ltr-1_family-350	6040	0	0	0	959	7661	2537	6739	3229	997	1192	864	660	918	1390	39	122	152	361	0	0	0	0	163	0	0	0	36	0	60	0	0	66	0	0	0	969	0	0	0	20	0	0	0	0	0	0
LTR	Gypsy	Spsp_ltr-1_family-354	0	79	0	0	7046	17509	12688	2079	7622	1151	4384	1373	2057	773	2582	1403	995	2219	4044	1721	342	244	831	464	3509	2861	684	1138	217	1352	571	3514	43	233	0	15	566	207	0	0	82	0	86	0	0	0	0
LTR	Gypsy	Spsp_ltr-1_family-362	1512	0	0	0	1953	1967	0	0	0	2380	0	0	0	2480	1146	0	1099	1326	2301	0	1523	287	0	0	733	1067	0	0	0	2	0	386	1052	1052	0	456	201	0	0	146	0	0	0	0	0	0	0
LTR	Gypsy	Spsp_ltr-1_family-367	1819	0	0	0	0	1135	1134	0	0	0	55	0	0	0	0	0	0	0	0	0	0	0	0	0	0	595	434	0	0	0	0	0	0	0	0	328	0	0	0	0	0	0	0	0	0	0	0
LTR	Gypsy	Spsp_ltr-1_family-379	5083	0	582	12636	9039	6308	4942	3563	4760	1984	522	4495	237	402	1231	660	1538	243	0	908	1118	1201	0	631	0	0	0	1607	818	297	401	0	0	0	0	0	0	0	0	0	0	0	0	0	0	0	0
LTR	Gypsy	Spsp_ltr-1_family-38	0	9203	0	0	0	0	0	0	133	0	0	0	2464	0	0	0	0	0	208	0	0	0	0	0	0	0	0	0	0	0	0	0	633	0	0	0	0	176	0	0	0	0	0	0	0	0	0
LTR	Gypsy	Spsp_ltr-1_family-384	9354	362	16612	7494	6583	2710	804	271	1038	2257	3438	2441	4110	4186	4884	2049	3015	5021	8561	828	3065	1262	2762	1273	628	2491	977	1843	1818	173	869	1392	588	814	140	0	316	735	0	0	0	0	0	0	0	0	0
LTR	Gypsy	Spsp_ltr-1_family-385	0	0	93	5137	3238	879	5750	9262	4418	47	1471	3387	9939	4631	1766	508	6931	3491	1712	1032	445	278	533	363	0	509	202	108	0	0	0	11	0	0	0	0	294	0	0	0	0	0	0	0	0	0	0
LTR	Gypsy	Spsp_ltr-1_family-387	4001	0	0	0	0	0	0	0	0	2043	0	0	0	0	706	0	0	0	2926	613	1595	1900	0	0	0	340	137	79	1839	0	0	0	0	0	0	0	0	0	0	0	0	0	0	0	0	0	0
LTR	Gypsy	Spsp_ltr-1_family-392	1102	0	4426	0	0	0	0	0	0	0	0	0	1460	1466	0	1491	0	0	460	125	173	443	232	1221	1222	0	0	81	47	0	0	0	0	1121	1635	0	0	471	972	0	0	588	0	0	0	0	0
LTR	Gypsy	Spsp_ltr-1_family-395	2808	0	0	0	0	0	50	0	0	962	2258	414	1117	97	0	2350	0	0	0	861	1644	0	0	1305	0	293	1219	359	0	0	907	981	2955	531	639	1851	157	0	12	0	0	0	0	0	0	0	0
LTR	Gypsy	Spsp_ltr-1_family-4	76817	4296	4208	0	0	0	0	0	0	0	0	143	448	634	1397	0	0	0	361	0	0	178	0	0	0	79	0	0	0	376	0	3433	4277	522	956	147	0	291	329	786	0	0	0	0	0	0	0
LTR	Gypsy	Spsp_ltr-1_family-40	4971	0	0	0	0	0	447	431	0	507	0	0	0	0	0	0	0	0	0	0	0	0	0	0	0	308	297	0	161	539	0	0	0	462	0	486	0	0	0	0	154	630	0	0	0	0	0
LTR	Gypsy	Spsp_ltr-1_family-403	2185	0	0	0	0	0	50	0	0	804	884	852	1683	194	431	1238	619	349	0	248	140	670	223	282	0	0	0	0	0	170	0	0	0	76	77	0	0	124	0	0	0	0	0	0	0	0	0
LTR	Gypsy	Spsp_ltr-1_family-407	6764	0	431	3593	0	4213	3143	0	147	0	0	242	2222	0	0	0	2361	2193	36	0	1138	938	72	626	0	0	0	0	708	0	262	5	0	355	0	171	688	0	0	0	0	0	0	0	0	0	0
LTR	Gypsy	Spsp_ltr-1_family-410	3131	386	44	0	0	0	0	0	0	47	0	160	559	1648	1384	1897	2597	3149	4078	1694	2106	1406	311	1025	81	481	608	402	283	657	147	441	232	0	923	763	0	0	91	0	144	0	0	0	0	0	0
LTR	Gypsy	Spsp_ltr-1_family-412	109	0	4898	4157	284	2296	829	1774	218	1252	831	178	296	1	592	0	975	0	185	0	0	10	123	0	0	0	86	0	0	0	0	527	0	853	376	495	0	0	0	0	0	0	0	0	0	0	0
LTR	Gypsy	Spsp_ltr-1_family-415	3922	0	0	0	0	0	0	0	218	823	1550	540	1307	285	693	223	1063	162	140	813	126	64	0	126	0	0	0	0	0	0	0	0	440	300	649	408	848	297	0	0	0	0	0	0	0	0	0
LTR	Gypsy	Spsp_ltr-1_family-417	4641	6398	0	0	0	0	7504	1112	122	1032	284	294	1549	1775	1058	559	466	338	774	837	1137	165	3459	7201	0	0	3506	0	1223	0	0	359	62	351	0	76	0	0	0	0	0	0	0	0	0	0	0
LTR	Gypsy	Spsp_ltr-1_family-420	1214	326	0	0	0	0	0	0	0	0	0	159	388	0	6	0	0	0	0	0	0	0	175	0	0	0	0	0	0	0	0	0	0	0	0	0	0	0	0	0	0	0	0	0	0	0	0
LTR	Gypsy	Spsp_ltr-1_family-425	4898	0	0	0	0	40	136	3639	2169	9554	19093	39947	27665	11610	9792	7980	12611	20328	28418	64578	69252	82283	71525	39915	27085	12100	4900	4197	3720	2733	1584	890	372	153	282	435	200	257	0	446	0	0	0	0	0	0	0
LTR	Gypsy	Spsp_ltr-1_family-432	9813	0	0	0	1058	48	4242	13703	43	0	39	528	263	936	4826	3607	1878	528	1402	4474	384	2205	1467	1303	733	208	3981	107	1568	35	39	184	613	1065	978	0	139	36	0	42	530	0	0	0	0	0	0
LTR	Gypsy	Spsp_ltr-1_family-44	8175	0	0	0	0	0	0	0	0	0	0	0	135	0	0	0	0	0	94	0	0	2315	0	175	610	1029	0	0	340	0	0	0	0	183	1267	682	444	0	25	318	0	0	0	0	0	0	0
LTR	Gypsy	Spsp_ltr-1_family-442	5659	1048	3751	14999	9863	2210	2147	2101	2465	599	755	352	55	688	2136	3633	7582	5928	2797	3777	1456	2230	895	697	846	461	0	1615	982	729	504	1274	262	1	0	110	1	0	25	1	0	0	0	0	0	0	0
LTR	Gypsy	Spsp_ltr-1_family-446	3128	0	0	0	0	0	1127	454	120	0	1712	0	1040	280	0	149	69	0	0	0	0	0	855	950	0	226	1928	2225	0	0	251	168	0	0	0	0	0	0	0	0	0	0	0	0	0	0	0
LTR	Gypsy	Spsp_ltr-1_family-457	5651	120	48	229	0	173	0	92	303	289	0	170	606	0	822	61	84	252	361	270	450	0	493	382	611	172	135	298	191	61	6	8	95	0	219	52	0	89	0	0	0	0	0	0	0	0	0
LTR	Gypsy	Spsp_ltr-1_family-458	6582	1151	0	0	0	0	191	0	0	423	955	0	0	0	0	0	0	382	1454	2213	202	1281	1289	718	0	1806	2881	0	4672	2568	374	0	837	2429	1021	287	667	0	0	0	0	0	539	0	0	0	0
LTR	Gypsy	Spsp_ltr-1_family-46	30325	0	0	4099	0	733	1940	5202	3056	1574	0	3337	1674	1368	3063	1642	2599	744	48	261	0	213	0	0	0	0	0	0	131	0	0	0	0	0	0	0	0	0	0	0	0	0	0	0	0	0	0
LTR	Gypsy	Spsp_ltr-1_family-461	6185	88	42	315	3741	6778	6501	3383	2293	6562	7650	8003	4304	5926	7617	5552	2158	3126	2301	2730	2137	840	983	11353	4207	3952	3540	400	1007	9108	1946	1614	1778	351	377	556	205	267	0	0	0	0	0	0	0	0	0
LTR	Gypsy	Spsp_ltr-1_family-464	6721	861	20696	52979	10630	0	56	65	0	0	0	0	635	373	1918	2852	2222	4920	944	6246	3148	4930	5421	7983	1325	5000	5244	2917	7655	5696	3130	6892	9183	1044	129	1155	69	7	124	0	0	0	0	0	0	0	0
LTR	Gypsy	Spsp_ltr-1_family-465	2076	1693	1580	2927	2473	5061	1301	579	850	39	238	0	177	103	325	436	1717	453	450	206	343	217	91	393	287	0	42	0	0	0	184	350	76	0	631	1015	210	0	101	0	0	0	0	0	0	0	0
LTR	Gypsy	Spsp_ltr-1_family-472	8453	15774	1663	5057	104	7672	4548	126	1175	2810	5246	6081	7784	6768	5816	4678	658	1328	3933	2261	1266	783	2313	2675	1218	1231	612	2085	294	1086	756	550	446	324	172	0	0	365	0	0	0	0	0	0	0	0	0
LTR	Gypsy	Spsp_ltr-1_family-476	1081	152	0	0	0	42	0	0	259	0	788	391	1207	116	1168	2151	2350	1087	1150	1954	623	54	773	399	0	492	596	246	104	358	138	258	0	283	182	0	32	909	0	0	0	0	0	0	0	0	0
LTR	Gypsy	Spsp_ltr-1_family-477	4412	0	1096	0	11845	6161	19952	5235	13469	3700	5897	8325	1761	656	1436	0	0	963	425	1066	0	0	571	0	0	0	0	0	58	0	65	30	192	121	562	0	0	0	0	0	0	0	0	0	0	0	0
LTR	Gypsy	Spsp_ltr-1_family-481	4098	0	107	0	6247	3253	5320	6513	14178	11805	8942	9682	7501	8146	2707	4083	3799	6409	6009	4785	3944	1678	1554	889	2126	222	467	759	929	1144	417	114	488	416	0	0	0	0	0	0	0	0	0	0	0	0	0
LTR	Gypsy	Spsp_ltr-1_family-486	27422	9554	1009	0	0	2279	0	0	0	0	165	0	0	0	0	144	263	2750	179	0	244	244	475	1714	2005	542	520	956	2960	771	1549	3515	1149	8482	437	1695	1416	520	407	0	0	0	0	0	0	0	0
LTR	Gypsy	Spsp_ltr-1_family-488	644	0	0	0	0	63	857	167	193	756	0	356	626	262	785	938	407	326	0	0	51	76	0	307	0	0	0	4	0	0	0	0	0	0	0	0	0	0	0	0	0	0	0	0	0	0	0
LTR	Gypsy	Spsp_ltr-1_family-52	9912	221	0	0	0	2510	2947	2680	0	0	0	0	0	123	130	0	436	0	0	1142	188	54	0	0	116	254	50	0	0	1485	2700	0	3902	776	249	260	206	176	130	34	0	0	0	0	0	0	0
LTR	Gypsy	Spsp_ltr-1_family-54	17693	18158	4077	5753	11948	39083	29463	25455	15770	13154	13124	18074	20100	38468	27172	30442	34531	25153	14321	11488	9703	10423	11796	8517	6620	5082	4754	5983	4146	1253	5683	3189	6659	5590	1772	6147	6390	3669	2055	5732	4289	1777	0	0	0	0	0
LTR	Gypsy	Spsp_ltr-1_family-62	14110	0	0	4736	0	0	106	5030	1350	3919	1026	51	1117	1355	264	0	0	0	0	0	0	0	0	1327	681	0	0	131	521	0	0	878	0	3561	372	0	223	0	0	0	0	361	0	346	0	0	0
LTR	Gypsy	Spsp_ltr-1_family-64	8566	0	0	0	0	0	0	0	0	0	0	0	0	0	0	0	0	0	0	0	0	0	52	0	0	0	0	1152	670	930	0	3989	0	494	1670	2419	4655	12600	1721	226	2030	747	0	0	0	0	0
LTR	Gypsy	Spsp_ltr-1_family-66	4014	0	0	1220	4191	484	0	0	0	0	0	0	0	0	436	0	1072	0	598	83	0	0	0	0	0	0	165	0	2010	538	556	57	0	0	0	0	0	0	0	0	0	0	0	0	0	0	0
LTR	Gypsy	Spsp_ltr-1_family-70	137	4890	2192	2292	1753	792	453	0	1836	38	0	0	128	0	0	0	2057	1927	365	2997	1608	1514	7450	3188	3189	8681	1202	1552	1401	661	562	940	986	1132	1347	1574	1600	925	0	972	0	153	206	0	0	0	0
LTR	Gypsy	Spsp_ltr-1_family-8	12920	28440	6683	1358	2587	797	1517	554	0	332	0	0	0	0	0	1378	0	356	0	0	0	0	159	0	0	136	0	0	763	343	0	333	156	608	307	238	984	1700	0	0	0	0	0	0	0	0	0
LTR	Gypsy	Spsp_ltr-1_family-80	9334	165	170	0	0	0	0	0	0	0	0	0	0	0	0	0	0	1351	0	0	0	853	102	1592	0	0	0	0	0	1835	4754	206	2480	1971	379	1694	1399	0	0	0	218	222	70	0	0	0	0
LTR	Gypsy	Spsp_ltr-1_family-89	3572	1794	0	0	0	0	871	0	157	174	767	53	2299	261	2978	1947	205	273	1777	752	760	330	249	0	0	0	0	0	0	227	0	0	0	0	0	0	0	0	0	0	0	0	0	0	0	0	0
LTR	Gypsy	Spsp_ltr-1_family-98	8523	0	0	0	0	0	0	0	0	0	0	0	0	35	0	0	0	0	0	0	0	0	0	0	0	0	0	0	0	0	0	0	136	129	0	189	994	1539	445	2083	0	0	0	0	0	0	0
LTR	Gypsy	Spsp_rnd-1_family-159	0	0	0	0	0	0	0	0	0	0	0	0	0	0	132	0	0	0	227	134	0	145	184	174	0	228	2093	2485	0	2153	2264	2300	0	0	0	34	359	24	0	0	0	0	0	0	0	0	0
LTR	Gypsy	Spsp_rnd-1_family-191	74	0	0	0	391	2157	8240	10353	23524	10478	22068	20759	12487	6235	1574	0	166	2728	877	847	560	1661	694	228	181	247	121	2959	2754	3673	4136	2621	3506	128	0	271	1655	880	671	0	0	0	0	0	0	0	0
LTR	Gypsy	Spsp_rnd-1_family-196	0	0	0	0	0	0	0	0	0	0	0	230	1220	5570	2808	1214	1211	1533	1909	1202	1572	82	2759	1397	541	609	605	1162	851	3024	1220	1692	1855	668	72	1288	904	272	224	0	0	0	0	0	0	0	0
LTR	Gypsy	Spsp_rnd-1_family-211	0	0	0	0	0	17753	22744	16974	7336	8302	8161	10838	11901	8208	21678	3680	1082	1115	0	3010	1961	1264	205	350	138	0	251	0	0	0	0	20	7	0	0	0	30	148	0	0	0	0	0	0	0	0	0
LTR	Gypsy	Spsp_rnd-1_family-29	0	0	1993	2346	31007	40306	10763	24919	65892	63851	8932	15943	31409	25356	22577	15976	19648	9579	12326	12450	13037	11108	8161	6817	3853	5125	6001	2097	1029	1435	209	1922	390	393	261	93	0	0	0	0	0	0	0	0	0	0	0
LTR	Gypsy	Spsp_rnd-1_family-315	0	0	379	0	0	1018	5986	15831	21484	9646	5785	4130	5768	2024	13045	5396	0	257	65	1414	224	0	0	126	0	0	0	0	0	0	0	0	0	0	0	128	0	0	0	0	0	0	0	0	0	0	0
LTR	Gypsy	Spsp_rnd-1_family-327	0	0	0	0	0	0	0	0	0	0	0	3567	1122	1024	1517	4314	13326	5398	2369	2551	2672	2374	793	810	85	0	77	0	0	278	0	0	0	2905	0	892	0	0	0	0	0	0	0	0	0	0	0
LTR	Gypsy	Spsp_rnd-1_family-365	45	139	54	696	242	517	522	1289	1889	7205	4605	3024	3158	2356	2628	2916	2408	1149	1668	1278	435	258	234	65	454	183	585	456	274	148	0	229	190	0	0	0	0	0	0	0	0	0	0	0	0	0	0
LTR	Gypsy	Spsp_rnd-1_family-406	0	0	0	161	0	1488	14546	46525	45639	45716	28170	10265	6925	2056	3024	4610	4945	116	3936	1051	0	674	542	1745	101	36	206	0	0	0	111	0	103	0	0	0	0	0	0	0	391	0	0	0	0	0	0
LTR	Gypsy	Spsp_rnd-1_family-424	0	0	41	0	0	888	1439	7790	6857	4191	1886	993	637	687	805	1230	1703	2898	2476	4117	4535	1777	234	291	55	649	0	0	16	0	0	0	0	56	0	25	0	0	0	0	0	0	0	0	0	0	0
LTR	Gypsy	Spsp_rnd-1_family-463	0	0	0	0	591	0	7100	5704	18053	13413	6540	4843	885	459	1523	413	1139	592	299	732	234	1308	299	151	0	316	0	548	179	0	0	0	0	0	0	0	0	0	0	199	0	0	0	0	0	0	0
LTR	Gypsy	Spsp_rnd-1_family-500	0	76	0	0	6556	10025	6090	4711	4319	516	899	2456	938	901	135	1074	0	1846	1531	4336	9623	2424	1675	3232	1592	2054	3386	1326	2463	0	953	0	0	80	0	0	0	0	0	0	0	0	0	0	0	0	0
LTR	Gypsy	Spsp_rnd-1_family-501	0	0	0	117	0	100	0	4843	4835	3043	1692	146	748	2495	811	2221	5745	6581	945	1984	108	670	414	0	0	0	75	0	0	0	0	0	0	0	0	0	0	0	0	0	0	0	0	0	0	0	0
LTR	Gypsy	Spsp_rnd-1_family-547	0	0	0	0	0	0	0	0	0	0	0	611	1834	0	0	320	611	1728	642	353	34	0	0	0	0	0	0	0	0	0	0	0	0	1573	966	323	0	0	285	0	0	0	0	0	0	0	0
LTR	Gypsy	Spsp_rnd-1_family-588	0	0	0	0	5326	1353	1536	681	1129	2392	1027	229	1883	0	2406	3926	0	1508	0	0	0	0	0	0	0	19	0	0	432	0	0	0	0	0	0	115	110	0	0	0	0	0	0	0	0	0	0
LTR	Gypsy	Spsp_rnd-1_family-620	0	0	0	0	563	3040	5093	1013	1013	647	0	298	1616	748	1085	4454	443	1242	2282	1503	2111	1938	333	347	0	81	0	0	0	0	0	0	0	0	0	0	0	0	0	0	0	0	0	0	0	0	0
LTR	Gypsy	Spsp_rnd-1_family-629	0	0	0	0	0	723	3095	3418	1847	720	1979	1568	1859	1017	1482	1017	2506	0	604	0	0	0	0	336	0	0	0	477	1273	126	0	258	0	369	0	0	7	0	671	0	0	0	0	0	0	0	0
LTR	Gypsy	Spsp_rnd-1_family-658	0	0	0	275	0	2570	3384	5410	2312	367	256	390	283	0	255	330	371	254	1319	1699	1317	1205	218	19	141	0	0	0	0	0	0	0	0	0	0	0	0	0	0	0	0	0	0	0	0	0	0
LTR	Gypsy	Spsp_rnd-1_family-73	0	0	46	0	0	0	0	0	0	198	350	0	1680	8618	4293	3001	3489	2564	3879	2517	1030	1797	722	432	319	30882	22178	56128	43526	38593	15844	15460	20252	9518	6423	4588	2661	458	0	44	857	197	0	0	0	0	0
LTR	Gypsy	Spsp_rnd-1_family-84	36	0	82	0	5396	4844	3192	1451	3843	7248	36325	34852	15395	16572	20334	11678	3415	1971	699	1235	325	0	926	0	0	199	410	549	1740	9063	20436	15909	13173	5955	2035	3413	3833	518	1	510	0	0	0	0	0	0	0
LTR	Gypsy	Spsp_rnd-4_family-213	0	58	6530	8983	11512	80574	76295	55444	70482	48099	35738	48083	46615	58098	44971	40887	36188	16654	25434	17939	37211	15567	20285	21038	16061	15444	8223	13105	11073	6967	5585	4234	6217	2385	2549	1324	721	120	471	411	258	0	0	0	0	0	0
LTR	Gypsy	Spsp_rnd-5_family-1114	0	2258	483	8745	27673	13501	17403	160	8354	1084	4432	2511	4169	4386	6019	4116	1646	1652	2084	1989	3706	2734	5113	3076	4202	3090	3413	1950	2500	5619	1603	4655	8057	2980	1545	6872	5140	8561	4726	3573	5084	2555	442	0	0	0	0
LTR	Gypsy	Spsp_rnd-5_family-114	0	0	43	0	0	0	0	0	0	0	0	0	124	0	0	254	229	291	135	1117	572	2447	1979	2258	2600	1633	3570	2442	2327	2298	1023	892	770	233	258	182	236	104	134	15	0	0	0	0	0	0	0
LTR	Gypsy	Spsp_rnd-5_family-1596	267	282	7448	11577	4104	20530	10216	4807	1698	6443	5181	783	466	552	1258	567	980	252	135	687	390	0	213	0	1514	0	239	3642	2716	1366	2168	3008	4103	3069	4043	0	809	478	779	0	452	0	0	0	0	0	0
LTR	Gypsy	Spsp_rnd-5_family-1643	0	0	0	0	243	0	0	0	1197	1151	2426	0	413	1187	299	77	2199	513	1013	2936	1266	2670	2141	1555	2906	3351	3215	954	106	0	790	184	0	291	120	0	295	510	0	0	446	0	0	0	0	0	0
LTR	Gypsy	Spsp_rnd-5_family-1646	4597	0	0	0	0	0	0	1091	6402	7358	3281	2134	57	8253	1805	2978	3007	2615	1125	6957	4526	2613	3122	841	304	4793	5460	3658	1006	798	3583	2054	215	1155	863	47	16	0	599	0	0	0	0	0	0	0	0
LTR	Gypsy	Spsp_rnd-5_family-166	0	0	0	0	0	0	0	0	0	0	0	0	0	0	0	2403	0	738	422	0	0	4182	2152	0	1570	2150	0	936	9212	2494	5050	120	3220	3079	921	1861	764	795	0	291	0	0	202	0	0	0	0
LTR	Gypsy	Spsp_rnd-5_family-1701	34	0	0	280	331	329	1059	1128	2042	1953	836	943	549	0	540	1579	148	733	0	378	383	0	321	100	0	0	0	0	202	0	96	202	96	112	0	0	135	0	0	0	0	0	0	0	0	0	0
LTR	Gypsy	Spsp_rnd-5_family-1864	0	0	0	0	0	159	0	193	1357	2685	6023	3545	884	409	0	1767	826	1293	974	534	392	731	905	0	687	63	593	0	0	0	0	0	191	0	0	0	0	0	0	0	0	0	0	0	0	0	0
LTR	Gypsy	Spsp_rnd-5_family-1866	0	0	0	95	0	874	1896	1558	3095	5197	7512	4124	2513	2966	258	1902	1035	701	88	0	1153	289	0	58	1457	0	448	392	109	0	0	0	0	1103	211	0	0	0	0	0	0	0	0	0	0	0	0
LTR	Gypsy	Spsp_rnd-5_family-2262	0	0	0	952	0	859	0	4612	0	9140	9090	743	2697	2140	4313	217	513	131	1049	0	258	0	2979	1351	2415	2257	173	209	650	0	876	2384	2144	2181	2470	0	179	0	0	0	0	0	0	0	0	0	0
LTR	Gypsy	Spsp_rnd-5_family-3171	0	0	0	0	0	6879	10028	0	0	0	0	0	0	0	105	157	63	2318	554	3820	153	3350	1419	2982	692	1313	3802	2518	888	0	691	792	0	352	91	0	0	343	0	0	0	0	0	0	0	0	0
LTR	Gypsy	Spsp_rnd-5_family-47	0	0	0	0	0	0	0	147	3984	1883	0	4142	5625	0	2358	0	0	574	0	0	0	0	666	358	1610	535	1457	1472	224	2032	4398	475	12339	10757	448	1002	2851	663	0	0	0	162	0	0	0	0	0
LTR	Gypsy	Spsp_rnd-5_family-57	0	0	0	0	656	1476	7373	8227	8608	0	607	0	2373	2074	1125	2655	0	1667	832	2005	2178	903	0	190	0	328	538	1041	21	1244	132	0	288	0	0	136	0	0	0	0	0	0	0	0	0	0	0
LTR	Gypsy	Spsp_rnd-5_family-640	0	0	0	286	163	758	3575	3297	2877	3698	2129	2287	1815	1926	5336	14314	4455	2048	354	156	1206	0	808	2490	453	0	2017	1732	581	1737	140	464	399	243	0	0	0	0	0	0	0	0	0	0	0	0	0
LTR	Gypsy	Spsp_rnd-6_family-10694	0	0	0	0	0	0	9497	0	0	626	45	511	206	0	286	859	401	1395	293	138	0	610	86	2236	1061	278	1537	388	1314	0	3655	394	712	608	76	235	3029	0	3102	825	0	0	886	0	0	0	0
LTR	Gypsy	Spsp_rnd-6_family-1139	0	0	0	0	774	541	154	629	501	2725	3143	1856	2722	1057	1165	3548	991	1318	4240	261	1411	149	0	146	1011	413	858	392	100	173	726	0	0	700	502	0	0	0	0	0	0	0	0	0	0	0	0
LTR	Gypsy	Spsp_rnd-6_family-1142	0	14856	4343	0	0	0	0	71	282	0	143	0	210	150	0	1409	2467	145	1911	1154	389	1301	319	173	1015	0	117	1373	1253	1732	3449	4373	3127	4689	2363	3714	3246	3602	1523	296	464	508	0	0	0	0	0
LTR	Gypsy	Spsp_rnd-6_family-1180	0	0	54	2398	49	169	57	44	0	0	189	194	289	197	591	954	1561	1465	2236	3939	4004	4207	5400	4567	5679	3345	617	2748	3613	2068	4116	1400	3604	1591	2105	0	595	0	250	0	0	0	0	0	0	0	0
LTR	Gypsy	Spsp_rnd-6_family-1197	0	0	0	0	0	0	0	0	0	453	626	404	298	0	259	156	0	0	226	0	0	215	0	141	0	0	292	138	226	147	344	148	294	147	0	111	148	0	0	0	111	0	0	0	0	0	0
LTR	Gypsy	Spsp_rnd-6_family-1338	0	0	0	0	0	0	0	1931	0	466	0	0	436	3011	377	1548	323	1283	0	0	193	1366	2291	832	6234	1650	92	937	0	277	1571	160	2068	2223	115	0	261	125	0	0	0	0	0	0	0	0	0
LTR	Gypsy	Spsp_rnd-6_family-1404	0	0	0	0	62	0	0	81	686	1555	1486	395	63	49	155	397	168	517	0	238	0	152	214	143	435	1752	0	531	381	0	0	0	0	330	0	0	0	0	0	0	0	0	0	0	0	0	0
LTR	Gypsy	Spsp_rnd-6_family-2572	0	0	0	0	0	0	0	0	0	0	0	0	0	441	2485	0	3567	1387	439	131	4218	582	4644	5389	4385	767	2741	0	3009	2756	750	3768	3688	850	1601	1561	891	1451	773	89	265	0	0	0	0	922	0
LTR	Gypsy	Spsp_rnd-6_family-267	32	1063	5497	28835	235900	200050	176369	271760	195622	157986	106697	73792	53135	46437	57094	40977	36414	32849	28189	24747	26604	18276	17902	9723	5637	6457	10171	8941	4569	4140	4351	5353	2474	1327	2597	1744	805	1938	1008	498	401	0	0	0	0	0	0
LTR	Gypsy	Spsp_rnd-6_family-3097	29	0	0	0	29	0	0	0	0	0	0	0	277	0	0	593	0	1406	2843	4377	1879	1932	0	489	0	0	433	434	2562	787	2434	1396	1146	663	0	0	397	0	0	0	0	0	0	0	0	0	0
LTR	Gypsy	Spsp_rnd-6_family-3920	0	0	0	0	0	547	0	0	241	0	3559	820	2899	0	864	623	427	127	588	2224	2392	0	81	603	302	2286	363	0	671	842	0	256	625	0	756	0	0	517	0	61	0	0	0	0	0	0	0
LTR	Gypsy	Spsp_rnd-6_family-4933	0	0	0	0	0	0	0	128	773	0	0	318	134	0	2076	0	5615	1711	1921	6827	710	0	0	443	1087	224	1589	1773	772	2034	1669	494	711	1199	0	526	700	1884	0	0	0	0	0	0	0	0	0
LTR	Gypsy	Spsp_rnd-6_family-5016	0	0	0	0	48	0	0	0	380	49	808	936	4125	0	153	672	685	0	865	3477	146	2049	476	0	2731	837	0	551	238	688	0	554	514	851	0	0	0	0	0	265	0	0	0	0	0	0	0
LTR	Gypsy	Spsp_rnd-6_family-503	0	0	0	41669	23803	2905	4420	1232	4904	4447	856	0	490	3235	1771	161	709	2580	6539	1592	2339	2636	2790	3817	6713	1488	12782	5837	1163	477	3349	1676	1128	144	0	490	547	650	0	17	0	0	0	0	0	0	0
LTR	Gypsy	Spsp_rnd-6_family-5918	0	0	104	0	654	0	2890	0	0	0	121	0	134	50	257	356	270	303	543	107	585	871	411	924	257	758	215	0	1161	0	277	181	643	158	0	123	0	0	0	0	0	0	0	0	0	0	0
LTR	Gypsy	Spsp_rnd-6_family-65	0	0	0	0	0	0	0	0	0	0	0	0	0	0	0	120	0	0	0	0	305	0	0	0	0	0	0	0	463	469	0	0	0	0	408	0	0	0	0	0	0	0	0	0	0	0	0
LTR	Gypsy	Spsp_rnd-6_family-6690	0	0	0	0	0	0	0	0	0	0	0	0	1253	0	1072	2561	786	938	200	814	1518	233	1371	811	509	0	0	0	480	718	0	170	0	0	0	0	0	0	287	0	0	0	0	0	0	0	0
LTR	Gypsy	Spsp_rnd-6_family-67	0	0	0	0	0	3295	227	396	1585	419	74	0	418	467	418	278	56	0	0	0	166	418	430	0	0	87	351	161	0	0	124	0	0	0	0	0	0	0	0	0	0	0	0	0	0	0	0
LTR	Gypsy	Spsp_rnd-6_family-671	0	0	0	3716	6741	0	0	0	0	0	1945	0	0	154	0	0	0	718	725	235	414	406	561	0	0	0	290	976	0	0	1696	309	2492	2170	862	0	1141	525	365	0	385	0	0	0	0	0	0
LTR	Gypsy	Spsp_rnd-6_family-800	0	0	0	0	1124	0	3500	2632	400	431	334	1075	0	322	237	0	85	0	0	127	0	0	0	140	0	0	247	142	109	734	0	453	0	0	0	0	0	0	0	0	0	0	0	0	0	0	0
LTR	Gypsy	Spsp_rnd-6_family-925	0	0	0	0	0	0	0	258	0	505	0	0	595	166	0	259	0	521	0	113	95	201	0	0	0	0	0	0	182	0	0	0	0	0	0	0	0	0	0	0	0	0	0	0	0	0	0
LTR	Gypsy	WpumI_rnd-1_family-69	0	0	0	0	0	0	0	0	0	0	0	0	0	80	0	0	51	0	0	0	87	0	67	1713	0	1693	317	392	0	370	106	509	0	2849	116	574	0	782	0	294	0	0	0	0	0	0	0
LTR	Gypsy	WpumI_rnd-5_family-1418	0	0	0	0	0	0	0	0	0	0	0	0	0	0	0	0	0	0	0	0	0	0	0	0	0	0	0	0	21	0	0	0	42	0	0	54	56	1223	7	40	376	987	148	0	0	0	0
LTR	Gypsy	WpumI_rnd-6_family-331	0	0	0	0	0	0	0	0	0	0	0	0	0	0	0	0	0	0	0	0	0	186	134	237	0	150	185	0	2453	1106	0	714	2158	722	815	580	1846	1116	243	791	0	0	140	0	0	0	0
LTR	Gypsy	WpumU_rnd-4_family-360	0	0	0	0	0	0	0	0	0	0	0	0	0	0	0	0	0	0	0	0	0	0	0	0	0	0	0	0	0	0	0	793	804	1613	802	1107	423	1371	0	0	0	0	0	0	0	0	0
[truncated: 3 more columns]
