# Supplementary material for: Ecological Niche Adaptations Influence Transposable Element Dynamics in Pollinating and Non‐Pollinating Fig Wasps
Source: Ecol Evol. 2025 Jun 17;15(6):e71553. doi: 10.1002/ece3.71553 (PMC12173833; doi:10.1002/ece3.71553)
Supplement: Supplementary file 1 — Figure S1. Mann–Whitney U Test Results for TE and Genome Metrics in Fig Wasps. The figure presents the statistical comparisons of transposable element (TE) metrics—including TE length (a), TE count (b), TE type (c), and TE content (d)—as well as genome size (e) between fig wasp groups. These comparisons highlight significant differences in genomic TE characteristics between pollinating and non‐pollinating fig wasps. Figure S2. Gypsy landscape in non‐pollinating fig wasp species. This figure illustrates the distribution of Gypsy transposable elements across various non‐pollinating fig wasp species. The outer panels depict Gypsy insertion patterns and recent bursts in each species, highlighting the frequency and timing of new insertions. The inner panels focus on individual Gypsy elements, revealing multiple burst events over time and showcasing the ongoing and sustained activity of these elements within the genomes. Figure S3. Selection analysis of single‐copy orthologous genes in fig wasps. This figure compares the dN/dS ratios of all single‐copy orthologous genes between pollinating fig wasps (pollinators) and non‐pollinating fig wasps (NPFWs). The median dN/dS ratio is significantly higher in pollinators than in NPFWs, indicating a difference in selective pressure between the two groups (ANOVA, p‐value < 0.001). Figure S4. GO and KEGG network enrichment analysis of genes near classified TEs at the major peak in pollinators. This figure presents the Gene Ontology (GO) and Kyoto Encyclopedia of Genes and Genomes (KEGG) enrichment analysis for genes located near transposable elements (TEs) at the major insertion peak observed in pollinating fig wasps. Only terms with a p‐value < 0.05 were included, as indicated by the filtered nodes in the network. Table S1. One‐sample t‐test for fig wasps in Ficus benjamina . This table presents the results of a one‐sample t‐test comparing the observed traits (genome size, TEs length, TEs count, and TEs content) of NPFWs (Sycobia sp [file ECE3-15-e71553-s001.zip › Figure_S3_w_FreeRatio.tsv]

w_Pcor	w_Ekon	w_Wpum	w_Dvas	w_Kgib	w_Cfus	w_Sbsp	w_Pri	w_Abak	w_Sagr	w_Spsp
0.109657	0.386396	0.0946888	0.235573	0.103674	0.125484	0.123524	0.248153	0.0781144	0.25608	0.110337
0.382068	0.117145	0.0588129	0.0375312	0.0732414	0.0317795	0.580743	1.05203	180.113	1.9844	0.0191616
0.143842	0.0891076	1.3678	0.369054	0.455751	0.126883	0.0721236	0.0161704	0.0212442	0.062783	0.0223546
0.0606803	0.0659491	0.0372399	0.0240833	0.0601949	0.0262901	0.0436698	0.0182006	0.067709	0.0116607	0.0169083
0.10058	0.0654267	0.104518	0.0649438	0.0466614	0.0288658	0.352423	0.111718	0.0780099	0.0943953	1.03516
0.183268	0.159013	0.278697	0.324316	0.967992	0.604289	0.0579922	0.136419	0.240226	0.0589793	1.10821
0.0469825	0.0785249	0.0781698	0.0465092	0.0401787	0.0461307	0.0622732	0.116996	0.0585551	0.313361	0.201167
0.0155779	0.00952095	0.0001	0.00477917	0.0119326	0.00734723	0.0293581	0.018862	0.00632736	0.00729968	0.0365821
0.0001	0.788857	0.351012	1.82345	0.0327481	0.174396	0.630575	999	999	0.041149	0.0270464
0.0539295	0.0371458	0.0472376	0.0301933	0.0406762	0.036214	0.0288616	0.105185	0.0591347	0.0325302	0.0210236
999	0.286115	1.20381	0.366136	0.580994	0.133117	999	0.203168	0.380203	0.45253	0.402848
3.00474	0.0001	0.243699	0.240309	0.0602774	1.89898	0.100317	0.158061	0.136175	0.40748	0.123823
0.711414	0.00574235	49.9008	6.55144	0.011364	0.00742599	0.00626417	0.33713	0.334907	0.347643	0.0141061
0.0381336	0.100663	0.0961365	0.0941919	0.716717	0.0369362	0.206976	1.52836	0.0001	999	0.149356
0.0762305	0.638211	0.491774	0.302085	0.429545	0.472145	0.857831	0.822516	0.0001	0.113799	0.721891
0.19531	0.612988	0.189731	0.0952121	0.406577	0.0951018	0.182808	0.0640401	0.0421769	0.0580018	0.0556401
434.283	1.47001	0.235511	0.130606	0.126686	0.13805	0.0524054	0.0541385	0.167473	0.142105	0.0999091
0.127695	0.614404	0.103313	0.0923833	1.31048	0.288838	0.109506	0.0954135	2.03754	0.129485	0.40859
0.245403	0.144098	0.15276	2.21554	0.0499133	999	0.0808307	0.0581439	999	0.162569	0.116322
0.0321392	0.143279	0.339156	0.0922719	0.629558	0.0680882	0.055832	0.326161	0.0946241	0.0935296	0.164548
0.358028	0.125236	0.137552	0.145174	0.193676	0.152866	0.11792	0.0158399	0.0542486	0.118493	0.0420943
0.0336757	0.0100539	0.00189747	0.00803714	0.020441	0.0112422	0.0297964	0.00991344	0.010057	999	0.0164778
0.805948	1.46186	0.238833	0.200069	1.30556	0.0485466	0.158745	0.0831045	0.861407	0.027954	0.60473
0.0322576	0.0255791	0.152207	0.0662077	0.0455861	0.0367283	0.166873	0.221706	0.0299867	0.0895371	0.0860752
35.1487	0.0001	0.0668527	0.0967972	0.0448911	0.0513157	999	0.0742579	0.0484775	0.0405829	0.0613404
0.0686617	0.814995	0.377196	0.339492	0.948067	0.593693	0.448477	0.558475	0.502211	0.477117	0.598842
0.0001	1.36819	0.501754	0.381687	2.12064	307.705	0.122965	0.966237	0.784777	0.00751312	0.0132975
0.628932	0.940683	0.301383	0.729536	0.611856	0.301487	0.391684	0.229111	0.591549	0.192171	0.179232
1.68688	0.114049	999	0.0001	0.693999	0.375449	0.0774025	0.954358	0.241202	0.125848	0.0493661
0.0001	0.0224388	0.0218553	0.0001	0.0001	0.0001	0.00907615	0.0167005	0.0115295	0.00207502	0.00387387
2.22273	0.00398839	0.880899	74.4668	0.656893	0.0175208	76.0304	0.0001	131.847	0.0314588	60.7375
0.647364	0.0778774	0.0483453	0.0161493	0.199041	0.0238482	0.132599	0.0578727	0.0719623	0.0926781	0.0227497
0.472546	0.0423881	0.0426776	0.0311494	0.0318197	0.0391939	0.0608898	0.0118256	0.018248	0.0335132	1.0016
0.118536	0.0656593	0.0001	0.942307	0.102645	0.556378	0.0915408	0.376675	0.247933	0.0868354	0.012421
0.0926562	3.37341	0.0001	1.53807	0.134524	0.351087	0.14362	0.103228	0.385282	0.169812	0.109037
0.913306	0.0522341	0.831202	0.081065	1.17911	0.0767097	0.0546494	0.189596	0.1794	0.0553802	0.129688
0.622911	12.8947	0.464813	0.0734498	2.13132	0.722931	0.100646	0.0909962	0.306577	0.00675897	0.0190506
0.0402154	0.889014	0.0522198	1.0982	0.0199102	4.6643	0.0954041	0.0001	40.1991	0.538358	2.01953
0.0504961	0.580492	0.138705	0.0286885	0.0530559	0.645692	0.0788411	999	0.262037	0.309891	0.386382
999	0.0951707	0.683591	0.717016	999	0.0001	0.444679	0.011946	1.05458	0.0321506	999
0.347891	999	1.97645	0.622629	0.00987497	0.794196	0.420768	1.87015	0.139275	0.334082	0.289615
0.091442	0.579474	0.112727	0.171422	0.127523	0.0933811	0.268124	0.0916019	0.0654105	0.124924	0.0792965
0.0616238	0.0336715	0.0273223	0.0435847	999	0.0001	0.0315052	0.0785699	0.0001	0.117258	0.0413904
1.23936	0.257296	0.248652	0.147799	0.217505	0.038896	0.122405	999	0.200494	0.0463962	0.0606392
0.43913	1.753	0.896817	999	3.04929	0.0893108	0.148771	0.463478	0.081176	0.165265	0.0229198
0.0358034	0.0420906	0.0795501	0.0448182	0.0965477	0.0196329	0.0475723	0.0495272	0.0737682	0.0568321	0.0614964
0.0001	230.709	0.0520003	10.1756	0.114492	0.0788282	0.0168879	0.90087	0.186306	0.079704	0.816666
0.0001	1.84182	0.0135474	0.0134884	0.0796267	0.0213472	0.0236698	0.374446	0.00459638	0.0474793	0.0100449
8.23829	999	0.125171	0.259593	0.115449	0.186958	0.245383	0.174399	0.225669	0.0741685	0.262743
0.0759199	0.146442	0.24703	0.18943	0.0957449	0.191032	0.10484	0.0001	0.206389	0.068546	0.0436028
0.050047	0.476898	0.0494948	0.0001	0.0725403	0.0184507	0.086607	0.0247521	0.024793	0.0526755	0.440368
0.323103	0.309763	0.200983	999	0.282762	0.18153	999	0.490004	0.0264955	999	0.110668
0.0716627	0.259403	0.0730784	0.170344	0.185088	0.230596	0.0564218	0.117884	0.376395	0.0962474	0.172977
1.12472	1.20146	0.274837	4.50268	2.06472	0.805148	0.766952	0.495415	0.836036	0.847733	0.757132
0.148067	0.148347	0.161651	0.149104	0.333616	0.190308	0.558283	0.159683	0.0947024	0.207855	0.155138
0.102633	0.428022	0.0688856	0.627925	0.0726558	0.522503	0.0298958	0.176834	0.109061	0.225567	1.45383
0.0791919	0.0134236	0.0620664	0.281543	0.00887863	0.0175348	0.108748	0.0001	0.00333271	0.0653736	0.195104
0.0524538	0.0989693	0.0544668	0.0549813	0.0602041	0.120275	0.064101	0.0304636	0.0243452	0.0848072	0.142257
0.0307136	0.238854	0.0676148	0.0203808	0.0898224	0.103411	0.113876	0.0776574	0.040658	0.833236	0.219028
0.31059	3.05852	999	1.037	1.06031	999	0.435848	780.05	0.0157844	999	2.35499
1.26494	0.046908	0.0322443	0.0440769	1.50568	0.117347	0.126022	0.023814	0.0303257	2.37276	0.948475
0.0308972	0.0354289	0.00668407	0.0889214	0.0229157	0.0304184	0.0209475	0.0140475	0.0248426	0.0556204	0.0280037
999	0.0689276	0.056778	0.0237737	0.0829356	0.0392299	0.0455782	0.0233408	0.0233427	0.0239431	0.0244804
0.124185	0.139486	0.107823	0.122956	0.290436	0.610463	0.0743104	0.0904517	0.0511296	0.0197823	0.448569
0.510808	0.0143174	0.0001	0.323545	0.0883952	0.00955768	1.36405	0.120448	0.0284299	0.446811	0.218526
1.06716	0.583451	0.577658	1.00164	0.594416	0.169764	0.00646447	17.5579	0.201438	0.572143	0.00593508
2.47117	0.039298	1.60202	0.0001	0.19286	0.291869	0.0754581	0.0327582	0.116342	0.0933211	0.708461
0.0217433	0.203013	0.0692696	0.0679829	0.13375	0.0433697	0.436472	0.23383	0.943815	0.706676	1.12631
0.0282072	0.116237	0.0299694	0.0772606	0.0372498	0.0502767	0.0594922	0.0303043	0.0247654	0.142443	0.0421707
0.0559959	0.0815199	0.116589	0.110928	0.137904	0.0725115	0.107446	0.0796551	0.16797	1.11702	0.543421
0.343611	1.47675	0.464355	0.392778	0.507605	0.539721	0.137887	0.4317	999	0.0176682	0.589394
1.82175	0.0001	1.43066	1.15287	0.0730061	0.151918	0.0823245	1.03474	0.985995	1.30575	0.06722
1.7356	0.784422	1.23115	1.38779	2.21239	1.32644	3.75364	0.971011	1.491	2.68804	0.501954
198.668	770.765	1.24787	0.135482	391.972	0.089473	0.119139	0.17026	0.225283	0.0836867	0.174848
0.281732	1.28007	0.408208	0.274955	0.226704	0.189907	0.238077	0.580445	2.89178	0.78164	0.866374
37.9019	0.0233053	999	999	0.248761	0.104318	3.74877	0.145232	0.175715	0.100462	0.0575358
0.0205521	0.162331	0.112661	0.0500268	0.0978286	0.15204	0.0758755	0.819891	0.0001	0.121026	0.418861
0.152109	0.123057	0.120968	0.250173	0.313031	0.127151	0.116569	0.518887	0.149875	0.978207	0.263095
0.44424	0.251564	26.5591	33.8433	0.116645	0.123236	0.00906812	0.458289	0.0001	0.005117	3.58092
0.669998	1.02946	0.0193025	0.91191	0.130313	1.40654	0.874971	0.0001	0.118196	0.053302	0.0191499
1.68097	0.0001	0.0396211	0.0164761	0.0183468	0.0361834	0.0557083	0.0240762	0.0233599	0.0488312	0.0518538
0.208865	0.653323	0.0117154	0.621249	0.543446	0.825254	0.458199	0.132923	1.5274	1.50488	0.34357
0.755591	0.0157436	0.0398992	0.643485	0.0609539	0.0567792	0.101936	0.0680948	0.0389091	0.467995	0.622035
0.0369261	0.0190443	0.277967	0.0354035	0.813143	0.0323387	0.491996	0.223952	0.123439	0.329031	0.352769
0.0384216	0.387615	0.0892917	0.0333677	0.0956704	0.0398039	0.0572206	0.0326761	0.0249014	0.0775576	0.0950376
0.00998581	0.0134947	0.0779265	0.0311521	0.035138	0.033221	0.0384125	0.0001	0.057209	0.00636605	0.00517816
0.0399453	0.0356681	0.0251086	0.160309	0.585914	0.780322	0.0998383	0.482334	0.0276379	0.0957089	0.0881207
0.0001	8.01207	0.0001	21.6025	0.798575	0.0410959	0.102117	0.038514	0.0001	0.811131	0.0382518
0.0534648	1.08129	0.0366812	0.0959008	0.0732993	0.0316847	0.0320281	0.000852781	1.15431	999	0.00715109
0.0001	0.0001	0.0001	0.0343346	0.0001	0.0001	0.0180021	0.0001	0.0001	0.032841	0.00735269
0.278446	0.0666985	0.0211389	0.0524971	0.0335437	0.0319632	0.0429084	0.0635836	0.0171716	999	0.0473521
0.158627	0.260556	0.251281	0.389047	0.156567	0.0333886	0.211057	0.285984	0.156284	0.112384	0.721498
0.175416	0.130919	0.0001	999	0.154217	0.080149	0.168363	0.379826	0.0991898	0.0548945	0.0540633
0.0429673	0.0883108	0.058204	0.0731806	0.0664784	0.0322409	0.720587	0.0370731	0.0424236	0.0901308	0.0237698
0.338072	0.455193	0.732122	0.185295	0.301029	0.300099	0.167957	0.295567	0.129608	0.139227	0.145195
0.86411	0.455023	1.02348	0.233051	2.46701	0.0001	0.594632	0.113984	818.165	0.210744	0.125427
0.180334	1.97146	0.359666	1.54908	0.19202	1.34716	0.0816568	0.137763	0.25473	1.65774	0.0870271
0.776256	0.151135	0.0001	999	2.09192	0.00691381	1.93744	0.26539	0.247168	11.3069	0.366119
0.132816	0.950079	0.116375	0.0792801	0.117505	0.520379	0.128086	0.115412	0.0801443	0.321446	0.112012
6.2099	0.0001	0.0001	2.2696	0.294398	0.22572	0.054123	0.0131842	12.1263	0.0886864	0.0407142
0.111763	0.101223	0.845047	0.111003	0.0727179	0.181231	0.129943	0.0394254	0.212532	0.071742	0.0482098
0.00920439	0.00955758	0.0164957	0.00640889	0.029959	0.00659695	0.0254845	0.00369924	0.0259171	0.0412446	1.00054
0.825009	0.233908	0.351174	0.339806	0.340119	0.296103	0.543275	0.0448391	0.581849	0.157976	0.163917
0.979562	0.107205	0.236591	1.11451	0.808013	0.222544	0.15059	999	0.22613	0.0538422	1.20695
0.540543	0.0490179	0.275018	297.71	0.0893093	0.0135074	0.105818	0.178424	0.037682	0.104019	0.0223855
0.0924439	0.15816	0.508325	0.100427	999	0.01897	0.0338222	0.0474894	0.055092	0.00719834	0.0226356
0.131004	0.135393	0.168101	0.142028	0.119597	0.149637	0.0420103	0.0187956	0.0468028	55.5569	0.0519833
0.13821	0.129101	999	999	0.124471	0.185325	0.144805	0.00141687	0.12522	0.110382	0.0846195
0.0943647	0.169637	0.137888	0.157832	0.230922	0.137285	0.166233	0.00721797	0.00896942	0.143779	0.20751
0.085529	1.14845	0.203448	0.0596677	0.410726	0.0818961	0.683188	0.172224	0.171267	0.412386	0.085287
0.387393	0.25331	0.199731	0.161102	0.242097	0.0834969	0.234288	0.110161	1.17002	3.24273	0.110469
0.140099	0.198452	0.159362	0.186195	0.0900398	0.0001	0.0136406	0.746284	0.27517	0.0001	0.173913
0.0312858	0.0503485	0.0474603	0.0404963	0.611606	0.0001	0.243944	0.203786	0.0286978	0.221179	0.0759802
0.294993	1.22446	999	0.0001	0.945585	0.444263	0.225615	0.249049	0.31193	0.13052	1.02381
0.0318329	0.0310799	0.0222897	0.0181151	0.0626998	0.0984956	0.118762	0.0248339	0.076755	0.0773932	0.0579672
0.0807625	0.0201144	0.0156741	0.458635	0.0001	0.0375422	0.108759	0.0511099	0.0396365	0.00946322	0.0876455
0.0505264	0.0001	0.0156997	0.0538883	0.167005	0.0369728	999	0.00500378	999	0.00499228	0.00739052
0.266594	0.21154	0.175776	0.502745	0.733188	0.0001	0.388421	0.0148083	0.0001	0.877868	0.595921
0.157638	1.17501	0.0001	999	1.04261	0.00404254	2.01898	1.51248	0.127224	999	1.65482
0.313186	0.605952	0.147287	999	0.426941	0.190032	0.821327	0.0001	0.144833	0.277259	5.32804
0.115137	0.232963	0.572427	0.846739	0.134115	1.44094	1.66195	2.49523	0.609228	0.394416	0.301479
0.0749293	0.103904	0.0546329	0.0256994	0.0001	1.31487	0.0467786	0.074925	0.0857758	0.0103905	0.114884
0.028177	0.0001	0.0001	0.0001	0.0001	0.0166846	0.0358922	0.0664276	0.0001	0.0563332	0.127543
0.0938577	999	0.0602724	0.0880266	0.263513	0.0376847	0.410941	25.4773	0.215483	0.277453	0.0389434
0.0953592	0.09914	0.0703265	0.0708164	0.06428	0.0684109	0.330688	0.0983716	0.147014	0.0944348	0.0609211
1.14385	0.147719	0.824131	0.192152	0.234114	0.48533	0.139571	0.109161	0.0986005	0.120989	0.12043
0.00842443	652.905	372.212	0.000100653	0.0226187	0.010676	0.0194561	0.039977	0.77946	999	91.3675
0.816659	0.0589951	0.0726404	0.102285	0.0682535	0.0724403	0.0505945	0.0686439	0.0634485	0.053074	0.0320976
0.165249	0.131129	0.10577	0.137114	0.11251	1.91085	0.0110246	0.0176142	0.105507	999	0.0150879
0.295414	0.0783644	0.056681	0.0517626	0.136943	0.0434667	0.0572484	0.0604618	0.0771491	0.630178	2.42799
0.0862253	0.116047	0.0361617	0.189071	0.0920686	0.0242693	0.135461	0.217176	0.0632727	0.134676	0.0930188
0.801935	0.0001	0.0532181	0.0402741	0.0415368	0.841243	0.398288	0.19498	0.0140079	0.364639	0.0363233
0.209098	0.251295	0.0804068	0.354321	0.138888	0.452136	0.237337	0.299147	1.31053	0.7307	0.97978
0.034825	0.0904878	8.70197	0.0001	0.0550545	0.0255238	0.0706042	0.0853193	0.11431	0.633186	0.101202
0.0001	999	0.0863928	0.00872218	0.0187302	0.209286	0.0281983	999	0.0231308	0.0153318	1.97311
0.0309078	0.0376924	0.566342	0.0566227	0.0786074	0.0308155	0.0601457	0.030197	0.126928	0.220269	4.22174
0.547013	0.0575072	0.0001	999	0.219359	0.0559493	0.233154	2.30988	0.0001	0.0669458	0.753017
0.00819537	0.239161	0.690172	0.0648751	0.0754129	0.0220637	0.519436	0.156359	999	0.632716	0.0975579
2.25603	0.0001	0.0241547	0.0235872	0.121136	0.0161089	0.0224901	0.0321771	0.0234436	0.592909	0.518499
0.167448	0.216676	0.0001	999	0.112325	0.032885	0.102655	0.402015	999	0.609181	0.148827
0.0488031	0.0597193	0.0340412	0.045986	0.0270286	0.0351681	0.160347	0.0403186	0.0190826	0.0514084	0.161428
0.657209	0.654755	0.189722	0.202536	0.32363	0.673052	0.325172	0.0893489	0.119832	0.115378	0.142665
0.0991142	0.0001	0.280497	0.0444889	0.0726032	16.6917	0.865298	0.0277235	3.4669	0.0995604	0.0001
0.794227	0.37084	0.413019	0.615359	10.6293	0.318842	3.39991	0.580922	0.0432743	0.0842505	999
999	0.079103	0.0965179	0.0477111	0.147085	1.26956	0.105998	0.00503931	0.0656077	0.144432	1.49359
0.0406247	0.0359911	0.0001	37.2229	0.0409976	0.0219209	0.0578529	0.00563076	0.0469402	999	0.0598984
0.12697	0.117852	0.173083	0.12736	1.50642	999	0.0849106	0.142367	0.0846592	0.146076	5.29561
0.0442752	0.51681	0.141823	0.0001	0.0760808	0.0428514	0.166059	1.22728	0.174297	0.873836	0.0444024
0.0838834	0.0245657	0.059177	0.0323752	0.03629	0.0149504	0.0633238	0.00893028	0.308812	0.223647	0.0563758
0.175552	0.20024	0.0916793	0.0981682	0.417103	0.0731556	0.267689	999	9.48213	0.694498	999
0.00843861	0.041347	0.0337372	0.0279418	0.0146013	0.0205549	0.0286369	0.0110809	0.052462	0.0228658	0.0368667
0.0114014	0.0175999	0.00541982	0.015555	0.0120626	0.0090759	0.0105116	0.0106176	0.0204987	0.0172425	0.0145584
0.603248	0.0695436	0.091864	0.678333	0.367963	0.0470414	0.337736	0.192578	0.32898	0.385293	0.456985
1.12405	0.305673	1.43674	0.232976	0.252243	3.91271	1.24123	1.8722	0.855401	3.05968	1.4576
0.405895	0.500795	0.745574	0.0414232	0.36826	0.305455	0.197235	0.555055	0.394329	0.00936403	999
0.100056	0.855623	0.183872	0.043264	2.03793	0.0425321	0.41926	0.275603	0.284801	0.940075	0.183711
0.0341786	0.137313	0.134049	0.0548285	0.159361	0.0884531	0.0571235	0.0630771	0.0530443	0.0653262	0.0704419
0.0285844	0.0509189	0.0355905	0.0288679	0.0376292	0.0299842	0.100472	0.0316849	0.0750706	0.0304393	0.0657786
0.361501	0.844642	0.415434	0.651199	0.309973	0.454027	0.0351784	0.115961	0.245785	0.16679	999
0.0888737	0.0873875	0.111199	0.0315273	0.135635	0.102825	0.115399	0.0420258	0.0488805	0.0346998	0.0463041
0.707148	0.151122	0.115388	0.579391	0.0925519	0.0751268	1.80785	0.115371	0.329698	0.633219	0.335565
0.939552	0.857225	0.757486	0.397081	1.02233	0.161769	0.458798	998.967	0.0126354	0.0001	0.0001
0.102672	0.0825977	0.098196	0.134562	1.75215	0.0114375	0.158872	0.26242	0.0530577	0.095547	0.0643462
0.0001	0.0390623	0.0001	0.0001	0.0001	0.0064042	0.0123813	0.0096748	0.0241729	0.0777644	0.0085115
0.166393	0.212901	0.181925	0.107698	0.113211	0.201216	0.160508	0.0420489	1.06728	0.0490797	0.0851975
1.04965	0.0449205	0.205897	0.105778	0.392964	0.335801	0.0629836	0.491604	0.666119	0.365182	1.25984
0.0524424	0.122968	0.0206752	0.0990743	0.106008	0.0238807	0.040959	0.0707996	0.0344005	0.0432125	0.0562596
0.199319	0.237649	0.808471	0.105013	0.0001	999	0.218355	0.713587	0.166336	0.520917	0.247949
0.0001	0.068932	0.21251	999	1.77407	1.4997	0.101023	0.0001	0.227295	0.0754677	0.0380927
0.526031	0.0453751	0.226567	0.194446	189.081	0.0683086	0.240858	0.0580446	0.0541184	0.0204271	0.0314447
0.246817	0.466296	0.537275	0.274091	0.19679	0.612368	0.0364317	999	999	0.141036	0.159149
0.0782467	53.435	0.145724	0.222039	0.0850681	0.193206	999	1.14407	3.52383	0.277204	0.497706
0.123638	0.171965	0.130472	0.181074	0.149788	0.197364	0.584651	0.113204	0.0489692	0.40879	0.104938
0.0778229	0.592171	0.0440795	0.0753559	0.0564711	0.0872485	0.265831	0.357961	0.246876	0.0252319	0.137564
0.143328	0.0580264	0.0702115	0.039725	0.10429	0.0900969	0.0910206	0.0798154	0.140114	0.0455847	0.144026
0.198349	0.20732	0.0001	0.784151	0.397916	0.0001	0.112099	999	0.0349039	2.06573	0.475311
0.043645	0.0585974	0.0444622	0.0701961	0.139012	0.222745	0.0697567	999	1.02116	0.143725	0.0668589
0.834734	0.0620848	0.120589	0.0377427	0.603165	0.0479645	0.244455	0.320861	0.793043	0.425564	0.188008
0.101515	0.0314453	0.0818117	0.0849367	0.150512	0.812774	0.207279	0.52996	0.374886	1.12124	0.0535522
0.437901	0.0394545	0.049862	0.746359	0.243358	0.0419802	0.531254	0.357428	0.335472	0.349586	0.130148
0.0935981	0.0922816	999	79.3096	27.614	4.55734	0.808564	1.04249	0.0405106	0.112584	0.0451329
11.1789	0.141482	0.137131	0.0839028	0.203942	0.0812042	320.779	0.350497	0.0197639	0.0937971	0.282901
999	0.114111	0.112702	0.0884124	0.0255878	0.0585372	0.0351035	2.92604	999	0.0382394	0.0248632
0.0175747	0.0368032	0.0313306	0.0533985	0.0203632	0.0449877	0.16029	999	0.00799978	0.162258	0.147888
0.0239561	0.0365412	0.02689	0.0440091	0.0174421	0.0477818	0.0250508	0.0522879	0.00371193	0.043477	0.0723709
0.0275688	0.559803	0.0001	1.24933	0.484113	0.0502632	0.0001	0.0453715	0.0010058	0.415287	999
0.0001	0.00502062	0.0969863	0.00766517	0.0001	0.0001	0.0419816	0.0513344	0.00464778	0.00308333	1.0401
999	1.09713	0.0697829	0.023235	0.0712442	0.0541827	0.0688682	1.46017	0.0001	0.0261141	0.058264
0.0683353	0.634555	0.0789258	0.0817165	0.296374	0.371342	0.301272	0.00562322	0.029872	0.442126	0.0001
0.349584	0.36759	0.342972	0.423116	0.32292	0.272061	0.208486	0.277807	0.123697	0.332034	0.631022
0.213733	0.338543	0.154898	1.32725	0.325855	0.147207	0.199666	999	0.0863383	0.984964	0.14562
0.0663564	0.154091	0.0875941	0.121857	0.0729836	0.13069	0.233914	0.0474363	0.0355083	0.056465	0.0884532
0.280194	0.761402	0.121456	0.174944	0.40968	0.204503	0.687807	0.0834498	0.0572073	0.446454	0.56419
0.069428	0.0349081	0.0401345	0.0228299	0.0532706	0.0139365	0.0233478	0.124457	0.411543	0.357217	0.105624
0.0627586	0.0204787	0.165867	0.0438322	0.0748582	0.0333954	0.0825048	0.0001	0.0663209	999	0.0361268
0.134151	0.161502	0.171949	0.208125	0.0834339	0.127881	3.95036	0.180925	0.119457	0.0790759	0.0841316
0.647163	0.0975424	0.146472	0.087226	0.101699	25.7549	0.418978	0.583689	999	0.352541	1.39654
0.0999526	0.101833	0.0497765	0.0806351	0.0917564	0.0789454	0.0707089	0.0753125	0.0401615	0.0503643	0.0648942
999	0.905642	0.0882489	0.0358803	0.0653801	0.264081	0.0513138	0.0531945	0.0479857	0.128629	0.0370858
0.409292	1.34757	0.260524	0.547486	0.586347	0.189886	1.14059	0.272424	0.287081	0.572936	1.73364
0.278041	0.250086	0.385409	0.38139	0.820369	0.089321	0.23798	0.389954	0.549596	0.280562	999
0.0764481	0.222245	0.331983	0.159999	0.0984791	999	0.304057	0.0471851	999	0.188971	0.165752
0.403765	0.341109	0.477507	0.328971	0.0001	1.00626	0.196575	0.134776	0.36847	1.75752	0.351822
0.769081	0.209313	0.391609	0.265158	0.205952	0.273114	0.136285	0.0917815	0.0285853	0.131588	0.1552
0.609737	0.209898	0.110372	0.0753686	0.377463	0.13667	0.304442	1.55435	0.183424	0.178494	0.213074
0.150179	0.695048	0.0521983	0.0575148	0.70858	0.300369	0.612195	0.246456	0.0235745	0.00471967	0.314627
0.115883	0.13841	0.0187018	0.0336632	0.0274584	1.87854	0.113688	0.236786	0.0001	0.0990655	0.358445
999	3.42737	0.420775	0.438882	0.159934	0.0980125	0.116181	0.451834	0.387666	2.36904	0.0539205
0.0370749	0.0802671	0.0581275	0.276234	0.0935253	0.0171751	0.0440501	165.049	0.54078	0.127803	0.037093
0.5303	0.913335	0.937036	0.173438	0.51732	0.0312101	1.36833	0.539513	0.390617	999	0.708971
0.683968	0.52136	0.0999205	0.0967727	0.103653	0.511969	0.111056	0.27793	0.405864	0.0867319	2.35525
0.477368	0.77862	0.624797	0.545257	0.461752	0.492847	0.671944	0.0001	0.768487	0.411814	0.326061
999	0.0001	1.92579	999	0.0944532	0.13516	0.135196	0.00852525	0.24075	0.0725349	0.0491917
16.3645	0.891211	0.534848	0.448131	999	0.0128527	0.806585	999	0.08086	999	0.0593811
0.50834	0.0001	0.263357	0.0509021	0.727724	0.0315361	0.0515273	0.0739738	0.145886	0.0001	0.00460964
0.899109	0.0465302	0.180661	0.387137	0.0124184	0.201668	0.225664	0.673228	0.17421	0.285563	0.452263
0.0102521	0.0838252	0.0799028	0.064858	5.87646	475.518	0.0811344	0.0258257	0.0256772	0.0378604	1.25104
0.121503	0.164025	0.339521	0.213262	0.147321	0.181038	0.0687064	0.311218	0.25676	0.0758067	0.0105989
0.559016	0.0512777	0.491786	0.218416	0.737251	0.228865	0.609743	0.680073	0.813915	1.23587	109.333
0.163948	3.68495	1.45969	0.984406	0.159415	0.123087	0.246653	0.0001	0.0829012	0.0620686	0.0443564
0.514309	0.223773	0.273705	0.32709	0.156625	0.326386	0.264983	0.449109	0.483955	0.719436	0.421107
0.00967769	0.022465	0.0145158	0.0112362	0.0112003	0.0132322	0.305901	0.0295968	0.0152243	0.0189319	0.0214869
0.0988176	0.718601	0.111875	1.30847	0.131676	0.115573	0.140495	0.0130968	1.14271	0.241685	0.935361
0.744135	0.0532816	0.0574667	0.0501379	0.0337204	1.01567	0.039337	0.0112072	0.0122978	0.0409323	0.033865
20.8504	0.0467548	522.33	6.59388	5.42562	0.00406167	0.0702183	0.0277489	0.0001	999	0.0001
0.52701	1.71785	1.69154	1.36497	1.03255	0.504685	0.0330726	0.552974	0.276773	0.00783607	0.0262079
0.0196903	0.0241538	0.0001	0.0513589	0.0143873	0.0130451	0.0210965	0.0394749	0.00261613	0.110574	0.0245238
0.0001	6.63981	0.282026	1.75256	0.0416465	0.198788	999	0.114077	0.0107524	0.0571109	0.0256222
0.0429789	0.0645754	1.39835	0.0329763	0.133053	0.063565	0.00686686	0.0829567	13.731	0.0914896	0.0426475
0.0513158	0.0450213	0.0348648	0.0582119	0.0001	0.094319	0.0563779	0.034319	0.00817105	999	4.9777
0.112326	0.08087	0.199537	0.0958554	0.320432	91.4055	0.0608086	0.0568627	0.0118087	0.105112	0.0340709
0.0761876	0.0981521	0.160096	0.130203	0.0927441	0.539	0.0941457	0.0908282	0.15914	0.074674	0.0843319
0.733211	0.179462	0.0933811	0.127189	0.077189	0.606222	0.0733086	0.0385498	0.0341564	0.0824442	0.0548244
0.650221	0.384516	1.10861	0.108191	0.102879	0.601793	0.751405	0.42088	0.316005	0.203716	0.0909311
0.0967453	0.103748	0.528733	0.0001	0.0762155	0.048209	0.0534568	0.0382371	1.67919	0.211742	0.202358
0.0277423	0.00712564	0.0167578	0.011435	0.0960097	131.671	3.0803	0.0277798	0.0001	0.0273087	0.0001
0.316062	0.727677	0.344901	0.218587	0.181372	0.122368	0.591349	0.197134	0.0628692	0.157564	0.237844
0.0001	0.38528	0.0001	0.0001	0.025903	0.111712	0.11637	0.0001	0.0407782	0.0126599	0.0001
0.73785	0.437675	348.426	0.179248	1.36753	0.119476	0.261558	0.337044	0.235397	1.50661	0.349527
0.168788	18.9537	0.584216	0.06872	0.24076	0.119514	0.152979	0.116495	0.135111	0.127959	0.0588898
0.141576	0.556214	0.170095	0.560444	0.129725	0.071992	0.0708136	0.0950568	0.114435	0.127293	0.341923
0.0881798	1.38132	10.2666	9.71233	0.0784892	0.0482236	0.0579544	0.0352274	0.063634	0.0703412	0.0408877
0.0001	0.190389	0.0001	1.558	0.0379215	0.00838038	0.568157	999	0.159764	9.64549	1.00424
0.0001	0.516595	0.0512677	0.0444634	0.0512307	0.376821	0.00632925	0.0935155	0.0488784	0.25949	0.0857209
0.405552	999	0.0001	125.933	0.136216	0.939129	3.78318	3.42214	999	0.253799	0.306356
0.00480124	0.95082	1.04159	0.423831	0.263909	0.875525	1.71528	0.429173	1.58532	4.25857	0.0303757
0.199615	13.3752	0.564567	0.157569	1.06963	0.310432	0.11269	0.0797279	0.344598	0.0588145	0.807397
0.0611718	0.152672	0.094286	1.72433	0.0518143	0.557379	0.079332	0.0960176	0.0384782	0.0946019	0.0694207
0.412356	0.724541	0.984917	1.41606	0.338855	0.85326	0.86076	1.11523	2.05133	0.0197768	999
0.0154354	0.0245376	0.0194566	0.0158942	0.0387742	0.00480995	0.0129651	0.010224	0.0181358	0.0155531	0.0178614
0.128976	0.0665644	0.102343	0.0327517	5.28949	3.81823	0.0761501	0.0189656	0.0690292	999	0.0331174
0.218529	0.0884741	0.159783	0.363572	0.199499	0.0721243	0.3154	0.109193	0.0391856	0.201864	0.330017
0.56758	1.14094	1.69471	0.431116	0.653486	0.991569	0.840746	0.510483	0.579007	0.730874	0.912412
0.00914775	0.525965	0.0129383	0.60029	0.62917	0.0153693	0.394504	0.594804	0.0182671	0.0133256	1.22922
0.0001	0.0977501	0.0691743	0.123988	0.0557276	0.0791826	0.0433047	0.105026	0.0342367	0.0320179	0.847378
3.67779	0.0001	999	0.0001	1.17954	0.0200823	1.57575	1.17288	10.8087	3.56637	25.4728
0.0223433	0.0366537	0.0418902	0.0126166	0.430756	0.0134466	0.294632	0.560144	0.0106426	0.0310516	999
0.215648	0.259495	0.164186	0.162831	0.12707	0.0001	0.734325	0.24751	0.0001	999	0.136959
0.0764669	0.13545	0.211715	0.0630288	0.184881	0.102179	999	1.52783	999	0.115247	0.423408
0.00403304	0.819634	0.43452	43.8804	0.29544	0.496712	0.289821	0.346548	0.49813	0.313398	0.369469
0.337216	0.316203	0.0182111	1.37557	0.340785	0.178489	0.0231601	0.504419	0.0592113	0.172915	0.0666818
788.84	0.0118797	999	0.368604	0.0485515	0.0297871	0.33744	0.604299	0.537383	0.226766	0.0138645
0.125322	0.100904	0.149758	0.062503	0.0770417	0.0496618	0.764067	0.0697382	0.0677382	0.90259	0.0239261
0.108509	0.119175	0.095421	0.0324031	0.631257	0.18794	0.0230691	0.0960394	0.14738	0.00699056	0.263294
0.525661	0.555404	0.36569	0.259818	0.65451	0.377605	1.15888	999	0.0900212	0.299238	1.08514
0.0312032	0.775005	0.0429102	0.727281	0.221845	0.108558	1.2799	0.256216	0.03968	1.42031	1.13494
0.650757	0.859578	0.70643	0.503359	1.82605	0.177828	1.12045	1.70546	0.544029	1.68927	0.102747
0.057978	0.00790404	0.048884	0.0277313	0.00820436	0.0340945	0.0636456	1.82709	0.0209093	4.3208	0.0205607
0.12963	0.224451	0.0152497	0.274654	0.0855984	0.196353	1.09919	0.0001	1.33058	0.162154	1.34142
0.0455942	0.0237561	0.0880873	0.0606643	0.06092	0.0400818	0.0407516	0.0001	999	0.0179876	0.055859
0.0001	2.94503	0.0316856	0.0358484	0.0001	0.564328	0.0121494	0.708766	0.193339	999	0.323476
0.181828	0.481543	0.404845	0.299072	999	0.0001	0.104151	0.107006	0.156821	0.0995198	0.0691745
2.39272	0.0001	0.0110013	0.0001	0.00346736	0.0028683	0.0664821	0.0571183	0.00536991	0.00701987	0.0128591
628.273	254.413	0.133954	0.150858	0.131379	2.02069	0.132095	0.0001	4.56579	0.273147	0.80935
0.556719	0.221129	0.198413	0.406856	0.19948	0.018474	0.634062	0.00694932	0.00754709	1.7391	3.48604
0.00359474	0.0254687	0.0001	0.0132532	0.00677993	0.00760143	0.0357467	0.00666397	0.00343037	0.0870426	0.00465209
0.110848	0.0202448	1.19205	0.0001	0.122272	1.35259	0.71683	0.00943902	0.903637	0.0152041	0.0604643
0.0788463	0.166437	0.114138	0.0713004	1.09093	0.0869608	0.104922	0.15604	0.0947923	999	0.0787205
0.00578297	0.0221079	0.0267042	0.0128426	0.0338339	0.0218723	0.0338969	0.0359914	0.0352233	0.0323929	0.0360592
12.3951	0.104485	0.0998326	0.0941656	0.0987529	0.0723077	0.104739	0.108865	0.086704	0.128686	0.128654
0.108338	0.0828946	0.128699	0.0187504	0.0439211	0.113896	0.14947	4.0962	999	999	86.224
0.094508	0.16191	0.126097	0.134002	0.079038	0.0860575	0.0591505	0.0572237	0.0338544	0.0464794	0.0487023
0.501391	0.310301	1.26927	0.0001	0.197128	0.294433	0.146175	0.482376	0.0884995	0.645865	0.183796
0.0001	0.0001	0.0001	999	0.258508	999	0.010671	0.0569153	0.0001	0.0120691	0.0139384
0.0204589	226.27	0.533897	0.0001	0.00712471	0.0230693	0.047791	0.58766	0.00652805	0.0126487	0.0259361
0.0865336	0.0107314	0.0489184	0.0076377	0.0418242	0.0064115	0.016812	0.0794781	0.00605765	0.019679	0.046954
0.0423061	0.317333	0.0949784	0.0630657	0.168767	0.0260704	0.273515	0.4767	0.0910048	0.0526111	0.223017
0.0001	1.40428	0.0001	0.0001	0.0001	0.0001	0.0773798	1.07591	0.0001	0.0119173	0.0267795
0.0537765	999	0.0672804	0.081118	26.4125	0.252469	182.777	0.108576	0.0287394	0.088192	0.0618949
0.0494097	0.357156	0.104458	0.0671341	2.1978	0.0001	0.0702959	0.0105492	0.0181255	0.0214498	0.0344333
0.168437	0.177061	0.112483	999	0.0859511	0.0703364	0.269404	0.145272	0.124514	0.0633318	0.10923
0.92194	0.0377184	0.0737526	0.0466613	0.467981	0.0802249	999	0.589132	0.200348	0.324566	0.144516
0.942688	0.707213	0.783907	1.20107	0.89755	0.914995	0.414221	0.64516	0.919786	1.163	0.818333
5.55041	0.0001	0.0693237	0.0769483	0.0758346	0.031441	0.0732463	0.164759	0.137274	0.0869431	0.0826143
0.189312	0.154465	0.14672	0.37345	999	0.657539	0.197335	0.0714941	0.0553263	0.0786474	0.0515546
0.0835905	1.23046	0.273769	1.3231	0.164223	0.299589	0.0928768	0.340502	0.212958	0.0184883	0.547839
0.198004	0.169273	0.235736	0.346813	1.25569	0.0001	0.0508448	0.278993	0.221498	0.115549	0.114502
0.125801	0.912848	0.0939476	10.0872	999	237.834	0.339145	0.0254379	13.1344	0.0001	0.770868
0.0739293	0.0244941	0.0001	11.2456	0.0194757	0.0329063	2.80265	0.281799	0.0110587	0.0745751	0.0470766
0.34963	0.156269	0.655324	0.304854	0.13767	0.269689	0.2368	0.0606637	0.0704484	0.356752	0.124987
0.0333563	0.0405002	0.0247547	0.0481755	0.0113985	0.392331	0.191255	0.0217042	0.356156	0.281859	0.0728474
999	0.115464	1.31945	0.140102	999	0.0261307	1.23854	0.0481629	418.041	1.14333	1.22109
0.0582259	0.807366	0.127018	0.262791	999	0.0437872	0.152025	0.0665714	0.324988	0.080775	0.0312362
0.635991	1.87338	0.511657	1.88285	0.327482	0.698379	2.40438	0.246148	0.252019	1.12081	0.781736
0.0612697	0.0664071	0.040255	0.0307556	0.0583287	0.0314707	1.0226	0.0445321	0.0269478	0.107816	0.0269878
0.202126	1.71169	0.431711	0.257134	0.175437	0.121966	0.171374	0.141809	0.0324429	0.105515	0.205889
999	1.99094	0.205456	0.12836	0.0735499	0.0996067	2.28072	0.0001	0.16545	0.0001	0.0431562
0.0486339	0.435976	0.499147	0.0083354	0.0531258	0.176804	0.242471	0.0546734	0.0615849	0.0489861	0.053701
8.29456	0.0001	999	0.155932	0.080385	0.0999498	0.0893367	0.0974707	0.0732744	0.100396	0.0762786
0.00927072	0.985712	1.00059	0.305909	0.0793457	0.894862	0.196055	0.046843	0.614108	0.0714684	0.607565
0.117656	0.110481	0.115128	0.340242	0.124443	0.0614349	0.0854752	0.0446652	0.0439891	0.0659672	0.0858735
0.796766	3.57397	0.36264	1.65199	0.415257	1.84894	999	1.62333	0.632676	999	0.678216
1.00381	0.0836879	0.813889	999	0.938229	0.0393969	1.37505	0.704626	0.120307	0.774689	0.817887
0.149432	0.0785588	0.085884	0.0728015	0.110469	0.0729209	0.108732	0.361451	0.068458	0.1208	0.131404
0.195266	2.73281	1.3996	0.245321	0.44595	0.0001	0.48493	833.553	0.011467	0.0103804	0.0001
0.113455	0.127162	0.21081	0.016478	0.0754028	0.0281969	0.254997	0.17985	0.0633034	0.249306	0.842025
0.189925	0.167079	999	0.0001	0.133335	0.13429	0.259357	0.105292	0.136625	0.108362	0.0982296
0.0273974	0.114186	0.143988	0.060631	0.012295	0.0361603	0.0892476	0.0138519	0.0124805	0.072596	0.0400749
0.0176483	0.0348584	0.060975	0.0807581	7.64454	1.88201	0.0452173	0.0322387	0.0261925	0.0510397	0.0663312
0.163174	999	0.123334	0.0440107	0.00441302	0.0107567	0.0136975	0.450904	0.0001	1.48318	0.0883944
0.0969533	6.13526	0.364177	0.210486	0.332187	0.0817504	0.103914	0.146268	0.0681715	0.137411	0.0645803
0.00275152	0.458609	0.0316484	0.0146622	0.0320534	0.0702663	0.241656	0.757034	0.315476	0.0001	0.209426
0.0185757	0.125332	0.0128035	0.0001	0.0363632	0.0265336	0.0278348	0.0001	0.0890937	0.0811377	0.022895
0.117006	0.157909	0.184139	0.158533	0.624291	0.127528	0.195244	0.100728	0.00990995	0.0622364	0.119017
999	0.086794	1.2507	0.00481737	1.33469	0.0742902	1.14858	0.0661716	1.14668	1.17437	0.92792
0.462161	0.544547	0.5051	0.455016	0.153362	1.46344	0.188603	0.556901	0.395321	0.639654	1.09666
0.0767415	0.091443	0.127363	0.219235	0.537211	0.0001	0.725938	0.364017	0.505032	0.319839	0.826458
0.190658	0.0678752	0.06369	1.60844	0.451855	1.71324	0.0995783	0.0224163	0.804924	0.0868059	0.106444
0.6716	0.175989	0.212543	1.54969	0.175713	1.69351	0.341746	999	0.0589575	0.143227	0.0859252
0.236122	0.257873	0.238257	0.309664	4.20047	0.152991	0.101006	0.140109	0.0427467	0.00395696	0.0689197
0.122456	0.0631041	0.702803	0.0677258	0.138963	0.0400771	0.0407088	0.48128	0.0001	0.0919472	0.586233
0.342601	0.237389	0.323936	0.603866	999	0.492543	999	0.197057	0.119268	0.159437	0.100198
0.0159288	0.0001	0.0001	0.0001	0.547971	0.0001	0.00523522	0.0001	0.0343243	0.0001	0.00410793
0.00865843	1.2673	0.0716958	1.48999	1.49212	0.0453189	0.0763065	0.409994	0.00907748	0.0736412	0.451076
0.0193767	0.0215015	0.0585715	0.0246372	0.0452843	0.0287323	0.0759626	0.0929432	0.0833903	0.711959	0.0442894
0.0546681	0.027652	0.0589777	0.0275401	0.0581953	0.0417267	8.01311	0.0229226	0.0107199	0.0182661	6.53687
0.798651	0.0001	0.0513633	7.24081	0.155092	0.0437484	0.405704	0.0874465	0.00949339	0.11733	0.0514298
0.146375	0.151862	0.157858	0.779498	0.097629	0.435344	0.341833	1.51646	0.0774666	0.0750521	0.0643513
0.233797	0.736084	0.498631	0.87907	0.497032	0.328714	0.271445	0.189003	0.0706854	0.268321	0.28211
0.0169782	1.0514	0.272147	0.779352	999	1.28794	0.0458668	0.00905437	0.0112413	0.02022	999
11.4516	0.0001	0.0824892	1.35844	0.0564794	0.0278702	0.0740406	0.0526635	0.0315513	0.0591657	7.70142
0.0001	0.294934	0.175112	0.201574	0.235696	0.151949	0.373994	0.203731	0.0659921	8.55202	0.0682045
0.112126	0.285351	0.0947935	0.592387	0.311127	0.186865	0.304184	0.205571	0.168058	0.399268	0.0974939
0.0001	0.0230873	0.0127985	0.0145085	0.00256343	0.00745719	0.0809647	7.79061	0.00421366	0.0326943	0.0349599
0.0692575	0.0870853	0.0896212	0.0409774	0.0473951	0.509079	0.0990193	0.122815	0.0263801	0.0742077	0.0680607
0.487443	2.31072	0.377629	0.0657989	0.225803	0.562353	0.0981841	0.151542	0.186663	0.184957	0.0911055
0.267896	999	0.158207	0.213473	0.380793	0.115895	999	0.0954465	0.177	0.694129	0.131444
0.0184983	0.164907	0.0001	0.0101738	0.0203793	0.0194758	0.0218118	0.647447	999	0.0345664	0.0273909
0.181168	0.0198661	0.346337	0.0268314	0.0112744	0.0143141	999	0.0001	0.146639	0.022533	0.0288974
0.346095	0.113848	0.050593	0.010013	0.00712647	0.492416	0.0440682	0.0214024	0.0131129	0.118061	0.0200075
0.653545	0.281429	0.441431	0.361728	0.178225	0.323767	0.187281	0.0992539	0.352201	0.0846154	0.123234
0.589528	1.20538	1.4674	1.35675	3.75561	5.40261	0.418356	1.04381	999	1.48557	1.74688
0.0103132	0.00899903	0.0101461	0.0330707	0.0207337	0.063424	0.0416215	0.0352948	0.00435708	0.0169407	1.45716
999	999	0.288681	0.281533	0.186589	0.0803898	0.741526	0.0101955	0.0907695	0.203012	0.113774
0.591418	0.524305	0.833071	0.075126	0.0554925	0.948762	0.254981	0.583314	0.414233	999	0.974243
0.0653376	0.0447745	0.0542161	0.035776	0.30682	0.0001	0.294551	999	0.173161	999	0.0423858
0.0464343	0.0726789	0.0492102	0.0697932	0.467268	0.0952411	140.242	0.0439045	0.0558848	0.082599	1.08444
1.6067	0.120975	0.243299	0.114356	0.177065	0.0649829	0.109021	999	0.0423797	999	0.0356848
0.0162433	0.270176	0.0793901	0.4334	0.111636	0.161538	0.223399	0.0882023	0.292201	0.0626815	0.155851
0.499231	0.0241473	0.224447	0.473379	0.295675	0.0131508	0.0202105	0.71329	0.0001	0.00415365	0.022678
0.0485536	0.0452631	0.0464635	0.0612486	4.23159	999	0.0776005	0.0915162	0.0786708	0.0799399	0.130154
0.3326	1.4055	1.08147	0.390492	2.17029	0.127463	0.571297	1.40838	0.181839	1.66718	4.63586
0.0998042	0.0853705	0.0755843	0.0511466	0.093065	0.380869	0.0923438	0.0678191	0.110533	0.171963	0.0567732
0.727442	0.917597	0.523816	0.648848	0.937543	0.0732457	0.306348	0.473404	0.395093	0.898556	0.707996
0.472392	0.0538906	0.13907	0.0993846	0.109398	0.104793	0.112628	0.0843092	0.105475	0.0663478	0.121268
0.0475061	0.153087	0.0820982	0.0448025	0.085268	0.0766746	0.0720631	0.0211892	0.0416078	0.0586252	0.06806
0.0266072	0.055708	0.0213418	1.2634	0.114979	0.048699	0.361211	8.66509	0.0116523	1.97456	0.0001
0.0739907	0.175566	0.0943139	0.0477605	0.214717	0.0413778	0.235867	1.65251	0.0638898	0.144078	0.115421
0.0209108	0.029878	0.0221307	0.0171071	0.067429	0.0275549	999	0.11301	0.228435	999	0.0400814
0.0539006	0.013555	0.136669	0.0485999	0.0211728	0.0229468	0.0911993	0.0270271	0.020731	0.0507999	0.0706633
1.60117	0.0967308	0.0475179	0.081425	0.0734064	0.0547735	0.380916	0.0733257	0.0460029	0.137748	0.505673
0.100039	0.162166	0.799931	0.1963	0.613171	0.0001	0.265394	0.53575	0.292661	0.108903	0.459979
0.0983651	999	0.0001	999	0.351393	0.555276	0.128515	0.0474633	0.090052	0.217195	0.0147492
0.439728	0.0410138	0.0417257	0.0912846	0.0544974	0.171409	0.0976845	0.0316625	0.0384079	0.374983	0.0619489
0.103503	0.710721	0.157426	1.06183	0.474786	2.87618	0.407394	0.756411	0.144748	0.336611	0.572643
0.0909884	0.0604133	0.064109	0.125083	0.090033	0.189787	0.0386422	0.0453387	0.138339	0.0445912	0.0144134
0.253368	0.0511837	0.225196	0.184766	0.116186	0.0906074	0.0641313	0.136879	0.053389	0.0700476	0.0768526
0.966239	0.689158	0.201891	0.416988	0.0237838	999	306.793	239.032	0.989944	5.47806	0.00787453
0.0322031	0.00694921	0.009818	0.00842476	0.0001	0.0104249	0.0264141	0.0333693	0.0001	0.0317791	0.0414982
0.0443812	0.114977	0.0915881	0.0764439	0.140734	0.140803	999	0.0001	0.139316	0.11767	0.0800329
0.153819	0.164303	0.323601	0.147729	0.129622	0.107263	30.4739	0.0512121	0.0709019	0.0790172	0.0570803
0.0626185	0.129036	0.0001	1.12395	0.0001	999	36.6314	0.11421	0.135453	0.10226	0.185577
0.0925573	0.0143439	0.0729092	0.160541	0.0907022	0.0562259	0.315945	0.171029	0.0485164	1.06642	4.2949
0.260356	0.0707861	0.288385	0.0917975	0.0255405	0.364755	0.0928149	0.0624405	0.0643632	0.010085	184.032
0.101128	0.108383	0.0632869	0.17197	0.106974	0.693972	0.270364	0.0001	660.45	0.079453	0.0772888
0.0994232	0.117901	0.129913	0.0655248	0.138092	0.10964	0.120455	0.020527	37.2961	0.0520759	0.10149
0.54541	0.0001	2.60933	0.118753	0.0553149	1.21722	0.267156	0.0364879	0.454837	0.0738933	2.14574
0.135536	0.183989	0.27938	0.13425	0.185344	0.0696324	0.164733	0.397234	0.132541	0.421157	0.15861
0.308923	0.33544	0.467879	0.184864	0.329847	999	999	0.057299	0.0274072	999	999
0.0001	0.0111001	0.0001	0.00508781	0.0115185	0.00970736	0.0286387	0.0001	0.00544002	0.0001	0.0253211
0.0001	1.54479	999	0.0001	2.44502	999	0.0916963	0.0713502	999	0.141679	15.8718
0.15068	0.143458	0.381022	0.331177	0.137119	0.202489	0.0871136	0.407544	0.0676161	0.167751	0.0681564
0.178375	0.429571	0.154445	0.192798	0.337819	0.414752	1.0856	0.131524	0.250072	0.199242	0.297786
0.0146883	0.0412118	0.0286041	0.00721545	16.8172	0.00477634	0.0474455	0.0476349	0.0409511	0.0592037	0.105012
0.0136189	0.0146272	711.717	162.021	0.00813662	0.0160279	0.0681403	0.0001	120.011	0.022584	0.0236267
999	0.031352	0.0129554	0.0146738	0.00669541	0.0113134	0.309918	0.0099043	0.00961849	0.0329024	0.395048
0.105471	0.175621	0.280118	0.0691464	0.0186963	0.0601589	0.025543	0.027278	0.0338814	0.0740332	0.00826074
0.371987	0.32023	0.0552596	0.0580257	0.0637052	0.0361741	0.668665	0.703548	0.00381116	0.0218421	0.026689
999	1.76066	0.182486	0.137282	0.0472918	0.0263038	0.536303	0.224218	0.192912	0.580118	0.0900548
0.247854	0.565096	0.203312	0.0894481	999	0.0214611	0.0370158	0.0486272	195.353	0.101726	0.0461033
0.0281199	0.0308731	0.0001	0.0780564	0.0593384	0.019007	0.0297696	0.00680861	0.123376	0.0117405	0.0276068
0.61677	2.16557	0.173264	0.780432	0.23138	0.283213	0.00910824	1.08675	0.37652	0.354725	1.07507
0.0181373	0.0376551	0.0110956	0.00665133	1.34092	0.0187116	73.1286	0.0197765	0.00953137	0.124636	0.0128401
0.327831	1.09798	0.953726	0.237219	0.371895	0.569252	0.388544	0.606493	0.50594	0.7681	0.895186
0.0663414	0.577651	0.0803433	0.0747176	0.798694	0.0489943	0.0945609	0.175725	0.266604	0.215651	0.0676699
0.209315	0.213403	0.113049	0.108348	0.143383	0.115782	0.355474	0.0935944	0.12875	0.0989713	0.0553339
0.00865917	0.0155683	0.0598112	0.0588678	0.0480355	0.0546579	0.077485	0.0468486	0.0552659	0.0354388	7.04496
0.0388882	0.0942696	0.0128903	0.0782453	0.0259015	0.0370748	0.0126402	0.0526431	0.0999725	0.0507756	0.463752
0.102762	0.143599	0.15379	0.275672	0.0523215	0.148648	0.0805305	0.221457	0.12687	0.0650829	0.243515
0.517491	0.246333	0.0926455	0.668243	0.309493	0.0723481	0.132166	0.0661819	0.0649687	0.203629	0.0463992
0.759002	1.6818	0.351122	0.510658	5.7703	0.0640644	0.165472	0.0371502	38.8306	0.418877	295.191
0.0775642	0.123603	0.0288468	0.0599346	0.0889109	0.0327602	0.0182784	0.0570873	0.133312	0.0389094	0.0781556
0.0001	0.0220815	0.00348915	0.0148777	0.0884273	0.00623168	0.154627	0.0127751	0.0124141	0.12448	0.134396
0.0532279	0.0924921	0.0806804	0.0250262	0.0480786	0.211752	0.169477	0.0809787	0.183288	0.0794476	0.0512534
0.29048	0.0001	0.0001	1.32846	0.0001	2.7248	0.0001	0.0001	0.507287	0.236387	0.126011
2.97068	0.511829	0.391975	0.442194	0.0123726	0.286024	0.174092	0.0419235	0.0001	999	0.223252
0.33766	0.0341465	0.139441	0.118097	11.1359	0.0404939	0.0765539	0.0141737	999	0.0107537	0.002643
0.457989	0.138482	0.0917286	0.0388795	0.936934	0.0001	0.00813951	0.0455053	0.0628996	0.0966508	0.241692
0.368762	0.038977	1.36951	0.821683	0.0001	0.034633	105.987	0.0136653	0.0206855	0.018355	0.165842
0.0167708	0.0182784	0.292183	0.0158136	0.185347	0.029906	0.39623	0.0873567	0.535654	0.128002	0.0476475
0.0219308	0.0205273	0.0197188	0.00654304	0.0115798	0.00813655	0.0382923	0.0220678	0.00300659	0.0319573	82.7287
0.625835	0.118307	0.0905027	0.150702	0.0471148	0.520024	0.08888	0.0923721	0.0950898	0.0697527	0.0446556
0.0293777	0.0663815	0.0362265	0.0536867	0.0424062	0.681495	0.808224	0.833905	0.0495427	0.0705862	0.854956
0.0105193	0.0298436	2.13974	0.1032	9.5898	0.0416731	0.0978484	1.82952	0.0001	0.0879902	0.0492924
25.3931	0.662403	0.626489	0.209689	0.790326	0.172201	0.642697	0.0090583	0.0103646	0.0001	0.184381
0.277129	1.1177	0.396635	1.78489	0.57903	0.0155529	0.239773	0.0385333	0.147057	0.0748071	0.0856923
0.0367635	1.53602	0.0229866	0.0769748	0.0438985	0.0808583	27.2053	0.0001	0.299671	0.0699417	0.0834051
0.133767	0.126489	0.181348	999	0.0552144	0.0001	0.0860641	0.0001	999	0.0898625	999
0.27858	1.01525	0.435884	0.898022	1.11267	1.35134	0.838986	0.62291	1.17345	1.41021	2.06286
0.0001	0.0235971	0.074509	0.0145473	0.0200911	0.0211556	0.0267158	0.150392	0.0258872	0.0122527	0.0179777
0.117733	0.199679	0.0953308	0.147701	0.0001	999	0.152529	6.00969	0.0001	0.167652	0.0351565
1.40509	0.337189	1.75798	0.130563	0.028092	1.54788	0.673804	0.397463	0.338516	0.406133	0.332121
0.365197	0.094634	0.0222545	0.562788	0.280264	0.37859	0.625609	0.0431146	0.574705	0.731907	0.0751494
0.0650832	0.0962971	0.207814	0.278366	0.144022	0.153287	0.0896735	0.130608	0.115992	0.0304455	0.11812
1.16145	9.47553	0.0492358	4.65335	9.1656	0.0949286	0.0350121	0.0726334	0.0365442	6.36883	0.00138362
999	0.0001	999	0.21923	0.403034	0.547943	0.678049	0.256352	1.29261	0.208921	0.209108
3.2436	0.0369649	0.524401	0.460552	0.256952	0.194217	1.5301	0.412016	0.433572	0.247617	0.612936
0.232241	0.0889564	0.374268	0.138919	0.217279	0.0820893	0.0514628	0.0269736	0.0587645	1.48481	0.0374562
0.144629	0.242732	0.261569	0.2229	0.25252	0.0872181	0.238607	0.140065	0.316243	0.150119	0.0676466
4.68878	0.0001	3.21771	0.325222	0.820847	0.00799568	0.01168	0.0893165	0.471469	0.0222238	0.0001
0.06176	0.0253652	0.0543318	0.0564826	0.0948983	0.0678833	0.0295743	0.0919698	0.0225982	0.116079	0.0490975
0.781402	0.0780595	0.418808	0.31567	0.102765	0.0379535	0.0540077	0.018505	0.023519	0.125	0.0325129
0.873335	0.382947	0.426958	0.00494916	0.426931	0.532404	0.479773	0.129148	0.121593	0.0522974	0.293533
0.394375	0.145151	0.252296	0.497069	0.232847	0.275156	0.364593	0.485144	0.181494	0.378286	0.211672
0.37837	0.0001	0.170969	0.38262	999	23.2046	0.0800819	0.205338	0.160505	1.05504	0.0806138
999	0.341334	0.0627589	0.763775	0.0921204	0.0364035	0.420418	1.38998	0.0182541	0.0143026	0.017219
0.0752872	0.0910568	0.0717035	0.0985043	0.0001	0.0376352	0.0724758	0.0462322	0.0765328	0.0652495	1.19448
0.680757	0.13068	0.0634957	1.11743	0.236469	0.195762	0.0001	0.0142615	0.148271	4.58131	999
0.782062	0.234495	999	1.94458	999	999	0.241282	0.0370309	1.54568	0.286187	0.141111
0.0139707	999	1.3654	0.01524	999	0.0168719	0.918432	0.0104433	0.016939	999	999
0.768004	0.741743	0.101988	0.0654987	0.13949	1.86463	0.278456	1.46058	0.566114	0.554028	0.901057
0.0691065	0.0766705	0.0526747	0.0846563	1.32435	0.00344549	0.0371792	0.0713949	0.045511	1.27422	0.0118899
0.442643	3.59618	0.0279426	0.608977	0.218228	0.0001	0.123552	4.82865	1.91377	0.00929512	0.457062
0.0462532	0.896076	564.349	2.09611	0.0001	0.0867874	0.0651129	0.0372311	0.0273132	1.21499	0.0288935
0.0708709	0.104782	0.964357	0.0784483	0.0775596	2.04757	0.0314274	3.6259	0.051122	0.0333925	0.0824004
0.23876	0.348271	0.512971	0.728288	0.802737	0.0284528	0.522022	0.223235	0.720937	0.00954271	0.034657
0.0103592	0.13417	0.317109	0.03276	0.208108	0.00331502	0.0802888	0.0001	0.433769	0.0401472	0.371026
999	0.431836	0.130017	0.267724	0.161834	0.211934	0.206106	0.227127	342.653	0.265371	0.149467
0.363049	0.269547	0.324812	0.0313028	0.308676	0.375993	0.372754	0.201044	0.411499	0.288702	0.339671
1.47381	0.106012	0.128141	0.0806057	0.0641206	0.0911179	0.0435829	0.0767615	0.0315943	0.103286	0.0293896
0.198118	0.121638	12.736	0.0001	0.180618	0.131516	0.359364	0.132861	0.186416	166.493	0.160957
1.08655	0.0749087	0.991622	0.416916	999	0.898817	0.100943	0.217881	0.0110642	0.364298	0.337831
0.0663987	1.33178	2.11553	0.0001	0.50578	0.0449665	0.604168	0.160785	0.133254	0.115102	0.718401
0.0001	0.0001	0.0001	0.0001	0.0001	0.0001	0.0001	0.0001	0.0415971	0.0001	0.00607171
0.0321022	0.0432683	0.0733601	0.0212862	0.0733106	0.00783204	0.0416651	0.347456	0.0128858	0.0200753	0.0114309
0.578897	0.0967305	0.208807	0.116833	0.0779594	0.0916981	0.127549	0.141554	0.0556658	0.126634	0.513686
0.0001	0.42998	1.51922	999	1.64957	0.855873	0.0842739	0.116566	0.064822	999	0.168789
0.162186	4.99353	0.200094	0.111056	0.066564	0.0875712	0.10089	0.036885	0.175625	2.32809	0.0783327
0.132132	0.0538676	0.0935413	0.0904555	0.0810307	0.0526329	0.0958596	0.0257704	0.433915	0.0652454	0.382779
0.0393681	0.0496315	0.0345874	0.0432087	0.0302918	0.335926	0.0945148	0.0219033	0.0591801	0.0542529	0.0174325
0.0295684	0.613515	0.43735	0.804742	2.46407	0.0001	0.250147	0.049496	0.0149265	0.433891	0.414195
0.0311847	0.0470822	0.0699034	0.0141493	8.30513	0.0001	0.0425165	0.313903	0.0408897	0.0276653	0.0359356
0.109678	0.224983	0.175543	0.119322	0.132709	0.076152	0.0674101	0.0640404	0.0747911	0.0929897	0.0989626
0.502662	0.0001	1.53159	0.0454823	0.000100804	9.38271	0.0808972	1.65681	76.5893	0.0597742	1.68631
0.681463	0.195413	0.364422	0.0001	0.382687	0.168955	0.0756994	0.184365	0.453337	0.107471	0.0611476
0.0436576	1.75905	0.105621	0.103403	23.8086	0.0001	0.0900924	0.03458	0.0451826	0.0353508	0.0417356
0.122096	0.108399	0.308897	0.086716	0.239013	0.187091	6.91395	0.112969	0.127603	0.143218	0.218205
0.68274	0.543627	0.602258	0.620923	0.00878104	0.00841884	0.348845	0.0155017	0.146341	0.796686	3.0432
0.154163	0.223047	0.182579	0.153795	0.149358	0.333299	0.225546	0.166939	0.176988	0.0941727	0.0487627
30.7582	0.0852443	0.0449327	0.0418332	999	68.6555	0.0868932	999	838.565	6.57319	999
0.207203	0.556653	0.102144	0.131076	0.0784624	0.201841	0.1936	0.362535	0.129767	0.070639	0.00557048
0.419728	0.278056	0.14821	0.117471	0.182174	0.264946	0.0570818	0.0455271	0.0679227	0.181985	0.177859
0.156582	3.53254	0.112646	0.155889	0.122952	1.00112	0.120847	0.00884551	0.740646	0.0403326	0.523606
0.15937	0.166305	0.143018	0.122975	0.437723	0.0834346	0.256319	0.184268	0.270366	0.718898	0.128426
0.365767	0.0246199	0.0679926	0.0410029	0.0001	1.10539	0.0416604	74.7682	0.0001	0.0001	0.32247
0.0637338	0.036557	0.0578828	0.046892	0.0571	0.0588993	0.156013	0.115594	0.407762	0.170727	0.129968
0.313224	0.260768	0.720969	0.343533	0.979183	0.0560548	0.244322	0.275736	0.316089	0.568045	1.04635
0.31242	0.167152	0.164653	0.606532	0.35263	0.0837855	0.154839	0.141411	0.0426794	0.225327	0.121296
0.299205	0.164504	0.153114	0.0984659	0.0584662	0.0121276	0.0107425	0.0640165	0.0579502	391.897	999
0.0919914	0.0596879	0.0475836	0.0345136	0.019441	0.0391427	0.61406	0.240109	0.0958038	0.567568	0.61641
0.0628855	0.0996827	0.104456	0.135615	0.037515	0.475208	0.0598657	0.0448346	0.0293822	0.0416832	0.0979932
0.092082	0.1331	0.88828	0.190414	0.166034	999	0.190089	0.226012	0.0806859	0.0906673	0.216532
0.0193134	0.588815	0.0740869	0.546525	0.0385822	0.0555125	0.0454743	0.0310517	0.0289963	0.302858	0.058945
0.6539	0.771406	0.0411367	0.540424	0.599728	0.216218	0.279551	0.364204	999	0.710429	0.900799
0.170414	0.15459	0.225144	0.0960559	0.103304	0.0947327	1.30251	0.754632	0.0345981	0.118291	0.0692546
0.068643	0.0452487	0.0196158	0.0495957	0.0453815	0.056167	0.382944	0.0532823	0.013467	11.5566	0.125249
0.137027	0.0861325	0.27772	0.224912	0.0959285	0.11137	0.123607	0.139211	0.138135	0.0925864	0.0973077
0.0384532	0.0437513	0.0205384	0.0284572	0.0198107	0.0396537	0.0141276	0.0302924	0.016953	0.0129437	999
0.503367	1.88028	0.442372	0.397857	0.661983	0.227898	0.430979	0.0949918	0.0499729	0.308685	0.0889633
0.852013	1.37915	1.81114	1.71655	0.0375938	0.00817523	0.318822	2.12513	0.0979197	3.69994	5.11062
0.0789328	0.114427	0.973728	0.0001	0.013158	0.0001	5.25108	0.0302228	19.9594	31.1001	0.0699621
0.0001	0.0244903	0.0296279	0.0001	0.00407011	0.00701533	0.00962031	0.0001	0.0001	0.0138805	0.0085434
0.497782	1.35589	0.482003	0.425899	0.334233	0.267311	1.54254	0.993813	0.180135	0.32972	0.818081
0.174029	0.187411	0.583832	0.315299	0.565676	0.108226	0.25489	0.132608	0.0996235	0.352376	0.195134
0.260512	999	45.8056	0.427026	0.0880515	3.69708	2.3954	0.919634	0.229622	0.0499553	2.56335
0.394677	0.218845	0.357578	0.291881	1.74468	0.213874	0.890077	999	0.126369	1.41259	0.218812
0.236465	0.419281	0.0395565	0.0237042	0.0939174	0.171058	0.0753319	0.123872	0.0632172	0.153651	0.126105
0.0346518	0.0446952	0.0379462	0.0969762	0.128538	0.197961	0.934692	0.0544165	0.0579058	0.0873147	0.0838839
0.00810555	0.0427127	0.0396245	0.00651726	1.21133	0.00473759	0.0418568	0.0157992	0.0182013	0.0001	0.00570953
0.0001	0.846758	0.0001	0.0649909	0.0001	0.325648	0.0465049	0.056314	0.0001	0.542132	0.0351091
0.0404178	0.13682	0.0390849	0.0402868	0.0303376	0.014747	0.0584809	0.0144966	0.0199362	0.0462337	0.10028
0.355757	0.204288	0.156569	0.42739	0.179794	0.10609	0.00544183	0.520681	0.357357	0.607801	0.00817348
0.758007	0.789524	1.20382	0.20813	1.6192	0.0899309	0.00413271	1.36679	0.605517	0.0355727	0.535014
0.412998	0.0477273	0.128446	1.10665	999	0.531416	0.080161	0.224791	0.10655	0.152842	0.163744
0.11077	0.205397	0.292924	0.128469	0.351084	0.303917	0.773005	0.0364935	0.0337012	1.427	0.159633
2.25579	0.0554307	0.16001	0.218028	0.167379	0.182237	0.308768	0.0920955	0.198677	0.157404	0.549262
0.228352	0.209021	0.223782	0.497124	999	0.0001	0.1369	1.37833	0.296233	0.174386	0.0859053
0.0286362	0.0174116	0.0352479	0.0257506	0.0377432	0.0327684	0.0190979	0.00365089	0.0397681	0.0146455	0.0343835
0.421146	0.73091	0.0001	11.0124	0.254713	0.197312	0.052772	0.616108	0.189713	0.342254	0.0577091
0.0712444	0.105886	0.0816099	0.0559271	0.0341742	0.234663	0.0726085	0.0622182	0.0863498	0.103984	0.0503976
0.314177	0.157362	1.23652	0.19925	0.0694382	0.878613	0.187156	0.152502	0.0791515	0.124844	0.0357389
1.69232	0.30748	0.184858	0.203008	0.405691	0.584886	0.258066	1.21528	0.630631	0.0001	1.64916
0.0609379	0.605622	0.0001	0.602086	0.113441	0.0811454	999	0.0260031	0.036585	0.235811	0.379209
0.0001	0.371579	0.282366	0.1597	2.15432	0.133396	0.101716	0.139683	0.0745799	0.0574056	0.776838
0.0001	0.0117781	0.0001	0.0134432	0.0539666	0.00605859	0.0220452	0.14151	0.0389392	0.0200007	0.0835454
0.00615615	0.00455875	0.0001	0.0001	0.0001	0.0001	0.00766872	0.0001	0.0001	0.0001	0.0001
0.0234983	0.0340468	0.0001	0.127751	0.0156938	0.0195773	5.37041	0.00858309	0.250605	0.0112265	0.020075
0.322401	0.450692	0.856377	0.0846168	0.316895	0.0994093	0.248563	0.175384	0.0001	0.198124	0.318378
0.110439	0.136592	0.0517052	0.111255	0.241345	0.142864	2.04736	0.0736319	0.0676371	0.0965138	0.0635399
0.0001	0.0295009	0.29474	0.11316	4.2481	0.0001	0.12583	0.11997	2.59016	0.0567525	6.33098
0.0937699	0.0951309	0.0712659	0.0329945	0.0842202	0.0611307	0.0364113	0.0447138	0.0306134	0.10179	0.045186
0.174645	1.07945	0.0955942	1.28921	0.110072	0.0744095	0.0054877	999	0.177011	0.262333	999
7.46283	0.0001	0.0843733	0.0530467	0.0720497	0.0270904	0.0698209	0.0475313	0.0291509	0.0922123	0.0901696
0.342621	0.212306	0.0001	0.00338699	0.122256	0.0049026	0.33426	0.0128896	0.00743107	0.10673	0.3351
0.11596	0.135373	0.0433847	0.0337015	0.0534782	0.747824	0.0762566	0.112991	0.0122664	0.0361574	0.385666
0.0638444	0.471603	1.09713	0.0001	0.184445	0.874488	1.42706	1.16763	0.702352	0.17434	0.883975
999	1.5681	0.0875527	0.0462907	999	0.0001	0.0988928	0.0001	1.7607	1.23792	2.4759
0.106379	0.165264	0.0875907	0.12599	0.0830832	0.133708	0.0795572	0.293963	0.0426163	503.275	999
0.023789	0.816157	0.0525315	0.0464479	0.0474983	0.0338487	0.0783651	0.0684109	0.0561153	0.0679934	0.0514233
33.9939	999	15.8255	0.0001	0.0001	7.71654	0.0383745	0.101527	0.0001	0.0001	2.85967
0.135911	0.124595	0.0691968	0.0001	0.0166307	0.0001	0.0001	0.0001	0.0618143	999	999
0.74001	72.3111	3.52332	0.111398	0.0010874	0.496766	0.0155781	0.0307593	0.0369625	0.343184	1.44792
0.0808066	0.143282	0.0546162	0.361547	0.0616659	0.0184735	0.0885597	0.277718	0.0233145	0.0659013	0.0391423
9.03579	0.000100436	0.148005	0.338498	0.303433	0.252283	0.00347122	0.0686795	0.00256029	2.15068	0.0001
0.0353184	0.318358	0.0317113	0.0579576	0.0683618	0.0487116	999	183.568	0.0109013	0.371374	2.36098
0.0550769	0.163283	0.0774514	0.0512369	0.0928211	0.0816618	1.25194	0.0544749	0.171154	0.106553	0.0277131
0.224859	0.344138	0.356024	0.543811	0.319908	1.41613	0.309256	0.239849	0.764488	0.0431115	0.104526
0.188933	0.0641654	0.0731763	0.127194	0.0480772	0.0462893	0.0372308	0.028981	0.134483	0.044671	0.087425
0.327671	0.0761364	0.0606491	0.0715184	0.081474	0.0251479	0.0602012	0.098467	2.74599	0.0132113	0.0369821
1.11982	0.0174649	0.0215965	0.0434706	0.0199711	0.0588613	0.0396229	11.0431	0.0143483	999	1.45016
0.117973	0.12054	0.108305	0.152672	0.0683422	0.0565815	0.021025	0.0757212	0.0463079	0.206398	0.400894
0.225608	999	0.0290214	0.0200622	0.169563	0.142604	0.029421	0.314622	0.0635196	999	0.173169
1.03623	0.334716	0.223336	0.320116	0.32587	0.174246	1.44772	64.4173	0.151199	0.232415	0.134849
0.0754141	0.120721	0.113956	0.0543069	0.0393468	0.0469495	0.0614665	0.0669553	0.0744076	0.0891631	0.0498818
0.0910227	0.103522	0.149625	0.329966	0.225135	1.03735	0.0681875	0.0961595	0.0595219	0.0436751	0.922131
0.0001	0.354173	0.0592242	0.0307483	0.0644394	0.0694886	0.0918439	0.00880689	0.0345105	0.360511	0.0414507
0.0285715	0.111666	0.0252219	0.700163	0.101744	0.476352	0.258833	0.580798	0.368108	0.0141483	0.157096
0.345621	0.390267	0.531944	0.228155	0.753704	0.140235	1.24111	0.559206	0.554637	1.07407	0.567591
0.0752113	0.098137	0.115082	3.04146	0.0501594	0.0787474	0.0566204	0.0576262	0.0133788	0.1269	0.0899261
0.0344522	0.0893959	0.0488609	0.0371828	0.0835652	0.0821105	999	0.189085	0.075185	0.14426	999
0.26477	0.276251	1.43068	0.00371155	0.0221802	0.164397	0.0908048	0.310317	0.0928632	1.64338	0.374371
0.195028	3.70952	2.75928	0.165079	0.503693	0.997763	0.0325044	0.566987	0.00566285	0.936266	0.233017
0.112893	0.292073	0.711212	0.140621	0.184941	0.316138	0.165775	0.0788047	0.172174	0.170109	0.752698
0.0885408	0.0623643	0.10897	0.0920969	0.0525388	0.0791425	0.0512381	0.0378686	0.0474885	0.1053	0.0362663
0.517615	3.30817	1.59506	0.379665	0.0539962	0.0760874	9.7739	0.347293	0.506251	1.25717	0.583541
0.158247	0.372047	0.0447018	999	5.51707	0.0157329	0.0860309	0.0001	0.130921	0.083056	0.0325887
0.0001	0.117234	2.36786	0.104804	0.0001	999	1.76115	0.273651	0.387592	0.0212806	0.0001
0.142584	0.071708	0.0562195	0.140228	0.121764	0.110774	2.23575	0.951946	0.0163765	999	0.936861
23.3275	1.31353	1.35721	0.0918197	0.334974	0.283115	0.154774	0.925697	0.141891	1.10993	0.41382
0.010435	0.00622373	0.00455446	0.00815095	0.00399063	0.00836202	0.0160343	0.0001	0.00579274	0.0768382	0.0195841
0.0767599	0.108192	0.0623803	0.036881	0.115232	0.00844244	0.0785115	0.0291005	573.409	0.025282	0.0247808
0.0001	0.0338388	0.0540745	0.0001	0.0153027	0.00491493	0.0308252	0.0001	0.0001	0.0055414	0.0503384
0.094887	0.126141	0.632455	1.14102	0.597523	0.0964333	0.189801	0.577779	0.264833	0.798515	0.134612
0.124714	0.0899812	0.719527	0.221983	0.0974569	0.093198	0.152973	0.194426	0.0775909	0.24442	0.14948
0.16499	0.834627	0.845111	0.388649	0.256628	1.12311	0.102972	0.52803	0.210617	0.0573904	3.54422
0.10656	0.234195	0.0632463	0.191501	0.125359	0.108188	0.0666583	0.0001	0.0833562	0.359581	0.0391077
0.0216008	0.0225739	0.0169393	0.0233108	0.0001	12.7467	0.0237844	0.0001	0.0451524	4.45475	0.0375039
0.846376	1.49074	0.653755	4.13963	0.483986	0.0422306	0.105939	2.24947	0.447561	0.0249214	1.67109
0.00739103	0.00432593	0.0136562	0.00854946	0.00757957	0.0001	0.00705827	0.00803842	0.0029628	0.0158844	0.0134436
0.0219383	0.110119	0.151107	0.704976	0.0290202	999	0.0843605	999	0.0364403	0.0266149	0.0363545
0.123637	0.1344	2.3753	0.0993517	0.480607	0.0875234	0.278146	0.158471	0.23578	999	0.484958
20.9267	108.47	0.0274965	999	0.149149	0.168235	0.0762497	0.182411	0.100065	0.335559	1.17564
0.0001	1.32334	0.017489	999	0.0345761	14.3232	0.534861	0.309281	0.0401047	0.833048	1.21155
0.0656056	3.05509	0.067999	1.12373	0.0771553	0.134773	0.0877673	0.0922507	0.0511007	0.25601	7.83986
0.0132534	0.315885	148.574	1.22667	0.383528	1.13363	0.354134	608.769	0.352912	0.0001	0.270192
0.135608	0.0365087	0.129986	0.019217	0.083207	0.462061	0.153144	0.0420226	0.0203978	2.19416	0.0541576
0.153708	0.198204	0.193217	0.238513	0.172971	0.163918	0.0717544	0.0873307	0.19465	0.148789	0.10451
0.015876	0.0462897	0.131672	0.0519621	1.26916	0.0001	0.057472	0.0330271	0.108111	0.408699	0.961982
0.0001	12.0013	0.241261	0.106859	0.0001	2.04292	3.19512	0.0950654	0.142132	0.0697182	1.35213
0.661352	0.2835	0.0136625	0.87581	1.056	0.128709	0.210929	0.613646	0.72412	0.224276	0.00709635
0.166911	0.0573267	0.0852412	0.0590343	0.0819379	0.103756	0.0591957	0.0401497	0.0582999	0.0334808	0.792898
0.414229	0.20173	0.320203	0.241659	0.195537	0.083755	0.127746	0.149557	0.214254	0.144218	0.076675
0.0117608	0.0216911	0.0210647	0.0256619	0.0001	0.00742635	0.0290556	0.0110696	0.0102195	0.0309073	0.0217033
0.693606	0.318566	0.441594	0.367115	0.270328	0.00888905	0.194459	0.234487	0.353088	0.145696	0.178596
0.219763	0.18907	0.314429	0.24863	0.0001	3.83775	0.0946817	0.400899	0.0676183	0.132504	0.178699
0.71896	0.278936	0.201501	0.540976	1.12005	0.0415854	0.151732	0.110902	0.575257	0.0490042	1.51467
0.0763937	0.175659	0.212669	0.139353	0.820875	3.99693	0.127795	0.228428	0.0467418	999	0.0654627
0.129297	6.76368	0.36069	0.412722	1.49015	0.916589	0.758819	0.075528	0.118871	2.7648	0.39279
0.0441887	0.00655422	0.0394504	0.0341833	0.0476629	0.0663216	0.0234887	0.0244317	0.0929321	0.0328987	0.0807158
0.493794	0.646755	0.907061	0.469615	0.998834	0.0813943	0.135536	0.885518	0.625165	0.376026	0.0859756
0.136898	0.621219	0.127407	0.143428	0.19316	0.0599599	416.201	999	0.193676	999	1.31113
0.194947	0.313549	0.18987	0.170987	0.233576	0.123983	0.269534	0.506892	0.109342	0.129275	5.09089
0.443491	0.515384	0.235188	0.08423	744.689	2.16713	0.323915	1.04485	0.33798	0.649669	0.683783
0.0541813	0.0826313	0.0396667	0.0115975	0.0298906	0.017956	0.0413624	0.0001	573.44	0.0001	0.183643
0.175924	0.132679	0.241647	0.0730159	0.0889073	0.212916	0.0803348	0.0001	999	0.0867203	0.067054
0.227505	0.26737	3.5937	0.0331917	1.29576	0.148424	0.0908748	999	0.0815023	0.0706727	0.427646
0.357348	0.455068	0.486624	0.369176	0.394835	0.370492	0.597496	0.837495	0.314493	0.622977	0.55972
2.13066	0.0001	0.0568237	0.0612875	31.2209	999	0.0498717	0.165155	0.011251	0.0913096	0.0663404
1.0851	0.041975	0.0994019	0.126209	0.0508309	0.18144	0.725276	0.500985	0.837961	0.462953	0.781217
0.190956	0.428641	0.303659	0.646138	0.598141	0.244265	0.418599	0.378165	0.00434038	0.360644	0.590059
0.163998	999	0.119178	0.129616	0.128418	0.194699	0.27615	0.46664	0.0622256	0.0702823	0.150485
0.749294	0.920929	5.54844	0.0568119	0.310299	999	0.163034	0.0634292	0.0001	0.0001	1.48237
999	0.0110854	0.122494	0.0642603	0.614581	0.0669413	0.0981358	999	0.198225	999	0.409499
0.0766263	6.30679	1.73837	0.328765	0.0923609	0.0989313	0.141041	999	0.0001	999	0.181634
0.0286198	0.00630688	0.0142789	0.00505925	0.0066095	0.00278432	0.0291891	0.0001	0.482651	0.0389663	0.0106557
0.200156	0.0608689	0.0783186	0.0811178	0.0577409	0.0643481	0.0646324	0.157108	0.102986	0.105224	0.221714
0.197576	0.252882	0.277622	0.179208	0.0883884	0.0235732	0.235594	0.117231	0.20945	0.114773	0.0833859
0.615138	0.629239	0.563706	0.437245	0.558799	0.418091	0.224249	0.484146	0.230318	1.92217	2.11985
0.0104208	0.0225218	999	2.24006	0.0244851	0.0336149	0.0229865	0.0213759	0.0644845	1.1046	0.0331447
0.153059	1.42736	0.168469	1.4961	0.0001	0.0448367	0.0247859	0.0938965	0.185775	0.0780213	0.331157
0.208102	1.52249	0.453908	2.85719	0.255066	2.85045	0.212168	999	0.0330229	999	1.08914
0.025204	1.28398	0.0814903	0.0675213	0.574812	0.0293052	0.0669015	596.534	0.315083	0.0001	0.0127691
0.139795	0.321822	0.1538	0.0477574	0.0442717	0.0325789	2.78555	0.364694	0.21162	0.22559	2.84526
0.0241856	0.0312941	0.0475007	0.0207171	0.0302853	0.0566867	0.0364676	0.0481258	0.0493096	0.0271791	0.0367004
2.27578	0.0001	0.964418	0.0001	0.0833386	0.0749414	3.59589	0.0999218	0.0748592	0.0785744	0.135283
0.417968	0.10791	0.121603	0.0656262	0.0825679	0.122754	0.103486	0.113097	0.124484	0.170887	0.162765
0.0256772	0.151911	0.104068	0.0738941	0.152792	0.0803086	0.105894	0.562534	0.0159512	0.0760917	0.073723
0.245081	0.154484	0.0927408	0.312449	0.728316	0.0226197	0.0698501	0.371697	0.192782	0.64138	1.02436
0.101591	0.0796793	0.0774527	0.0934678	0.366942	0.468662	0.128689	0.0688338	0.275039	1.44238	0.107357
0.0470797	0.0438845	0.0399761	0.0226205	0.0470731	0.0241077	0.128618	0.0167723	0.0300963	0.0318084	0.0888743
0.131386	999	0.0624108	999	0.204174	999	0.000971687	0.188414	0.0001	0.126441	999
0.268631	0.347194	0.228526	20.1015	6.23393	999	2.95947	999	0.115964	0.23451	2.29677
0.0324113	0.0446588	0.0245689	0.797937	0.0001	999	0.036078	0.335926	0.552038	0.170509	0.48701
974.061	0.0001	0.157667	0.258196	0.146572	0.0174985	0.121828	0.199386	0.121025	0.205641	0.0953155
0.493448	0.43344	0.357826	0.161728	0.211397	0.151693	0.021933	0.894092	0.0001	0.348306	0.95866
0.32458	0.386639	0.0701015	0.0001	0.202316	0.547749	0.22599	0.163463	0.112675	999	0.465908
0.478478	0.17532	0.43389	0.136994	0.123435	0.114225	0.483954	0.424198	0.122866	2.55189	0.719656
0.36827	3.52134	0.381407	0.786955	0.432019	0.417223	0.429046	0.312117	0.47487	0.36487	0.565225
0.0190293	0.0190244	0.0393685	0.0133699	0.0291021	0.0237393	0.0450241	0.0313861	0.0142958	0.0828803	0.0392574
0.127062	0.0920018	0.0983642	0.153813	0.339566	0.0995305	0.881036	0.185636	0.0735455	0.0433474	0.125239
0.808668	0.229781	0.29306	0.0819457	0.5743	0.372028	0.828307	0.0807112	0.0589659	2.16146	1.08803
999	0.0001	0.0001	1.98401	0.0448832	0.0232762	0.0895591	0.066703	0.0305379	0.0430116	0.0251316
0.586468	0.398683	0.767403	0.201372	0.203172	0.418337	0.180847	0.130453	0.36349	0.18956	0.00959509
0.1313	0.0300614	0.0717554	0.435548	999	999	0.232824	393.171	0.0120157	0.163089	0.147265
0.0189715	0.213278	0.0379873	0.0134319	0.413463	0.0497045	0.563504	0.275279	0.170956	5.88737	0.0899316
0.642911	0.0194343	0.815835	0.0001	0.0245627	0.191708	0.0218808	0.0001	0.00567441	0.0181986	0.0273569
0.118797	0.141373	0.238419	0.125839	0.0001	1.58315	0.0785288	0.0446892	0.0747971	0.073721	0.044861
0.729792	0.409328	0.0207714	0.607394	0.0178804	0.719412	2.32415	0.384187	0.511286	1.34622	0.0049941
1.00101	0.16117	0.136121	10.2064	2.19046	0.0679726	0.0134072	0.377431	0.886934	999	0.463646
999	0.0223906	0.261842	0.291883	0.0630066	20.932	0.211734	0.542042	0.147023	0.0985816	0.223475
0.276741	0.197821	0.66846	0.44081	0.154473	0.136702	0.088095	0.339528	0.10368	0.0623957	0.0602713
0.447239	0.728368	0.863413	0.565154	0.161279	0.322303	2.00574	191.759	0.122833	0.477071	0.21608
0.0876371	0.125339	0.221784	0.104355	3.88497	0.126221	0.100394	0.55841	0.229125	0.28618	0.0573807
0.311251	0.173032	0.197447	0.131694	0.919877	0.134776	0.455836	0.104234	0.126872	0.145577	0.0597926
0.046776	0.0560726	0.0248344	0.0209594	0.044198	0.0286383	0.0409727	1.42014	0.00966523	0.0312387	0.0518139
0.0001	0.0001	0.0247384	0.00550735	0.0001	0.0001	0.0001	0.0001	0.0001	0.0105293	0.00692913
0.0987688	0.0938238	0.209189	0.270139	0.282477	0.0875794	0.0810053	0.136653	0.0793363	0.202068	0.0590287
0.0154312	0.0151058	0.0001	0.0785037	0.00759349	0.494513	0.435934	0.0347218	0.0478728	0.376165	0.125665
0.0001	0.0176953	0.0102212	0.0255083	0.0001	0.0141519	0.0156744	0.0001	0.0112098	0.0134996	0.0179812
0.0609911	0.0592782	0.0331333	0.143904	0.0379303	0.400143	0.0587359	0.0314832	0.0198487	0.0488565	0.0420223
0.0554021	0.0522765	0.0714819	0.0403337	4.2703	0.0266314	0.0236577	0.00824464	0.0170691	0.018189	0.0194319
0.304985	0.0979587	0.161344	0.102047	0.0001	0.22627	0.0886972	0.301457	0.171671	0.200218	0.161226
0.145599	0.207333	0.106985	0.0941708	0.135933	0.0538396	1.60688	999	0.0408415	0.0884945	0.0467763
0.188084	0.11957	0.0876529	0.0615496	0.0994118	0.226325	0.0654049	0.101376	0.0327388	0.122994	0.0861475
0.753144	0.0392687	0.0841875	0.0614272	0.65156	0.0798716	0.578008	0.075015	0.0621042	0.06296	0.119516
0.0998255	0.139383	999	0.167781	0.446792	0.0602133	0.0586945	0.194099	0.347072	0.0624152	0.0824084
0.514542	0.444789	0.187473	0.110771	0.224479	0.1034	0.0284908	0.0428265	0.0251576	0.368872	0.391459
0.0001	0.0001	0.0001	0.0206782	0.0376927	0.0001	0.01604	0.0001	0.023405	0.0875881	0.0125304
0.348546	0.106383	0.0617516	0.0933422	1.28177	0.0413166	0.0701807	0.0551468	0.0317728	0.357742	0.0457863
0.87735	0.023586	0.0540887	0.0356142	0.0195687	0.0523702	0.0751684	0.0001	0.020311	0.578612	1.33781
62.6714	0.0001	0.862905	0.0001	0.297846	0.135537	1.75797	0.0215583	0.00763838	145.667	0.882451
1.29318	352.054	0.0296116	0.0246806	538.798	1.38174	0.064111	0.753902	0.60919	0.0493716	0.399483
0.0886041	0.0572695	0.0616628	0.0379862	0.113165	0.0353851	0.0332686	0.045491	0.0427066	0.0416204	0.0520414
0.0001	999	0.0965304	0.595554	0.173601	0.397263	0.492147	1.19179	0.570787	0.526105	0.68609
0.144864	0.0982867	0.0986222	0.134851	0.0835606	0.0762263	0.046403	0.0356731	0.0557558	0.0350026	0.0384974
1.43693	0.172325	2.09103	0.0001	0.0001	0.256731	0.476702	0.99073	0.702264	1.30184	1.27437
0.0315378	2.64689	1.5112	0.0001	0.0700457	0.0501073	0.0001	3.32586	0.495097	1.57627	3.10354
0.111338	0.0637927	0.100634	0.0420457	0.0823161	0.0424742	0.25865	1.14684	0.736564	0.659976	1.85708
0.0001	0.0666688	0.0786934	0.153648	0.111783	0.258689	0.0158455	0.0386231	0.0539594	0.333499	0.0782047
1.25571	1.17004	1.43662	0.325607	0.29174	1.07368	0.872768	1.08076	1.05704	2.83501	1.10168
0.249377	0.359143	0.166423	0.437136	1.19601	0.290388	0.0953508	0.287315	0.45224	0.307605	0.246096
0.00727925	0.00692024	0.00663896	0.00181946	0.0230818	0.0469227	0.0113456	0.0156631	0.00419058	0.00391508	82.4768
0.950259	999	0.467156	0.126178	999	0.108065	0.483142	0.0822471	0.033203	0.187204	281.34
0.0745883	0.0200305	0.0317947	0.0423348	0.00836436	0.0361361	0.0240266	0.0361845	0.0108724	0.0505986	0.011631
0.238266	0.687979	999	0.475405	0.351713	0.469297	0.128651	0.0001	0.124826	0.0001	0.688585
3.45088	0.166245	3.03088	0.0843953	0.105075	0.381351	0.066761	0.24901	0.0768635	0.313099	23.8528
23.2464	0.0941548	0.158467	0.105962	0.104506	0.104069	0.0902	999	0.705483	0.0538801	0.034293
0.077748	0.100276	0.119624	0.0234319	0.0134231	0.0454086	0.075969	0.0483771	0.00234366	0.0168426	0.0896812
0.0798123	0.0401351	0.0604155	0.0934922	0.0612459	0.0437857	0.0187483	0.03258	0.0303369	0.0110224	0.0173085
0.25517	0.180799	240.235	1.88966	0.122623	0.1179	0.0983727	0.203383	0.107477	0.0859853	0.517195
0.147961	0.155902	0.356513	0.200149	0.404533	0.00441303	0.0517034	999	0.193316	0.00380493	0.00420279
0.0001	6.94041	0.358747	0.195217	0.853798	0.298419	12.0849	0.0457679	0.173748	5.32471	0.057767
0.0332981	0.151768	0.0341971	0.030329	0.0177665	0.0338066	0.0371421	0.0103457	0.0339306	0.0480193	0.0429925
0.0864892	0.054813	0.0229739	0.00548038	0.0356398	0.0261203	0.0536585	0.0250065	0.098692	0.0691558	0.0869594
0.0980555	0.261377	0.0761638	0.361357	0.176366	0.240464	999	0.00541663	0.0613343	0.405376	0.454169
9.62742	0.689143	0.599176	0.416347	0.270988	0.202563	0.0167	0.0001	10.9275	357.222	0.0001
0.0498648	0.0845756	0.0661576	0.0668126	670.887	0.0817432	0.0827293	999	0.223803	0.0720344	0.344619
0.45763	0.170141	2.34891	0.394377	0.32536	0.210517	3.53509	0.166269	0.153252	0.117343	0.155618
0.179796	0.324085	0.219325	0.149015	0.100918	0.138713	0.071617	0.0001	0.341344	0.0420104	0.138014
999	1.08445	0.0001	1.93482	0.0001	0.127584	0.816509	0.153176	0.050212	0.0373552	0.0314037
0.0744025	0.19528	0.0900913	0.0349421	0.0432561	0.056894	0.0577991	0.192772	0.0348255	0.0932724	0.0553362
1.6048	0.0541035	0.0264864	999	0.274122	999	0.10207	0.454774	0.364591	999	1.6571
0.342989	5.46691	0.0001	0.0307001	0.318769	0.24842	0.0001	1.81596	0.0001	0.107001	0.603098
0.162619	0.729547	0.316404	0.112087	0.602003	0.190106	0.238198	0.209459	0.288415	0.308076	1.07617
0.0458702	0.0803176	0.0689034	0.0671605	2.45916	0.0001	0.0001	0.123059	0.799946	1.46188	1.16765
0.558023	0.184243	1.17152	0.105731	1.25569	0.0117727	2.79719	0.627956	0.669585	156.935	0.294661
0.267719	1.20689	1.35188	0.270503	1.11118	0.182101	0.186211	0.0706166	0.0876537	999	0.012574
4.06385	0.278597	2.54778	0.262181	2.1349	0.254621	0.722393	0.288964	1.03598	2.89442	0.763676
0.0890784	0.140444	0.174067	0.0936271	0.107605	0.104267	0.115183	0.0357453	0.04083	0.0562955	0.0799597
0.130522	0.396955	0.0887081	0.199735	0.550133	0.0777213	0.222531	0.350672	0.180448	999	0.647489
0.495777	0.0757921	0.0295721	1.55679	0.0325319	0.0115493	0.0264777	2.21235	0.0520303	1.1045	0.766729
0.058309	0.193843	0.153436	0.0799435	0.0940061	0.127271	0.0832489	0.0633005	0.119424	0.145197	0.0413283
0.756131	0.177315	3.61809	0.0001	0.337511	1.025	0.568682	0.164469	0.276289	0.23061	1.61019
0.0104854	0.00551322	0.0001	0.0141052	0.0077894	0.00916278	0.0210011	0.0566889	0.0001	0.020299	0.0121798
146.043	0.0275148	0.0001	0.167604	0.0603394	0.0609735	0.0162862	0.0369727	0.0379586	0.00817726	0.0313544
0.027298	1.52806	0.0383184	0.00359232	0.0270367	0.0106309	0.0486176	0.00712886	0.0338216	0.0402658	0.0180519
0.0286163	0.161332	0.290403	0.0357184	0.0348628	0.215537	0.0125131	0.00922262	0.0223769	0.0572316	0.0139221
0.0499063	0.257058	0.697951	0.229326	0.556101	0.0919528	1.73935	1.26826	0.0001	1.42885	0.077889
0.0001	0.348943	0.415089	0.459455	0.0875931	0.573129	0.177702	0.0372223	0.0225488	0.304099	0.152339
0.263889	0.855115	2.29597	999	0.0862046	0.138738	0.975865	0.596448	0.236046	2.1281	1.34738
0.0757866	0.0617194	0.137888	999	0.0437156	0.0452676	8.95699	0.0247657	0.0217399	0.0328736	0.0332869
0.58303	0.701663	1.91412	0.365418	0.132392	0.142582	999	0.23776	0.102971	0.151797	0.944778
0.16963	0.197181	0.23915	0.190683	0.126539	0.127605	5.63014	0.266586	0.0261359	3.25724	0.0378291
0.086755	1.00216	0.0687585	1.37117	0.862826	999	0.0547014	999	999	1.07846	0.0422065
0.139902	0.0920686	0.146787	0.0798164	0.0905484	0.213755	999	0.000100291	20.4445	461.412	0.063639
0.0286028	0.0123427	0.0396476	0.0001	0.0169931	0.0985914	0.0815199	0.0448282	1.04517	0.0466355	0.145206
0.0954736	0.0572749	0.0242994	0.46379	0.0866206	0.0588312	0.0476903	0.0196778	0.230064	0.034785	0.0697145
0.0001	0.25859	0.0001	0.0001	0.223914	0.055393	0.36354	0.224019	0.0001	0.0535259	1.61008
0.72281	2.53218	0.105102	1.98338	1.11999	0.588613	0.90737	0.653739	0.885844	0.0990068	2.41559
1.04348	0.286861	0.817768	0.253773	0.942013	0.00848698	0.349416	999	999	0.0001	0.0112719
1.4296	0.0441871	3.2675	0.0001	0.44925	0.0345475	0.671732	999	4.65536	0.0462997	0.852993
0.593822	0.0530943	0.109835	0.429156	0.41118	0.0516948	0.319898	0.211442	0.0713782	0.298706	0.461178
999	0.607573	0.177734	0.190598	0.204998	0.0357703	1.06672	0.123463	0.221339	0.740673	0.131048
0.217943	0.300587	6.54865	23.4571	0.94459	0.0313322	0.786594	0.000697407	0.0160982	0.491185	1.22667
0.0001	0.0001	0.0001	0.0001	0.0001	0.0001	0.00656114	0.0001	0.0001	0.0001	0.0001
0.491275	0.460212	0.134124	0.10352	0.7452	0.0620405	1.03251	0.611144	1.94466	0.0633589	0.608242
0.649315	0.176739	3.47946	1.06578	0.206072	0.349498	1.06303	0.0792468	0.0949888	0.0988565	0.0831387
0.0708217	0.294091	0.0912407	0.0576265	0.123799	0.116388	0.101252	0.0882829	0.165948	0.236574	0.0798242
0.147897	0.202127	0.147274	0.256817	0.514579	999	0.303498	0.0001	0.156688	1.53973	9.36444
0.179024	0.0484214	0.093289	0.0657016	0.0569045	0.0479575	999	0.0317312	0.0811429	0.0359271	0.064122
0.403212	0.306829	0.247119	0.386651	0.180757	0.132416	0.226405	2.14805	0.0001	0.131863	0.100503
0.473328	2.61584	0.810433	0.617362	0.476028	1.08198	1.15091	0.848797	0.668812	1.92924	0.018274
0.0603144	0.137601	0.143904	0.464444	0.08781	0.0001	0.0816067	0.0001	0.103114	0.0383535	0.0492217
0.0669483	0.517929	0.752026	0.0941426	45.0172	0.064061	0.196083	0.684957	0.0186058	0.00480497	3.10226
1.24008	0.0001	0.197691	0.398257	0.651482	0.761909	0.503	0.770188	0.205405	1.20414	0.502374
0.22058	0.087758	0.0518677	0.0425566	0.0417313	0.0466923	0.0415214	1.31544	0.0473454	0.0870268	0.335118
0.262835	0.882765	0.179863	3.35212	0.0001	999	0.51812	0.316204	0.170277	0.0345506	0.132565
0.194034	0.764021	0.589438	0.157332	0.130869	1.58431	999	0.254852	0.267225	0.545086	0.0400625
3.99725	0.102954	0.154915	1.18587	0.688075	0.0880195	0.26037	999	7.05684	999	0.23376
0.0881784	0.0575831	0.211466	0.107073	0.0197791	0.0716273	0.114852	0.0502477	0.0422087	0.111666	0.0457312
0.113445	0.0749056	0.0837994	0.0698418	0.126177	0.203316	0.0569712	0.124774	0.0836235	0.126248	0.0940239
0.0116682	999	0.0450782	0.062314	0.434011	0.0285046	0.0305693	0.089473	0.04769	1.45428	0.00805909
0.129569	0.299352	0.198194	0.240678	0.311454	0.146631	0.00944511	0.136628	0.140266	0.197359	0.132032
0.0235567	0.0526304	0.0453158	0.015513	0.137274	0.0001	0.000378736	0.0161655	0.0967904	0.17298	0.004051
0.291584	0.119446	999	0.0869628	0.024058	0.0488308	0.122892	0.0477123	0.0587774	0.0516683	0.0713424
1.49738	0.0901802	0.169863	0.104896	2.08898	0.237853	2.01372	0.21451	1.61799	999	4.93558
0.13158	0.144274	1.50899	999	0.130138	0.22055	0.0782012	0.0399761	0.12674	0.0573257	0.00756059
0.0749131	0.0720053	0.0425031	0.0281959	999	1.79223	0.0772817	0.0399967	0.0528558	0.0675047	0.408584
0.722574	0.0620375	0.0426606	0.926057	0.0821577	0.0756238	0.770126	0.222016	0.298359	0.0435861	0.0865314
0.150155	0.193247	0.875554	0.128895	0.701573	0.979164	0.226458	0.0720146	0.0327703	1.98295	0.204186
0.0001	0.00463576	0.0063977	0.00396816	0.00516393	0.00474014	0.0270199	0.00924243	0.0185475	0.0156908	0.00708247
0.0001	37.6183	0.0991543	0.0816107	0.0452999	1.00221	0.0466735	0.0845526	0.0439591	0.0971652	999
0.554352	0.171793	0.246695	0.286064	0.184343	0.114041	0.247695	0.242965	0.236296	0.0358915	0.052012
0.0685013	0.692997	0.0001	0.298433	0.705443	0.0001	0.0590311	0.0759265	0.0661968	0.132274	0.292446
0.0981823	999	0.146594	0.175447	0.101035	0.106719	0.172732	0.082863	0.114872	0.0888381	0.106868
0.624204	0.140054	0.554323	0.104656	999	999	0.173125	0.710626	0.0513624	7.72797	0.28956
2.13659	0.677954	1.48454	0.0668581	0.550206	0.266549	0.01318	3.25288	0.250757	0.0657518	0.104477
0.0001	0.999323	0.048777	0.0270488	0.0989256	0.0531349	0.00622293	0.790001	1.46323	0.0210694	0.039238
0.0923603	0.564777	0.51673	0.145242	0.411705	2.1251	0.0746984	0.0383023	0.108771	0.0763439	0.102952
0.0166168	0.017095	0.0187143	0.0001	0.0103591	0.027781	0.0150627	0.0001	0.00526315	0.0309939	0.00457479
2.24868	0.0791013	3.72695	0.0001	7.15965	0.0236263	0.0001	0.0001	0.0759966	0.396173	0.383866
0.0710583	0.222074	0.0404075	0.0695523	0.0307792	0.834558	0.0605838	1.33391	7.01931	0.0947565	0.0424026
0.0663449	0.0431555	0.0415483	0.0408518	0.0127235	0.0104894	0.0275031	0.148092	0.00856868	0.029903	0.034082
0.736372	0.191218	0.188627	0.233697	0.231993	0.0001	0.0528994	999	0.426339	999	0.0363411
0.0001	0.531471	0.0129361	0.164694	0.0641872	999	44.9465	0.00515568	0.00469313	1.85127	0.000100019
0.633369	0.1476	0.372503	0.150215	0.254115	0.162164	0.586682	0.366605	0.00734347	0.338061	0.240834
0.0843863	0.0256523	0.291596	0.0670885	0.665875	1.97784	1.99774	0.0049718	6.11362	0.0815661	1.10655
0.0001	0.0001	0.0001	0.0105093	0.00909089	0.00666828	0.00800213	0.028052	0.0198351	0.0135566	0.0001
0.293109	0.276502	0.263779	0.299651	2.86194	0.624796	0.148267	0.274871	0.149299	0.235814	0.124496
0.0869468	0.0001	0.226305	0.772161	2.99293	0.184502	2.43037	0.159508	0.0001	999	0.357432
0.450475	0.677728	0.0721854	0.102682	0.723458	0.0736891	0.207007	0.681524	0.00700405	989.562	0.524653
0.0149917	7.7362	0.0256533	0.0142966	0.969433	0.0001	0.041119	0.564118	226.673	0.0538757	6.17186
0.158175	0.172236	0.0001	0.0539227	0.114672	0.0544713	0.0795545	0.0863173	0.0675834	0.0357373	0.0939358
3.00737	0.594335	0.0483646	0.127027	3.2699	0.0001	999	3.60158	999	999	0.164214
0.146575	0.210816	0.185991	0.100496	0.154956	0.32955	0.51794	0.10005	0.116476	0.0600243	6.35456
0.0675993	468.258	0.0598937	0.153605	41.2774	0.317843	8.28227	0.0103355	2.7569	999	0.660415
0.242844	0.185224	0.119456	0.0791329	0.135141	0.191112	0.0827928	0.106103	0.0331945	0.0593663	0.0745974
0.00851355	0.00232088	0.0155502	0.00238234	0.00177756	0.00255421	0.0128194	0.0200655	0.0188488	0.0136892	0.00854953
0.0236144	2.71005	0.0348118	0.406749	0.408473	0.449845	0.941284	0.024068	0.013551	0.292114	0.111719
0.231561	613.656	0.610844	0.0910782	1.54472	0.306355	1.53965	0.0703843	0.0290123	1.50411	0.0819415
0.0938293	0.117797	0.177943	0.0978586	0.116154	0.149414	0.154033	0.106291	0.0329411	0.0766669	0.077405
0.0867584	0.454557	0.573764	0.0662078	0.0229687	999	0.0270085	1.01515	0.0001	0.00850334	0.0246247
0.597413	0.256348	0.214018	0.169076	1.09475	0.155617	0.0913572	0.0941467	0.0651134	0.0793579	0.0190079
0.059086	0.100452	0.0853645	0.0767286	0.0776051	0.0428826	0.0844521	0.142168	0.0640247	0.0610267	0.0738087
0.0668289	0.0959495	0.0251352	0.0730915	0.0364003	0.022605	0.024351	0.0435194	0.0223729	0.0165697	0.0281032
999	0.157412	0.171468	0.180442	0.0106579	1.29945	0.196147	0.833592	0.0935985	0.0677193	0.138801
0.0919908	0.395625	0.0875487	0.0814219	0.0917304	999	0.0602576	0.0511622	0.0514234	0.0988139	0.135637
0.0145009	0.0483988	999	1.06495	0.0828907	0.0949194	0.279057	0.0846885	0.0224139	0.762681	0.0001
0.0155273	1.8984	0.0564992	0.0442503	0.0712928	0.0821156	0.0989592	0.0669979	0.0954616	8.344	0.572162
0.674026	0.40199	1.23836	0.335678	0.102992	20.8226	0.0200138	263.293	0.00798	1.93027	233.273
0.7181	1.03601	0.970832	0.519693	0.91335	0.492903	0.765333	2.89901	0.791474	0.288343	0.642692
0.186205	0.29687	0.0001	1.23368	0.0839387	0.114033	0.123861	0.0785342	0.0660384	0.111095	0.0680244
0.0217356	0.00741321	0.0001	0.133869	0.018192	0.00893845	0.0109907	0.0001	0.0357969	0.0134007	0.0390711
0.0208954	0.108897	0.0794301	0.0568099	0.0672308	0.055186	0.107695	0.0001	0.0169229	0.0271845	0.206671
0.237976	0.125435	0.0861953	0.010798	0.049809	0.0794389	0.094728	0.225467	0.115868	0.212088	0.129779
0.249091	0.124244	0.309478	0.129284	0.0910837	0.064786	999	0.058026	0.158778	0.157669	0.1316
0.000100272	4.32876	0.0270814	0.0261099	0.329792	0.0686635	1.59833	5.24443	0.0001	1.42536	0.0684581
0.0001	0.476377	0.578211	0.499101	0.519683	0.611002	0.437286	0.922431	0.667162	0.628083	0.460208
0.173495	0.124801	0.0987872	0.124114	0.0511467	0.0926752	0.00732673	0.0953455	0.0488215	0.129372	0.0377668
0.0495962	0.0280283	0.0463275	0.0589079	0.0413312	0.0144037	999	0.027289	0.0342979	0.0446446	999
0.0652043	0.491718	0.0257545	0.0543702	0.575565	1.89664	0.0499794	0.0495836	0.0213572	0.0320261	0.496053
242.279	0.88751	0.018518	0.0374223	0.0104544	0.0421599	0.0374028	0.0922073	0.0463331	0.060409	0.0358219
0.0163782	0.0216572	0.0308223	0.00632586	0.0505794	0.0195196	0.0236394	0.00304398	0.0196857	0.0121298	0.0171065
1.1049	1.16087	2.67937	0.159381	0.535504	1.76076	0.348879	0.198867	0.186571	0.162057	999
0.0001	1.30381	0.191928	0.111469	0.203434	0.186364	0.13131	0.00551896	0.0357325	999	0.00142779
0.394991	0.149675	999	0.0333231	0.0767297	0.121058	0.194163	0.0001	0.222519	0.576906	0.104385
2.51658	999	0.139101	0.0955769	0.148753	0.201494	0.268871	0.0487785	0.0739566	0.0641793	0.0435829
0.101633	0.206659	0.286991	0.130757	0.356837	0.162625	0.00198381	0.181324	0.313913	2.93914	0.257814
0.0593731	0.0121527	0.0733522	0.0121889	0.0570912	0.0295497	0.0482264	0.0130632	0.0303646	0.0490863	0.0812226
0.783193	0.998611	0.022927	0.69773	0.494051	0.0522817	0.765082	0.713477	0.218408	0.513487	0.0791582
5.14679	1.65466	0.867683	2.62792	2.90735	1.11806	5.04577	1.07059	0.665038	4.53429	3.40554
0.17292	0.289479	0.240336	0.281154	0.140463	0.574397	0.102722	0.164921	0.20709	0.142522	0.112161
0.230571	0.345793	0.2321	0.345158	0.380404	0.257257	0.996272	33.3032	0.0834948	0.949461	0.500662
0.789749	0.00922414	0.173485	2.41171	0.603443	0.558468	5.46483	0.611125	0.535397	0.120251	1.57634
0.854636	0.554141	0.725436	0.14011	999	0.0001	1.99203	3.13093	0.932429	0.959014	0.588621
0.0104771	0.0001	0.0001	0.0489863	0.0153634	0.0250006	0.0238813	0.00941945	0.0156243	0.00390606	0.00870933
0.0001	0.0216443	0.0001	0.00745049	0.0001	0.0129059	0.00522478	0.0001	0.014622	0.00396574	0.0148083
1.18938	0.0300883	1.39449	0.0449396	0.0697873	0.0665003	0.200452	0.11542	0.101413	0.0985103	0.455495
0.0505364	0.0397846	0.054965	0.044805	0.0486282	0.0285451	0.0843852	1.46857	37.4251	1.49986	0.0499821
0.342609	0.0371792	0.0194294	0.00386315	0.0130713	0.0121611	0.0185613	0.0001	0.0272919	0.0103018	0.0245528
0.0611205	0.175602	0.0456547	0.0304167	0.154683	0.23211	0.300284	0.0455986	0.0278536	0.30194	0.615599
0.148177	5.69293	0.174542	0.136203	0.235439	0.00798077	0.0866348	0.0499838	0.102443	0.103571	0.0828927
0.0454739	0.184072	0.0613389	0.265105	0.0702052	0.0561722	0.105092	0.0135404	0.0001	0.195019	0.0322037
8.05309	0.0001	0.0001	2.38776	0.15393	0.208289	1.21768	0.364032	0.083884	24.623	999
0.0301597	0.00253201	0.000291178	999	0.0364293	0.0259722	0.00927166	0.0001	0.00423468	999	0.0175827
0.168584	0.134409	0.225321	0.117116	0.22834	0.0650502	0.0714218	0.190091	0.149733	2.69963	0.0597916
0.44435	0.501068	0.449451	1.53751	2.2103	0.706828	1.42774	1.89801	2.32949	1.27606	6.19816
0.279833	0.752505	1.07076	0.140347	0.792004	0.388748	0.950221	3.51964	0.71338	2.48848	1.36129
0.0602437	0.045158	0.136229	0.114276	0.129674	0.155099	0.154353	0.10203	0.0956204	0.0542651	0.630789
0.285857	0.108808	0.563348	0.74673	999	0.0928662	999	0.70755	0.398391	0.0001	0.0837699
366.577	0.89525	0.0514992	0.0001	0.0411066	0.0462167	999	0.261561	0.270195	0.0489894	0.180496
0.126639	0.175631	0.203435	0.124861	0.0885147	0.133703	0.159416	0.0764938	0.0383741	0.195396	0.102974
1.70821	0.271451	0.193279	0.210178	0.15266	0.15959	0.103908	0.0555848	0.502639	0.238291	8.6216
0.248683	0.16472	0.225252	0.196984	0.1522	0.0635257	0.104935	0.160595	0.137216	0.110504	0.0824345
0.181455	0.398003	0.0109153	0.00452537	0.019305	0.0106393	0.101952	0.544129	0.143296	0.0076842	0.0100872
0.508687	0.132215	0.0562105	0.187941	0.0816595	0.0894156	0.071337	0.0477032	0.0623033	0.0557374	7.37406
0.047564	0.0458981	0.0298124	0.670948	0.0355188	0.0328622	0.0001	0.0220643	0.0211407	0.0001	0.318048
0.135051	0.20213	0.0660876	2.7375	0.0538306	1.8687	0.154772	3.85115	0.0001	0.51151	246.461
0.0275743	0.0699035	0.056645	0.101809	0.0747584	0.0819488	0.330646	0.0293673	0.0673017	1.10522	0.289806
0.0169059	0.0445321	0.0812728	0.0881688	0.152816	0.0913589	0.0334471	0.0121375	0.0353779	0.137261	0.021779
0.0794378	0.164652	0.119172	0.206537	0.264559	0.190949	0.119624	0.0847785	0.200519	0.1525	0.147279
0.249473	0.212464	0.158936	0.187103	0.114975	0.0001	0.130182	0.259211	0.0717739	0.10928	0.127654
0.180495	0.0493519	0.0531179	0.0547875	0.0805614	0.0604826	0.0475647	0.144362	0.0477322	0.0597015	0.0225158
0.225623	0.152582	0.419242	0.15045	0.0891153	0.147723	0.123955	0.367099	0.0749455	0.193067	0.0721993
1.69129	0.109244	0.162292	1.68372	0.702719	0.684589	0.14441	0.0737647	0.171943	1.22751	0.097346
0.00876801	2.8769	0.186642	0.0862917	0.430842	0.554384	0.0855739	0.0678741	0.116052	0.0195659	0.0187395
0.052346	0.0681683	0.450744	0.016044	0.0572803	0.0309353	0.0327737	0.0206409	0.016997	0.18923	0.153145
0.508087	0.889974	0.098223	0.129145	0.127312	0.0885382	71.6704	0.163074	0.572058	0.284786	0.184355
5.69653	0.325292	0.172124	0.086875	0.300194	0.281538	9.37007	0.0240686	0.0955268	999	0.0467533
0.307332	0.47411	0.310363	0.535438	0.233573	0.246782	0.246802	0.121117	0.0579004	0.167988	0.29571
3.45126	0.227383	0.097363	0.178131	0.270211	0.0369828	0.227016	0.152558	0.158917	0.131834	0.127286
0.188577	0.768301	0.240482	0.257517	0.37812	0.675241	0.262213	0.476664	0.111538	0.207183	301.444
0.119207	0.0868017	0.0468979	0.0311315	0.0385636	0.0536849	0.0001	0.0103382	999	0.190572	999
0.15079	0.200769	0.32778	0.115059	0.14913	0.70618	0.0759124	0.286895	0.362501	0.0454069	0.112138
0.58418	0.251788	0.411252	0.352533	0.646252	1.01514	0.42504	0.406687	0.383324	0.467379	0.309023
0.157759	0.46838	0.226191	0.488356	0.376978	1.13824	0.0954245	0.321715	0.428673	0.00673574	1.09755
0.493813	0.120218	0.209083	0.119376	0.166991	0.390128	0.0172047	0.155018	0.180308	0.183174	0.0124184
0.441752	0.0641398	0.163069	0.0476163	0.0754884	0.0589424	0.304317	999	0.0451495	142.611	0.118157
0.307161	0.200398	0.396327	0.158418	0.222431	0.204689	0.192147	0.191654	0.192181	0.0945823	0.153202
0.0161641	0.14992	0.161202	0.0831137	0.0781365	0.0269021	0.230153	0.00665051	0.0231744	0.130467	0.0693993
0.0557464	0.0542012	0.436816	0.0001	0.79979	0.0001	0.026846	0.0631317	0.0189642	0.0226182	0.0831304
0.031824	0.0386981	0.337996	0.0126694	0.0257339	0.173219	0.0789764	0.0499001	0.0314514	0.221933	0.0776232
0.038752	0.114298	999	0.0321617	0.369814	0.0120392	0.00771187	0.164028	0.171472	0.19817	0.0963015
0.654334	0.159581	0.138017	0.0773215	0.0732066	0.106304	0.0759364	0.0727259	0.121692	0.0601542	0.0669066
0.0708249	0.405996	0.051458	0.507846	0.142927	0.0585182	0.140814	0.865275	0.354054	0.436422	0.293927
4.60117	0.0001	0.971088	0.600653	1.15972	0.983906	0.0173501	0.0179313	866.076	1.5762	999
0.422688	0.090448	0.15307	0.105282	0.128067	0.12681	0.0905877	0.0633867	0.370611	0.218508	0.140538
0.0757747	1.21459	0.0001	0.282698	0.203595	0.140089	0.126167	0.0915697	0.0699496	0.0434578	0.0717364
0.00778678	0.0134304	24.4869	0.924861	0.0173318	0.00440298	0.2299	0.103189	12.015	0.869102	0.0557859
0.034566	0.23735	0.296329	0.0379329	0.0236318	0.0351035	0.0412566	0.0238553	0.0122101	0.0268744	0.0278453
1.67435	0.17559	0.599615	0.648919	0.982235	0.784962	0.252653	0.1768	0.135827	0.799033	0.0980281
0.0226861	0.0503307	0.0298428	0.015792	0.0161151	0.0522144	0.0695526	0.0357063	0.0492636	0.125544	3.90815
0.506652	114.66	0.341134	0.216424	0.190413	0.108679	0.340678	0.610595	0.0916657	0.577978	0.0111397
0.0833774	0.111704	0.191123	0.0424161	0.291322	0.0439974	0.0441874	0.329689	0.0772684	0.0454787	0.679091
0.092771	0.108082	0.0735595	0.100389	0.0409732	0.274559	0.0539679	0.106437	0.0616858	0.0206997	0.0208481
0.876585	999	0.0748657	0.0920043	0.675978	0.120828	0.0314125	999	0.035152	0.0807988	0.262741
0.736855	0.195123	0.198241	0.145964	0.176961	0.217576	0.685483	999	0.0220568	0.12063	0.343511
0.046198	0.111764	0.0376373	0.10116	0.0455342	0.0685932	0.0509304	0.104489	0.0434464	0.0464299	0.0644158
0.00756723	0.0162261	0.0364582	0.0001	0.00646156	0.0001	0.0122755	0.0293319	0.00996952	0.00526558	0.0460914
0.33262	0.301908	0.0345717	0.0391138	0.36739	0.254397	0.569608	1.32068	0.0221384	0.0124459	0.133765
0.0422252	0.0141676	0.0178932	0.00873893	0.0363489	0.036933	0.109128	0.0001	0.135504	0.318872	0.0001
0.103023	0.076778	0.115601	0.0595712	0.141169	0.101062	0.264095	0.0597291	0.036472	0.144087	0.0377762
0.0247806	0.151374	0.0390574	0.0222991	0.0001	999	0.0001	0.783087	0.0001	999	0.39816
999	0.412637	0.0600958	0.017013	0.352876	0.346036	0.610273	0.0286277	0.0355046	0.0386204	3.33781
0.58354	0.245532	0.922694	0.00982904	0.0290468	0.0291003	0.0511956	0.45906	0.380929	0.0491921	0.0263531
0.0001	999	0.0783426	0.0696877	0.0882415	0.638975	0.051049	0.0274919	0.0163327	0.0310862	0.0625008
0.0506815	0.075209	0.0255185	173.424	0.1869	0.90177	999	0.124509	0.0415175	0.010741	0.107351
0.0532438	0.177504	0.0001	0.0251447	0.00863945	0.0458388	0.0282833	0.0647056	0.0001	0.0272379	0.0256484
0.135408	0.0116826	0.0635334	0.0109654	0.0199368	0.0525392	0.0807768	0.0001	999	0.249243	0.026815
0.0319213	0.0522903	0.0343677	0.0157027	0.18998	0.0273911	0.0422735	0.580393	0.149845	0.0776569	0.206915
0.174092	0.166646	0.129826	0.0858986	0.11372	0.0871081	0.128374	0.030721	0.00486348	0.0656874	0.0688398
3.21857	999	0.0396153	0.0415689	0.0560118	0.0212596	0.0479829	0.0001	0.589563	999	999
0.10035	0.104541	0.165593	0.059719	0.096225	0.0906906	0.0946024	0.142439	0.0811923	0.0558235	0.0159278
0.436907	0.028434	0.233942	0.249185	0.612872	0.0694691	1.43878	999	0.0107014	0.0102871	0.290171
0.606874	0.308666	0.406303	0.501802	0.394413	0.621597	0.402072	0.74115	1.03688	0.350001	0.687545
2.03371	0.463364	0.131953	0.035803	0.285274	0.812696	0.401152	0.53515	0.77624	0.737904	0.387923
0.171881	999	3.74932	0.319796	0.610085	2.88565	0.857658	0.0001	1.17977	0.946773	3.64382
1.5234	0.0657333	0.0409068	0.00677744	0.0176047	0.0001	0.381981	0.0345287	0.06589	2.84292	0.0925963
0.0838039	0.0906073	0.11085	0.0406785	0.0390955	0.0353179	0.14096	0.0941211	0.0554827	0.887923	0.00425366
0.0288549	0.0257125	0.854818	0.0658178	126.602	0.832735	0.0878666	0.0001	0.0463425	7.24911	0.878993
0.0947937	0.0344313	0.146023	0.136559	0.414606	0.119483	0.522694	84.3668	0.00697421	0.0835449	0.061617
0.00792121	0.00856198	0.0863975	999	0.0207057	999	1.82938	999	0.0001	8.39337	0.260007
0.00454599	0.010099	0.0001	0.00848599	0.0125569	0.0001	0.0179312	0.0908249	0.0001	0.00603315	0.0128731
0.329196	0.108345	0.41133	999	999	0.000101	0.267339	7.61862	0.0463279	1.43054	2.56923
0.019	0.0149817	0.0341138	0.0149573	0.038082	0.0380692	0.0309218	0.0528362	0.0694919	0.0864905	0.054505
1.62402	0.18062	0.443635	0.290889	660.622	0.0224213	0.183249	0.562171	0.417486	0.200529	0.369581
1.07885	0.438187	0.338538	0.327625	0.971326	0.543951	1.22989	0.187119	1.17952	0.246411	0.420094
0.0190444	0.0877822	0.0408704	0.0109273	0.112307	0.047044	0.0808234	0.141614	0.0438927	0.0724094	0.0388892
26.0997	0.0001	0.146732	0.0134641	0.0520365	0.0198759	17.482	0.130194	0.0448613	0.178785	0.0001
0.0001	0.132581	0.0001	0.150985	0.132836	0.0001	0.00565558	0.0001	0.127848	0.00674675	0.0001
0.0001	46.4046	0.145199	0.0736936	24.7374	0.0001	0.0695315	0.0274343	0.0509729	0.0589539	0.15111
0.144514	0.0927538	0.178648	0.125154	0.0569667	0.089208	999	0.460347	0.0989097	0.0713978	0.152145
0.0961749	0.0899571	0.13325	0.366768	0.15678	0.250995	0.254154	0.272556	0.0786645	0.187986	0.159414
0.483448	0.353993	0.12415	0.227703	0.472417	0.218852	0.143589	0.0558575	0.0559861	0.283158	0.318659
0.338384	0.147784	0.196293	1.32292	0.174548	0.0613388	0.142279	0.103458	0.097057	0.149451	0.102359
0.765423	0.0674175	0.827117	0.073876	0.0001	0.628978	1.38929	4.23457	0.051188	999	0.562878
0.142062	0.162667	2.35793	0.0001	402.937	0.0960764	0.0462794	0.0500192	0.0405222	0.108999	0.0806015
0.266062	0.753599	0.0932691	0.0618818	0.0722034	1.11474	0.0864816	0.0417798	0.0584184	0.229631	0.0925392
2.19516	0.0001	0.0824541	0.195918	0.0001	2.18304	31.9894	0.0685223	0.0437969	0.16066	0.273902
0.0703154	0.0775119	0.0765601	0.427707	0.0656655	0.069764	2.10299	999	0.00781894	1.07556	0.0277162
0.375961	0.318284	0.352079	0.417121	10.0703	999	0.125093	0.126518	0.122559	0.126959	0.0120307
0.655389	0.0001	0.0001	2.87683	0.161763	0.0811579	0.00622088	999	1.64562	0.0592653	0.148232
0.0478545	0.0733107	0.0903541	0.139204	0.0356461	0.0613849	0.0645029	0.0598288	0.130949	0.094592	0.0591825
0.220675	0.0808992	0.260667	0.0754601	0.149104	0.327748	0.13058	0.106417	999	1.17083	0.135301
0.0703567	0.0159397	0.0233799	0.0136495	0.0175981	0.00632657	0.263948	2.54004	0.0001	0.00789033	0.673746
0.232913	0.255732	0.223379	0.274488	0.230577	0.112331	0.0739485	0.460964	0.183958	0.0849965	0.129933
0.175906	0.063234	0.157725	0.052507	0.0790677	0.115346	0.0499761	0.0655794	0.0240654	0.0735765	0.0303579
0.0146475	0.0587312	0.0498474	0.0883756	0.029581	0.0515122	999	0.0618373	0.0168392	133.339	0.00748768
999	2.05574	0.0370913	0.0175475	0.0876264	0.0001	0.0853316	0.184443	0.131406	0.0844364	0.0683419
0.15434	0.101756	0.0976686	0.0419817	0.0229836	0.0175301	0.0180855	0.012703	0.0100385	0.0270952	0.0157278
285.058	999	0.337186	0.32939	999	0.728912	0.0134621	273.487	0.951	0.00310713	0.0164266
0.028344	0.0662265	0.0134533	0.0111328	0.0346693	0.00579798	0.0226165	0.026837	0.0112479	0.0382163	0.0213733
0.0492155	0.0273629	0.0365862	0.0319164	0.0481188	0.0327561	0.0333573	0.0249612	0.017039	0.0672316	0.02716
0.234646	0.430237	0.278151	0.238096	0.116288	0.300882	0.192181	0.175275	0.367021	2.31654	0.0947803
0.0001	999	0.809432	1.02803	0.0386918	0.0187526	0.25057	0.0118643	0.0207284	1.98278	1.79976
0.263371	0.448444	0.175396	0.964791	0.640646	0.860541	0.151261	0.109748	0.0643564	0.773825	0.805394
0.022156	0.0149128	0.0379213	0.0180826	0.0001	0.755915	0.0415072	5.80934	716.581	0.76814	0.261159
0.0978626	0.0989554	0.067286	0.113539	0.102869	0.0776482	0.115019	0.0719103	0.352495	0.300899	0.035851
0.354059	0.304388	0.452214	0.269278	0.24742	0.298174	0.124633	0.0001	0.131142	32.4191	0.108197
0.00959066	0.0414136	0.013087	0.027021	0.0181359	0.10402	0.040061	0.0103228	0.0322404	0.0377685	0.00596318
0.860472	0.191148	0.266861	0.367544	0.324658	0.20035	0.0304557	0.587581	0.382303	0.205015	0.374784
0.387031	0.404396	0.517654	1.64203	0.646221	0.33166	0.586508	999	0.0001	0.0703163	0.072203
0.0679969	1.30653	0.789042	0.105906	0.080946	0.124238	0.0786533	0.0724802	0.0405478	0.716701	0.789686
0.0365332	0.0396759	0.0249307	0.0467475	0.0453018	0.0314013	0.121485	0.379114	0.0001	0.823228	0.0001
0.0789451	2.04582	0.731282	0.257262	0.376195	0.172761	0.333871	0.693486	0.264102	0.4476	0.474029
0.258218	0.975106	0.216381	999	1.59766	0.0001	999	917.431	0.0138697	0.298803	2.12193
0.0502043	0.0649	0.0748647	0.972589	999	0.0111107	0.0526882	0.0561945	0.045001	0.0751675	0.0365527
0.240401	0.0784063	0.0453703	0.203969	0.0494025	0.0606332	0.0406925	0.092084	0.0001	0.570233	0.0139437
0.118113	0.152783	0.357475	0.171759	0.263738	0.232578	0.977557	0.108858	0.351631	0.124974	0.136373
0.0001	0.0181227	0.0001	0.0146958	0.00700574	0.00459971	0.0280326	0.00888992	0.0305602	0.0159666	0.00814658
0.0272382	0.036478	0.00436	0.0140633	0.0532833	0.0363123	0.0314339	0.0266346	0.0211219	0.088284	0.0308208
1.60503	0.0001	0.0999479	0.0206276	999	0.0001	0.08051	0.0173926	0.0181619	0.0602217	999
1.13935	1.8073	1.8418	1.39124	3.53541	0.353848	0.0043866	0.475473	0.961044	2.83631	0.414981
0.62985	1.61106	0.989023	0.0110287	0.0820069	0.0805101	390.901	0.0732807	0.160922	1.06772	0.00838803
0.0001	0.0001	0.0001	0.0001	0.0001	0.0001	999	0.0001	0.0169172	0.00115604	0.0001
0.0624879	0.10395	0.0483705	0.0780496	0.0952938	0.0228753	0.553707	0.0940666	999	999	1.28854
0.084751	0.0001	0.0875277	0.0987007	0.0183681	8.33744	0.193525	0.0855237	0.0636907	0.336474	0.0720837
0.0001	999	0.886895	0.244322	0.557249	0.168951	0.717308	0.702697	0.359258	0.435019	0.449447
0.701321	0.174302	0.193665	0.0951396	0.0001	1.39789	0.17469	0.206202	0.113008	0.159983	0.282394
0.136625	0.0161493	0.0683158	0.0803311	0.0247846	0.0147724	0.0345421	999	0.0117579	999	0.0202556
0.0001	1.52647	0.337489	1.08903	0.0730992	0.129013	0.0729181	0.562352	0.0795951	2.63113	0.00931087
0.615721	0.462018	0.975686	0.069501	0.0961738	0.0811829	0.27805	0.801861	0.365698	0.0780015	0.795283
0.218037	0.271313	0.0584439	61.7269	0.10361	0.126612	0.121152	0.135266	0.208984	0.0798075	0.910527
0.219569	0.42552	0.178027	0.336754	0.410574	0.756088	0.13475	0.111567	0.0659734	0.301205	0.0716522
999	0.108396	0.154707	0.0876847	1.24709	0.131587	0.226377	0.63715	0.0899366	0.253535	2.03867
0.0365107	0.0708313	0.0530475	0.0403609	0.0629219	0.075031	0.124963	0.14788	0.0835911	0.0409583	0.144861
0.0540537	0.079113	0.145879	0.0152316	0.0221785	0.0442722	0.041774	0.210872	0.0684318	0.062941	0.0749849
0.0494516	0.0291116	0.0450191	0.0705338	0.0427039	0.0389282	0.0165424	0.0001	22.7272	0.0304472	0.031086
0.00308291	0.0107784	0.0131501	0.00818898	34.1275	0.0193244	0.0205172	0.0001	0.0001	0.00329742	0.0048411
0.718308	0.495475	0.722367	0.672319	0.310662	0.326249	0.0184285	0.239656	0.0420199	0.174367	0.159916
0.0245295	0.0357494	0.0574626	0.0460936	0.11114	0.362052	7.25655	2.34931	0.00735152	999	0.544543
999	0.217563	0.456998	0.468742	0.951965	0.23491	0.399279	0.853533	1.66127	1.52059	0.91455
0.0001	1.87536	0.172918	0.851881	0.771835	0.03585	0.46817	0.0589164	0.11958	0.0496738	0.807533
0.107734	0.184861	0.0599622	0.250996	0.0835839	0.11475	0.145275	0.105743	0.118829	0.572921	0.133657
0.330335	0.280962	202.174	0.745145	0.253613	0.336992	1.42259	0.148741	0.145843	0.145943	0.0693848
0.344708	1.51019	0.549031	0.437154	0.422943	0.368393	1.01979	1.45733	0.472989	0.51457	0.670634
0.0119769	0.0276786	0.0504333	0.0496044	0.0491207	0.0280325	0.0177036	0.0974453	0.0001	0.0298996	0.00332231
0.0519214	0.0468071	0.104066	0.16954	1.0772	0.0001	0.0568242	0.118394	0.0342935	0.602815	0.0533414
1.3793	0.222837	0.150883	0.167012	0.105706	0.0724844	0.107015	0.154885	0.0460568	0.0821576	0.0847932
0.242376	0.0837685	0.177742	0.0408397	0.0875816	0.268599	0.204933	0.164421	0.137558	0.211291	0.116873
0.037181	0.488489	0.0001	0.18615	0.114086	0.0531745	0.167079	0.0253406	0.0322143	0.182827	0.202575
0.0410451	0.309649	0.100963	0.0339201	0.119507	0.0342068	0.097558	0.397455	0.170716	0.123185	0.18089
0.536542	1.4576	0.0001	0.381676	0.701793	0.695529	0.246896	0.549717	0.62412	0.00503664	0.306542
0.147585	0.272362	0.431955	999	0.222552	0.302405	0.120648	3.68	0.0206714	0.143208	0.00960703
0.385093	0.185973	0.64017	0.359826	4.9493	0.244504	0.243744	1.35151	0.0755512	0.240078	0.276749
1.19052	0.0001	0.991885	0.163223	0.287234	0.095409	0.075449	0.0174037	0.0671964	0.0833833	0.0278211
0.0458349	0.148903	0.172866	0.152371	0.109848	0.267297	0.0414167	0.131549	0.0738898	0.141865	0.0731557
0.0136161	0.0118878	0.00639311	0.00672419	0.0001	1.66143	0.0240926	0.014141	0.0215684	0.0348248	0.0195103
0.0179142	0.638935	0.0283942	0.589334	0.51561	0.0221893	0.297803	0.0257165	0.0238183	0.332075	0.264323
0.871808	0.111219	999	0.0001	0.625683	0.125881	0.0535713	999	999	0.549745	0.122356
0.690725	0.073054	0.802091	1.00392	0.00771413	0.514239	1.36029	0.578859	0.284094	0.017243	0.900306
0.0188937	0.0616442	0.124786	0.00541723	0.0101734	0.015551	0.0485402	0.11945	0.0213074	0.0235139	0.0167894
0.251786	0.428948	0.812634	0.0235908	1.43474	0.345324	0.872474	212.515	1.09582	0.638269	0.83732
0.10305	0.183669	0.113579	0.250624	0.0591943	0.0872047	0.0728719	0.0732048	0.052544	0.0585558	0.0263774
0.0345286	0.0143207	0.0001	0.0517923	0.0001	0.0984593	0.0159822	0.0001	0.0202493	0.0331177	0.105448
417.681	0.0278793	0.155678	0.0612402	0.0214331	0.101527	157.097	0.0952477	0.0328872	0.0231253	1.65497
0.263941	0.242909	0.0001	3.82423	0.421243	1.12067	0.398654	1.98623	0.497475	0.874481	999
0.136144	0.257791	0.0906049	0.0952079	0.130585	0.391576	0.13188	0.357377	0.130722	0.0986984	0.505188
6.33893	0.110832	0.0347402	0.0927873	0.057726	0.0287786	0.0410248	0.0001	0.0262143	0.0001	0.138343
0.548341	0.286517	0.460768	0.253622	0.184114	0.0079975	0.150791	0.336049	0.127427	1.982	0.203806
0.0565665	0.0427137	0.166995	0.0905096	0.0726149	0.08991	0.0651611	0.00807425	0.0400183	0.0592641	0.0713733
0.00380863	0.0267927	0.0266026	0.0679987	0.058858	0.01005	0.086719	0.0558522	0.0901124	0.0698247	0.0526206
0.111727	0.138605	0.0001	0.694739	0.0875458	0.0790985	0.0211627	0.0848367	0.0476332	0.097458	0.146869
0.24616	1.42281	0.127473	0.15143	2.15467	0.539391	0.136597	0.110977	0.0721556	0.0632275	0.127659
0.369204	0.0872349	0.0597822	0.0551147	0.040801	0.0854758	0.0650573	0.104627	0.0828155	0.0491964	1.14134
0.0001	55.7852	0.111957	0.0640489	0.145073	0.024687	0.17868	0.0443096	0.0524795	0.0448819	1.02117
0.11622	1.07824	0.537262	0.549773	0.182226	0.459985	0.173726	0.398786	0.169641	0.144348	0.63389
0.0919516	0.0208742	0.0223437	0.079737	0.0213429	0.0242486	0.0541954	0.0171858	0.00247769	0.0157742	0.0501044
0.103618	0.470549	0.321046	0.339393	0.0566245	16.173	0.176498	0.0001	5.3806	0.155843	0.11919
0.111351	0.0989655	0.133824	0.0817409	0.0852961	0.10725	0.119313	0.030231	0.392999	0.165778	0.0698668
0.0775644	0.0890595	0.145745	0.0626479	0.0942213	0.122132	0.163554	0.0755461	0.10499	0.116251	0.0448782
0.0001	0.168451	0.0615906	0.0674991	0.0001	81.0013	0.0643156	0.0001	1.7449	1.12914	999
0.00851327	0.0345135	0.0578753	0.006427	0.0791115	0.0431634	0.136692	0.0391279	0.00873285	0.0275307	0.0321538
0.570775	0.234593	0.01325	0.286899	0.216608	0.147311	0.281066	0.122756	0.150743	0.0001	0.147766
0.156771	0.738523	0.481424	1.84431	1.25462	1.22372	0.925919	1.3977	1.19757	1.00101	1.12545
0.0233837	0.0796561	0.0474172	0.14344	0.0285579	1.63261	0.0662788	0.0335068	0.0823103	0.0836543	0.0917907
0.0117425	0.0575917	1.46516	384.65	0.0001	0.0307526	0.0328637	0.0001	0.0110536	0.186211	0.33879
0.867856	0.0627576	0.290413	0.0515665	0.684332	0.4442	0.573009	0.349961	0.0001	0.00927823	0.0454589
0.0824554	0.106622	0.194517	0.204939	5.20642	0.157101	0.125715	0.0356549	0.0184342	0.0575191	0.0138531
0.0001	66.7609	0.0750747	0.0001	0.0709117	0.0654588	0.103323	1.63809	0.0534234	0.070113	0.400407
0.124966	0.118334	0.126022	0.146915	1.22095	0.111987	0.0877071	0.0001	9.28645	0.0489672	0.0001
0.0533697	0.0828585	0.0001	1.61394	0.017262	0.0785343	0.0358098	0.00951182	0.0112915	1.51129	0.0101578
0.201909	62.8707	0.566882	0.293508	0.0585302	999	0.288566	1.89144	0.253055	0.00365242	0.0352334
0.117449	0.0614608	0.0403768	0.0188758	1.21577	0.0001	0.577699	0.0358717	0.0344518	0.326829	0.123688
2.23499	0.225264	0.40907	0.714728	0.361908	0.367443	0.258381	0.703838	0.355259	0.398651	0.64877
0.00144163	0.27602	0.0561789	0.0001	0.0476241	0.0657875	0.0484339	0.00786916	0.0167614	0.0153413	0.0302176
0.40699	0.134286	0.456571	0.0766104	1.07119	0.212649	999	19.4293	0.0137517	3.50345	0.274854
0.156304	0.07489	0.0485132	0.0731613	14.3407	0.0001	0.0666421	0.0534416	0.0733481	1.35565	0.396092
0.0560458	0.0347477	0.0357396	0.0983086	0.0385845	0.0294738	0.0113595	0.125203	0.0001	0.00591929	0.0365281
0.10067	0.700978	0.0580125	0.734291	0.109872	0.0647739	0.08269	0.573679	0.0398608	0.0433923	0.0771672
1.41755	0.0390267	0.039383	0.0332368	0.0183795	0.0168129	832.466	999	190.203	0.0276119	0.227501
0.58412	3.48335	1.09427	0.140768	2.13933	0.0175196	0.219136	0.0627931	0.152436	1.61803	0.672586
0.0246063	1.33787	0.178296	0.159798	0.114143	0.0246108	0.125163	0.0989864	0.0857427	1.37898	0.158125
0.676928	0.543397	1.56341	0.000100688	0.714885	0.0463523	1.61579	0.0856259	0.0496898	0.441717	0.674926
0.162148	0.0285608	0.0610877	0.0427014	0.0791985	0.0561407	17.1806	0.00953797	0.0395466	0.0491972	0.0710647
0.0529785	0.038526	0.0666029	0.0513343	0.0151925	0.21507	0.114116	999	0.00905333	999	0.157411
0.0612884	0.053059	0.0600015	0.0578989	0.0001	0.0717961	0.0203971	0.492101	0.0305557	0.879235	0.0808678
999	1.39056	0.786914	0.293396	0.367077	0.20171	0.100876	0.500106	0.225836	0.549314	0.210389
0.233086	0.0445873	3.16856	0.0994736	0.0001	0.916578	0.0299606	0.0679361	0.115772	1.16049	0.28694
0.392509	0.431186	0.334649	0.426232	0.371298	0.541459	0.540814	0.588232	0.318245	0.199237	0.43551
0.560111	0.367027	4.00758	0.0001	0.0916033	2.15989	999	0.147664	0.0212776	0.0001	1.25941
0.0114659	0.00776466	0.0001	0.0001	0.0206001	0.0001	0.0325674	0.0631279	0.0001	0.0306784	0.0190673
0.0825261	0.0722183	0.137463	0.0759023	0.071117	0.0800702	0.0626822	0.047244	0.0207492	0.0230204	0.027214
0.0001	0.00741778	0.00830532	0.0151933	0.0136928	0.0210595	0.0105558	0.0001	0.00576025	0.0300516	0.0061869
0.0001	0.0001	0.0001	0.00949803	0.0001	0.00480721	0.0531768	0.0138193	0.0124768	0.0431473	0.0320186
0.143739	0.0969394	0.0762052	0.0608516	0.147283	0.102349	6.87526	0.0537113	999	999	0.377994
0.0001	6.93075	3.59076	0.104984	0.505399	4.38436	8.53514	1.71914	1.78243	999	999
0.108402	0.582876	0.0717286	0.101337	0.11625	0.0666119	0.3432	0.0924113	0.778186	0.150194	0.0908657
0.00401007	0.0252708	0.0164704	0.00294303	0.0104854	0.00386564	0.234776	0.0413117	0.00854345	0.020519	0.0873938
0.0532043	0.0530175	0.0535508	0.0470437	1.43092	0.154548	0.944654	0.0791639	999	0.948871	0.0542722
0.287563	0.459969	0.320045	0.310088	0.191165	0.259997	0.230812	0.288474	0.189261	0.170375	0.208973
0.168157	0.238279	0.16856	0.362634	0.290149	0.373612	0.298762	0.115732	0.0801511	0.152972	0.0717775
0.0198595	0.0685897	0.0677546	0.0140482	0.0933793	0.0372361	0.0325765	0.015509	0.017214	0.031735	0.0232478
0.0817123	0.0762079	0.0001	6.19594	0.172659	0.0896736	0.157252	0.141909	1.663	999	2.21908
7.68235	0.0539461	0.0914575	0.918264	0.858176	0.0697352	2.67439	0.384843	1.36464	3.19106	10.223
0.558542	0.0001	0.0213277	0.545175	1.03118	0.0384323	0.152371	0.0991492	1.37662	1.4105	0.276486
0.55859	0.79724	1.37843	0.873591	1.42381	0.877831	0.0204824	0.576188	0.973954	0.483037	0.513847
9.41436	0.0203873	0.176545	1.76143	0.0844503	0.0001	0.0160909	0.125624	0.0001	42.3059	1.90174
0.176325	0.152934	0.142812	0.114204	0.0001	0.0487489	0.118504	0.222006	0.100613	0.0962769	0.0769662
0.0107551	0.0333077	0.0234975	0.0260519	0.0180816	0.0174482	0.0224816	0.085348	0.0108916	0.0269108	0.0400717
0.0698337	0.0270664	0.764412	0.00224788	0.0001	0.171101	0.0334826	0.943444	0.587357	0.582066	0.0237301
0.0001	0.0126485	0.0001	0.0001	0.00801796	0.0001	0.0065002	0.0001	0.0001	0.0224223	0.00751694
2.1122	0.232029	0.172396	0.175769	0.20067	0.134318	0.256544	1.12655	0.149441	999	0.014325
0.00308259	1.28147	0.0248388	0.0535275	0.030112	0.0628407	0.125245	0.190153	0.0001	0.00970572	0.010462
0.14768	0.160886	0.135622	0.126111	0.127359	0.0001	0.0695737	999	0.0394765	0.0153594	0.502976
0.238183	0.21544	0.223646	0.230251	0.244238	0.124086	0.117716	0.0740016	0.125405	0.0922661	0.00767204
0.28297	2.90528	1.7163	0.164633	4.0214	0.17822	5.07754	0.153669	0.119357	8.89054	999
0.763475	1.58997	1.11955	0.305954	0.885106	0.18645	3.82701	0.0001	3.03422	14.484	0.537347
0.204588	0.118609	0.212335	0.0747635	0.19227	0.0939961	0.170416	0.165291	0.0509851	0.130667	0.0398659
0.0731789	0.0819759	0.0701123	0.0681322	0.115386	0.281833	0.0901783	0.04181	0.0236643	0.0511951	0.0177125
0.0687722	0.448887	0.451597	0.0557718	0.208741	0.0645181	0.594752	0.106902	0.216621	0.0817166	0.179937
0.12729	0.0968473	0.128983	0.174826	0.100559	0.171115	0.0563049	0.101082	0.12177	0.141807	0.0354296
0.0791947	0.10819	0.0806522	0.0365659	0.0990608	0.0548539	0.0113175	0.0001	999	0.0670365	0.0001
0.100111	0.0999141	0.239109	0.163383	6.5563	0.0455503	0.0001	0.430279	0.698064	0.437873	1.15851
0.279101	1.89999	0.324553	999	0.333885	0.386486	0.101404	0.306001	0.13966	0.305905	4.31575
0.79035	0.406505	0.0325393	0.635286	0.0365998	0.0100478	0.0306323	0.0197445	0.139161	0.455816	0.0410032
0.468861	0.0973965	999	0.463736	0.240301	0.0522633	0.054008	999	0.0434167	0.169668	0.101884
0.0001	1.41791	0.0515292	0.0298543	0.0125004	0.0232118	0.0737514	0.0410436	0.0380437	0.0333236	0.0525399
1.43022	0.830375	0.110103	0.0739213	0.115939	0.0972349	999	0.0001	0.641383	999	0.0001
0.0766575	0.0704947	0.123033	0.0408544	1.67961	967.714	0.563963	0.0210162	0.0653846	0.0434238	0.0644084
0.0133391	0.0139831	0.0414738	0.018376	0.0195277	0.01644	0.0221643	0.0571419	0.00884003	0.0251709	0.0169899
0.334173	0.794273	0.355726	0.782746	1.3551	0.420134	0.286939	0.111996	2.4589	0.275136	0.210118
0.150221	0.137829	0.139643	0.117417	0.0915597	0.0904888	0.0699178	0.028734	0.0442471	0.0417286	0.0418675
1.21386	0.256831	2.05628	0.0744668	30.8346	0.0179007	18.3193	0.345796	0.160238	0.632315	0.0618645
0.0001	0.0001	0.0001	0.0001	0.0001	0.0001	0.0001	0.0001	0.0001	0.0001	1.46879
1.47198	0.0001	0.0001	0.702327	0.0855991	0.563258	0.145571	0.485273	0.537638	1.73683	0.0789635
0.432913	0.266027	0.00647347	1.15044	0.0959157	1.44218	0.0382368	0.0001	1.16843	0.00476477	0.0854063
0.112382	0.355862	0.158492	0.750401	0.468219	0.553164	0.0592546	0.0674206	0.129036	0.329103	0.118036
1.13311	0.227537	0.521086	0.683267	0.0303423	0.120681	0.472206	0.628258	0.201074	0.479667	1.06542
0.217674	0.264283	4.29477	1.22932	0.156294	0.140987	1.33667	107.569	999	6.45513	0.0666709
0.0001	0.0252924	0.169826	0.203013	0.0232579	0.0001	0.0321852	999	0.134688	0.60476	999
0.58824	0.0001	0.0987956	0.18148	999	1.21841	0.0502442	0.067075	0.0767085	0.086907	0.0562906
0.0112705	0.0472166	0.0338767	0.0364737	13.4825	0.0001	0.057429	0.141135	11.5972	0.0511491	0.0183153
0.247683	0.0255343	0.204948	0.0312108	0.482978	0.0258545	1.18267	0.012743	1.65899	0.0712762	47.0714
0.0242606	0.0241366	0.02182	0.0829973	0.0153075	0.0981882	0.130682	0.0001	0.360967	0.0890408	999
0.616789	0.0603867	999	0.00801722	0.0676082	0.8284	0.76686	0.0001	0.00695048	0.0328904	999
0.50757	0.691856	0.286691	0.901189	0.5434	0.376491	0.339562	0.346255	0.355266	0.390197	0.0083376
0.716206	0.617792	0.256327	0.598396	1.75998	0.0914467	0.375977	0.264132	0.945843	0.0154358	0.201885
999	2.28178	0.148383	0.123032	0.0868294	0.0997238	0.159097	0.0418476	0.0129464	0.0810335	0.0895472
0.0001	999	0.0460465	0.0224413	0.0262443	0.0311661	1.4532	0.0141946	0.0533261	6.8793	1.56254
0.392723	0.875855	0.649535	0.0124545	2.32398	0.25999	1.8796	1.2001	0.336194	1.37629	1.29135
0.586235	0.0559186	999	0.0001	0.0734799	0.0649135	0.0475786	0.00210487	0.799684	2.70357	0.107625
0.818006	0.0546521	0.848134	0.0271976	0.622157	0.0477995	0.0621431	3.35999	0.0241018	2.73977	0.0440301
0.0435834	0.67811	0.0384489	0.752031	0.0503468	0.351584	6.23748	0.120256	0.0297526	0.475108	0.0670035
0.0001	0.038642	0.0145503	0.0001	0.0001	0.0250953	0.0326172	0.0001	0.0450139	0.0410759	0.0111119
0.0626856	0.0574103	0.0869769	0.071646	0.0952988	0.497309	0.0395788	0.375844	0.0327373	0.0411094	0.019081
0.406411	0.0491035	0.140444	0.646842	0.118201	0.842313	0.280608	0.364737	0.348086	0.166522	2.35839
0.477299	0.165402	0.104073	0.541712	0.215995	0.199387	0.140272	0.148003	0.482162	0.0358652	2.64558
1.3562	0.247789	1.23262	0.0187983	2.02347	1.11125	0.122456	0.54034	0.0345701	999	0.198571
0.609268	2.22929	0.0001	1.53619	0.783078	0.809627	0.244384	3.71056	0.570115	0.661825	0.599848
29.7103	0.0001	0.0323081	0.020426	0.0139681	0.0256658	0.0535543	0.0584018	0.00816941	0.0720685	0.0227695
0.0001	999	0.0001	17.4839	0.128073	0.183151	0.184906	0.0001	0.0393612	999	0.0263163
0.280409	0.640804	0.153873	0.205695	0.0621946	0.202928	0.219533	0.035591	0.0001	1.28471	0.11837
0.0267809	0.0219174	0.0117862	0.0355463	0.0435981	0.0373978	0.012487	0.0001	0.709376	8.81115	0.33508
0.102628	0.112699	0.109401	0.125918	0.0572389	0.273466	0.0420444	0.0114092	0.0467372	0.0355786	0.0905201
0.624381	0.225792	0.13557	0.188014	0.0499216	0.155145	0.0001	0.546674	0.0110454	0.459517	0.0354522
0.424727	0.819421	0.0760348	0.0574283	999	2.07019	1.03005	0.0834027	0.0527899	0.630896	0.0275901
0.0001	999	1.34762	0.329251	0.000100469	4.46451	999	0.621854	0.25629	0.284239	0.53836
0.47093	999	0.263912	0.501341	0.409226	0.338048	0.154862	0.759179	1.04613	0.238009	0.186697
4.04237	0.0585378	1.70686	0.622715	3.22082	0.0882313	0.131315	0.347916	0.0148935	1.37098	0.0948537
0.74609	0.0252433	999	999	0.0240517	0.0210429	0.0324302	0.0676393	0.0001	0.285735	999
0.0915397	0.060918	1.42111	0.0421382	1.15683	0.0484445	0.0476438	0.0611309	0.0486519	1.01916	0.0394958
0.474525	15.3452	0.0499781	0.876844	13.7689	0.931162	0.263137	24.5072	0.15287	1.32576	0.020145
0.0001	0.0129586	0.413248	0.0001	0.0109339	0.0680021	0.060188	0.0001	0.0084999	0.0210418	0.0631148
0.267592	0.847389	0.588787	0.559823	4.15493	0.324585	0.291441	0.0001	0.164929	0.300376	60.6666
0.0588375	1.10604	1.39377	0.515654	0.106586	0.0884546	18.4052	0.0509002	0.0001	1.16084	1.14079
0.0270417	0.0762305	0.0644568	0.0846329	1.80591	0.0321066	0.0828659	1.95506	0.00707239	0.124744	0.0378205
0.0802034	0.0776535	0.0846979	0.0531574	3.31692	999	0.132184	0.153606	0.119649	3.03645	0.057502
0.886137	1.0684	0.963192	0.0845651	0.203226	0.219981	0.214288	0.16026	0.255194	0.65541	6.04199
0.970411	2.98615	0.974709	0.645218	0.192327	0.243372	1.2096	0.0625591	0.117511	1.87037	1.63703
0.450204	0.0300198	0.0910364	0.0101068	0.0598985	0.0761682	0.113967	0.0363694	0.030394	0.0483583	0.423213
0.138741	0.278385	0.209874	0.161922	1.35783	0.0001	0.0001	0.181448	0.0584444	999	0.0870933
0.0491227	0.119729	0.076014	0.0518617	0.03178	0.0926582	0.0990881	0.0430222	0.0042846	0.0789075	0.0611253
25.8533	0.209853	999	0.0669076	0.0820734	983.676	1.06633	999	0.0186213	0.166468	1.08263
0.0149508	0.168166	0.385358	18.1562	2.97082	40.518	999	0.0372572	0.0189571	1.02091	0.29164
0.0158921	0.0176313	0.117683	0.185559	0.0313971	0.0322339	0.0373534	0.00933028	0.0432416	0.0671744	0.0645452
0.0974614	0.106426	0.112455	0.0774178	0.0976122	0.106401	0.162287	0.106967	0.0813972	0.145499	0.0609596
0.1151	0.464661	0.217213	1.17814	0.0345159	0.0001	0.204328	1.70846	0.0001	0.107007	0.0996852
0.283805	0.453602	0.0001	0.0599286	0.570787	0.173646	0.0207631	0.269553	0.015674	0.323391	0.0443996
0.00555838	0.993119	0.0727853	0.0577003	2.3528	0.363771	0.641391	0.0559364	0.734103	0.0273248	1.58382
0.133163	0.0485703	0.0671639	0.0385732	0.130125	0.048352	0.0789292	0.103639	0.0537351	0.0285061	0.034803
0.509448	0.123511	0.07121	0.183641	0.152443	0.0841957	0.0450972	0.0433795	0.0548464	0.0704727	0.018685
0.695209	6.65508	0.266252	0.294948	0.111518	0.15584	0.33803	0.107528	0.518343	0.345206	0.0161518
1.02903	0.348936	0.372633	0.552919	0.355213	3.8453	1.30333	0.915993	0.391868	1.18964	0.827585
0.0447577	0.0537088	0.0576583	0.563998	0.0001	1.14171	0.0613924	0.414798	0.0171873	1.2568	0.0411392
0.0692618	0.0644311	0.0592341	0.273544	0.0229709	0.0630304	0.200891	0.0303556	0.0631467	0.344602	0.160738
0.0269939	0.0112007	0.0302663	0.0173012	0.0371931	0.00543581	0.00428083	0.0001	0.0001	0.0197964	0.0310876
0.0142237	0.0515973	0.0710159	0.0311249	0.0462415	0.0699746	0.027659	0.0001	0.0806982	0.0327666	0.13844
0.125561	0.142646	0.071245	0.0698204	0.149011	0.0521467	0.0362823	1.47175	0.0001	999	15.5842
0.159462	0.469596	0.908368	0.122694	0.0172853	0.130061	0.0448951	0.0866404	0.0377	0.00811943	0.122628
0.0001	0.0381408	0.0388759	0.010104	0.0342881	0.020178	0.0249349	0.0001	0.00502989	0.0315101	26.3633
0.238856	0.0797969	523.631	0.180092	999	0.0001	0.0777623	999	0.045298	0.401084	0.0001
0.078003	0.114418	0.0001	999	0.0001	1.93262	0.0189306	0.148809	0.200443	0.597276	0.069756
0.0351048	0.0336814	0.0215064	0.00596219	0.028784	0.0334069	2.38876	0.0123321	0.0284585	0.0066665	0.00770895
0.422734	0.829732	0.450767	0.260996	0.480893	0.281559	0.530128	0.365814	0.0493917	0.566383	0.781389
0.0767577	0.0952287	0.0910948	0.100352	0.0001	0.0494172	0.0510893	0.0318603	0.102589	0.0829442	0.0885732
0.349319	0.376527	0.204863	1.07543	0.0148653	0.503057	0.579307	0.0001	0.0825273	0.425308	2.49734
0.0928579	0.680452	0.135313	0.0981424	2.7663	0.135994	0.0185103	0.715448	0.13055	0.50409	0.156083
0.0001	999	0.569625	0.256304	0.0731747	0.0841299	8.24133	6.64666	0.543288	0.430088	1.64645
0.0001	2.13543	0.0405814	0.59926	0.0135278	0.0548092	2.08582	0.0376558	0.00408658	0.0251734	0.403383
0.196521	1.26757	0.580927	0.155258	2.51981	0.341787	0.176068	0.0935552	0.186571	1.03113	0.114556
0.0709668	0.0677568	0.141521	0.061406	0.109723	0.0417819	0.168522	0.145113	0.0581337	0.102525	0.0684809
0.201371	0.263799	0.123497	0.148906	0.0001	999	0.10442	0.0794121	0.0303824	0.0363027	0.0751853
0.430951	0.05907	0.0537288	0.0236146	0.0542018	0.0245744	0.0276419	0.0363202	0.0196742	0.032764	0.0244276
0.124593	0.132665	0.0769422	0.0417912	0.0001	2.53044	0.0468651	0.634149	0.0716339	0.0453408	0.0768411
0.278581	0.20231	4.69738	0.0001	1.19703	0.0142796	0.30361	0.818264	0.614931	0.234052	0.741677
0.307627	0.0931855	0.0863334	0.128552	0.0983925	0.0854509	0.134892	0.566666	0.107271	0.120345	0.129157
1.40059	0.618043	0.90802	0.592716	0.350327	0.304342	1.07684	0.831699	1.07301	0.659923	0.905642
0.0001	0.0001	0.0001	0.0001	0.00348549	0.0335574	0.00279293	0.0001	0.0001	0.0001	0.0115928
0.0171776	0.122423	0.059702	0.110956	0.114443	0.075411	0.17085	0.0001	0.0220564	0.157468	0.0389726
0.0595936	0.186369	0.0496365	0.069758	0.0664264	0.026682	0.0855205	0.15248	0.0899076	0.0693073	2.40694
0.00580417	0.177625	0.123193	0.38209	0.253939	0.111428	0.0243451	0.0987015	0.0392714	0.156634	0.225657
0.100232	0.143658	0.0465724	0.0587391	0.096363	0.75116	0.826166	2.08002	1.52648	0.880879	1.76828
0.0744736	0.13858	0.633098	0.712577	2.14241	0.082108	0.811124	0.498743	0.391623	1.13792	1.20611
0.68521	0.221448	0.140215	0.116411	0.0625994	0.141752	0.264635	0.0725463	0.0001	10.1109	0.066923
0.0378663	0.00519715	0.0279378	0.0392509	0.0545127	0.102703	0.103432	0.191197	0.0131657	0.119324	0.0560424
0.215248	0.106111	0.0001	0.0911874	0.381195	0.111522	0.0823885	29.4959	999	0.0444246	0.0001
0.126992	0.132547	0.130568	0.313988	0.410166	0.090479	0.325886	0.0480367	0.076719	0.231091	3.11014
0.383913	0.0001	0.639032	164.052	0.018262	0.00943137	0.320716	0.0073333	0.028065	0.301455	0.0219608
3.37019	0.120166	0.103608	0.0395916	0.0776993	0.0921206	13.8359	0.0107136	0.0191281	0.0407677	0.045483
3.10748	0.688665	0.987804	0.738216	1.08284	0.295051	0.630249	0.951655	0.888571	0.0127846	0.959834
0.423318	0.958344	0.368968	0.0275553	0.0001	1.76543	0.463598	0.0592495	0.00633861	1.05039	0.0001
0.128144	0.234611	0.0973707	0.0723764	76.7551	0.00862608	0.232282	0.347534	0.0762612	0.244951	0.0689086
1.08709	0.573835	0.262753	2.02462	0.59844	0.167569	0.00712769	0.120187	0.0644492	0.769784	0.175103
0.120722	0.0757012	0.0385276	0.125351	0.0783725	0.0417046	0.0960711	0.0788026	0.0498966	0.0407091	0.0440638
0.0001	1.94884	1.2871	0.52493	999	0.0568331	0.378577	999	0.854925	0.881069	2.55832
10.7331	0.0170022	16.4341	0.0190391	0.748691	0.0001	0.00106338	0.0615235	0.0624238	0.0955144	0.0120233
0.0347322	0.0949775	0.0674297	0.0530874	0.0667159	0.0272664	0.344196	0.0001	0.0224033	0.045375	0.0602589
0.159317	0.178483	0.164076	0.297435	3.0201	0.130362	1.10979	0.0766905	0.11441	0.0744832	0.154107
0.0001	1.32643	8.17561	999	0.0624519	0.0238116	0.00775617	0.0563182	0.0001	0.0001	2.70514
0.0859469	0.0623931	0.717981	0.0297262	0.0221607	0.267096	0.0542207	0.0411033	0.0273772	0.0223409	1.26272
0.00712891	49.3247	0.0224087	0.022414	0.033247	0.0114301	0.042769	999	0.0216082	999	0.0436173
0.214458	33.7463	999	3.07873	0.0188535	0.0379758	0.0430236	0.0159431	0.00921485	0.036073	0.0270785
0.130551	0.163603	0.489353	0.0742982	0.110502	0.164119	1.66604	0.0628987	0.0766389	0.16083	0.0840985
0.420211	0.646033	0.466669	0.406113	0.550737	0.298855	0.696215	7.457	6.24158	12.6915	0.392906
0.153534	0.662135	0.291158	0.217931	0.145618	1.06146	0.21552	0.168474	0.124453	0.49292	0.757084
0.676412	0.0001	0.13771	0.0001	0.188163	0.156561	0.181654	0.222091	0.125205	0.204807	0.254224
0.0177204	0.0639473	999	44.3556	0.0889284	0.194436	0.0589624	0.240494	0.0326708	0.0867649	1.55882
0.0419305	0.0870466	0.0209941	0.0233957	0.0254996	0.0001	0.0427645	0.0267976	0.0128721	0.00719416	0.0238881
0.0001	0.0874454	0.217291	0.296025	999	0.180042	0.0771291	0.591323	0.0001	0.11358	0.0909335
0.0839404	0.159367	0.567101	0.114958	0.108867	0.0502265	0.29011	999	0.0345185	0.109424	0.128926
0.174816	0.285708	999	0.0001	999	0.151136	0.0001	0.0671438	0.0428887	999	0.0001
0.022436	0.0185215	0.242399	0.0236711	0.0001	999	0.827005	0.00857522	999	0.0001	0.0352045
0.0602898	0.0809221	0.0669365	0.124341	0.123857	0.0342453	0.0583787	0.0382027	0.0455946	0.0352751	0.912703
0.240242	0.495499	999	683.344	0.29523	0.170265	0.143647	0.0682167	0.508149	0.355716	0.0969764
0.486297	0.250336	0.0932155	0.26644	0.0366731	0.138728	0.183277	0.400742	0.068098	0.0723395	0.0560873
0.250907	0.160311	0.104438	0.178414	0.145621	0.193739	0.125936	0.0366914	0.584009	0.112385	0.104921
0.92756	0.338355	1.24345	0.687739	0.809258	0.113864	1.15889	0.513646	0.550523	0.881122	0.0162612
0.0194855	0.61938	0.197325	0.171958	0.0156122	0.952765	0.045848	0.0344571	0.0354329	0.321542	0.495762
0.0530093	0.0696511	0.150611	0.222724	0.107835	0.0886054	0.0465331	0.456512	0.00415473	0.195924	0.0406956
0.353132	0.245509	3.12024	999	999	0.0584398	0.0001	0.227974	0.0406235	0.180476	0.249643
0.19551	0.332266	0.0841664	523.743	0.220774	0.123343	0.218656	0.143158	0.126754	0.19932	0.0779554
149.202	0.0001	0.595956	0.334798	491.291	0.25611	0.121453	0.280244	0.395438	1.31816	9.23457
0.0650282	0.0931292	0.0771672	0.0772025	0.094848	999	0.0931413	0.155951	0.0651471	0.301993	999
0.294312	0.465335	0.260468	0.287089	0.0368596	0.223389	0.149227	0.0365005	0.044365	0.070616	0.0644771
0.0001	0.211803	0.0001	0.247801	0.565131	0.587741	0.420229	0.619578	0.704961	0.0414945	0.0001
0.101027	999	0.661118	0.0291135	3.44248	0.104604	0.224777	1.34731	0.00214653	0.0278358	0.19777
0.0134398	0.0574795	0.0001	2.81837	0.129894	0.0268943	0.0435327	0.056446	0.0585163	0.126454	0.0329748
0.252836	0.0817896	0.719547	0.135768	0.0648447	0.722614	0.553315	2.53623	0.0001	0.121181	0.0001
0.0153298	0.0239719	0.0205368	0.0359521	0.646637	0.0001	0.0504684	0.0215636	0.0182116	0.0223723	0.0973231
0.0538024	0.201954	0.65669	999	0.677567	0.145807	0.14261	0.188063	0.152324	0.118312	0.117557
0.379855	1.34275	1.07167	0.209954	0.266366	0.370573	0.804197	0.657048	0.763834	0.852775	2.25535
0.0548173	0.0001	0.157467	0.155596	0.225724	0.0973707	10.6827	0.0497789	0.0514087	999	0.113517
0.840949	0.0848507	0.082396	0.0842479	0.574529	0.0001	1.54285	0.962398	0.0360801	1.35086	1.47817
0.222018	2.02697	0.369642	0.0478259	0.530379	0.0344965	0.190244	0.548021	0.151018	0.0305746	0.0655583
0.0001	9.71918	0.130943	0.146735	13.8639	0.0188429	4.82627	999	4.5104	0.0113971	0.544297
0.73354	0.133678	0.0589544	2.10904	0.205087	0.157978	0.232725	0.470026	2.62715	0.273115	0.502814
0.678584	0.0145553	0.0249606	0.0135519	0.072433	0.0201421	0.0380093	0.034603	0.0130291	0.0238098	0.182744
0.330697	0.193516	7.12865	0.228773	0.163732	0.104455	0.1695	0.603006	1.18976	0.371228	0.0796384
0.18382	0.127586	0.166503	0.191893	0.0523056	0.0780104	0.0983957	0.133494	0.0578823	0.206557	0.059316
0.0282549	0.713022	0.0761163	0.0276489	0.00506976	0.301567	0.223298	0.848337	0.404941	0.1353	0.190457
0.0956585	0.148567	0.140015	0.123918	0.174898	0.042839	0.0158618	0.122722	0.0312673	0.0142207	0.11135
0.0224374	0.0397734	0.222351	0.0371141	0.185282	1.16356	0.0360895	0.02245	0.0102004	0.0276041	0.282107
0.0434618	0.111016	0.131391	0.11345	999	13.9641	0.132276	12.5715	0.942249	0.0385624	0.0990755
0.0789495	0.326351	0.113523	0.315422	0.393456	0.406475	0.0984218	0.0652163	0.170715	0.211174	0.14229
0.0001	999	0.107641	0.0815009	0.0688462	0.0669816	0.129081	0.142791	0.0315933	0.0679161	999
1.94055	9.3954	4.51348	0.455779	0.131931	2.85208	2.12743	1.58672	0.805447	1.27052	0.206854
0.0520301	0.0530783	0.0112207	0.0326234	0.0409326	0.0373033	0.0217548	0.010051	0.0146309	0.00574533	0.0246359
0.337377	0.243345	0.145755	0.130795	1.65107	0.193053	1.66201	0.147146	1.243	0.799011	0.233291
0.127531	0.222517	0.139331	0.20774	0.0001	2.36616	0.0883162	0.278768	0.183897	0.14326	0.140347
0.00761267	0.0115428	0.00880756	0.0001	0.00273648	0.0128803	0.0102006	0.00384183	0.0001	0.00139724	0.142575
0.0526081	0.076351	0.0623893	0.0748154	0.173967	0.0334468	0.0118231	1.43379	0.0115968	999	999
999	0.151777	0.792174	0.0216033	2.27369	0.144712	0.264662	0.419945	0.135651	1.42572	999
1.39367	0.0001	0.084397	0.130179	0.109717	0.0725219	0.0267525	0.0232906	0.0386849	0.0418123	3.56977
0.114951	1.1633	0.331995	0.110351	0.0906539	247.204	0.0001	0.00789245	0.0159648	260.266	0.0001
0.136318	0.648928	0.169539	0.0674242	0.00582092	0.212957	5.93129	0.0771825	0.0701503	2.7774	2.31162
1.74613	0.0520648	0.0361078	0.0213482	0.0356656	0.750162	1.19777	0.0742216	0.111156	1.01029	0.414747
0.0602835	0.0172508	0.0455206	0.0341428	0.0129641	0.0001	0.123756	0.0001	0.0188706	0.0958933	0.1452
0.109633	0.141499	0.144819	0.179179	0.160413	999	0.118991	0.0318589	999	0.0858539	0.0703673
0.0215016	0.0063939	0.00355696	0.0190194	0.0001	0.0196063	0.0278853	0.0207253	0.00474606	0.0221592	0.00679858
0.191005	0.114257	0.114164	0.0134543	0.0300009	0.0361625	0.0310086	0.0268842	0.0136148	0.0183505	0.0707513
0.113282	0.120381	0.120217	0.0814505	0.153006	0.0363024	1.26908	0.101438	0.0592883	0.101003	999
999	0.395032	0.241724	0.36999	0.0989614	0.36077	0.0757522	0.0001	0.222835	0.0001	0.0385188
2.32168	999	0.184891	0.0606844	0.127244	0.0813319	0.009875	0.290836	0.164196	1.06128	0.0389011
0.117146	0.0658769	0.0593514	0.0418154	0.101373	0.0276369	0.129779	0.0909522	0.0518472	0.0494905	0.0423991
0.318312	0.326649	0.051973	0.376345	0.451573	0.490549	0.476042	0.0507625	0.0409244	0.718263	0.374393
0.107254	0.171108	0.18154	0.113211	0.0932477	0.0538776	0.173204	0.0355407	0.0705525	0.154363	0.0391922
0.10284	0.0644158	0.118145	0.214848	0.176691	0.0500537	0.104317	0.0337921	0.0626497	0.0770778	0.0498881
0.142491	0.232663	0.174472	0.0593436	0.178961	135.795	0.0467296	0.107586	0.020247	0.0699753	9.40463
0.0121492	0.0180227	0.0517308	0.00667906	0.0204623	0.0318717	0.418966	0.212214	0.19477	0.226185	0.0359171
0.116374	0.0801954	0.173315	0.163118	1.6236	0.0001	0.108595	0.0999053	0.178202	999	536.162
0.171418	0.392682	0.129343	0.356202	999	0.0001	0.183737	4.54897	0.0685734	0.0998682	0.212435
0.0001	0.1076	29.6719	0.674687	0.0168284	0.00489706	0.970642	29.9108	0.650517	0.0187215	0.196637
0.0380497	0.0001	0.00464555	1.18304	0.390638	456.517	0.117372	0.361836	0.144825	999	0.0466662
0.0001	0.655873	0.455053	2.19598	0.308184	0.285847	1.20397	0.376633	0.380946	1.26327	0.310508
0.806037	0.305291	41.6501	0.0389821	0.6441	0.288975	0.228517	0.456077	0.319615	0.0829334	0.309418
0.0914359	0.0433956	0.0794991	0.0712133	0.0339983	0.117807	0.068668	0.0677805	0.0657347	0.405452	0.0491084
0.544753	0.0284723	0.0573845	0.0464173	0.0454793	0.0862739	0.0603253	0.0137048	0.0763849	0.250305	0.0385328
0.0137072	0.137644	0.0996647	0.483911	0.0231701	0.0327236	0.0577091	0.0198751	0.0338715	0.0794564	0.00927805
0.0218755	0.0361295	999	0.0001	0.199725	0.060067	362.044	1.00133	0.0248596	0.0437965	1.81838
0.0001	1.62088	0.0153354	0.159995	0.948171	10.1406	2.19945	0.121505	999	0.0125346	1.79433
0.0385336	0.158191	0.212137	0.767865	0.1185	0.520883	1.33706	0.359739	0.0174421	0.107109	0.326417
0.0202395	0.0193883	0.00839457	0.00559191	0.00525071	0.00920516	0.0139085	0.0001	8.67847	0.00769827	6.56919
0.509302	0.346911	0.441589	0.309665	0.346135	0.295611	0.228993	0.352019	0.87003	1.12404	1.4158
1.12909	0.0001	0.0293774	0.0361785	0.328581	0.0377203	0.275008	0.281876	0.367658	0.199208	0.463471
0.300636	0.172811	0.359706	0.231548	0.244095	0.250087	0.194733	0.202127	0.209702	0.325358	0.111488
0.535535	1.13103	0.349705	0.942529	0.679367	0.113231	0.348404	0.251831	1.45993	0.333938	0.277016
0.352257	0.115941	0.2774	0.00717178	15.1079	0.338535	0.108363	0.0179455	0.0497334	0.0330196	0.0408473
0.121176	0.470079	0.401798	0.204797	0.164653	0.183701	0.0661247	0.333738	0.115638	0.277719	0.551217
0.0256804	0.481787	0.106546	0.0358896	0.0181874	0.053858	8.18823	399.008	26.601	0.0426773	0.259645
0.169834	0.357097	0.11995	0.37218	0.212494	0.0540372	0.509025	999	0.0492742	0.0808041	0.04069
0.0577643	0.178833	0.0712465	0.162496	0.423005	0.136004	0.142669	0.223159	0.0526714	0.0634801	2.63112
3.47124	30.8635	2.9594	0.0206728	999	0.0287242	0.0379713	999	1.40675	0.0001	0.0001
0.255819	0.505524	0.770931	1.8526	9.72365	0.0678971	1.65024	0.03807	2.00167	0.285348	0.818922
0.0958359	0.670228	0.100108	0.0614839	0.907261	0.0803547	0.0747839	0.681057	0.0302612	0.0335812	0.0298404
0.0774993	0.271799	0.0475352	0.0959332	0.00511184	999	0.0556208	1.0693	0.0670483	0.994457	0.344422
0.0392077	0.0232542	0.0515913	0.0247572	0.0354284	0.0228321	0.0278239	0.0111237	0.015123	0.345981	0.0247514
0.033476	228.243	0.34995	3.83742	0.0255902	0.0138674	19.4971	0.1277	0.0936372	999	0.737963
0.0001	0.0621506	0.0001	0.0281051	999	3.22462	0.0218791	0.00621323	0.0001	0.00825609	0.00400413
4.87634	87.1183	0.292631	0.290168	999	999	0.148464	1.24851	0.174554	3.59304	0.436992
0.35156	0.20906	0.777423	0.289581	0.184667	0.184266	0.126318	0.173712	0.174513	0.135656	0.158989
0.0612347	1.72911	0.481736	0.0903727	0.143857	1.3759	0.385695	999	0.0919893	0.22647	0.674044
1.19206	0.00729941	0.0163045	0.00775484	0.528952	0.0081001	0.0420453	0.0262968	0.0369887	0.398555	0.0348948
3.31212	0.148417	0.0311124	0.00747403	0.00652844	0.0139697	0.583183	0.0001	0.0137615	0.209542	0.0232049
999	1.79219	0.139685	4.46597	0.11568	20.1173	8.19835	0.0794611	999	0.0397156	0.369032
0.740679	1.68266	1.24343	0.646583	2.60837	0.824495	0.674259	0.0001	1.7524	1.07759	0.0325508
0.0384334	0.18632	0.0277363	0.0212679	0.140545	0.138024	0.0610965	0.0421974	0.0183582	0.0568041	0.145657
0.68108	0.0168134	0.469723	0.318179	0.0178579	0.353328	0.161737	0.241865	0.120022	0.0805126	0.0534135
0.448146	0.068672	0.656914	0.269397	0.368525	0.2317	0.296596	0.00340033	0.00997604	0.0106441	0.709326
0.000100215	4.96329	0.360117	0.254018	0.126439	0.0947189	0.136067	0.120696	0.319521	0.0738415	0.0118494
0.516671	0.0876306	0.127223	0.0594668	0.0796666	0.0484999	0.040282	0.0356806	0.00704301	0.0254874	7.49428
0.0838013	2.06217	1.26547	0.780569	0.241064	0.138828	0.0244089	0.269835	1.23291	0.0101588	0.44412
0.00889575	0.0632366	0.136787	0.048869	0.0728306	0.0970388	0.100253	0.0388514	0.0449484	0.0509389	0.0461968
0.174996	0.0965213	0.0836984	0.273359	0.05431	0.201145	0.127605	0.247689	0.178427	0.220344	0.126144
999	0.0787537	4.02109	0.0001	0.148811	0.183235	1.98473	0.0736358	0.121887	0.0795862	0.983905
0.170384	0.144475	0.196222	0.0761897	0.19972	0.121595	0.0001	0.00503969	999	11.7713	0.111973
0.894832	3.36445	0.0535531	1.13512	1.11444	0.115123	1.42615	2.14282	0.107282	0.772025	1.33461
4.39397	0.0597779	5.95545	0.0647362	0.132202	0.222712	1.26396	0.0001	0.193288	0.562715	0.0483456
0.452275	0.396952	0.419944	0.333882	1.24289	0.28583	0.375639	0.411408	0.368595	0.313552	0.336603
0.0337436	0.449978	0.046248	0.0494442	0.128181	0.0714762	0.258847	1.93429	0.0001	0.273374	0.0143786
0.109997	0.0626918	0.117049	0.0813735	0.0191873	0.535514	0.0512102	0.0494401	0.0334265	3.46895	0.0484441
999	0.140619	0.0838382	0.0575087	0.143598	0.668615	0.073876	0.0376931	0.120632	0.175822	0.0792536
0.00971557	0.959368	0.0719345	0.0269307	0.0243567	0.0306823	0.011913	999	0.0399783	0.0310181	0.0001
0.0673123	1.68418	0.331612	0.061591	0.46401	0.0583642	1.76531	0.459697	0.0001	0.000709474	0.661894
0.057363	0.0717949	0.0722842	0.247538	0.0001	1.93527	0.0278892	0.024833	999	618.348	0.15665
0.0122123	0.0001	0.0001	0.0001	0.0001	0.00513851	0.00926207	0.0001	0.00487382	0.0001	0.0118608
0.0635814	0.743912	0.00648753	0.874134	0.0320419	1.27394	4.07975	0.982171	0.0128001	0.0687704	2.59546
0.131717	0.590817	0.119069	0.115814	0.159383	0.109986	0.118629	0.0001	0.731679	0.100064	23.6624
0.324065	0.0445846	1.05371	0.0616511	0.144001	0.0847025	0.0532281	0.775089	0.142196	0.266779	0.191715
0.0001	0.0001	0.0001	0.0001	0.0454668	0.0001	0.00839742	0.0001	0.0001	0.0142869	0.0135119
8.4669	0.0291129	0.00834944	0.017684	0.0213966	0.0523692	0.0239663	0.544659	1.3582	0.221633	0.0118993
0.437087	0.205226	0.213782	0.10512	0.115408	0.0565205	0.103271	0.36772	0.0512349	0.221288	0.0209091
0.0336957	0.0891119	0.0342155	0.0113895	0.0438747	0.025353	0.0154266	0.0176375	0.0431226	0.0172471	0.0649068
0.342401	0.190436	0.264213	0.127051	0.178764	0.227302	0.0979428	0.00561316	1.03851	0.0279991	0.0001
0.000100209	17.689	0.0552778	0.0859416	48.6533	105.943	0.0253887	0.0295629	0.0310094	0.0001	0.0617395
0.0991753	0.0508937	0.382111	0.082337	0.0001	1.2717	0.00785674	0.64378	1.01062	17.1197	0.00798982
0.708089	0.731593	0.472687	0.154447	0.942253	1.20165	1.17418	0.49789	0.655491	1.08416	1.07176
4.55242	0.143426	1.6636	0.0459221	0.00856739	1.86489	1.91345	0.780784	0.042395	1.587	0.0652342
0.164825	0.170701	0.270763	0.12552	999	0.181375	0.147266	0.265614	0.0912807	0.109806	0.113102
0.452496	0.279947	0.436052	0.85628	0.413232	0.27561	0.534422	0.846808	0.430104	0.231247	0.338823
0.202464	0.125776	0.113397	0.0895377	25.3353	0.0001	0.0597024	0.0591587	0.0742633	0.0890453	0.194971
0.0764008	0.0916592	0.719717	0.0926275	0.0749424	0.0468294	5.15332	0.0461621	0.0629941	0.0737561	0.0580113
1.23128	0.171892	0.466786	1.06024	0.718898	3.45659	0.025749	0.0131863	0.478468	1.16769	3.92855
0.0516615	0.0556306	0.0578647	0.0518995	0.0749509	0.047876	0.339673	2.04203	0.0001	1.3152	0.13786
81.0747	0.289555	0.278783	0.302607	80.7802	999	999	0.613257	0.447022	0.377458	0.0630523
0.0001	0.00377692	0.00607191	0.00426883	0.00375802	0.0201376	0.0302583	0.00413532	0.0246467	0.0124089	0.00920455
0.0107161	2.0265	999	0.0121146	0.45327	0.650359	0.0735472	0.0212599	0.0593476	0.633426	344.802
0.0299105	0.0448242	0.0619807	0.0435641	0.0845242	0.0441587	0.0593436	46.1877	999	0.0468239	0.0516497
0.430781	0.0569105	0.128144	0.153208	0.27299	0.105566	0.326565	0.0001	0.106268	0.0001	2.29303
0.000100648	18.0544	999	127.029	999	0.0001	0.0440088	0.0530715	0.0056863	0.0142351	0.232774
0.0001	0.260094	0.0001	0.263246	0.338742	0.650475	0.284056	0.0584785	0.0727212	0.318215	0.0656874
0.253391	0.474785	0.489344	0.239908	34.0342	0.101478	0.115754	0.029587	1.20038	0.0857266	0.05793
0.633086	1.07755	1.16835	0.727763	0.788627	0.547816	0.0122977	0.0001	1.70217	0.521761	1.26042
0.520077	0.994335	0.291937	0.664928	0.309184	0.217359	0.273259	0.279084	0.102502	0.0806985	0.290495
0.239269	0.0804144	0.154994	0.0316778	0.18243	0.0907958	0.217079	0.085681	0.0875073	0.104255	0.290812
0.949707	0.23104	0.579674	0.253075	0.162285	0.108322	0.254317	0.374817	0.103801	0.0473608	0.160932
0.15903	0.389995	0.36894	0.114352	0.0859036	0.490906	0.101789	0.0778996	0.129366	0.227139	0.107575
0.0112627	0.0100962	0.0197992	0.0159359	999	0.0200512	0.0316161	0.00689262	0.00246647	0.0162963	0.0334854
0.199412	0.147885	0.0774942	0.0250415	0.0571331	0.0483652	0.0853772	0.0431913	0.318017	0.0408014	0.0831072
0.202796	0.535268	0.22055	0.103987	0.15719	2.90183	0.151132	0.139551	0.0817875	0.241824	0.0455323
0.0857648	0.08004	0.853118	0.0792523	2.56383	0.0001	0.0438749	0.0755055	0.116467	0.2223	0.0620118
0.0043878	0.0216631	0.0373355	0.0001	0.147421	0.00329774	0.0399599	0.0908886	0.168918	1.63426	0.0001
0.130551	0.153182	0.0001	0.391615	999	0.0397528	0.28654	0.0614621	0.0869364	0.0774649	0.0932026
0.0410738	0.0631332	0.0559693	0.0845175	0.0713218	0.0578468	1.57595	999	0.0228104	999	0.0388663
0.0691944	0.0579292	0.0620907	0.0612102	0.055473	0.493862	0.235862	0.413376	0.050316	0.0340777	0.0566971
0.0903774	0.40414	0.784276	0.0643446	0.0630364	0.18248	0.0603794	0.140475	0.039928	0.312002	0.0499835
0.0405774	0.404266	0.0523004	3.11913	0.0626428	0.452607	0.240011	0.0269519	0.116731	0.132521	0.0894627
0.185765	0.0440975	0.0907604	0.067934	0.0001	0.0742935	1.81672	0.919832	0.0001	0.0338847	0.0889635
0.727235	0.728868	0.0001	4.75919	1.23763	0.120181	0.192132	0.0001	0.319082	999	0.286406
0.0342327	0.0827417	0.104995	0.0377235	0.0788058	0.0246474	0.0467681	0.00305792	0.0195537	0.044789	0.0173305
0.0001	0.0794385	0.0001	0.298351	0.0106989	0.0230583	0.0732241	0.00730736	0.0001	0.0475862	0.0207557
0.0542994	0.0853312	0.0991211	0.0276425	0.404543	0.0819252	0.0825672	0.068735	0.522998	0.0833883	0.283085
0.244568	0.28142	0.631328	0.335385	0.19887	0.782537	0.310907	0.544591	0.443229	0.344451	0.155005
0.135253	0.11885	0.0001	0.186458	0.121768	0.279159	0.115504	0.181464	0.0469855	0.25707	0.0517035
0.0111908	2.24672	0.0001	3.98322	0.177206	2.33216	0.108104	0.0001	0.0889875	1.50948	0.12165
0.522637	0.198599	0.307627	0.325226	0.10588	0.194298	0.105003	0.183521	0.110084	0.0279639	0.0995449
999	999	0.0340701	0.0604128	0.24271	0.0359015	0.0749516	0.0138797	0.0377792	0.0486805	0.18308
0.178278	0.174635	0.183167	0.188274	0.242726	0.493173	0.17082	0.1539	0.0845358	0.0806663	0.628643
0.0149826	0.00375508	0.0001	0.0001	0.0597111	0.0158921	0.00591739	0.041309	0.0001	0.0151127	0.0327733
0.213154	0.164016	0.0938791	0.119232	0.11724	0.129095	0.204236	0.0476422	0.122061	0.115922	24.5224
0.034493	0.0653476	0.0001	0.336159	0.0460063	0.0479586	0.286125	0.0607272	0.043969	0.0631339	1.59645
0.959657	0.38993	0.0938175	0.91708	0.136044	0.296777	999	0.706956	0.299901	0.611993	0.161083
667.198	0.0508587	0.107353	0.0938724	7.67876	2.77372	0.108166	0.0321597	0.212257	5.48083	0.119456
0.18918	0.095718	0.116581	0.65304	0.473915	0.615846	0.639781	0.25657	0.287553	0.458027	0.0742967
0.163186	0.186212	0.158627	0.0983697	0.0791872	0.117465	0.774295	0.0756191	0.0430228	0.10899	1.09836
0.0001	0.0001	0.0001	0.0001	0.0001	0.0001	0.00187061	0.0001	0.0001	0.0001	0.0001
0.581479	0.0181887	0.0509163	0.887041	0.00806925	0.11396	0.334739	0.787185	0.477776	0.0437853	0.302122
0.290135	0.0822764	0.0496982	0.138302	0.102945	0.0455752	0.223412	0.195503	0.0540577	0.471613	1.05819
0.0022345	0.00896565	0.00741119	0.0001	0.445788	0.0027934	0.0108721	0.0001	0.00617609	0.00432121	0.141129
0.232255	0.0354251	0.011835	0.0001	0.0086585	0.0176323	0.0125019	0.0162464	0.00154581	0.0462265	0.0199144
0.919487	0.0001	0.0179344	0.0084465	0.0168245	0.0296046	0.0378071	0.0329691	0.026828	0.0228952	3.4453
0.472831	0.314512	1.02315	0.00891894	1.1849	0.0318367	0.0345895	0.0480609	0.0389594	1.40073	0.0119748
0.458069	0.411532	0.294816	0.30335	0.438292	2.08179	2.0944	0.3489	0.374014	0.163924	5.9529
0.0001	0.00620453	0.0001	0.0114371	0.0235235	0.0294869	0.0171727	0.0001	0.0110423	0.0194276	0.0273156
0.34677	0.828395	0.72877	0.656032	0.376443	0.248509	0.216266	0.191151	0.239372	0.262721	0.177491
0.339001	0.209761	0.143971	0.54036	0.0264143	0.211435	0.132223	0.585382	0.404633	0.840542	0.338801
0.0406735	0.200708	0.202506	0.0717744	0.0846137	0.0629961	0.117243	0.121851	0.0560694	0.111211	0.036619
0.185486	0.287721	0.148957	0.229411	0.254098	0.17487	0.0693253	8.11421	2.07759	0.0220615	1.68184
0.226103	0.168538	0.168702	0.301555	0.164871	0.0887463	0.0351785	0.0001	999	0.112277	0.126694
0.0240128	0.0317301	0.0103566	0.0279306	0.0128146	0.0204918	0.0508176	0.0830629	0.0348963	0.0329182	0.0611537
0.0928654	0.185306	0.0436115	0.220001	0.0862997	0.158605	0.232702	0.19227	999	0.00268778	0.00148614
0.130193	0.226742	0.171843	0.149296	0.211451	0.172278	0.163776	0.0351804	0.0417799	0.0674656	0.0319514
0.0364091	0.105423	0.0414583	0.27969	0.226435	0.0263696	0.0909733	0.284182	0.150992	999	0.0637891
0.0001	9.76784	0.12596	0.106116	0.0507485	0.0387476	0.982074	0.0365854	1.2599	0.0391161	25.1406
0.515224	0.87105	0.0001	0.643501	0.807318	0.245156	0.430256	0.423588	1.14598	0.0281791	0.73859
0.681457	0.110503	0.461499	0.119235	0.125161	0.274686	0.173371	0.280787	0.292626	0.0767768	0.0673498
0.0001	0.716077	0.0001	1.03119	0.0001	0.0900304	0.431497	0.0001	0.137775	0.0879315	0.028935
2.50501	0.679249	0.585539	0.380388	0.36186	0.40977	0.301683	1.00733	0.514565	0.71282	0.37669
0.244697	0.586875	0.663992	0.291628	0.378262	1.03305	0.417752	0.0528268	0.198758	0.176988	0.265326
105.892	999	0.0665367	0.112683	999	0.0001	0.423492	0.841841	0.0001	1.583	0.0001
0.162684	4.42422	0.056097	0.981021	0.116697	0.0001	10.4658	0.115926	0.147532	0.0898703	0.0216857
0.0882644	0.0930346	0.0979991	0.427668	0.205688	0.317221	0.0853107	0.293404	0.0800492	999	0.227962
20.2369	18.7281	0.270405	0.264445	0.823223	0.183006	1.55368	0.659546	0.194158	0.0849947	2.64105
0.0553583	0.078119	0.055059	0.821584	0.0909742	0.0855479	0.0118409	0.462608	0.0280962	0.0141776	0.27262
0.069706	0.107064	0.0755994	0.313068	0.100238	0.058407	0.0474233	0.0001	2.14011	3.45875	0.0901388
0.0566255	0.0218899	0.0486793	0.0161526	0.0423216	0.0508842	0.179713	999	0.0121459	0.222243	0.964241
7.30976	0.0143964	0.83019	0.112647	999	999	0.0661334	0.141353	0.0126894	0.508597	0.0129369
0.161431	0.142583	0.306235	0.634819	0.651318	0.0001	0.0001	0.00217332	999	0.00321281	0.0001
0.223572	0.0461172	0.249369	0.0460527	2.01405	999	0.0641067	0.326361	0.139566	0.0179956	0.0626465
0.0302521	0.0374522	0.0214068	0.0128539	0.0001	0.0352479	0.0187015	0.0216916	0.0001	0.0263068	0.0150496
0.0402623	0.10063	2.50653	0.0823376	2.58144	0.116991	0.397568	4.21667	0.522442	999	1.3974
0.110457	0.0786838	0.0682114	0.0816684	0.140771	0.07229	0.102256	0.0727008	0.0402064	0.104801	0.0515157
0.142575	0.0696	0.196656	0.0444243	0.0825204	0.0243837	0.0751815	0.0937107	0.22399	2.63124	0.0410982
0.0001	999	0.0459556	0.0254404	0.1125	999	0.0316242	0.0122055	0.00708867	0.00590444	0.0600563
1.02842	0.330704	0.219836	0.170227	0.067446	0.167115	0.907152	0.110281	0.0926094	0.0722293	0.639843
0.0001	0.117881	0.0123795	0.0115878	1.19886	0.00606625	0.0188307	0.0001	0.0001	0.00438707	0.0001
0.0001	28.7882	0.0629117	0.0451877	0.0442413	0.0607645	0.0215497	5.326	0.0001	1.14123	0.0001
0.475269	0.0227956	0.427949	0.0001	0.685516	0.799789	0.463302	2.02864	1.53795	0.6978	1.57884
0.0300052	0.0269646	0.071643	0.012748	0.0527083	0.040199	0.0188579	0.00668197	0.00956234	0.0228263	0.0091382
0.061621	0.479213	0.514715	0.451823	1.07712	1.07045	999	529.398	0.0969762	6.63398	0.328226
0.0147884	0.0413517	0.069135	0.036039	0.281059	1.94006	0.187728	0.210029	0.22524	0.476762	0.0901822
0.63616	0.8692	0.0674513	0.042503	0.0950811	0.101219	1.61659	0.0336448	0.113976	1.12166	0.68773
0.0629272	0.000100015	0.122635	0.101184	0.0710749	0.0640315	0.0434269	0.13632	0.0885362	0.121958	0.0440693
0.210942	0.206755	0.197892	0.174152	0.127719	0.168657	7.89281	0.283659	0.17803	0.125591	2.08457
0.119975	0.145419	0.16091	0.246952	0.141613	0.116653	0.0487216	0.109545	0.160383	0.129482	0.0313348
0.161824	0.336619	0.0001	0.0494747	0.0726947	0.310295	0.0968507	0.422624	0.355393	0.533968	0.0189435
0.0815361	0.153402	0.154254	0.140883	0.113564	0.217765	0.0886893	0.499926	0.121546	0.0001	999
0.146353	2.07498	0.487085	0.1125	0.0201278	0.661882	0.139847	0.0727727	0.0215487	0.131052	0.372244
0.132486	0.400189	999	0.0001	0.154703	0.174355	0.109765	0.291943	0.112334	0.0561793	1.19443
0.360433	0.234635	0.120131	0.13676	1.65312	0.324218	0.254966	0.395452	1.66616	0.191565	0.0306722
0.106443	0.107019	0.0335602	0.221141	0.0513371	0.0001	0.0941798	0.0551628	0.306831	0.24994	0.00180752
0.0578453	0.0398424	0.0396321	0.0273805	1.4052	0.0438093	0.0452292	0.0234564	0.0280147	11.0323	0.0275809
0.0746007	0.090744	0.068929	0.0438207	0.0609479	0.0315673	0.0230171	0.00947237	0.086733	0.0292103	1.82528
0.0889328	0.0973345	0.103107	0.0907804	0.0864682	0.0495002	0.102119	0.0587801	0.0685311	0.0688385	0.225821
1.13403	0.228371	0.216051	0.200287	0.744935	0.0282184	0.16628	0.198576	0.114919	1.05706	0.048491
0.0001	3.48069	2.15366	0.031139	0.0001	1.27378	0.0300445	0.00087109	141.248	0.0316558	0.0824558
0.543757	1.0154	0.797441	0.962687	0.686707	0.937509	3.05979	0.0337493	0.504512	1.16794	1.83575
0.0108705	0.0117842	0.0683004	0.0147132	0.0001	0.0132011	0.00714922	0.0001	0.00411271	0.0127981	0.0681893
0.50895	0.312901	0.310957	0.480828	0.65387	999	4.37835	0.203419	999	0.111028	0.085776
0.0658894	0.0470269	0.0617114	0.0611918	1.11422	0.0001	0.0251367	0.0588168	2.00689	0.0453114	0.432143
999	0.0001	0.471403	0.193071	0.326642	0.223627	0.382628	0.344419	0.276172	0.295953	1.0489
0.00643726	0.0646529	0.0187993	0.0471723	0.0001	0.142301	0.801603	2.15519	0.686866	0.0550752	0.0507988
0.686408	0.237035	0.257262	0.61975	0.00677593	4.40009	0.163759	0.486112	0.148424	0.00346531	0.299038
0.133851	0.122734	0.757943	0.336425	0.166346	3.16695	0.0001	0.388837	0.041039	0.952232	0.0191041
0.770609	0.0613013	0.585155	0.0823271	0.285029	0.422257	0.481971	1.56946	999	23.797	0.317461
0.0001	0.0156065	0.0001	0.0198681	0.0001	0.0001	0.0001	0.0001	0.0001	0.00214872	0.00820365
0.256507	0.0348725	1.85119	0.0368875	0.0335047	0.0001	0.294667	0.0960252	0.154858	0.00599026	0.285976
0.0217427	0.0332855	0.0775291	0.0175544	0.0200897	0.0114737	24.4088	0.0315424	0.0255213	0.0353319	0.056123
0.0539785	0.119602	0.311266	0.194904	0.0317154	0.025586	2.06696	0.14576	0.301078	0.0712151	0.720294
999	999	0.0427641	0.493161	0.0368537	0.0600427	0.0538626	0.0456837	0.0508542	0.142111	0.0458364
0.0927543	0.1353	0.127903	0.0659348	0.0210578	0.134843	0.101125	0.11069	0.206872	0.0516104	0.0669731
0.682647	0.63441	0.407376	0.464684	0.924228	0.738809	22.0945	0.973372	0.356349	0.424463	0.177133
1.44731	0.177699	0.717676	1.19094	0.432236	0.738467	0.156709	0.0162146	0.827451	0.644556	6.46653
0.0803384	1.07961	0.113451	0.268032	0.315686	0.157566	1.32721	0.0327782	0.0868038	0.128672	3.60179
0.0103306	0.683452	0.496236	0.480777	0.933554	1.80918	0.505516	0.23614	0.652074	0.525287	1.30942
0.0166101	0.0177372	0.0222731	46.4013	0.0001	807.197	0.00895324	0.0186711	0.0183299	0.0357661	0.0236226
0.190673	0.354411	1.20363	0.158617	0.410837	0.259382	0.103611	0.103965	0.189726	0.614473	0.0986098
0.786802	0.808412	1.03599	0.831629	0.0001	0.0703718	0.813187	1.22336	0.487307	0.667918	1.24625
999	0.0001	0.077114	0.101283	0.0001	0.753021	0.121757	0.0203087	0.0622511	0.0116692	0.0286685
0.558822	0.259855	0.116237	0.110677	0.0438925	0.206604	0.322346	1.25742	0.101248	0.167937	0.0770833
999	0.0001	0.247002	0.366723	0.223454	0.0001	0.0913881	0.102429	0.167793	0.12315	0.674671
0.0001	0.0249915	0.707791	0.246119	0.307061	0.274318	0.49908	0.0484895	0.168491	0.402808	0.170845
0.0276677	0.629323	0.0333945	0.0238529	0.0412054	0.047404	0.338121	0.509054	0.21123	1.02643	0.153944
0.107323	0.0772631	0.322179	0.0149675	0.039501	0.0581417	0.0877512	0.100923	0.0156858	0.0001	0.0001
999	0.36026	0.443994	0.0142267	0.0441212	0.0167171	0.0463578	0.475882	0.124696	999	0.287975
0.819772	0.144458	0.277405	0.41666	0.665995	0.484838	17.0874	0.475918	0.291776	0.266671	1.93215
0.0695487	0.0734662	0.112008	0.122446	0.0772986	0.196084	0.414166	0.0001	1.75189	0.0436428	999
0.183973	0.35491	0.180506	0.181987	0.158619	0.109919	0.131842	0.125462	0.178606	0.0733765	0.112018
0.666025	1.38244	0.602492	0.401816	2.90847	0.800155	2.84738	0.543099	4.4839	0.0174853	2.90125
0.0166246	0.864304	0.0321633	0.0344178	2.42537	0.270728	1.17238	0.0500345	0.620462	1.24527	1.38291
0.111134	0.168058	0.097052	0.0716208	0.0602041	0.0712827	0.047278	999	0.00678314	0.0268422	0.0282283
0.859885	0.760406	1.09433	0.763872	0.461812	0.362381	0.449067	1.37762	0.0156042	0.344215	0.522822
0.138785	0.180332	0.14037	0.119844	0.300733	0.0454133	0.0764962	0.0986347	0.179447	0.0930577	0.050572
0.232377	0.308312	0.318055	0.336862	0.223091	0.253689	1.21471	999	0.0831073	0.137232	0.0779792
0.0807166	0.743035	0.0174522	0.0115929	0.0101612	0.0187115	0.462251	0.0437994	0.0623088	0.0615448	0.931206
0.0243175	0.0410565	0.0409637	0.0773792	0.0001	1.09167	0.0151142	0.0475518	0.0138001	1.25993	0.0205768
0.2763	0.872635	0.266308	1.43483	3.20374	0.677189	4.85757	0.0628221	0.0743759	0.0204375	999
0.0001	0.106216	0.0657849	0.0531495	0.301289	0.15558	0.111857	0.071034	0.0399526	0.0887353	0.0383811
0.050024	0.0407148	0.0514717	0.0335526	1.6283	0.0903507	0.0393903	0.525498	0.437677	0.0282091	0.532137
0.0236721	0.0220421	1.21532	8.63224	1.17422	0.0162971	0.033429	0.0001	4.04741	0.0001	0.391345
999	0.0001	4.32614	0.0001	8.50186	0.101882	0.037489	164.988	0.0001	0.162647	999
0.210623	0.101843	0.19201	0.0946856	0.267503	0.190665	0.0996692	0.298588	0.373533	0.0958682	999
0.133385	0.0703964	0.0818977	0.138452	0.0409172	0.0845106	0.0840115	0.312604	0.808768	0.0668274	0.0662154
0.334702	0.229964	0.118463	0.0545889	2.89124	0.00636889	0.140821	0.155726	0.343607	0.128128	0.962738
0.0756228	0.0001	0.0470051	0.0347276	0.0778676	0.127011	0.18826	0.126485	0.152464	0.0747735	0.030994
23.878	1.86319	0.0287724	0.0001	1.16018	0.0001	999	0.0243207	0.0001	0.212417	0.00331179
999	0.441097	0.0397531	0.0318071	0.0697631	0.0378975	0.0302044	0.00719263	0.0192801	5.19903	0.0135559
0.782512	0.603113	1.09046	0.505479	0.713992	0.425705	0.0112025	0.555823	0.442817	1.2583	0.74549
0.726556	0.382943	1.01118	0.482487	0.481209	0.442009	0.520781	0.699086	0.627493	0.642382	0.28964
0.0331554	0.0551086	0.0570888	0.0277446	5.17999	0.0001	0.0519063	0.0684078	0.0662131	0.0317777	0.0626027
0.140417	0.0942306	0.0804795	0.0505611	0.107528	0.0608829	0.106021	0.0303041	0.0921014	0.0693214	1.4724
0.235111	0.139513	32.049	0.310223	0.173203	0.117372	0.0992607	0.0831475	0.0462527	0.102425	0.0630712
0.218207	0.302967	1.35708	0.866091	1.20362	2.09399	1.36353	0.503028	0.161649	0.227729	0.029633
0.0866871	0.15326	0.081603	0.413059	0.253472	0.689514	2.14432	0.176583	0.0613214	0.136034	3.83557
0.573662	0.166287	0.206406	0.154547	0.106255	0.116078	0.760654	0.108758	0.0779356	0.1866	0.0779487
0.718694	0.259767	0.360695	0.331384	0.0001	1.28639	0.102458	0.1409	0.135867	0.326414	9.51938
1.045	0.313914	0.402868	0.449312	4.28543	0.195448	0.183182	0.794154	0.0001	0.20157	0.0807756
0.0552716	0.0253403	0.0101445	0.0225507	0.032074	0.0437382	0.0579234	0.00665599	0.0123909	0.102624	0.0287056
0.0001	0.00988308	0.0225483	0.00726866	0.0186099	0.0177382	0.0197827	0.0132114	0.0170864	0.0316061	0.00731319
0.48675	0.361418	0.51359	0.602335	0.296934	999	0.756803	0.722319	0.483941	0.0441656	0.546826
0.0001	0.0075749	0.0151249	0.00640411	0.00700848	0.00675129	37.2189	0.393297	0.0082945	0.0213329	12.44
0.0576019	0.0779843	0.0774962	0.0299949	0.0537306	0.0408921	0.0495607	0.0303826	0.0551564	0.0969178	0.0261458
0.0597436	0.14852	1.49459	0.0889182	0.117031	0.079354	0.236473	0.149466	0.219583	0.101137	0.465109
0.482217	0.14075	0.12265	999	7.82817	0.0467624	1.51793	0.0001	999	0.0464449	0.0796751
4.63918	0.14822	0.136263	0.0988048	5.54775	0.0001	0.337287	230.974	2.86152	1.70423	0.0001
0.0314679	0.0508532	0.028474	0.0251048	0.0458656	0.055403	0.0284465	0.0268044	0.0339338	0.00815648	0.0773295
0.591226	0.0327415	0.0906693	0.0347886	0.0478381	0.0293199	0.042207	0.483986	0.194932	0.0073396	0.0209643
0.0144313	0.504962	0.00937972	0.0419027	0.0183152	0.0375793	999	999	0.0432469	0.0001	0.0001
0.0200617	0.0277668	999	0.520338	0.0152075	0.0384034	0.825006	18.6498	0.104334	0.104562	0.736939
0.446957	0.0620583	0.133344	0.104309	0.0858975	0.0923695	0.0562731	0.0789877	0.0683317	0.0639519	0.231894
0.817608	0.182309	0.223918	0.412033	0.00598321	0.00727336	0.201002	0.334715	0.281566	0.516876	0.169654
1.11836	1.27857	0.101772	5.51309	0.119846	0.138487	0.106852	0.161556	0.0950411	3.55179	1.24345
999	999	0.0855031	0.0864304	0.114335	0.243552	0.44797	0.0927319	0.0001	0.0001	0.0551298
0.0001	1.6193	0.114775	0.107504	0.081801	1.58535	0.0991656	0.0271303	999	0.787007	0.08729
0.515841	0.141844	0.0970066	0.0641258	0.727296	0.0735051	0.188013	0.126636	0.141596	0.0766349	0.218106
0.0001	0.653988	0.0001	0.0394411	0.0322924	0.42449	0.00593644	0.0001	1.3971	0.0249345	0.0492012
0.128621	0.0840547	0.0790398	0.0803436	0.307693	0.0677774	0.0605108	0.0996388	0.0463141	0.065523	1.67827
0.934297	0.104684	1.08558	0.14151	0.933096	0.194837	0.154262	0.469628	0.305407	1.83723	0.493461
0.389226	0.0469192	0.0641229	0.0321483	0.0181848	0.779668	0.0145576	413.688	0.268565	0.077074	0.693438
0.0518864	0.116631	0.123083	0.2065	0.305843	0.557424	1.49661	0.189287	0.237801	0.367964	0.458588
199.927	999	0.245852	0.227018	0.207432	578.052	0.410347	0.224002	0.197193	0.121382	0.214799
0.0780831	0.203054	0.114621	0.119725	0.183432	0.0543702	0.150278	0.0546005	0.0738008	0.0520901	0.0502824
0.011545	0.0241462	0.0001	0.70183	0.0526605	0.0124392	0.577611	0.0952964	0.00912208	0.031623	0.393029
0.0484096	999	0.0422096	0.0544043	0.0446188	0.0710957	0.104728	0.216121	0.0881922	0.0947219	0.0407503
0.0105021	0.12656	0.0424246	0.237082	0.0258983	0.135778	0.0653751	999	0.0244474	0.0649756	0.0751011
0.805118	0.142756	0.0627698	0.64999	0.00752728	1.51808	0.22312	0.442914	0.244838	0.211027	0.103823
0.00782876	0.0248032	0.00983459	0.0217802	0.022466	0.0124372	0.0326033	0.124714	0.0172631	0.0254465	0.00896037
0.0001	999	1.7254	0.0349061	0.00757525	0.0528042	1.48165	0.0523909	0.0001	0.0561428	0.803723
0.430291	0.299868	0.174435	0.136778	0.0001	0.228166	0.11068	0.103043	0.0122339	0.0126327	0.0630598
0.104821	0.0723185	0.380934	0.0940687	0.109678	0.0157036	0.0126203	0.069204	0.0659785	0.0607145	0.0412378
0.00678557	999	0.0001	1.3857	0.219646	0.126137	0.120178	0.120696	0.089233	0.158841	0.116464
0.158626	0.165918	0.227766	0.149328	0.120051	0.239963	999	4.0791	0.081502	0.0747092	0.106531
0.528461	0.116235	0.0397631	0.537481	0.0398154	0.057458	0.462491	0.237002	0.0202347	0.0734873	0.107244
0.366565	0.146684	0.427247	0.191793	0.376806	0.608908	0.492446	0.0166001	0.307537	0.397858	0.143771
0.520584	0.717557	0.236828	0.146312	0.0133218	15.6362	1.64662	0.548655	0.0001	0.0197761	0.13099
0.629387	0.69962	0.0841663	0.981372	0.0969299	0.207793	0.0156561	0.759149	0.202903	15.327	0.480065
0.0269766	0.0107177	0.0241081	0.00495553	0.0147382	0.00449741	1.95457	0.0001	0.0001	0.00484232	0.0124314
0.101517	0.103087	0.0708324	0.0800245	0.671998	0.0512505	0.0630018	0.118599	0.744293	0.530088	0.970534
0.0410557	0.0315304	0.0423342	0.220177	0.0589199	0.0180311	0.0865819	1.14322	0.693292	0.0514505	0.0725825
0.434618	0.208983	0.412503	0.374148	10.1539	0.0001	0.328	0.820126	0.111086	999	999
0.883765	0.0948882	0.550425	0.492058	0.161551	0.507756	0.21338	0.476945	0.0955276	0.0957535	999
1.75861	0.177247	0.142361	2.96247	2.64997	1.10085	0.143885	0.651772	0.0001	0.104984	0.794681
0.939831	0.128822	0.159394	1.29141	0.152826	0.745587	999	0.334391	0.188849	0.0710743	999
0.193202	0.0862941	0.111104	0.079521	0.103751	0.031939	0.0169296	0.0371216	0.034318	0.0190319	0.0567539
0.0566015	0.467317	0.0307444	0.677207	999	0.492397	0.0695878	0.0196903	0.0497322	0.669534	999
0.127545	0.0725512	999	0.0416044	0.0533935	0.0273562	0.044882	0.0185075	0.0542979	0.040845	0.0186646
0.193157	0.0677715	0.180467	0.128861	0.136139	0.0473335	0.0790124	999	0.0577311	0.206879	0.0541275
0.0001	0.00646304	0.0055209	0.0001	0.0496275	0.0001	0.104858	0.0289758	0.00929453	0.0249018	0.0227617
0.867965	0.0448802	0.0546671	0.041893	0.460916	0.351715	0.689262	0.165646	0.0245734	0.740718	0.319648
0.0252114	0.0184774	0.0299773	0.00695717	0.019702	0.0124711	0.0326407	0.00543279	0.0342359	0.0314996	0.0125034
0.0548719	0.0473798	0.0690331	0.0255108	0.0388865	0.0402622	0.0578192	0.166591	0.126041	0.063456	0.0512911
0.00822117	0.00993825	0.0210682	0.0484688	0.0157184	0.0121326	0.0761074	0.010078	0.036467	0.0336868	0.029657
0.682759	1.12881	0.283588	494.952	1.14123	0.576522	0.104028	3.29969	0.0752025	0.358572	1.51926
0.0001	1.08535	0.0444222	0.0331043	0.425122	0.0500925	1.76923	0.928697	0.818067	0.0455817	0.358509
0.0295038	0.844874	0.0479537	0.0530902	0.0146493	0.0389513	2.90053	0.771029	0.950658	4.45367	0.960611
0.00427856	20.2059	0.320315	30.5387	0.0442413	0.0268715	5.43215	0.0001	3.99709	999	0.678004
0.0315517	0.10161	0.0886715	0.04258	0.087038	0.0556996	0.0606962	0.0574927	0.0627318	0.0572237	0.0469112
0.499582	1.29824	0.422018	0.754692	0.424603	17.714	0.25474	999	999	999	0.0809947
1.12902	0.0897851	0.224219	0.235935	0.352369	0.204744	0.0972737	18.4927	999	0.151443	0.215151
0.164307	0.471293	0.1944	0.183485	0.318174	0.0649166	0.489865	0.157672	0.38741	0.112899	0.0113384
0.0704608	0.0634418	0.059893	0.0700539	0.0824043	0.400021	0.115473	0.031958	0.0865196	0.0001	0.0463218
0.0847566	0.065144	0.120566	0.0489062	0.075363	0.0722264	0.109758	999	0.0314968	0.05158	0.0239618
0.0556811	0.105532	0.0343004	0.671574	0.169064	0.103807	0.404397	0.126389	0.0948669	0.206146	0.226675
0.451409	0.157698	0.668846	0.680695	0.316616	0.131338	0.374596	0.495854	0.731423	0.984871	0.143015
0.0553773	0.00883004	0.0199445	0.00259669	0.0199041	0.0154652	0.0135919	0.0303437	0.00810708	0.01633	0.0208504
0.797231	0.573261	0.0304802	0.0180528	0.814219	0.0727548	0.146314	0.0200309	0.0693387	0.00831568	999
0.300972	0.232297	0.43822	0.231379	0.105309	0.0001	0.293121	0.0001	0.056869	999	56.6415
0.359224	0.347896	17.2174	0.548995	0.350183	0.0451026	0.0669976	0.0466106	0.0392293	0.0540793	0.379056
0.0396798	0.354019	0.0180608	0.0354348	0.328263	0.0852969	0.168085	0.197352	0.0387453	0.213994	115.087
0.0901089	0.0412624	0.0998229	0.0908099	1.39668	0.02171	0.0828243	0.077821	999	0.0899832	0.019097
0.0392905	1.92101	0.859815	8.02618	0.397222	0.144216	0.843971	0.242774	0.184	0.751026	0.00852448
0.0477664	0.0345812	0.044658	0.032142	0.144932	1.50514	0.0941487	0.0435179	0.0144788	0.240785	0.262269
0.0702941	0.256776	0.03669	0.797006	0.248516	0.261176	0.292144	0.0587642	0.0437304	0.0607124	0.300615
0.0306517	0.0527963	0.0160885	0.0347369	0.0308462	0.0259148	0.0302572	0.0574101	0.0355484	2.09274	0.0333896
0.133077	0.0587182	0.0532478	0.100057	0.0612181	0.0888219	0.0780805	0.225674	0.0185197	0.0454343	0.0670587
0.127461	0.000100949	0.0301373	0.0166138	0.88334	0.0580162	0.157622	0.0362795	0.0977275	0.171673	0.473631
0.104532	0.0470163	0.0357536	20.8164	0.0238628	0.0441925	0.0125128	0.0451293	0.0001	0.0130136	0.0451819
0.0457461	0.0704913	0.0481398	0.0793497	0.0303084	0.073583	0.0352252	999	0.0001	0.0234724	0.0399836
0.236022	0.451976	0.692839	0.127909	0.209425	0.366687	0.240321	1.56156	0.0392136	3.24529	0.201686
0.0197615	0.0264554	0.0261262	0.0383932	0.1065	0.0038262	0.0805657	0.00961676	0.0219254	0.0144032	0.0295022
0.0297886	0.371289	0.0556996	0.0464108	0.0001	0.198212	6.35697	0.115359	1.62114	0.0534506	0.219392
0.0001	0.0321456	0.0311867	0.0448285	0.0705397	0.0256488	0.0001	0.0001	0.0123598	0.00499768	0.0198839
0.385042	0.634342	1.10131	0.161838	0.556221	7.38788	0.405702	0.561079	0.765602	0.448912	0.312916
0.0159595	0.0289961	999	0.0001	0.0336945	0.011751	0.0220499	0.0172663	0.00348894	0.021096	0.493633
0.025957	0.0455362	0.0259421	0.0398417	0.0001	7.23817	0.053079	0.0001	0.00252803	0.0638051	418.766
0.0278363	0.164901	0.0959459	0.00707742	0.0188389	0.533926	0.11854	0.0978838	0.05599	0.0132121	0.127355
0.0535219	0.0247824	0.0348245	0.00664558	0.210897	0.00431982	0.0328535	0.0191583	0.686815	0.0238821	0.895657
0.137288	0.994683	0.452613	0.183507	0.125621	0.115687	0.417478	0.249407	0.263416	2.03666	0.174336
14.1326	1.32759	0.0836776	0.0887456	0.142565	0.116004	0.0733838	0.807809	4.7005	0.0262984	12.1359
0.151068	0.131931	0.189106	0.280285	0.11078	0.145501	0.169599	0.0667887	1.20913	2.81267	0.150219
0.19894	0.181757	7.26196	0.0842297	24.1333	999	0.0799228	0.275622	0.0573735	0.0552672	0.0808922
0.850038	1.00854	0.819941	0.747761	0.0001	0.629643	0.359134	1.58257	0.248307	0.778392	1.47577
0.206047	0.309413	0.364865	0.739924	0.55976	0.0103156	0.463657	0.0839427	0.173254	0.386817	0.0738718
0.0335101	0.430659	0.283249	0.0510813	0.101418	0.0606988	0.122584	0.158253	0.0758746	0.0913684	0.0128564
0.192597	0.448636	0.272883	0.0759927	999	0.0549894	999	0.19533	1.17474	0.23546	0.180788
621.886	0.719166	1.26698	1.53836	664.661	2.26205	0.985579	2.00472	0.0114788	5.32403	0.996099
73.2021	0.0001	0.0278465	0.0001	0.0116419	0.00960715	0.0566738	0.0001	0.00782086	0.477946	0.0203153
0.0197494	999	0.583273	0.581378	0.502942	0.299524	0.216181	0.246594	0.267715	0.240393	0.174939
0.0216196	0.0001	3.7171	999	0.00557649	0.0114016	0.0164893	0.0732015	0.0001	0.0444325	0.0544822
0.0928005	0.054352	999	0.127383	999	0.0001	0.159615	0.122994	1.89198	0.107979	0.648042
0.0445736	0.066236	0.0995551	0.0174762	0.135725	0.0191632	0.0868553	0.0280232	0.0704035	0.0374569	0.0393353
0.413975	1.12636	0.277367	0.376153	0.157528	1.98747	1.46678	0.0845498	0.146784	1.94705	0.0147789
0.0997834	0.215422	0.419279	0.0769972	0.0001	0.0264911	0.0001	0.271144	0.124393	2.11257	0.284317
0.0150106	0.0324016	0.0230132	0.0752699	0.0472068	0.0664661	0.25442	0.112529	0.0140863	0.0363178	0.284875
0.0257202	0.0771374	0.0948591	0.051421	0.0506316	0.098564	2.15432	0.00339119	0.0226796	0.0455945	0.065978
0.172601	0.0145447	0.316873	0.672057	0.672249	0.161943	0.503322	0.0504027	0.034478	0.226544	1.32902
0.572619	0.387858	0.0551362	0.0251041	0.346791	0.549164	1.0312	0.15297	0.127449	0.342424	0.603073
0.0655638	1.03283	0.0214864	0.0570037	0.0418045	0.0197473	0.0338399	0.0430284	0.108769	999	0.0512787
0.229179	0.119554	0.0001	2.01263	0.104168	0.171481	0.294031	999	0.0604488	0.238358	0.0337665
0.0188937	1.8631	0.649746	0.0336049	0.0604458	0.0750239	0.90659	0.349983	0.0001	0.0397624	0.176808
0.0216627	0.00873269	0.0263451	0.652664	999	0.0290537	0.0556972	0.0250341	0.294143	0.462368	0.0247369
0.0546767	0.0349131	0.03988	0.283161	0.367679	0.0371481	6.39264	3.78001	1.93459	0.864183	999
559.6	1.05588	873.48	6.94748	0.060402	999	999	0.0001	1.73636	0.0372971	0.0995937
0.180195	0.0001	0.0001	19.5834	999	0.0396749	4.42611	1.60713	0.542866	4.51027	0.0657579
0.210353	0.335299	6.84886	0.0645801	0.0813503	0.191726	0.139757	0.0511517	0.0640536	0.328878	0.215742
0.641444	1.22842	0.277199	0.222602	51.7015	0.0454762	0.0111613	0.0150425	0.00866585	0.0436959	23.9347
999	0.0001	0.0301332	0.0120875	0.0470523	0.0050516	999	0.079564	0.00405199	0.0457483	0.109818
0.0223323	0.0281323	0.108196	0.0001	0.00982376	0.0286968	0.0474694	0.0402586	0.0516278	0.0175846	0.0327409
0.0619105	0.114154	0.078205	0.0878677	0.0925005	0.0731221	0.0666179	0.0639364	0.0789395	0.0711004	0.0321643
0.173545	0.310979	0.10698	0.0702183	0.350934	0.342157	0.0820477	0.0384886	0.0549251	0.794945	0.250835
0.195345	0.499406	0.925206	0.183738	0.55274	0.268682	0.341761	0.245859	0.247174	1.34563	0.250908
0.644837	0.917255	0.453904	0.825477	0.674841	0.650272	0.508942	0.640887	0.697521	0.477567	0.71986
0.430073	0.346622	0.271408	0.513769	0.30341	0.8216	1.6702	0.232214	0.29569	0.457914	0.743336
0.0919458	999	0.121862	1.76073	0.148063	0.170805	0.159645	0.318368	0.0120709	0.170618	0.267724
0.0001	0.0463136	0.068462	0.0366661	0.0529148	999	0.0539612	0.0464358	0.121022	1.98912	0.322435
0.03467	0.073109	0.905835	0.315246	0.328728	0.810472	0.25882	0.0107433	0.0397338	0.108538	0.876701
0.161264	0.344144	0.223972	0.649156	0.355478	0.392696	0.187728	0.876118	0.0828294	0.676741	0.393803
0.207422	0.521721	0.135858	0.080397	0.00983149	0.113106	0.00453497	0.0192595	13.0402	0.00464501	0.267138
0.0453059	0.0210642	0.0363529	0.203882	0.0615293	0.0191265	0.0220631	0.0233845	0.0401561	0.0174947	0.0516931
1.05972	0.158269	0.0591324	0.072981	0.0553742	0.891113	0.0672799	0.810694	0.54694	0.0451554	0.236355
0.0527715	0.0001	39.0508	0.0001	0.0639697	0.227536	0.113766	0.0479105	0.0407905	0.526631	0.391626
0.0364338	0.035592	0.0481839	0.0191971	24.717	0.0296251	0.28221	0.0137237	0.0451406	0.0253621	0.302259
0.661051	0.356644	0.888328	0.179036	0.25882	0.239322	0.256388	0.0612713	0.0227829	0.280587	0.726133
0.472076	0.317464	0.657233	0.252133	0.178703	0.609275	999	1.17525	0.17645	0.0734478	0.63816
0.589338	0.122638	0.105517	0.052465	0.144762	0.0528223	0.246958	0.0781094	0.0437896	0.104225	0.103714
0.147973	0.20998	0.157399	0.0303081	0.105077	0.593865	0.22857	0.113199	0.893561	0.036311	0.0236993
0.189653	0.123442	0.119484	0.126085	0.124625	0.118833	0.607566	0.390741	0.0688501	0.0718055	0.054767
0.0001	999	15.0981	0.0001	0.0001	999	0.706465	0.0329693	999	3.28713	0.0741308
0.768519	0.273963	0.126551	0.688458	0.190356	0.265357	0.075346	999	0.0720091	0.505568	0.0869484
0.0471681	0.0969905	0.0235615	0.0001	0.102066	0.141649	0.225037	153.988	0.0757971	999	0.00202933
0.445032	0.740104	0.755616	0.553033	0.717586	0.472928	0.484779	0.951598	0.542409	0.587493	0.89427
0.0001	15.8102	0.165078	0.417878	0.495507	0.132599	0.264465	0.124157	0.129089	0.25622	0.282695
0.0001	0.892526	1.63387	0.12761	0.299132	0.215548	0.667287	0.153192	0.422913	0.893096	999
0.13096	0.239877	925.901	0.795468	0.217345	0.10314	0.0784427	0.160064	0.0547541	0.145959	0.0227035
0.950909	14.4254	0.100831	0.0990809	0.0598284	1.16966	0.20431	0.0193023	0.0356164	0.0525177	0.108163
0.0001	1.91995	0.155802	0.24454	0.0930778	0.678624	0.0062344	0.0001	0.0976278	0.343767	2.35801
0.391164	0.278633	0.30735	0.314981	0.0001	999	999	0.0206459	999	0.83602	6.11172
0.815531	0.410417	0.404421	0.611627	0.366337	0.543229	0.0116452	0.0207659	0.488565	0.004136	0.381208
0.281463	0.201454	0.509699	0.241281	0.272152	0.45474	0.354064	0.11307	0.0988932	0.167479	0.0762898
81.2033	325.526	0.0520439	2.30177	13.2332	0.00792528	0.0866546	10.0756	999	1.07876	0.0742727
0.0913048	0.550068	0.160209	0.146602	0.283236	0.179949	0.248287	0.0701148	0.0513731	0.17442	0.0823687
0.0378294	999	0.115075	0.543255	0.0706673	0.0776676	0.136302	0.0518031	0.0698291	0.253283	0.082592
999	0.0968491	0.541346	0.387541	0.392865	0.400673	0.152919	0.180542	0.46962	0.201699	0.210686
0.236755	0.206607	0.0300754	0.562723	0.119554	0.0947506	0.0463979	0.0369109	0.764934	0.558037	0.0250025
35.1226	0.0001	0.0571503	0.0250332	0.021644	0.0138132	1.00952	25.8485	0.0001	0.037436	0.104646
0.0526305	1.40962	0.0234412	0.0561178	0.193335	0.0197245	0.806181	1.53183	0.0473256	0.940111	0.160263
0.31559	0.0799617	0.0442822	0.024475	0.167634	0.0989588	0.151137	999	0.0526897	0.0686359	0.0163143
0.0105246	0.00844281	0.0001	0.0176591	0.0188654	0.00157193	0.00958164	0.0001	0.012677	0.011273	999
0.0001	0.189442	0.0270271	0.00500103	10.5443	0.0001	0.0562807	0.0212511	0.0131061	999	0.0306245
0.103514	0.0540291	0.0388338	0.0377574	0.0142765	0.0433755	0.0451109	0.0001	0.0472022	0.0583614	0.0570307
0.0456193	0.131652	0.828809	0.0295487	0.591606	0.131405	0.633109	0.0602736	999	0.0985422	0.753069
0.0376397	0.0982111	0.105042	0.0813847	0.0281949	0.264502	0.0933716	1.99454	0.0350984	0.0253675	0.00969202
0.0346052	0.0744569	0.0743388	0.0433977	0.0001	2.0736	0.238222	0.048262	1.11045	11.6001	64.9196
0.00114272	0.00463818	0.0152382	0.00862905	0.00484176	0.00236142	0.0226971	0.0001	0.0001	0.0129361	0.0083945
0.135294	0.324198	0.139318	0.298323	0.054799	0.0565938	0.37396	0.164973	0.0782309	0.0516323	0.416872
4.44738	0.191929	636.967	1.25451	0.092574	0.202591	6.7941	1.58215	0.073338	0.0565542	0.157878
0.00528359	0.0221458	0.0139756	0.0139504	0.019897	0.0287434	0.0458325	0.0194266	0.0336984	0.0345804	0.0288251
0.0230206	0.0797104	0.0392341	0.0225596	0.0747012	0.0597925	0.454048	0.0001	0.624123	0.215088	0.929203
1.00857	0.0955099	930.316	1.54031	0.343587	0.391007	999	0.0960959	0.118637	2.28001	0.0691919
0.469265	0.410732	0.108762	0.791125	0.276693	0.125601	0.22808	0.818325	0.0001	0.300402	0.286236
0.120947	0.623277	0.138915	0.326313	0.225755	0.966166	3.32762	0.191574	999	0.265275	999
0.123985	229.183	0.0512337	0.0451943	0.0608192	0.0487706	0.057412	0.0511655	0.0176226	0.0150928	0.0675995
0.647246	0.060202	0.0001	1.31886	0.306074	0.825125	0.0391288	0.243504	0.418133	0.00806847	334.993
0.0694708	0.0730084	0.0687062	0.496351	0.0566453	0.315254	0.982762	0.0434895	0.0508699	0.166344	0.558309
0.0465554	0.0378539	0.0299968	0.0123323	0.0498473	0.0281041	0.0265733	0.0473075	0.0886561	0.0728419	0.0235424
71.4226	0.995442	0.0452953	0.0348103	0.0405391	0.0775768	0.427353	0.0867811	0.0211298	0.194158	0.254148
0.0001	0.00679236	0.0001	0.0001	0.0001	0.0107279	0.00732321	0.0001	0.0001	0.0001	0.0001
0.0001	0.00946379	0.0001	0.011381	0.0167188	0.0120405	0.0147534	0.0201551	0.0001	0.0334751	0.0152336
26.8668	0.0370377	0.0600263	0.513098	210.343	10.2054	1.79191	0.0352742	0.0651019	25.9368	40.083
0.0001	0.194038	0.0001	0.0780754	0.616376	0.0996189	0.0733001	0.253336	46.2542	999	0.797754
0.00637634	0.0205486	0.0153662	0.00512936	0.0001	0.214815	0.0295473	0.020486	0.00465596	0.0260424	0.0138732
0.847394	0.0814514	0.115342	0.0176929	0.101312	0.873153	0.927308	0.0931736	0.127985	0.165655	0.620445
0.183918	0.241937	0.0628626	0.15092	0.184827	0.158834	0.0820573	0.0222966	0.0619811	0.0893593	1.92377
0.0418937	0.39625	0.10838	0.0336771	0.287152	0.326054	0.375286	0.0777619	0.0729978	0.0392042	0.0559077
999	0.0448024	0.051036	0.0677575	0.144752	0.309537	0.111691	0.256995	1.57305	0.251612	0.0741917
0.203289	0.1347	0.144341	0.083082	0.123266	0.113224	0.117674	0.59565	0.0346884	0.151015	0.0825774
0.0847263	0.0902819	0.278626	1.57848	0.0900912	1.94701	1.22122	0.215339	0.207632	426.735	0.899034
0.0515385	0.0270531	0.0664525	0.0431324	0.0692898	0.0281939	0.0593239	0.0357333	0.100489	0.0568217	0.0311292
0.0277759	0.0466077	0.0827137	0.0387971	0.0558629	0.0321909	6.79784	0.0834157	0.0491367	0.133626	4.99289
0.388423	0.242959	0.29069	0.246153	0.0994775	0.343164	0.234128	0.306979	0.385174	0.186151	0.0236706
0.173032	0.138089	0.120908	0.109781	0.189258	0.175895	0.0496645	0.00971495	0.0559906	0.128137	0.00578667
265.727	0.138991	0.633151	0.318624	9.9314	0.000100005	345.72	0.475849	0.445598	0.0816758	0.54469
0.140788	0.0878017	0.331759	0.149183	0.296625	0.179597	0.110021	0.107451	0.219067	4.22081	0.0617533
0.0964729	0.16768	0.248021	0.17069	0.132543	0.364913	5.48023	0.596066	0.127486	3.68748	0.112945
0.364601	0.25578	0.117173	0.348275	0.06003	0.034373	0.104696	0.0165449	0.104791	2.41983	0.877248
0.52196	0.409141	0.148133	0.617903	0.188663	1.06339	0.72162	0.457288	0.406091	0.492408	2.40354
2.78236	0.0001	0.329103	0.299866	0.0289442	0.130514	0.124354	0.0796903	0.191608	0.277001	0.0214737
0.829502	0.174981	0.0886793	0.0372338	0.0737582	0.104393	999	0.291474	0.209533	0.0526101	0.102028
0.0001	0.350025	0.0001	0.356932	146.208	0.930781	2.07465	0.0202141	0.0164704	999	0.628044
0.116619	0.0206936	0.0497769	1.045	0.653476	0.0141245	0.548955	0.00903555	0.00790151	0.00165282	1.15057
0.593381	0.524473	0.656284	0.477765	0.476731	0.18534	0.426811	0.528631	0.312503	0.00897084	0.307956
1.13708	0.864349	0.377152	0.354584	0.198803	0.176553	0.298727	0.315868	0.162022	1.25149	4.25908
0.0001	0.138332	0.0335587	0.00787826	0.100892	0.105299	0.0258041	0.115608	0.0212669	0.044983	0.0927409
1.4617	999	0.18055	0.0744928	0.0001	999	0.264043	0.0413247	0.190363	0.171016	0.0670216
0.320816	1.01608	0.151875	0.0201171	0.502623	0.21859	0.0182913	0.378552	0.0001	1.96671	0.196527
0.188214	0.709925	0.794964	0.0435883	0.0280303	0.0352847	999	0.0188151	0.107151	0.0823997	0.0513625
999	0.117339	1.08035	0.0212739	0.0001	0.0473183	0.0001	0.218647	0.48887	0.012155	0.0233331
0.0336948	0.441853	0.158349	0.0323369	0.0825109	0.0288798	0.119693	0.128129	0.61858	0.468963	0.0265803
0.0001	0.0001	0.0001	0.0001	0.0001	0.0604317	0.0001	0.0001	0.0001	0.0001	0.15507
0.0984304	0.0273132	0.0300225	0.0558203	0.045261	0.0270666	0.0853049	0.0371955	0.018216	0.0605838	0.32898
0.12403	1.30826	0.409318	0.28764	0.58166	0.0001	0.947881	0.20008	0.295101	1.74378	0.329365
0.0303764	0.0119782	0.0151614	0.0001	0.0281504	0.0366466	0.097617	0.0001	0.0344518	0.197496	0.00533248
0.271484	999	0.433581	0.499295	0.872737	7.6693	0.606585	0.39301	0.397436	0.382341	0.330838
0.146847	0.359986	0.386395	0.748942	2.15971	0.548914	0.921831	0.81936	0.572288	6.19051	0.1815
0.0608794	0.0848203	22.7816	0.0552358	0.0511126	0.0994844	0.192289	0.0894537	0.0795815	0.152186	0.0001
0.0001	1.18791	1.09954	0.0001	0.181095	0.305036	1.6973	0.0001	279.523	0.0786453	0.0124324
0.0001	0.286715	0.0162948	0.041195	0.0001	0.025654	0.107929	0.0001	0.0529312	0.0299046	0.0831835
0.127896	0.143816	0.120506	0.087486	0.0995629	20.1037	0.21774	1.89709	0.687336	0.60759	999
0.0256098	0.400701	0.0001	0.0001	0.00200222	0.00489841	0.0253092	0.00570577	0.00184689	0.00412911	0.0118903
0.0001	4.11668	0.153208	0.128331	999	0.0477593	0.133069	1.75783	0.0377262	0.0777934	0.0501119
0.647397	0.048355	0.0935053	0.0179201	0.00698512	0.0101931	0.0474094	0.019675	0.0386628	0.344009	0.0151996
0.0759537	0.0453161	0.030345	0.0139316	0.0287226	0.0160009	0.03978	0.0001	0.00693767	0.00189882	0.00621773
0.0282273	0.40145	0.0443751	0.00807623	0.021162	0.233934	999	0.0230637	0.0161525	0.245855	0.437456
0.159343	999	0.0648511	0.0229088	0.019547	0.30238	0.046731	0.00852616	999	0.0001	0.0308789
0.072263	0.104413	0.160355	0.0801972	0.0505456	0.0942601	0.134422	0.395698	0.0312238	0.0945408	0.0455456
0.741728	0.252635	0.423888	0.572296	0.233528	0.461571	0.0923299	0.472124	0.411091	0.279469	0.416575
0.0001	4.42741	0.856291	0.003636	0.0650507	243.243	0.771783	0.0001	0.0001	0.01526	0.0139665
0.0636656	0.0410384	0.0610042	0.0311706	0.035067	0.0188307	0.0133754	0.0262032	0.0328951	0.410411	0.0143106
0.697229	0.136605	0.208344	0.288984	0.233306	0.78772	0.618462	0.551201	0.00740987	0.465845	0.456918
0.132504	0.305577	0.0957742	0.501011	0.373062	0.144935	0.312837	0.272202	0.0430906	0.0921878	0.00229489
0.231743	0.336227	0.0161706	999	0.131229	0.0426208	0.122443	0.618311	0.337073	0.179216	0.28914
999	0.159755	0.150559	0.0845722	0.076527	0.0663887	0.0709588	83.1054	21.9662	1.1714	0.551683
0.611062	0.368246	0.363079	0.644578	0.677871	0.502851	0.945688	0.565627	0.522621	0.918176	0.307265
0.0899865	0.271265	0.0989165	0.0628329	0.0830894	0.136565	0.253646	0.0725872	0.0110531	0.109073	0.14107
0.0001	0.0001	0.0001	0.0001	0.0001	0.0001	0.0001	0.0001	0.0001	0.0001	0.00502287
0.0820453	0.309491	0.111984	0.105017	0.0001	999	0.0726861	0.100734	0.113935	0.266946	11.7438
0.15617	0.101181	0.16661	0.150995	0.115502	0.0589517	0.0838198	0.0572751	0.118041	0.0738604	0.113812
0.619664	0.613328	1.06046	0.0809356	0.468997	0.969555	0.0777991	0.0580472	0.0489758	0.499728	0.749102
0.217876	1.93726	0.162279	1.80583	0.923179	0.105264	0.19876	0.00884246	999	0.0301338	0.0278277
0.46431	0.222551	762.819	0.444134	0.147315	0.20647	0.0544565	2.36778	454.127	0.0279724	0.297204
0.258879	0.218581	0.524477	0.161745	0.292419	0.373947	0.220816	0.10644	0.222934	0.189834	0.359564
0.373007	0.119056	0.238767	0.157651	0.0997836	0.103193	0.201635	0.0992368	0.31991	0.166553	0.193132
1.14226	0.197587	0.49359	0.0789246	0.133013	0.841469	0.358754	0.742815	0.538661	0.614092	0.146834
0.0773056	0.0791809	0.0845737	0.102768	0.102318	0.232524	0.166864	0.123542	0.0149681	0.140533	0.387922
1.17079	0.311324	0.161076	0.103849	0.626087	0.237901	999	0.480751	1.5483	0.0699764	53.4354
0.14065	0.130514	0.344913	0.106222	0.235315	0.0512532	0.175325	0.241423	0.295053	0.130691	0.0396162
0.0511527	0.0941113	0.810784	0.0238922	238.836	999	0.692329	825.491	0.338477	0.0494681	0.444531
0.0440215	0.0146194	0.0680894	0.0225411	0.0368954	0.0292858	0.027133	0.011219	0.0157724	0.0220654	0.0304516
0.515459	0.262805	0.32119	0.264267	0.202053	0.133529	0.204938	0.207096	0.197928	0.180031	0.227749
0.449654	1.33307	0.301425	0.23834	340.395	999	0.321288	6.89308	0.0544085	0.141177	0.026526
16.6966	999	1.62193	0.0857046	0.0212067	0.0206726	0.181688	24.1553	999	38.0986	0.0001
2.50868	999	0.408092	1.41164	0.239386	0.429794	0.183999	0.705886	0.920378	0.687403	0.0235407
0.566072	0.248286	0.10644	0.0001	0.217697	0.134952	0.339848	0.196611	0.0549293	2.54844	0.402911
0.0475959	0.051245	0.284106	0.918412	0.0001	0.278506	999	0.604339	2.45236	0.83338	999
0.2045	1.16609	0.411131	0.101647	0.0704912	0.0920047	0.0125455	999	0.0871474	3.90306	999
0.243486	0.960659	0.378561	0.251024	1.89394	1.3171	999	0.000100062	0.337663	999	1.23251
0.149273	0.214498	0.132472	0.0916116	0.104439	1.56625	0.522774	0.669028	1.26715	0.820636	0.629813
0.0298261	0.0205173	0.0178529	0.0293798	0.0221048	0.0331789	0.250787	2.9074	0.01208	0.741916	2.97536
0.0932143	0.113402	0.0941182	0.072041	0.126409	0.0984175	0.0778382	0.0800191	0.0603921	0.0946513	0.0678289
0.183935	0.256728	0.229635	0.222686	0.237795	0.275833	0.079548	0.388517	0.0789515	0.00825968	0.090131
0.379727	1.42527	0.788218	0.0812106	0.175395	0.338397	0.385942	0.0904166	1.53477	0.0922205	2.14527
0.145465	0.129635	0.933526	0.0530545	1.24883	0.122073	0.121747	0.0395653	0.113602	0.247114	0.0849035
0.248269	999	0.853651	0.109421	999	0.0001	0.10896	0.0376826	0.0290656	2.05109	0.0322484
1.49812	0.0646356	0.149074	0.0584843	0.140088	0.0652298	0.0714594	0.0001	0.056514	0.090858	1.10774
0.571815	0.451367	0.52042	1.0339	0.0737991	2.62811	1.48377	4.67887	0.349643	2.48666	0.956901
0.0001	6.24952	999	1.55859	0.0535375	1.77039	0.0451134	3.26437	0.0363279	0.133333	0.119652
0.0865666	0.0486267	0.136399	0.0790553	0.104848	0.0456158	0.0001	0.116194	0.0380171	2.97329	0.00188699
0.179078	0.32294	0.246505	0.278281	0.206758	0.242912	0.227374	0.319072	0.422408	1.03953	999
0.14889	0.047147	0.0765825	0.0637036	0.0157847	0.0573018	0.142297	999	0.0700005	0.060568	0.320427
0.0373402	999	0.0342008	0.0524365	0.292772	0.218745	0.0609591	0.0001	0.0440222	0.146162	0.043322
1.33038	2.23832	1.17031	999	0.385094	0.236621	0.112532	0.18767	0.0190421	0.154474	0.0903224
0.195849	0.069838	0.307972	0.244452	0.205965	0.205579	0.126214	0.257315	0.0592815	0.0482895	0.124933
0.670556	0.0001	0.0001	1.3468	0.542783	0.704279	9.56488	0.278101	0.592173	1.94839	3.51372
0.0001	0.011277	0.0001	0.0001	0.0001	0.024949	0.024834	0.0001	0.0001	0.00684654	0.0350608
0.781819	0.028155	0.05836	0.0679047	0.0262489	0.651688	0.0780173	0.0552982	0.0638816	0.128565	0.0864383
0.0910634	0.144703	0.0806443	0.062099	0.0850107	0.0414012	0.129694	0.0254011	0.119712	0.0896904	0.146882
0.0539012	0.107774	0.127626	0.0408748	0.0588305	0.0666132	0.0364802	0.0192674	0.027394	0.0728753	0.0106302
0.0877455	0.0884987	0.0642012	0.0518545	0.0557169	0.0622	0.561162	0.072638	0.0314827	5.35414	2.03535
0.309783	0.164735	0.44618	0.467809	0.792476	0.0567546	0.116184	0.0668218	0.105592	0.0127651	0.0971564
0.0314446	0.0350661	0.0484302	0.0243033	0.0115917	0.0436584	0.0465778	0.0113456	0.015672	0.0537539	0.0321379
0.292477	0.217375	0.178994	0.162796	0.289591	1.66651	10.1906	0.112694	0.0958794	0.043335	0.153429
0.0001	401.828	0.20763	0.289638	0.0001	0.0485168	0.142812	0.0178477	0.432659	0.127611	0.00609813
0.0461277	0.15473	0.112829	0.830207	0.0944117	0.0939031	0.719348	1.38402	0.0533652	0.140261	0.410707
0.335795	0.315556	0.251306	0.310242	0.179491	0.181591	0.152897	0.0001	0.769702	0.0888403	0.0406867
0.0001	0.0133601	0.0404844	0.0840581	0.158892	0.072479	2.10228	0.169423	0.0254056	0.95756	0.114125
0.0877823	0.128399	0.528149	0.0287461	999	0.0215857	0.863879	0.0001	13.1148	0.11759	0.0594414
31.1986	0.0559648	1.02857	0.0333318	0.0303157	0.116188	999	0.057095	0.029517	0.0360664	0.0338856
0.00500766	0.00815745	0.0136824	0.471324	1.33996	0.883881	0.461633	0.0001	0.211626	0.555782	0.679543
0.19716	8.36534	0.0450609	0.475308	0.301561	0.377344	1.32685	0.737707	0.524588	0.513909	2.66472
0.515262	0.304158	0.290119	0.257735	0.050682	0.431149	0.0853939	6.21833	70.6825	0.266545	0.15972
0.51821	0.529641	0.126744	0.442824	0.586665	1.46823	0.409163	0.0169513	0.0149389	0.00899348	0.612589
0.177837	0.126709	0.0588282	0.0717361	0.0226607	0.191545	0.0529722	0.0823465	0.0762705	0.033489	0.0171282
0.221332	0.953592	0.609449	0.301393	0.588876	0.601858	0.545525	0.0848421	0.191867	0.312343	0.355613
0.0383273	0.124459	0.156255	2.62767	0.0527123	0.713787	0.210455	0.189902	0.0888272	0.261168	0.187981
0.081797	0.0710547	0.0521754	0.0722877	0.0453598	0.0332545	0.452436	0.0651605	0.135516	0.239769	0.0625363
999	0.106922	0.234089	0.0824276	0.0638213	0.325249	0.145512	999	0.0402456	0.0480349	0.062993
0.135538	0.291575	0.315092	0.173941	0.208301	0.146706	0.138918	0.00516404	0.257329	0.237334	2.30672
0.740336	0.511859	0.206118	0.248731	0.191335	0.159283	0.047136	0.232019	0.234507	0.168759	0.223432
0.678339	0.0573806	0.0478092	0.0722063	0.0508415	0.0001	3.84687	0.0001	0.0562258	0.742261	0.0369718
0.203626	999	999	1.52066	0.371872	999	0.0340573	999	0.0569662	999	0.0133818
0.0534034	2.15428	999	0.065151	0.0953654	0.457094	0.0693699	0.094109	0.0211338	0.0476059	0.658745
0.163877	0.0770758	0.322165	0.133422	0.195575	0.0311299	0.0508467	0.0287826	0.0405545	0.0397473	0.0558632
0.0983967	0.722088	0.123312	0.091222	0.683891	0.0673325	1.26427	0.16908	0.0181706	0.128272	0.963002
0.0313517	0.405278	0.188151	0.171503	0.0455795	0.218768	0.120915	0.102975	0.312849	0.328583	0.27853
0.224067	0.117981	0.140263	0.220898	0.115109	0.17763	0.173442	0.166128	0.0668553	0.100359	0.907911
0.110902	0.360258	0.335757	0.0246853	0.257631	0.25142	0.362282	0.353692	0.261026	0.0797736	0.217622
0.0347016	0.697283	999	1.14012	999	0.0001	999	0.865106	0.477083	0.619864	1.62813
0.27115	0.261045	0.176923	0.146957	0.122439	0.103499	0.279374	85.2742	0.385277	651.629	308.281
999	202.31	0.499033	3.31187	0.0144137	999	0.15067	0.252547	0.10171	0.202472	0.107661
0.0166973	0.06969	0.108107	0.0349829	0.0188982	13.3594	999	0.0543939	0.0954534	0.0880037	0.0519195
0.00748978	0.00637942	0.00643426	0.00715402	0.0117788	0.012995	0.00808102	0.00476516	0.0096872	0.00749757	0.067638
0.28122	1.41894	2.94388	0.0001	1.24947	0.122307	0.0111752	0.718242	0.026496	0.013568	0.00992347
0.0629024	0.0424066	0.0192163	0.0193181	0.0444171	0.041698	0.0358764	0.0333678	0.00642584	0.125192	0.0274013
0.239098	0.292339	0.181071	0.184997	981.437	0.0829297	1.04176	0.977173	0.0489494	716.525	0.163442
0.372636	0.500275	4.1936	0.157962	0.11327	5.60802	12.4042	0.0001	1.28559	0.10693	0.0748052
0.157351	0.0001	0.247342	0.211755	0.0001	0.185587	0.0252562	0.0147352	0.0872864	0.0276728	0.0825846
0.00380855	2.9258	999	999	1.07158	0.475714	2.28597	1.04404	1.82917	0.0771114	0.0165103
0.175439	0.353775	92.9966	3.30007	0.276294	0.126878	0.741677	0.102467	678.419	0.0001	0.114395
0.465236	0.56355	0.631575	0.56697	0.449397	0.027554	0.0231845	0.596719	0.511479	0.0415975	1.48582
0.0195181	0.0304471	0.0330878	0.0181341	0.0168728	0.635082	0.0220022	0.858442	0.103278	0.175021	0.695513
0.091912	0.136994	0.125355	0.218664	0.248577	0.0271686	0.161979	0.0566739	0.636324	0.0672434	0.165479
0.0664742	0.150258	0.0001	2.45983	0.0962675	0.0736825	0.0596061	0.399434	0.142628	0.135493	0.0479144
0.0001	999	0.0001	0.705872	0.146019	3.59818	0.0846521	0.0496326	0.109585	0.132466	0.0440481
0.29745	0.745113	0.223189	0.382223	0.433074	0.545393	0.723026	0.0001	2.74032	1.34037	1.40133
0.0220456	0.0326798	0.037075	0.028722	0.0133107	0.0514862	0.0727682	0.0158784	0.0076221	0.0723878	0.0170989
0.704501	1.24608	1.25629	0.722834	0.0169417	0.203862	999	0.142223	999	0.0205369	4.04783
0.0227431	0.0429722	0.0290143	0.0130935	0.00780607	0.0129663	0.0177981	0.032375	0.052404	0.0106375	0.000234259
0.105637	0.127298	0.182951	0.0826313	0.291118	0.182974	0.172555	0.188613	0.130191	0.702521	0.169709
0.00409206	0.0105613	0.00947956	0.00787156	0.00235491	0.0221466	0.0369047	0.0125343	0.0144739	0.04168	0.0106142
0.118315	0.103605	0.139821	0.131658	0.118681	0.0960555	0.0447918	0.0751322	0.0458646	0.137154	0.24616
0.0101329	0.0576831	0.0911273	0.0001	0.0513092	1.60751	0.0854356	0.0677842	0.066618	999	0.10028
0.0001	0.041513	0.0001	0.0001	0.0001	0.00502192	0.0001	0.0709904	0.0111495	0.0001	0.0227647
1.38205	0.344625	1.10396	13.7479	0.0829296	0.341807	0.0395615	0.197627	0.00970145	0.355395	0.237931
0.0224482	0.590543	0.0183661	0.0168148	0.0470375	0.0292131	0.0607838	0.0862645	0.0284404	0.301964	0.0420982
0.0929298	0.0232456	0.937298	0.133924	0.0831969	0.121553	0.265518	0.0422563	0.15758	0.0911252	0.123621
0.154598	0.167961	0.193346	0.116945	999	1.79896	0.0899779	0.405065	0.0383084	0.0421348	0.034851
0.0732707	0.506691	0.069184	999	0.162985	0.200532	0.0665681	0.00977258	0.0600306	0.12062	0.0696805
0.0366042	0.0596755	0.0592534	0.0742556	0.0803208	0.0578428	0.0922532	0.0517486	0.0787256	0.102771	0.13264
0.108766	0.665953	0.371614	0.0689362	0.644983	0.192915	0.336595	0.399458	0.30104	0.277645	0.393296
0.0161146	0.164829	0.0552976	999	0.0350621	0.0467583	3.76199	0.630001	0.0112438	0.49081	1.16925
0.149461	3.83076	3.67391	0.113931	0.342679	0.683226	0.0674794	0.0498439	0.0391852	0.284223	0.29808
0.16446	0.140999	0.163473	0.207633	0.13819	0.127327	0.115583	0.106294	0.140734	0.0643812	0.612683
0.310442	0.0550325	0.16115	0.0273138	0.042665	0.0876224	0.0822277	0.0450191	0.0663445	0.041641	0.0384997
0.0001	999	0.368888	999	0.344127	0.33972	0.256158	0.172977	0.015369	1.34087	1.14474
0.423761	3.14735	0.266648	4.04329	0.94919	0.933452	2.8817	1.70141	1.18126	1.21498	12.6744
0.0949431	0.315913	0.12558	0.207112	0.148287	0.383591	0.0828202	0.236288	0.12205	0.144649	1.3689
1.21244	0.58156	0.106237	0.0839459	0.381528	0.533922	1.35369	0.00825024	0.0897488	0.0712012	0.284429
0.493171	0.148202	0.276465	0.105483	0.303318	0.151791	0.322405	0.503143	0.329778	0.923914	0.233237
0.144212	0.0671043	1.94	244.25	0.0962324	0.0741015	0.0297442	0.0952871	0.191046	0.0552742	0.886443
0.0745043	0.085999	0.117065	0.0657897	0.0576751	0.156332	4.62178	0.0653738	0.0521302	0.666117	0.0292006
999	0.0447095	66.6923	2.87787	1.26105	515.57	0.0764476	0.0421855	0.0498292	0.0306222	0.136508
0.021346	0.0237045	0.0252182	0.0277704	0.00991102	999	0.121934	0.0304965	0.00767975	0.00418867	0.0001
0.0315554	0.108907	0.155667	0.31061	0.0325132	0.0636083	0.0186283	0.0001	2.06073	0.2555	0.696433
0.051408	0.106608	0.408008	0.0309991	0.116636	0.0642732	0.183081	0.103463	0.00112522	0.108799	0.021512
0.0206488	0.0525034	0.0110467	0.0296631	0.00105057	0.0174909	0.00683376	0.00340569	103.266	0.193961	0.378629
0.898213	0.385293	0.581448	999	2.15759	0.0001	0.469748	0.451841	0.438419	0.592503	0.245245
0.726235	0.163742	1.57039	0.480674	0.124404	0.747039	0.261921	0.841352	999	0.709453	2.23438
0.469434	0.0001	0.435228	1.11013	0.259705	0.603326	0.775981	0.753902	0.284716	0.732096	0.953026
0.287444	0.240297	0.133913	0.194508	0.0963592	0.267145	0.146249	999	0.126029	0.0238595	0.155846
0.656663	0.14143	0.114127	0.495663	0.164444	0.57782	0.499531	0.111746	0.0726808	0.0412248	0.0418815
0.244287	0.170866	0.175875	0.150938	0.134276	0.208217	0.00821534	0.0504388	0.0809764	0.00675301	0.0722536
0.0001	0.0001	0.0123828	0.0001	0.0001	1.7861	0.0160024	0.0001	0.0001	2.68022	0.0116428
0.13034	0.147567	0.130287	0.18602	0.112987	0.15518	0.102466	0.109012	0.194951	0.0841733	0.274759
0.0001	0.0167281	0.0642348	0.0001	5.48712	543.419	0.0404276	0.0001	0.0001	0.00890169	0.0223319
0.868046	0.0971185	0.0335856	0.0637961	0.0865494	1.11816	999	0.300571	0.545358	0.171319	999
0.225107	0.257012	11.9775	0.041781	0.0001	0.808347	0.22039	0.479579	0.340214	0.281215	0.485908
0.130875	0.124047	0.121809	0.111795	0.0878403	0.0749569	0.0561513	0.0894322	0.156308	0.0836821	0.0483547
0.108212	0.0681621	0.0407948	0.00398812	0.0276934	0.0561513	0.0277085	0.0687428	0.00854185	0.0172128	0.0905874
0.477506	0.973183	0.105673	0.0820391	0.0792529	0.0133991	0.0883034	0.50667	0.432694	0.490017	0.238726
0.102779	0.0879595	0.166321	0.0902806	0.0582574	1.63541	0.126375	0.145415	0.0623246	1.73851	0.231215
0.0763555	0.190985	0.0571592	0.353762	0.0281124	0.19895	0.235121	0.0330657	0.094087	0.351574	0.314936
0.05442	0.0451819	0.046993	1.25367	0.587393	0.348903	1.08912	0.0279283	0.0287737	0.0442497	1.45832
0.578721	0.0001	999	0.606408	0.0244605	0.0001	0.0239001	0.0001	1.2983	0.0132362	0.631344
0.0824305	0.0531128	0.373567	2.29272	0.0900371	1.18271	1.62401	0.0001	0.740273	0.14731	0.129677
0.0537826	0.0487238	0.0111838	0.068528	0.0472046	0.0760259	0.0408945	999	0.0253018	0.0383377	0.0779493
0.236358	0.897306	0.451137	0.288966	0.0001	999	0.101401	0.0756046	0.0417493	0.066047	3.47899
0.278049	0.190305	0.137696	0.149011	0.179504	0.248664	0.0278018	12.3064	1.07234	0.368074	0.529528
0.0229804	0.235629	0.249231	0.168359	0.0406736	0.036634	0.115619	0.0501224	0.0126697	1.17247	1.63463
0.0214801	0.28167	0.0271066	584.145	0.0168939	0.0116951	0.0678076	0.0547256	0.0241695	0.00801013	0.554998
999	0.521627	0.106589	0.129918	0.221291	0.0516522	1.19846	0.0380038	0.161308	0.142969	0.0683194
0.448146	0.555597	0.0001	0.808953	38.7488	0.199107	0.403988	0.0001	2.7955	2.88952	0.346467
0.12932	0.28415	0.35637	0.33672	0.072569	309.963	0.203666	0.0578573	98.9509	0.112521	0.219488
999	0.181031	0.135726	0.189556	0.362426	0.159174	0.128589	0.139941	0.0622721	0.0621796	0.0996822
999	0.0313493	0.464981	0.039798	0.0593733	0.0428822	0.0709134	0.470699	0.380115	0.0926804	0.240781
0.132033	0.101226	999	0.0001	0.0699994	0.0001	0.143635	0.0595446	0.0550712	0.0788649	0.0698492
0.0557219	0.0459591	999	1.06242	0.126282	0.0758136	0.127056	0.27128	0.297538	0.108127	0.29051
0.108837	0.00985952	3.70055	0.0001	0.0237029	0.0216376	0.0365246	0.00371673	0.0231851	0.0396927	0.203815
0.510752	0.685402	0.0161707	0.918654	1.30443	0.376696	0.331504	2.4527	0.0001	0.768256	0.555459
0.12757	999	0.0638858	1.61525	3.98781	0.0169461	0.0432621	0.0539877	0.0634793	0.148283	0.563951
0.0326548	0.394929	0.446943	0.731235	0.140871	0.0312324	0.388264	0.403183	0.234668	0.0320536	0.398202
999	0.434073	0.359265	0.600549	0.484029	0.223639	0.32831	0.0780851	0.182813	6.97555	0.267312
0.274974	0.150139	0.6827	1.70377	0.531352	0.59747	0.0114441	0.234232	0.344592	0.455368	0.441159
0.00496903	0.0308207	0.0001	2.51233	2.84829	17.4907	0.022269	6.58525	1.95732	212.273	999
0.195328	0.456696	0.128267	0.0384928	0.016805	0.588805	0.137023	0.644899	0.154601	0.351441	0.317849
0.0001	0.0001	0.00731816	0.03325	0.0001	0.00389079	0.017669	0.0001	0.0001	0.14968	0.00356697
0.61299	0.153304	0.247236	0.56458	1.048	0.82949	0.682466	0.681961	0.293387	0.577908	0.722366
1.30712	0.656655	0.193424	0.0251925	0.101672	1.97961	1.86696	0.00426743	0.00753632	0.12556	0.151033
0.153952	0.456894	0.225614	0.163261	1.14719	0.0701129	0.298944	0.0640502	2.0521	0.16055	0.0699293
999	0.0462473	0.100962	0.462725	0.0739227	0.0760191	0.423322	0.0824242	999	2.80604	0.0808651
0.252495	0.226375	0.583412	0.182449	0.0188205	0.228261	0.195982	0.168912	0.4112	2.66281	0.0830881
0.00377569	0.00620785	5.70153	0.0145601	0.0001	0.0165237	0.051712	0.0326785	0.0021582	0.0609285	0.0489787
0.0630014	0.18438	0.0163999	0.272706	0.0852515	0.0821014	0.0858419	0.0964696	0.0299409	0.303558	0.0834165
2.94523	1.35851	0.875468	999	0.0001	1.30074	0.943843	999	0.0480958	1.59128	0.130348
0.315271	0.247861	1.12018	0.654356	0.102853	0.962488	0.69702	999	1.69204	0.418857	1.68815
0.214685	0.438076	0.463447	0.322817	0.215524	0.212962	0.250032	0.0519257	0.103108	0.208974	0.154217
0.00944607	0.265388	0.518073	0.570414	0.264811	0.292243	0.255863	0.283298	0.542829	0.303603	0.00637504
0.188721	0.200692	0.17158	0.0891108	0.159353	0.125653	2.2862	0.876901	0.0001	4.8268	0.00885471
0.157054	0.0407404	0.137984	0.151166	0.12844	0.32091	0.294626	0.0571897	283.936	0.134381	0.11211
0.0954494	0.145568	0.173203	0.143634	0.803264	0.105035	0.658269	0.259617	113.156	0.0854466	3.06566
0.00878999	0.0224501	0.0111232	0.0100207	0.0407293	0.00343808	0.00505164	0.0001	0.0001	0.0115534	0.00915687
0.190087	0.261939	0.766291	0.170301	0.92471	0.37837	0.150599	0.118191	0.260191	1.51705	0.306371
0.31378	0.864916	999	0.501299	0.52147	0.754428	0.150557	0.396001	0.378765	0.445101	0.743454
0.017557	0.0222772	0.740344	0.0878647	0.0155066	0.024112	0.0512193	0.0100363	0.0254964	0.0767151	0.0273305
0.124173	0.781166	0.131365	0.0924433	0.678234	0.576257	0.53282	0.623197	0.217205	0.415162	0.604057
0.6674	0.230513	0.593299	0.309174	0.160534	0.285237	0.0816552	0.0549358	0.0802305	0.165962	0.0720852
1.69068	0.0001	0.000100678	0.482923	0.0345275	1.58059	2.50206	0.0100948	3.57504	0.0162984	0.0166397
0.706419	0.0001	1.49936	0.180989	0.941746	0.894002	0.0138881	1.01833	2.70244	0.366786	0.773966
0.0761554	0.0943678	0.0914615	0.0581821	0.155797	0.0663914	0.636266	5.85111	999	999	0.897921
999	144.17	0.182648	0.236139	0.218693	0.128278	0.0963455	999	0.000100474	999	999
0.612735	0.221574	0.28561	0.665994	0.861704	0.374226	0.163776	0.26467	0.493186	0.245159	0.50209
0.0122303	0.00462096	0.185229	0.0001	0.0678023	0.153428	0.00325585	0.0001	0.00713065	0.0001	0.0928944
0.159374	1.04361	14.3145	0.144944	0.0390977	0.345576	4.25909	0.0001	1.08919	6.26807	0.343894
0.605637	0.389638	0.00099166	1.97719	0.440846	0.756339	0.0660851	0.0100261	0.0330969	0.629373	0.583086
0.0215739	0.488067	0.205871	999	6.95353	1.20156	0.0109333	0.0001	2.08488	0.0449158	1.79579
0.0339383	0.0162687	0.0108531	0.0796972	0.115298	0.0317232	0.186458	0.0225613	0.0155772	0.0643004	0.17513
0.0001	0.0479784	0.0671357	0.0341536	0.0418372	0.0209202	0.0169037	999	999	0.0342667	0.0153601
0.0950547	0.12339	1.00089	0.0001	0.559405	0.0001	0.873106	999	0.0001	0.0001	0.0365252
1.01019	0.512013	1.29943	0.157088	0.572196	0.631797	0.268785	0.0958908	0.300224	1.59116	1.73685
0.131793	0.111494	0.0810453	0.0718398	0.05285	0.151205	1.26127	0.0592996	2.32584	0.124167	0.0756849
0.0649435	0.144683	0.173436	0.131298	0.106624	0.0503862	0.0920983	0.138622	0.0244152	0.0528515	0.110597
0.0401883	0.0490874	0.484177	0.0101661	0.317251	0.136892	0.408051	0.106399	0.299657	0.544922	0.331724
0.776116	0.289885	0.441512	0.605993	0.587629	0.457885	1.16662	0.317944	0.327706	0.461506	1.42596
0.0751663	0.155911	0.207066	0.0141598	0.194131	0.139247	0.249988	0.0861068	0.127154	0.122073	0.153065
0.245711	1.19219	0.204115	0.353117	0.285703	0.13952	0.53202	0.581447	0.0896231	0.0453218	0.71437
0.061022	0.0001	33.0146	0.0001	0.0752413	0.0222963	0.033811	0.00900634	0.772902	0.0115283	0.0401339
0.147059	0.193641	0.166596	0.119045	0.190077	0.186381	0.0742531	0.232572	0.130454	0.151585	0.261944
0.476667	0.434149	0.347991	0.441605	0.349554	0.322378	1.24083	0.210936	0.211283	999	0.278984
0.0996246	0.0346243	0.127409	0.0850342	0.157915	0.766688	0.897479	0.167469	1.99243	0.0001	2.01035
0.460275	1.30376	999	0.055573	5.03985	0.0389061	0.00435064	0.298864	0.440275	1.32649	1.15421
0.0451434	0.145642	0.137928	0.0788196	0.0874441	0.0965734	0.260795	0.0344754	0.110819	0.101338	0.0702281
0.0196245	0.00717292	0.00586591	0.018302	0.0108953	0.00671073	0.0849442	0.0186005	0.00327377	0.0120202	0.016298
0.0911802	0.111196	0.652523	0.0707036	0.370513	0.287693	0.142163	0.0145874	0.0317613	0.0814016	0.599191
0.0650261	0.116611	0.0768292	0.0922722	0.850065	0.288516	0.0701569	0.0419113	0.0617821	0.10724	0.0490066
0.19961	0.103088	0.707443	0.121401	1.27773	0.0713329	8.01592	0.071992	0.285662	1.22987	2.3592
0.0001	0.787045	1.20797	0.0001	0.175714	0.109502	0.139898	0.108667	999	1.07369	0.0889107
0.33365	0.138809	0.451738	0.122731	0.0391921	0.0846196	0.0511114	0.222159	0.00993776	0.127713	0.0385695
0.221523	0.24537	0.933209	0.153859	0.0128632	4.82161	0.143064	0.198851	0.13604	0.124976	0.662637
0.0617279	0.608557	0.08629	0.179494	0.0895657	0.171069	0.0200551	0.07062	0.0434186	0.0181603	0.0894855
0.0451099	0.0344089	0.070988	0.0781245	0.0951216	0.0391311	0.0511952	0.0611826	0.0498067	0.033409	0.0702424
1.03969	0.0001	999	0.439717	0.16953	0.113038	0.11436	0.156252	0.186648	0.146622	0.0975779
0.232927	0.332462	0.345473	0.255025	0.160703	0.166132	0.00283894	0.123139	0.0705966	0.0862943	0.161727
0.658787	0.0885306	0.0955787	999	999	0.124064	0.0957358	0.695555	0.516864	999	1.0759
0.392544	0.0613957	0.00690143	0.071589	0.0592942	0.0762249	0.0532344	0.0103276	0.0210126	0.0413263	0.0355924
0.136562	1.24465	0.397136	0.0001	0.183921	0.193266	0.00829761	0.122067	1.16717	0.0269684	1.11172
3.73728	999	0.148691	0.101608	0.0351469	0.0122744	0.127936	0.0949465	0.0693806	0.122124	0.0255516
1.88287	0.026596	0.0704999	999	0.0001	0.644046	1.095	0.0325313	0.0001	10.2377	0.295179
0.619036	0.0686174	0.0709427	0.0388004	0.0867927	1.08588	0.342691	0.893682	0.0232983	999	0.188111
1.01294	0.330872	0.0702133	0.616793	999	142.52	0.377952	0.0001	0.129773	0.165805	0.0985496
0.0001	0.0160128	0.0320903	0.0001	0.0124378	0.0001	0.0374246	0.0297363	0.0103519	0.170482	0.0001
0.041336	0.167759	0.0001	23.701	0.0545062	0.0622375	0.0342371	0.0463154	0.0139105	18.2609	0.095274
0.328567	0.0278919	0.666278	999	0.593194	0.00621566	0.35047	0.000100065	0.556646	999	3.72824
0.0544921	0.0772892	0.0682882	0.0619103	0.0375263	999	0.0331274	0.0662708	0.0174285	0.0621724	1.20475
0.0001	3.37982	0.328355	1.70723	1.37969	0.477953	1.36521	0.0849511	0.0578144	0.176969	0.756034
0.418985	0.563692	0.588486	0.311768	0.444187	0.382768	0.387269	0.634966	0.353492	0.502069	0.00723908
0.0361641	0.0584394	0.0674218	0.0216928	0.0561676	0.0519487	0.0584101	0.0637245	0.111582	0.19283	0.0646813
0.00794172	1.37706	0.0166856	0.207371	1.38013	0.0001	0.287844	0.0132166	0.138153	0.0459275	0.0379569
1.14737	0.276448	1.45499	0.174982	0.47424	1.61606	1.22702	0.487687	4.7091	0.909667	0.0107184
0.104892	0.0221996	0.0459913	999	0.0001	3.95474	0.0955384	0.103886	0.391827	0.147052	0.0001
999	2.51935	0.0001	1.47527	0.0660293	0.167373	0.0924207	999	0.0001	0.0001	0.0769604
0.00640572	0.0121354	0.0114877	0.0001	0.00796264	0.00624261	0.00917246	0.0179501	0.0001	0.207257	0.00723759
0.426192	0.336871	0.421056	0.371288	0.311451	0.187813	0.195407	0.086918	0.94799	0.277157	0.113951
0.0654484	0.117045	0.074801	0.11041	0.0928913	0.129116	0.0797072	0.287904	0.368017	0.042175	0.562773
0.0557058	0.154963	0.0001	1.06493	0.142227	4.58107	0.115445	0.190221	0.150287	1.55784	0.0781356
0.101283	0.0212391	0.0001	0.0908903	0.0142535	0.00633942	0.019076	0.00586579	0.0531722	0.0206832	0.00721294
0.208715	0.236207	0.172028	0.174606	0.0001	8.10904	0.125676	0.160811	0.0996962	0.0216736	2.73253
0.148785	0.101911	0.13479	0.0816168	0.0886098	0.135196	0.153593	0.0334735	0.0943368	0.401302	0.410992
0.988878	0.052494	0.0715127	0.0334758	0.0001	1.59607	999	0.0334463	0.0154378	0.0903529	0.0378561
0.0915692	0.155284	0.165227	0.0762204	0.153298	0.0525076	0.122691	0.0431101	0.0829431	0.0960552	0.0603185
0.0268215	0.0346708	10.4176	0.756023	0.142998	2.62952	0.00610611	0.246019	0.0956123	1.52645	1.02947
0.0743017	0.131635	0.418982	0.124055	0.270646	0.226802	0.105254	0.049635	0.145633	0.129874	0.0235676
0.210343	0.096354	0.125901	0.0994625	0.110106	0.0820353	0.0710557	0.121571	0.020244	0.119742	0.0208502
0.0226744	0.00382476	0.00543671	0.0110324	0.0001	0.0148582	3.31247	0.114805	0.0001	0.0508192	0.00559336
1.43582	0.204766	1.35555	0.179366	0.041298	2.17729	0.0696767	0.0107504	0.150473	0.0456439	0.191213
3.20926	0.0105095	2.02233	0.157537	0.210506	0.103326	0.0181894	0.128013	0.288355	5.58519	9.85599
0.140491	0.193978	0.0660883	0.736227	0.0630518	0.102267	0.148717	0.671866	0.193465	0.295398	0.444863
0.0700974	0.110635	22.0183	0.0688119	999	0.0001	0.892423	0.0634336	0.132606	0.352369	0.54186
0.581706	0.5895	1.10054	0.625313	999	0.176026	999	0.51787	0.442028	0.252578	0.195295
0.133992	999	0.0636562	0.159427	0.167646	0.217358	0.179452	0.0001	1.07621	0.132803	0.874058
0.0182375	0.0785946	0.108743	0.209197	0.0281039	0.0639635	0.0443224	0.0387398	0.0212458	0.0359027	0.011483
[truncated: 2,239 more rows]
