# Supplementary material for: Ecological Niche Adaptations Influence Transposable Element Dynamics in Pollinating and Non‐Pollinating Fig Wasps
Source: Ecol Evol. 2025 Jun 17;15(6):e71553. doi: 10.1002/ece3.71553 (PMC12173833; doi:10.1002/ece3.71553)
Supplement: Supplementary file 1 — Figure S1. Mann–Whitney U Test Results for TE and Genome Metrics in Fig Wasps. The figure presents the statistical comparisons of transposable element (TE) metrics—including TE length (a), TE count (b), TE type (c), and TE content (d)—as well as genome size (e) between fig wasp groups. These comparisons highlight significant differences in genomic TE characteristics between pollinating and non‐pollinating fig wasps. Figure S2. Gypsy landscape in non‐pollinating fig wasp species. This figure illustrates the distribution of Gypsy transposable elements across various non‐pollinating fig wasp species. The outer panels depict Gypsy insertion patterns and recent bursts in each species, highlighting the frequency and timing of new insertions. The inner panels focus on individual Gypsy elements, revealing multiple burst events over time and showcasing the ongoing and sustained activity of these elements within the genomes. Figure S3. Selection analysis of single‐copy orthologous genes in fig wasps. This figure compares the dN/dS ratios of all single‐copy orthologous genes between pollinating fig wasps (pollinators) and non‐pollinating fig wasps (NPFWs). The median dN/dS ratio is significantly higher in pollinators than in NPFWs, indicating a difference in selective pressure between the two groups (ANOVA, p‐value < 0.001). Figure S4. GO and KEGG network enrichment analysis of genes near classified TEs at the major peak in pollinators. This figure presents the Gene Ontology (GO) and Kyoto Encyclopedia of Genes and Genomes (KEGG) enrichment analysis for genes located near transposable elements (TEs) at the major insertion peak observed in pollinating fig wasps. Only terms with a p‐value < 0.05 were included, as indicated by the filtered nodes in the network. Table S1. One‐sample t‐test for fig wasps in Ficus benjamina . This table presents the results of a one‐sample t‐test comparing the observed traits (genome size, TEs length, TEs count, and TEs content) of NPFWs (Sycobia sp [file ECE3-15-e71553-s001.zip › Table_S1_OneSampleTtest.R]

setwd("/Users/jingl/Desktop/TE_MS/Manuscripts/07_Ecology and Evolution/Decision1/")
#### One sample t test ####
# 1.Normal distribution detection for GenomeSize
P_GenomeSize <- 318.3644
NP_GenomeSize <- c(621.3949, 398.6067, 288.5873)

shapiro.test(NP_GenomeSize)  
  ## Shapiro-Wilk normality test
  ## 
  ## data:  NP_GenomeSize
  ## W = 0.96314, p-value = 0.631
t.test(NP_GenomeSize, mu = P_GenomeSize)
  ## One Sample t-test
  ## 
  ## data:  NP_GenomeSize
  ## t = 1.2037, df = 2, p-value = 0.3519
  ## alternative hypothesis: true mean is not equal to 318.3644
  ## 95 percent confidence interval:
  ##   14.99056 857.40204
  ## sample estimates:
  ##   mean of x 
  ## 436.1963 

# Cohen’s d 
sd(NP_GenomeSize) 
  ## [1] 169.5581
Δμ <- 436.1963 - 318.3644
print(Δμ)
  ## [1] 117.8319
cohens_d <- Δμ / sd(NP_GenomeSize)
print(cohens_d)
  ## [1] 0.6949351

# 2.Normal distribution detection for TELength
P_TELength <- 48.994865
NP_TELength <- c(235.27322, 170.354678, 80.51271)
shapiro.test(NP_TELength) 
  ## Shapiro-Wilk normality test
  ## 
  ## data:  NP_TELength
  ## W = 0.99143, p-value = 0.8229
t.test(NP_TELength, mu = P_TELength)
  ## One Sample t-test
  ## 
  ## data:  NP_TELength
  ## t = 2.5196, df = 2, p-value = 0.128
  ## alternative hypothesis: true mean is not equal to 48.99486
  ## 95 percent confidence interval:
  ##   -31.00545 355.09919
  ## sample estimates:
  ##   mean of x 
  ## 162.0469

# Cohen’s d
sd(NP_TELength) 
  ## [1] 77.71402
Δμ <- 162.0469 - 48.994865 
print(Δμ)
  ## [1] 113.052
cohens_d <- Δμ / sd(NP_TELength)  
print(cohens_d)
  ## [1] 1.454719

# 3.Normal distribution detection for TECount
P_TECount <- 113791
NP_TECount <- c(673913, 401464, 252000)
shapiro.test(NP_TECount) 
  ## Shapiro-Wilk normality test
  ## 
  ## data:  NP_TECount
  ## W = 0.97246, p-value = 0.6816
t.test(NP_TECount, mu = P_TECount)
  ## One Sample t-test
  ## 
  ## data:  NP_TECount
  ## t = 2.6611, df = 2, p-value = 0.117
  ## alternative hypothesis: true mean is not equal to 113791
  ## 95 percent confidence interval:
  ##   -88955.41 973873.41
  ## sample estimates:
  ##   mean of x 
  ## 442459

# Cohen’s d
sd(NP_TECount) 
  ## [1] 213923.1
Δμ <- 442459 - 113791
print(Δμ)
  ## [1] 328668
cohens_d <- Δμ / sd(NP_TECount)
print(cohens_d)
  ## [1] 1.536384

# 4.Normal distribution detection for TEType 
P_TEType <- 54
NP_TEType <- c(63, 65, 63)
shapiro.test(NP_TEType)
  ## Shapiro-Wilk normality test
  ## 
  ## data:  NP_TEType
  ## W = 0.75, p-value < 2.2e-16
wilcox.test(NP_TEType, mu = P_TEType)
  ## Wilcoxon signed rank test with continuity correction
  ## 
  ## data:  NP_TEType
  ## V = 6, p-value = 0.1736
  ## alternative hypothesis: true location is not equal to 54
  ## 
  ## Warning message:
  ##   In wilcox.test.default(NP_TEType, mu = P_TEType) :
  ##  cannot compute exact p-value with ties

# 5.Normal distribution detection for TEContent
P_TEContent <- 15.38956
NP_TEContent <- c(37.86211, 42.73754, 27.89891)
shapiro.test(NP_TEContent)
  ## Shapiro-Wilk normality test
  ## 
  ## data:  NP_TEContent
  ## W = 0.96229, p-value = 0.6268
t.test(NP_TEContent, mu = P_TEContent)
  ## One Sample t-test
  ## 
  ## data:  NP_TEContent
  ## t = 4.758, df = 2, p-value = 0.04145
  ## alternative hypothesis: true mean is not equal to 15.38956
  ## 95 percent confidence interval:
  ##   17.37793 54.95444
  ## sample estimates:
  ##   mean of x 
  ## 36.16619

# Cohen’s d
cohens_d <- (36.16619 - 15.38956) / sd(NP_TEContent)  
sd(NP_TEContent) 
  ## [1] 7.56329
print(cohens_d)
  ## [1] 2.747036
Δμ<-36.16619-15.38956
print(Δμ)
  ## [1] 20.77663


wilcox.test(TEContent_NP, mu = TEContent_P, alternative = "two.sided")
  ## Wilcoxon signed rank exact test
  ## 
  ## data:  TEContent_NP
  ## V = 6, p-value = 0.25
  ## alternative hypothesis: true location is not equal to 15.38956
