# Supplementary material for: Ecological Niche Adaptations Influence Transposable Element Dynamics in Pollinating and Non‐Pollinating Fig Wasps
Source: Ecol Evol. 2025 Jun 17;15(6):e71553. doi: 10.1002/ece3.71553 (PMC12173833; doi:10.1002/ece3.71553)
Supplement: Supplementary file 1 — Figure S1. Mann–Whitney U Test Results for TE and Genome Metrics in Fig Wasps. The figure presents the statistical comparisons of transposable element (TE) metrics—including TE length (a), TE count (b), TE type (c), and TE content (d)—as well as genome size (e) between fig wasp groups. These comparisons highlight significant differences in genomic TE characteristics between pollinating and non‐pollinating fig wasps. Figure S2. Gypsy landscape in non‐pollinating fig wasp species. This figure illustrates the distribution of Gypsy transposable elements across various non‐pollinating fig wasp species. The outer panels depict Gypsy insertion patterns and recent bursts in each species, highlighting the frequency and timing of new insertions. The inner panels focus on individual Gypsy elements, revealing multiple burst events over time and showcasing the ongoing and sustained activity of these elements within the genomes. Figure S3. Selection analysis of single‐copy orthologous genes in fig wasps. This figure compares the dN/dS ratios of all single‐copy orthologous genes between pollinating fig wasps (pollinators) and non‐pollinating fig wasps (NPFWs). The median dN/dS ratio is significantly higher in pollinators than in NPFWs, indicating a difference in selective pressure between the two groups (ANOVA, p‐value < 0.001). Figure S4. GO and KEGG network enrichment analysis of genes near classified TEs at the major peak in pollinators. This figure presents the Gene Ontology (GO) and Kyoto Encyclopedia of Genes and Genomes (KEGG) enrichment analysis for genes located near transposable elements (TEs) at the major insertion peak observed in pollinating fig wasps. Only terms with a p‐value < 0.05 were included, as indicated by the filtered nodes in the network. Table S1. One‐sample t‐test for fig wasps in Ficus benjamina . This table presents the results of a one‐sample t‐test comparing the observed traits (genome size, TEs length, TEs count, and TEs content) of NPFWs (Sycobia sp [file ECE3-15-e71553-s001.zip › Table_S2_SuppInfo.xlsx]

## Sheet: Sheet1
Table S2: Detailed statistics of TEs annotations.
Species	Platyscapa corneri			Euprisitina koningsbergeri			Wiebesia pumilae			Dolichoris vasculosae			Kradibia gibbosae			Ceratosolen fusciceps			Sycobia sp.2			Philotrypesis tridentata			Apocrypta bakeri			Sycophaga agraensis			Sycophila sp.2
Statistics	Count	bpMasked	%masked	Count	bpMasked	%masked	Count	bpMasked	%masked	Count	bpMasked	%masked	Count	bpMasked	%masked	Count	bpMasked	%masked	Count	bpMasked	%masked	Count	bpMasked	%masked	Count	bpMasked	%masked	Count	bpMasked	%masked	Count	bpMasked	%masked
DNA unclassified	32	10561	3.46973e-05	185	128443	0.000403447	35	8638	2.70011e-05	37	8095	2.82835e-05	52	12127	5.26579e-05	30	8106	3.44675e-05	637	167967	0.000270306	3531	913273	0.00229116	178	49512	0.000249324	335	74003	0.000300654	4548	604820	0.0020958
Academ-1	13	915	3.00616e-06	142	69989	0.000219839	13	986	3.08209e-06	10	529	1.8483e-06	33	1616	7.01699e-06	38	2238	9.5162e-06	703	116889	0.000188107	2591	1029351	0.00258237	54	13862	6.98038e-05	48	13037	5.29657e-05	286	43394	0.000150367
CMC-Chapaev			0			0			0			0			0			0	9	1355	2.18058e-06	2	231	5.79519e-07			0			0	47	29380	0.000101806
CMC-Chapaev-3	1	43	1.41273e-07			0	4	334	1.04403e-06	2	187	6.53369e-07	4	373	1.61964e-06			0	1486	390180	0.00062791	737	262457	0.000658436	11	1441	7.25633e-06	47	6331	2.57211e-05	965	268575	0.000930654
CMC-EnSpm	250	14021	4.60649e-05	265	15257	4.79231e-05	278	16305	5.0967e-05	222	12879	4.49986e-05	582	32286	0.000140192	616	32618	0.000138695	2940	634538	0.00102115	2720	678340	0.00170178	783	65155	0.000328096	684	306011	0.00124324	3900	1516927	0.00525639
CMC-Transib	13	1549	5.08912e-06	4	387	1.21559e-06	11	1184	3.701e-06	16	1658	5.79297e-06	3	351	1.52411e-06	8	490	2.08353e-06	1707	363611	0.000585153	565	149918	0.000376105	193	27377	0.00013786	270	36863	0.000149764	1972	374948	0.00129925
Crypton	1	13	4.27105e-08			0			0			0			0			0			0	1	69	1.73103e-07			0	70	15986	6.49467e-05			0
Crypton-C	19	3943	1.29544e-05	17	3687	1.15811e-05	19	4132	1.2916e-05	22	4354	1.52127e-05	17	3967	1.72255e-05	16	3526	1.49929e-05	17	3622	5.82882e-06	25	5556	1.39386e-05	15	3571	1.79822e-05	14	3415	1.38742e-05	41	10727	3.71707e-05
Crypton-I			0			0			0			0			0			0	1344	234023	0.000376609	1895	327410	0.000821386	28	3466	1.74535e-05	2	1039	4.22117e-06	3621	585785	0.00202984
Crypton-V	4	190	6.2423e-07	141	77867	0.000244585	2	58	1.81299e-07	1	45	1.57228e-07	2	97	4.21193e-07	16	588	2.50023e-06	23	1378	2.21759e-06	120	52175	0.000130893	6	186	9.36625e-07	1	47	1.90948e-07	4	344	1.19201e-06
Dada	12	620	2.03696e-06	4	138	4.33466e-07	6	411	1.28472e-06	11	669	2.33745e-06	13	591	2.56624e-06	14	621	2.64055e-06	100	5732	9.22441e-06	345	24104	6.04706e-05	76	4121	2.07518e-05	23	1360	5.5253e-06	13	773	2.67857e-06
Ginger-1	23	1288	4.23162e-06	11	577	1.81239e-06	37	2133	6.66743e-06	10	630	2.20119e-06	18	954	4.14246e-06	21	987	4.19682e-06	88	4246	6.83301e-06	184	84474	0.000211923	5	199	1.00209e-06	9	442	1.79572e-06	11	3093	1.07177e-05
Kolobok-E	49	2177	7.15236e-06	66	3575	1.12293e-05	59	3427	1.07123e-05	26	1073	3.74901e-06	149	7103	3.08426e-05	125	5897	2.50746e-05	562	27173	4.3729e-05	302	88931	0.000223105	112	5336	2.68701e-05	31	1431	5.81375e-06	53	10611	3.67688e-05
Kolobok-Hydra	1473	414174	0.00136074	988	315288	0.000990337	2665	732013	0.00228816	982	236004	0.000824586	397	70030	0.000304084	227	19797	8.41788e-05	5292	2348414	0.00377926	9516	6801294	0.0170627	5872	1221071	0.00614885	213	48901	0.000198671	2648	739253	0.00256163
Kolobok-T2	41	2455	8.06571e-06	19	1096	3.4426e-06	45	1709	5.34207e-06	19	1678	5.86285e-06	41	2342	1.01694e-05	69	3851	1.63748e-05	578	54563	8.78073e-05	363	67174	0.000168522	108	9023	4.54364e-05	15	571	2.31981e-06	12	1170	4.05423e-06
MULE-MuDR	82	5369	1.76394e-05	172	18337	5.75975e-05	1145	650052	0.00203196	125	8694	3.03764e-05	149	10734	4.66092e-05	484	76278	0.000324342	2028	249577	0.00040164	1179	315401	0.000791259	255	16087	8.1008e-05	184	26608	0.000108101	102	26849	9.3036e-05
MULE-NOF	17	4580	1.50472e-05	494	287058	0.000901665	37	7401	2.31344e-05	18	5025	1.75571e-05	19	4742	2.05907e-05	18	4553	1.93598e-05	87	16443	2.64614e-05	413	237389	0.000595547	24	8070	4.06374e-05	103	19596	7.96131e-05	45	8717	3.02058e-05
Maverick	844	85667	0.000281452	1003	82713	0.000259806	4794	1643091	0.00513605	1056	139860	0.000488664	1604	128354	0.000557339	2887	197172	0.000838395	21068	10827907	0.0174252	16418	15041805	0.037736	2639	868242	0.00437214	1287	640117	0.00260062	3315	1959288	0.00678924
Merlin	1	17	5.58522e-08			0			0			0	1	31	1.34608e-07			0	155	27351	4.40155e-05	4	190	4.7666e-07			0			0	3	113	3.91563e-07
P	2	1148	3.77166e-06	1078	610562	0.00191781	65	20980	6.55803e-05	11	2267	7.92079e-06	1	64	2.77901e-07			0	263	119073	0.000191622	108	66377	0.000166523	2	1452	7.31172e-06	279	133017	0.000540411	13	6916	2.3965e-05
PIF-Harbinger	1	63	2.06982e-07	2	67	2.10451e-07	2	108	3.37592e-07	1	10	3.49395e-08			0	4	122	5.18756e-07	36	44551	7.16951e-05	1265	431878	0.00108347	1	64	3.2228e-07	1	44	1.7876e-07			0
PIF-ISL2EU			0	198	113865	0.000357656			0			0			0			0	351	121896	0.000196165	376	212657	0.000533501	7	969	4.87952e-06	23	10397	4.22401e-05	97	34539	0.000119683
PIF-Spy	15	865	2.84189e-06	20	1319	4.14305e-06	28	1801	5.62965e-06	15	918	3.20745e-06	38	1444	6.27014e-06	43	2073	8.8146e-06	280	38853	6.25255e-05	756	125255	0.000314232	147	81091	0.000408343	19	2714	1.10262e-05	501	358082	0.00124081
PiggyBac	1	216	7.09651e-07	1	120	3.76927e-07	4	574	1.79424e-06	1	234	8.17584e-07	1	178	7.72911e-07	1	84	3.57176e-07	1611	923646	0.00148641	246	118733	0.00029787	188	21504	0.000108286	90	28545	0.00011597	663	261591	0.000906454
Sola-2	17	1097	3.60411e-06	29	1944	6.10621e-06	39	2146	6.70807e-06	14	1123	3.92371e-06	29	1638	7.11252e-06	29	1897	8.06623e-06	404	38366	6.17417e-05	1096	217417	0.000545442	21	1549	7.80017e-06	19	1617	6.56942e-06	328	106229	0.0003681
Sola-3			0			0	266	60050	0.000187707			0	1	67	2.90927e-07			0			0	1	40	1.0035e-07			0	1	54	2.19387e-07			0
TcMar	20	1531	5.02998e-06	24	1044	3.27926e-06	28	1573	4.91696e-06	37	1945	6.79573e-06	70	3538	1.53627e-05	117	6054	2.57422e-05	2221	288989	0.000465065	692	101466	0.000254552	316	37509	0.000188881	95	5031	2.04396e-05	14982	2172957	0.00752963
TcMar-Fot1	6	275	9.03491e-07	4	119	3.73786e-07	6	223	6.97064e-07	13	592	2.06842e-06	19	809	3.51284e-06	25	922	3.92044e-06	239	12084	1.94466e-05	190	20503	5.14367e-05	78	4570	2.30128e-05	16	994	4.03835e-06	5	393	1.36181e-06
TcMar-Mariner	2069	662977	0.00217816	8350	3740874	0.0117503	1585	331384	0.00103586	189	45827	0.000160117	46	8278	3.59447e-05	210	75975	0.000323053	68242	30974160	0.0498462	49	15094	3.78669e-05	257	121435	0.0006115	5642	2151299	0.00874013	603	176022	0.000609944
TcMar-Tc1	463	42451	0.000139469	1936	566516	0.00177946	836	138221	0.000432058	358	33332	0.00011646	910	58532	0.000254158	997	62205	0.000264502	11721	2677744	0.00430925	6232	2657404	0.00666673	1718	220331	0.0011095	1629	316581	0.00128618	8722	4113977	0.0142556
TcMar-Tc4	17	2294	7.53676e-06	6	539	1.69303e-06	1315	404892	0.00126563	20	2896	1.01185e-05	8	622	2.70085e-06	7	662	2.81489e-06	562	106063	0.000170685	426	71555	0.000179513	242	41158	0.000207256	21	3157	1.2826e-05	434	107868	0.000373779
TcMar-m44			0			0			0			0			0			0			0	144	59239	0.000148615			0			0			0
Zator			0			0			0			0			0			0	326	76172	0.000122582	7	796	1.99696e-06			0			0	4	702	2.43254e-06
Zisupton	15	837	2.7499e-06	9	435	1.36636e-06	25	1325	4.14175e-06	19	617	2.15577e-06	50	2224	9.65705e-06	192	190918	0.000811802	336	17949	2.8885e-05	335	17862	4.48111e-05	136	7740	3.89757e-05	33	1635	6.64255e-06	21	925	3.20527e-06
hAT	3	127	4.17249e-07	4	206	6.47057e-07	3	111	3.46969e-07	2	34	1.18794e-07	8	259	1.12463e-06	11	459	1.95171e-06	333	72742	0.000117062	12	556	1.39486e-06	62	63575	0.000320139	174	46568	0.000189193	77	10807	3.74479e-05
hAT-Ac	69	7167	2.35466e-05	118	29080	9.13419e-05	59	6899	2.15652e-05	47	6157	2.15123e-05	124	10328	4.48462e-05	98	9103	3.87069e-05	838	83159	0.000133826	371	63328	0.000158873	174	12648	6.36905e-05	52	7446	3.0251e-05	50	9172	3.17824e-05
hAT-Blackjack	7	381	1.25175e-06	5	316	9.92573e-07	13	999	3.12272e-06	3	224	7.82645e-07	180	96040	0.000417025	11	659	2.80213e-06	46	8840	1.42261e-05	10	503	1.2619e-06	8	417	2.09985e-06	65	22018	8.9453e-05	1	102	3.53446e-07
hAT-Charlie	1	52	1.70842e-07			0	22	97329	0.000304236			0			0	1	127	5.40017e-07	2	108	1.73803e-07	99	26420	6.62809e-05	202	17248	8.68544e-05	1	88	3.57519e-07	763	244168	0.00084608
hAT-Tip100	13	619	2.03368e-06	9	337	1.05854e-06	23	1347	4.21052e-06	7	351	1.22638e-06	18	971	4.21628e-06	38	2081	8.84862e-06	4844	1557228	0.00250602	265	104648	0.000262534	27	1383	6.96426e-06	24	4440	1.80385e-05	391	83163	0.000288173
hAT-hAT5			0			0			0			0			0	1	73	3.10403e-07			0			0	1	43	2.16532e-07			0	9	17753	6.15169e-05
hAT-hATm	66	4643	1.52542e-05	132	7479	2.34919e-05	143	7953	2.48599e-05	65	4237	1.48039e-05	144	8065	3.50198e-05	451	49467	0.000210339	818	87228	0.000140374	2711	1143962	0.0028699	465	144283	0.000726554	21	1344	5.4603e-06	71	7005	2.42734e-05
LINE unclassified			0	352	247461	0.000777289	22	6845	2.13964e-05			0	1	148	6.42646e-07			0	283	116836	0.000188022	61	37832	9.49106e-05	7	1546	7.78507e-06	63	16348	6.64174e-05	128	21396	7.41405e-05
CR1			0			0	1	108	3.37592e-07			0			0			0	150	44771	7.20492e-05	306	106955	0.000268322	102	23931	0.000120507	1	57	2.31575e-07	1653	304723	0.00105591
I	14	1633	5.36509e-06	686	719331	0.00225946	35	9187	2.87172e-05	1159	492166	0.0017196	149	80930	0.000351414	5	477	2.02825e-06	5873	4144896	0.00667031	946	802725	0.00201383	343	170766	0.000859913	1569	910641	0.00369968	705	521739	0.00180791
I-Jockey	70	24278	7.97635e-05	1578	956407	0.00300413	335	275123	0.000859993	3194	2297781	0.00802833	20	8330	3.61705e-05	9	3141	1.33558e-05	7617	3796850	0.0061102	225	140620	0.000352779	113	134202	0.00067579	1057	551099	0.00223896	289	287750	0.000997099
L1	112	9415	3.09322e-05	184	18088	5.68154e-05	128	9401	2.93861e-05	208	18928	6.61335e-05	200	14023	6.08907e-05	465	30502	0.000129698	1031	262467	0.000422384	400	81128	0.000203529	301	19964	0.000100531	246	144945	0.000588871	2350	358477	0.00124218
L1-Tx1	1	35	1.1499e-07			0			0			0			0			0			0	507	197869	0.000496402			0			0	1	18	6.23728e-08
L2	119	6377	2.09511e-05	694	544360	0.00170986	97	5549	1.73453e-05	80	5670	1.98107e-05	359	16191	7.03046e-05	336	14295	6.07838e-05	2545	621384	0.000999982	3249	1982964	0.00497474	3719	762567	0.00384	6957	3981660	0.0161764	7732	3390710	0.0117493
Penelope			0	3724	1742210	0.00547238			0			0			0			0	25537	10157409	0.0163461	9443	4910448	0.012319	47	9800	4.93491e-05	2	296	1.20257e-06	130	22697	7.86486e-05
R1	379	129660	0.000425988	394	93050	0.000292275	919	345870	0.00108114	256	120348	0.00042049	287	49316	0.00021414	1972	1044996	0.00444343	11622	13056756	0.021012	576	175483	0.000440241	233	228005	0.00114815	309	285426	0.00115961	945	809019	0.00280338
R1-LOA	11	1679	5.51622e-06	1900	875234	0.00274916	16	3611	1.12874e-05	9	1449	5.06273e-06	2237	1028950	0.00446791	12	2772	1.17868e-05	3313	2732306	0.00439705	1026	1904264	0.0047773	788	1127843	0.00567939	1917	825353	0.00335318	2643	3049182	0.0105659
R2	1	57	1.87269e-07	4	447	1.40405e-06	10	1666	5.20766e-06	2	304	1.06216e-06	46	19874	8.62969e-05	5	237	1.00775e-06	1072	324820	0.000522727	25	9105	2.28421e-05	10	4301	2.16582e-05	150	399855	0.0016245	7	6422	2.22532e-05
R2-NeSL	10	1769	5.81191e-06	30	8097	2.54331e-05	143	168920	0.000528018	12	2061	7.20103e-06	8	1424	6.18329e-06	56	74375	0.00031625	19	2520	4.05539e-06	45	14818	3.71745e-05	116	179393	0.000903355	165	97079	0.000394405	167	110268	0.000382096
RTE			0	180	44108	0.000138546			0			0			0			0			0			0			0			0			0
RTE-BovB	919	213424	0.000701188	364	83121	0.000261088	1514	343666	0.00107425	943	233282	0.000815076	225	47504	0.000206272	228	41399	0.000176033	400	262476	0.000422398	35	30278	7.59596e-05	102	43567	0.000219387	4	763	3.09986e-06	2	293	1.01529e-06
RTE-RTE			0	1631	686972	0.00215782			0			0			0			0			0			0			0			0			0
RTE-X	9306	4965795	0.0163147	2523	4510346	0.0141672	1	453	1.41601e-06			0	20	4406	1.91317e-05	9	5282	2.24596e-05	152	69865	0.000112433	208	355472	0.000891786	19	19367	9.75248e-05	82	29666	0.000120525	371	385162	0.00133465
LTR unclassified	2453	610007	0.00200413	9956	3461022	0.0108713	441	34618	0.000108211	300	29421	0.000102796	1687	427359	0.00185568	3970	1160956	0.0049365	17931	5759044	0.00926793	19046	7314918	0.0183512	3038	763696	0.00384568	7522	2764980	0.0112333	9779	3154668	0.0109314
Caulimovirus			0			0			0			0			0			0			0			0			0	95	69197	0.000281128			0
Copia	2665	1227335	0.00403231	2342	1486543	0.00466931	1529	258351	0.000807566	751	71600	0.000250167	1930	134427	0.000583709	2084	122017	0.000518828	13380	6491426	0.0104465	18244	10041314	0.025191	3025	929215	0.00467917	1670	1287504	0.00523077	4310	1985297	0.00687936
DIRS	4	694	2.28008e-06	6	765	2.40291e-06	19	2479	7.74898e-06	7	939	3.28082e-06	3	637	2.76598e-06	3	325	1.38193e-06	141	25242	4.06215e-05	619	283462	0.000711132	13	2427	1.22214e-05	121	18364	7.46078e-05	2460	613738	0.0021267
ERV1	3	263	8.64066e-07			0	3	133	4.15738e-07			0	2	123	5.34091e-07	1	65	2.76386e-07	1876	451407	0.000726441	471	265297	0.000665561	3	178	8.9634e-07			0	54	16227	5.62291e-05
ERVL			0			0			0	1	91	3.17949e-07			0			0	1001	170230	0.000273948			0			0			0	2	190	6.5838e-07
Gypsy	3381	1872595	0.00615226	8537	7968882	0.0250307	5367	2807827	0.00877684	1914	700196	0.00244645	3516	947190	0.00411289	4662	1148761	0.00488465	46250	35308421	0.0568212	52089	47317856	0.118708	4979	2587910	0.0130317	15097	12273188	0.0498625	15880	17712158	0.0613754
Pao	1738	1209208	0.00397276	3894	3352532	0.0105305	2443	621917	0.00194402	654	163223	0.000570293	2019	653169	0.00283619	2607	961953	0.00409032	15893	9950446	0.0160131	5150	2930925	0.00735292	1427	628033	0.00316254	3348	3064274	0.0124493	3417	3578707	0.0124008
Helitron	267	27397	9.00107e-05	248	19667	6.17751e-05	381	49801	0.00015567	243	29233	0.000102139	402	27947	0.000121351	403	22227	9.45114e-05	21575	6747450	0.0108586	13297	6570510	0.0164837	302	21750	0.000109525	220	35753	0.000145254	2883	1422374	0.00492875
SINE unclassified	1	12	3.94251e-08			0			0			0			0			0	513	61801	9.94553e-05	778	114543	0.000287358	5	347	1.74736e-06	1	11	4.46899e-08	20	556	1.92663e-06
5S	16	1735	5.70021e-06	41	4665	1.4653e-05	22	2942	9.19625e-06	53	4342	1.51707e-05	8	500	2.1711e-06	9	298	1.26713e-06	5	625	1.0058e-06	55	8172	2.05014e-05	109	10186	5.12928e-05	12	1720	6.98788e-06	41	4557	1.57907e-05
B4	13	992	3.25914e-06	12	747	2.34637e-06	14	996	3.11334e-06	12	934	3.26335e-06	13	863	3.74732e-06	13	918	3.90343e-06	23	1342	2.15966e-06	27	1556	3.9036e-06	30	1902	9.57775e-06	20	1306	5.30591e-06	54	6151	2.13142e-05
ID	10	511	1.67885e-06	17	1018	3.19759e-06	8	498	1.55667e-06	7	427	1.49192e-06	9	613	2.66177e-06	11	688	2.92544e-06	15	868	1.39686e-06	13	829	2.07974e-06	19	1350	6.79809e-06	18	1174	4.76964e-06	21	1505	5.21506e-06
MIR	8	1134	3.72567e-06	2	211	6.62763e-07	7	991	3.09772e-06	7	894	3.12359e-06	2	219	9.50942e-07	2	122	5.18756e-07	8539	1406642	0.00226368	23	1600	4.01398e-06	173	23831	0.000120004	137	11445	4.64978e-05	156	16397	5.68182e-05
R1			0			0			0			0			0			0			0	33	24637	6.18078e-05	9	2678	1.34854e-05	3	528	2.14512e-06			0
tRNA	285	42404	0.000139315	83	10042	3.15425e-05	536	82784	0.00025877	321	51030	0.000178296	151	15577	6.76384e-05	93	9170	3.89918e-05	1137	373793	0.000601539	1029	183127	0.000459418	111	7261	3.65636e-05	43	3803	1.54505e-05	440	69185	0.000239737
tRNA-Deu-L2	2	141	4.63245e-07	2	194	6.09365e-07	1	83	2.59445e-07			0	1	82	3.5606e-07	1	103	4.37966e-07	6	685	1.10236e-06	19	2253	5.65219e-06	2	133	6.69737e-07	2	110	4.46899e-07	991	454917	0.00157636
tRNA-Deu-RTE			0			0			0			0			0			0	965	209241	0.000336728			0	1	38	1.91354e-07			0			0
tRNA-Meta			0			0			0			0			0			0	3	396	6.37276e-07			0	1	27	1.35962e-07			0	120	25585	8.8656e-05
Unknown	30171	6611855	0.0217227	58971	16080111	0.0505085	52870	15889247	0.0496674	17403	3275711	0.0114452	24802	3711625	0.0161166	33489	3656990	0.0155499	352749	79996985	0.128738	217217	53008483	0.132984	113146	16731099	0.0842514	61962	15091032	0.0613107	144928	28285504	0.0980137
The red fonts indicate the type of TEs with the highest content.
