# Supplementary material for: Ecological Niche Adaptations Influence Transposable Element Dynamics in Pollinating and Non‐Pollinating Fig Wasps
Source: Ecol Evol. 2025 Jun 17;15(6):e71553. doi: 10.1002/ece3.71553 (PMC12173833; doi:10.1002/ece3.71553)
Supplement: Supplementary file 1 — Figure S1. Mann–Whitney U Test Results for TE and Genome Metrics in Fig Wasps. The figure presents the statistical comparisons of transposable element (TE) metrics—including TE length (a), TE count (b), TE type (c), and TE content (d)—as well as genome size (e) between fig wasp groups. These comparisons highlight significant differences in genomic TE characteristics between pollinating and non‐pollinating fig wasps. Figure S2. Gypsy landscape in non‐pollinating fig wasp species. This figure illustrates the distribution of Gypsy transposable elements across various non‐pollinating fig wasp species. The outer panels depict Gypsy insertion patterns and recent bursts in each species, highlighting the frequency and timing of new insertions. The inner panels focus on individual Gypsy elements, revealing multiple burst events over time and showcasing the ongoing and sustained activity of these elements within the genomes. Figure S3. Selection analysis of single‐copy orthologous genes in fig wasps. This figure compares the dN/dS ratios of all single‐copy orthologous genes between pollinating fig wasps (pollinators) and non‐pollinating fig wasps (NPFWs). The median dN/dS ratio is significantly higher in pollinators than in NPFWs, indicating a difference in selective pressure between the two groups (ANOVA, p‐value < 0.001). Figure S4. GO and KEGG network enrichment analysis of genes near classified TEs at the major peak in pollinators. This figure presents the Gene Ontology (GO) and Kyoto Encyclopedia of Genes and Genomes (KEGG) enrichment analysis for genes located near transposable elements (TEs) at the major insertion peak observed in pollinating fig wasps. Only terms with a p‐value < 0.05 were included, as indicated by the filtered nodes in the network. Table S1. One‐sample t‐test for fig wasps in Ficus benjamina . This table presents the results of a one‐sample t‐test comparing the observed traits (genome size, TEs length, TEs count, and TEs content) of NPFWs (Sycobia sp [file ECE3-15-e71553-s001.zip › Table_S3_Enhancer_thitw2k_wlen200_top2000.xlsx]

## Sheet: Pcor
scaffold1	1600	1800	CRM	10.3613	scaffold1.g00001	scaffold1.g00002	mapping3.adult	hexmcd
scaffold1	6200	6400	CRM	0.3023	scaffold1.g00001	scaffold1.g00002	mapping1.blastoderm,mapping1.salivary_gland,mapping2.blastoderm,mapping2.endoderm,mapping2.salivary_gland	pac
scaffold1	24300	24500	CRM	0.2339	scaffold1.g00001	scaffold1.g00002	mapping2.ectoderm,mapping2.tracheal_system	pac
scaffold1	25900	26100	CRM	12.2849	scaffold1.g00001	scaffold1.g00002	mapping1.glia	imm
scaffold1	33000	33200	CRM	9.06238	scaffold1.g00001	scaffold1.g00002	mapping1.adult_mesoderm	imm
scaffold1	41600	41800	CRM	0.1938	scaffold1.g00003	scaffold1.g00002	mapping1.cardiac_mesoderm	pac
scaffold1	42700	42900	CRM	9.14716	scaffold1.g00003	scaffold1.g00002	mapping1.eye	imm
scaffold1	50200	50400	CRM	0.2733	scaffold1.g00003	scaffold1.g00002	mapping1.female_gonad	pac
scaffold1	51400	51600	CRM	14.8189	scaffold1.g00003	scaffold1.g00002	mapping2.malpig	imm
scaffold1	51800	52000	CRM	16.1118	scaffold1.g00003	scaffold1.g00002	mapping0.dv_earlymesoderm,mapping2.mesoderm,mapping3.adult,mapping3.larva	hexmcd,imm
scaffold1	72300	72500	CRM	0.269	scaffold1.g00003	scaffold1.g00002	mapping1.female_gonad	pac
scaffold1	74800	75000	CRM	0.193	scaffold1.g00003	scaffold1.g00002	mapping1.neuroectoderm	pac
scaffold1	95100	95300	CRM	11.037	scaffold1.g00003	scaffold1.g00002	mapping1.mesectoderm	imm
scaffold1	101600	101800	CRM	26.2022	scaffold1.g00003	scaffold1.g00002	mapping1.larval_mesoderm	hexmcd,imm
scaffold1	104200	104400	CRM	0.2063	scaffold1.g00003	scaffold1.g00002	mapping0.dv,mapping0.dv_neurogenicectoderm,mapping1.fat_body,mapping1.neuroectoderm,mapping2.neuroectoderm	pac
scaffold1	110400	110600	CRM	13.2128	scaffold1.g00003	scaffold1.g00002	mapping1.amnioserosa	hexmcd
scaffold1	112800	113000	CRM	9.67062	scaffold1.g00003	scaffold1.g00002	mapping1.fat_body	imm
scaffold1	120300	120500	CRM	0.1812	scaffold1.g00003	scaffold1.g00002	mapping1.larval_mesoderm	pac
scaffold1	124400	124600	CRM	13.2369	scaffold1.g00003	scaffold1.g00002	mapping1.female_gonad	imm
scaffold1	125100	125300	CRM	0.1769	scaffold1.g00003	scaffold1.g00002	mapping1.larval_mesoderm	pac
scaffold1	126300	126500	CRM	21.063	scaffold1.g00003	scaffold1.g00002	mapping1.larval_mesoderm	hexmcd
scaffold1	132800	133000	CRM	13.8074	scaffold1.g00003	scaffold1.g00002	mapping2.amnioserosa	imm
scaffold1	141000	141200	CRM	0.2001	scaffold1.g00003	scaffold1.g00004	mapping1.eye,mapping1.larval_mesoderm	pac
scaffold1	144500	144800	CRM	15.3332	scaffold1.g00003	scaffold1.g00004	mapping2.malpig	imm
scaffold1	152000	152200	CRM	14.1494	scaffold1.g00003	scaffold1.g00004	mapping1.female_gonad	imm
scaffold1	159300	159500	CRM	11.6764	scaffold1.g00003	scaffold1.g00004	mapping1.glia	hexmcd
scaffold1	177400	177600	CRM	23.1557	scaffold1.g00003	scaffold1.g00004	mapping1.larval_mesoderm	hexmcd
scaffold1	184000	184200	CRM	13.3852	scaffold1.g00003	scaffold1.g00004	mapping1.female_gonad	imm
scaffold1	184300	184500	CRM	22.0203	scaffold1.g00003	scaffold1.g00004	mapping1.larval_mesoderm	imm
scaffold1	186400	186600	CRM	10.5588	scaffold1.g00003	scaffold1.g00004	mapping1.cardiac_mesoderm	hexmcd,pac
scaffold1	203100	203300	CRM	19.656	scaffold1.g00003	scaffold1.g00004	mapping1.female_gonad	hexmcd,imm
scaffold1	205300	205500	CRM	8.9518	scaffold1.g00003	scaffold1.g00004	mapping1.adult_mesoderm	imm
scaffold1	210400	210600	CRM	8.25548	scaffold1.g00003	scaffold1.g00004	mapping3.adult	imm
scaffold1	216100	216400	CRM	19.4309	scaffold1.g00003	scaffold1.g00004	mapping1.female_gonad,mapping2.amnioserosa	hexmcd
scaffold1	221300	221500	CRM	17.0142	scaffold1.g00004	scaffold1.g00003	mapping2.malpig	hexmcd
scaffold1	223100	223300	CRM	18.4613	scaffold1.g00004	scaffold1.g00003	mapping1.female_gonad	hexmcd,imm
scaffold1	225900	226100	CRM	13.8009	scaffold1.g00004	scaffold1.g00003	mapping1.female_gonad	imm
scaffold1	233700	233900	CRM	29.4784	scaffold1.g00004	scaffold1.g00005	mapping1.larval_mesoderm	hexmcd,imm
scaffold1	252400	252600	CRM	0.2702	scaffold1.g00004	scaffold1.g00005	mapping1.neuroectoderm,mapping1.pns,mapping2.neuroectoderm,mapping2.neuronal	pac
scaffold1	282900	283100	CRM	20.6152	scaffold1.g00008	scaffold1.g00007	mapping1.larval_mesoderm	hexmcd
scaffold1	284300	284500	CRM	13.7786	scaffold1.g00008	scaffold1.g00007	mapping1.amnioserosa,mapping2.amnioserosa	imm
scaffold1	292100	292300	CRM	0.2395	scaffold1.g00008	scaffold1.g00007	mapping1.malpighian_tubules,mapping1.visceral_mesoderm,mapping3.adult	pac
scaffold1	302500	302800	CRM	0.2466	scaffold1.g00008	scaffold1.g00009	mapping1.adult_mesoderm,mapping3.adult	pac
scaffold1	303100	303400	CRM	19.3314	scaffold1.g00008	scaffold1.g00009	mapping1.female_gonad	hexmcd,imm
scaffold1	303800	304000	CRM	13.4529	scaffold1.g00008	scaffold1.g00009	mapping1.amnioserosa	hexmcd
scaffold1	307800	308000	CRM	0.212	scaffold1.g00008	scaffold1.g00009	mapping0.dv_neurogenicectoderm	pac
scaffold1	308700	309000	CRM	16.2677	scaffold1.g00009	scaffold1.g00008	mapping1.adult_mesoderm,mapping1.female_gonad	hexmcd,pac
scaffold1	311200	311600	CRM	11.7233	scaffold1.g00009	scaffold1.g00008,scaffold1.g00010	mapping1.amnioserosa,mapping1.glia,mapping1.mesectoderm,mapping2.glia	imm,pac
scaffold1	311900	312100	CRM	7.12158	scaffold1.g00009	scaffold1.g00010	mapping1.cardiac_mesoderm	imm
scaffold1	315000	315200	CRM	0.2884	scaffold1.g00009	scaffold1.g00010	mapping1.female_gonad	pac
scaffold1	333300	333600	CRM	14.6606	scaffold1.g00010	scaffold1.g00009	mapping2.malpig	imm
scaffold1	347300	347500	CRM	16.0348	scaffold1.g00010	scaffold1.g00011	mapping1.adult_mesoderm,mapping3.adult	hexmcd
scaffold1	358400	358700	CRM	10.345	scaffold1.g00012	scaffold1.g00011	mapping1.fat_body	imm
scaffold1	370900	371100	CRM	8.79985	scaffold1.g00013	scaffold1.g00012	mapping2.eye	imm
scaffold1	382900	383100	CRM	0.2164	scaffold1.g00013	scaffold1.g00012	mapping1.glia	pac
scaffold1	384100	384300	CRM	26.2559	scaffold1.g00013	scaffold1.g00012	mapping1.larval_mesoderm	hexmcd,imm
scaffold1	399900	400100	CRM	0.1922	scaffold1.g00013	scaffold1.g00014	mapping0.dv_neurogenicectoderm	pac
scaffold1	403700	403900	CRM	12.1488	scaffold1.g00013	scaffold1.g00014	mapping1.adult_mesoderm	imm
scaffold1	411700	411900	CRM	13.3681	scaffold1.g00013	scaffold1.g00014	mapping2.malpig	imm
scaffold1	413700	413900	CRM	11.334	scaffold1.g00013	scaffold1.g00014	mapping1.glia	hexmcd
scaffold1	414800	415000	CRM	8.34326	scaffold1.g00013	scaffold1.g00014	mapping1.male_gonad	imm
scaffold1	419400	419600	CRM	6.32768	scaffold1.g00014	scaffold1.g00013	mapping1.eye	imm
scaffold1	422000	422200	CRM	0.1826	scaffold1.g00014	scaffold1.g00013	mapping1.male_gonad	pac
scaffold1	432300	432600	CRM	23.4625	scaffold1.g00014	scaffold1.g00015	mapping1.adult_mesoderm,mapping1.blastoderm,mapping1.ectoderm,mapping1.mesectoderm,mapping1.salivary_gland,mapping2.neuronal,mapping2.salivary_gland,mapping2.tracheal_system	hexmcd,imm,pac
scaffold1	434500	434700	CRM	0.215	scaffold1.g00014	scaffold1.g00015	mapping1.eye	pac
scaffold1	435300	435500	CRM	9.90528	scaffold1.g00014	scaffold1.g00015	mapping1.male_gonad	imm
scaffold1	466500	466700	CRM	13.1149	scaffold1.g00016	scaffold1.g00015	mapping2.amnioserosa	imm
scaffold1	468100	468500	CRM	12.1464	scaffold1.g00016	scaffold1.g00017	mapping1.eye,mapping2.eye	hexmcd,pac
scaffold1	475800	476100	CRM	9.48484	scaffold1.g00016	scaffold1.g00017	mapping1.male_gonad,mapping2.reproductive_system	imm,pac
scaffold1	487600	487800	CRM	10.1127	scaffold1.g00017	scaffold1.g00018	mapping1.adult_mesoderm,mapping2.mesoderm	imm
scaffold1	488500	488900	CRM	0.2434	scaffold1.g00018	scaffold1.g00017	mapping0.ap,mapping1.adult_mesoderm	pac
scaffold1	491800	492000	CRM	9.49936	scaffold1.g00018	scaffold1.g00017	mapping1.glia	imm
scaffold1	496200	496400	CRM	0.2458	scaffold1.g00018	scaffold1.g00017	mapping1.dorsal_ectoderm	pac
scaffold1	500200	500400	CRM	0.2604	scaffold1.g00018	scaffold1.g00017	mapping1.mesectoderm,mapping2.mesectoderm	pac
scaffold1	505100	505300	CRM	7.93739	scaffold1.g00018	scaffold1.g00019	mapping1.dorsal_ectoderm,mapping1.eye	hexmcd,pac
scaffold1	507300	507500	CRM	0.199	scaffold1.g00018	scaffold1.g00019	mapping0.ap,mapping2.amnioserosa	pac
scaffold1	507600	508000	CRM	0.213	scaffold1.g00018	scaffold1.g00019	mapping1.glia,mapping2.neuroectoderm	pac
scaffold1	508200	508400	CRM	0.2728	scaffold1.g00019	scaffold1.g00018	mapping1.female_gonad	pac
scaffold1	509200	509400	CRM	9.2501	scaffold1.g00019	scaffold1.g00018	mapping2.eye	imm
scaffold1	512400	512600	CRM	0.1924	scaffold1.g00019	scaffold1.g00018	mapping0.ap	pac
scaffold1	513700	513900	CRM	0.1942	scaffold1.g00019	scaffold1.g00020	mapping2.eye	pac
scaffold1	514500	514700	CRM	8.96899	scaffold1.g00019	scaffold1.g00020	mapping1.cardiac_mesoderm	imm
scaffold1	515300	515600	CRM	7.30787	scaffold1.g00019	scaffold1.g00020	mapping1.eye	imm
scaffold1	518100	518400	CRM	0.2585	scaffold1.g00019	scaffold1.g00020	mapping1.adult_mesoderm,mapping1.mesectoderm,mapping2.mesectoderm	pac
scaffold1	519000	519200	CRM	0.2315	scaffold1.g00019	scaffold1.g00020	mapping1.amnioserosa,mapping2.amnioserosa	pac
scaffold1	520500	520700	CRM	0.2195	scaffold1.g00019	scaffold1.g00020	mapping1.malpighian_tubules	pac
scaffold1	527000	527300	CRM	10.7296	scaffold1.g00019	scaffold1.g00020	mapping1.cardiac_mesoderm,mapping2.eye	hexmcd,pac
scaffold1	530900	531200	CRM	17.2218	scaffold1.g00020	scaffold1.g00019	mapping2.amnioserosa	hexmcd,imm
scaffold1	534300	534500	CRM	0.2024	scaffold1.g00020	scaffold1.g00019	mapping1.malpighian_tubules	pac
scaffold1	546800	547000	CRM	24.3238	scaffold1.g00020	scaffold1.g00019	mapping0.dv,mapping0.dv_earlymesoderm,mapping1.blastoderm,mapping1.ectoderm,mapping1.endoderm,mapping1.glia,mapping1.malpighian_tubules,mapping1.mesectoderm,mapping1.salivary_gland,mapping1.visceral_mesoderm,mapping2.blastoderm,mapping2.ectoderm,mapping2.glia,mapping2.mesectoderm,mapping2.mesoderm,mapping2.reproductive_system,mapping2.salivary_gland,mapping3.larva	hexmcd,imm
scaffold1	549000	549200	CRM	11.7131	scaffold1.g00020	scaffold1.g00021	mapping1.salivary_gland,mapping2.endoderm	imm,pac
scaffold1	549500	549700	CRM	0.2216	scaffold1.g00020	scaffold1.g00021	mapping1.glia,mapping2.glia	pac
scaffold1	550000	550300	CRM	19.5166	scaffold1.g00020	scaffold1.g00021	mapping0.dv_neurogenicectoderm	hexmcd
scaffold1	552800	553000	CRM	0.2604	scaffold1.g00020	scaffold1.g00021	mapping1.imaginal_disc,mapping1.pns,mapping2.eye,mapping2.imaginal_disc,mapping2.wing,mapping3.larva	pac
scaffold1	554100	554400	CRM	26.2523	scaffold1.g00020	scaffold1.g00021	mapping0.dv_neurogenicectoderm,mapping1.neuroectoderm	hexmcd,imm,pac
scaffold1	558100	558300	CRM	0.2032	scaffold1.g00021	scaffold1.g00020	mapping2.eye,mapping2.reproductive_system	pac
scaffold1	559300	559500	CRM	0.2479	scaffold1.g00021	scaffold1.g00020	mapping2.neuronal	pac
scaffold1	560900	561100	CRM	9.41173	scaffold1.g00021	scaffold1.g00020	mapping2.endoderm	imm
scaffold1	562800	563300	CRM	8.92679	scaffold1.g00021	scaffold1.g00020	mapping0.dv,mapping0.dv_earlymesoderm,mapping1.cardiac_mesoderm,mapping1.imaginal_disc,mapping1.tracheal_system,mapping2.eye,mapping2.imaginal_disc,mapping2.mesectoderm,mapping3.larva	hexmcd,pac
scaffold1	568600	568900	CRM	15.8423	scaffold1.g00021	scaffold1.g00022	mapping0.dv_neurogenicectoderm,mapping1.neuroectoderm,mapping2.neuroectoderm	hexmcd,imm
scaffold1	571200	571400	CRM	0.1864	scaffold1.g00021	scaffold1.g00022	mapping1.fat_body	pac
scaffold1	572800	573000	CRM	16.3244	scaffold1.g00021	scaffold1.g00022	mapping2.amnioserosa	imm
scaffold1	579200	579400	CRM	8.77259	scaffold1.g00021	scaffold1.g00022	mapping1.eye,mapping2.eye	hexmcd,imm
scaffold1	580900	581300	CRM	14.884	scaffold1.g00021	scaffold1.g00022	mapping0.dv,mapping0.dv_neurogenicectoderm,mapping1.neuroectoderm,mapping1.salivary_gland,mapping2.salivary_gland	imm,pac
scaffold1	585000	585300	CRM	9.88451	scaffold1.g00022	scaffold1.g00023	mapping1.glia	imm,pac
scaffold1	585700	586200	CRM	0.2413	scaffold1.g00022	scaffold1.g00023	mapping1.visceral_mesoderm,mapping2.tracheal_system	pac
scaffold1	589600	590200	CRM	13.6232	scaffold1.g00022	scaffold1.g00023	mapping0.ap,mapping1.ventral_ectoderm,mapping2.glia,mapping2.malpig	imm,pac
scaffold1	591700	591900	CRM	9.00971	scaffold1.g00022	scaffold1.g00023	mapping1.cardiac_mesoderm	imm
scaffold1	593000	593200	CRM	13.7534	scaffold1.g00022	scaffold1.g00023	mapping2.mesectoderm	imm
scaffold1	595400	595600	CRM	8.7885	scaffold1.g00022	scaffold1.g00023	mapping1.tracheal_system	imm
scaffold1	601800	602300	CRM	9.5623	scaffold1.g00023	scaffold1.g00022	mapping1.cardiac_mesoderm	hexmcd,pac
scaffold1	604400	604600	CRM	0.2149	scaffold1.g00023	scaffold1.g00024	mapping2.mesectoderm	pac
scaffold1	607200	607400	CRM	0.2513	scaffold1.g00024	scaffold1.g00023	mapping1.mesoderm	pac
scaffold1	610200	610400	CRM	0.2221	scaffold1.g00024	scaffold1.g00025	mapping1.amnioserosa,mapping2.amnioserosa	pac
scaffold1	610800	611000	CRM	18.5905	scaffold1.g00024	scaffold1.g00025	mapping1.dorsal_ectoderm	imm
scaffold1	614400	614600	CRM	11.7509	scaffold1.g00024	scaffold1.g00025	mapping1.neuroectoderm	hexmcd
scaffold1	619000	619400	CRM	9.74204	scaffold1.g00025	scaffold1.g00024	mapping1.male_gonad,mapping2.endoderm,mapping2.neuroectoderm	imm,pac
scaffold1	625900	626100	CRM	13.6599	scaffold1.g00025	scaffold1.g00026	mapping2.malpig	imm
scaffold1	626500	626700	CRM	0.218	scaffold1.g00025	scaffold1.g00026	mapping1.malpighian_tubules	pac
scaffold1	629100	629300	CRM	0.1934	scaffold1.g00025	scaffold1.g00026	mapping0.ap	pac
scaffold1	637300	637500	CRM	0.266	scaffold1.g00026	scaffold1.g00027	mapping0.dv_earlymesoderm	pac
scaffold1	638600	638900	CRM	0.2175	scaffold1.g00026	scaffold1.g00027	mapping1.cardiac_mesoderm,mapping1.tracheal_system	pac
scaffold1	642400	642600	CRM	8.54593	scaffold1.g00027	scaffold1.g00026	mapping1.male_gonad	imm
scaffold1	644100	644300	CRM	0.2445	scaffold1.g00027	scaffold1.g00026	mapping2.eye,mapping2.imaginal_disc,mapping2.wing	pac
scaffold1	644500	644700	CRM	0.1853	scaffold1.g00027	scaffold1.g00026	mapping1.cardiac_mesoderm	pac
scaffold1	646800	647000	CRM	12.8197	scaffold1.g00027	scaffold1.g00026	mapping2.amnioserosa	imm
scaffold1	652400	652700	CRM	10.8966	scaffold1.g00028	scaffold1.g00029	mapping1.imaginal_disc,mapping2.eye,mapping2.reproductive_system,mapping2.tracheal_system	hexmcd,imm
scaffold1	653700	653900	CRM	8.18876	scaffold1.g00028	scaffold1.g00029	mapping1.cardiac_mesoderm	imm
scaffold1	654300	654500	CRM	10.0809	scaffold1.g00028	scaffold1.g00029	mapping1.male_gonad,mapping2.reproductive_system	imm
scaffold1	655900	656200	CRM	15.9959	scaffold1.g00028	scaffold1.g00029	mapping1.tracheal_system,mapping1.ventral_ectoderm,mapping2.tracheal_system	imm,pac
scaffold1	662400	662600	CRM	13.0554	scaffold1.g00030	scaffold1.g00029	mapping1.malpighian_tubules	imm
scaffold1	663400	663600	CRM	0.242	scaffold1.g00031	scaffold1.g00030	mapping1.adult_mesoderm	pac
scaffold1	664600	664800	CRM	10.3161	scaffold1.g00031	scaffold1.g00030	mapping1.fat_body	imm
scaffold1	667300	667500	CRM	8.01502	scaffold1.g00032	scaffold1.g00031	mapping1.male_gonad	imm
scaffold1	668000	668200	CRM	9.44218	scaffold1.g00032	scaffold1.g00031	mapping2.reproductive_system	imm
scaffold1	668300	668500	CRM	0.2093	scaffold1.g00032	scaffold1.g00031	mapping1.neuroectoderm,mapping2.neuroectoderm	pac
scaffold1	669800	670100	CRM	12.4943	scaffold1.g00032	scaffold1.g00031	mapping0.dv_neurogenicectoderm	imm,pac
scaffold1	671900	672300	CRM	10.656	scaffold1.g00032,scaffold1.g00033	scaffold1.g00032,scaffold1.g00033	mapping0.ap,mapping1.mesectoderm,mapping2.mesectoderm	hexmcd,pac
scaffold1	674500	674700	CRM	0.2041	scaffold1.g00033	scaffold1.g00032	mapping2.glia	pac
scaffold1	680800	681000	CRM	12.2271	scaffold1.g00034	scaffold1.g00033	mapping0.dv,mapping1.blastoderm,mapping1.male_gonad,mapping1.mesectoderm,mapping2.blastoderm,mapping2.mesectoderm	imm,pac
scaffold1	681300	681500	CRM	9.26094	scaffold1.g00034	scaffold1.g00033	mapping1.cardiac_mesoderm	hexmcd
scaffold1	687300	687500	CRM	0.2583	scaffold1.g00034	scaffold1.g00033	mapping1.dorsal_ectoderm,mapping2.reproductive_system	pac
scaffold1	689900	690100	CRM	6.9211	scaffold1.g00034	scaffold1.g00035	mapping1.cardiac_mesoderm	imm
scaffold1	690700	690900	CRM	0.1944	scaffold1.g00034	scaffold1.g00035	mapping2.eye	pac
scaffold1	692300	692500	CRM	10.8076	scaffold1.g00034	scaffold1.g00035	mapping1.neuroectoderm	hexmcd
scaffold1	692600	692800	CRM	0.1816	scaffold1.g00035	scaffold1.g00034	mapping1.cardiac_mesoderm	pac
scaffold1	693600	693800	CRM	12.4406	scaffold1.g00035	scaffold1.g00034	mapping2.imaginal_disc	imm
scaffold1	697300	697600	CRM	25.7719	scaffold1.g00035	scaffold1.g00036	mapping0.ap,mapping0.dv,mapping0.dv_earlymesoderm,mapping1.adult_mesoderm,mapping1.blastoderm,mapping1.endoderm,mapping1.glia,mapping1.imaginal_disc,mapping1.malpighian_tubules,mapping1.mesectoderm,mapping1.pns,mapping1.somatic_muscle,mapping1.tracheal_system,mapping1.ventral_ectoderm,mapping1.visceral_mesoderm,mapping2.blastoderm,mapping2.endoderm,mapping2.glia,mapping2.mesectoderm,mapping2.meso…	hexmcd,imm
scaffold1	698700	698900	CRM	0.1815	scaffold1.g00035	scaffold1.g00036	mapping1.male_gonad	pac
scaffold1	699200	699400	CRM	0.2169	scaffold1.g00035	scaffold1.g00036	mapping2.eye	pac
scaffold1	699800	700100	CRM	0.2033	scaffold1.g00035	scaffold1.g00036	mapping1.neuroectoderm,mapping2.neuroectoderm	pac
scaffold1	700700	701200	CRM	0.2319	scaffold1.g00035	scaffold1.g00036	mapping0.dv,mapping0.dv_earlymesoderm,mapping1.mesectoderm,mapping2.mesectoderm	pac
scaffold1	701500	701700	CRM	0.2069	scaffold1.g00035	scaffold1.g00036	mapping0.ap	pac
scaffold1	703800	704100	CRM	10.5899	scaffold1.g00035	scaffold1.g00036	mapping1.endoderm,mapping1.salivary_gland,mapping2.tracheal_system,mapping2.wing	imm,pac
scaffold1	704700	704900	CRM	8.86939	scaffold1.g00035	scaffold1.g00036	mapping1.eye,mapping2.eye,mapping3.larva	imm,pac
scaffold1	706700	706900	CRM	12.6702	scaffold1.g00036	scaffold1.g00035	mapping1.amnioserosa,mapping1.eye	hexmcd,imm,pac
scaffold1	709000	709300	CRM	7.45931	scaffold1.g00036	scaffold1.g00037	mapping1.adult_mesoderm,mapping1.cardiac_mesoderm	imm,pac
scaffold1	715500	715700	CRM	0.2451	scaffold1.g00037	scaffold1.g00036	mapping1.amnioserosa,mapping2.amnioserosa	pac
scaffold1	718500	719000	CRM	0.2306	scaffold1.g00037	scaffold1.g00038	mapping0.dv_neurogenicectoderm,mapping1.amnioserosa,mapping1.neuroectoderm,mapping1.ventral_ectoderm,mapping2.neuroectoderm	pac
scaffold1	719100	719400	CRM	14.0273	scaffold1.g00037	scaffold1.g00038	mapping1.fat_body,mapping1.ventral_ectoderm	hexmcd,imm
scaffold1	719700	719900	CRM	12.6157	scaffold1.g00037	scaffold1.g00038	mapping0.dv,mapping1.mesectoderm	imm
scaffold1	720200	720400	CRM	0.199	scaffold1.g00037	scaffold1.g00038	mapping1.fat_body	pac
scaffold1	724200	724400	CRM	0.1843	scaffold1.g00038	scaffold1.g00037	mapping1.male_gonad	pac
scaffold1	724600	724800	CRM	9.6579	scaffold1.g00038	scaffold1.g00037	mapping1.eye	hexmcd
scaffold1	726900	727100	CRM	6.88066	scaffold1.g00038	scaffold1.g00037	mapping1.eye	imm
scaffold1	728000	728200	CRM	9.50892	scaffold1.g00038	scaffold1.g00037	mapping1.tracheal_system,mapping2.tracheal_system	imm
scaffold1	728300	728500	CRM	0.2811	scaffold1.g00038	scaffold1.g00037	mapping1.female_gonad	pac
scaffold1	729100	729300	CRM	7.46127	scaffold1.g00038	scaffold1.g00039	mapping1.cardiac_mesoderm	imm
scaffold1	729500	729800	CRM	19.0062	scaffold1.g00038	scaffold1.g00039	mapping0.ap,mapping0.dv,mapping0.dv_earlymesoderm,mapping0.dv_neurogenicectoderm,mapping1.blastoderm,mapping1.mesectoderm,mapping1.mesoderm,mapping1.ventral_ectoderm,mapping2.blastoderm,mapping2.mesectoderm	hexmcd,imm,pac
scaffold1	730400	730800	CRM	18.0129	scaffold1.g00038	scaffold1.g00039	mapping0.ap,mapping0.dv,mapping0.dv_earlymesoderm,mapping0.dv_neurogenicectoderm,mapping1.blastoderm,mapping1.mesectoderm,mapping1.neuroectoderm,mapping1.ventral_ectoderm,mapping2.blastoderm,mapping2.mesectoderm,mapping2.neuroectoderm	imm,pac
scaffold1	730900	731100	CRM	0.2244	scaffold1.g00038	scaffold1.g00039	mapping0.dv_earlymesoderm	pac
scaffold1	733000	733200	CRM	0.2116	scaffold1.g00038	scaffold1.g00039	mapping1.malpighian_tubules	pac
scaffold1	734500	734700	CRM	8.73165	scaffold1.g00039	scaffold1.g00038	mapping1.male_gonad	imm
scaffold1	737600	737800	CRM	0.2138	scaffold1.g00039	scaffold1.g00038	mapping1.neuroectoderm,mapping2.neuroectoderm	pac
scaffold1	738000	738200	CRM	11.6153	scaffold1.g00039	scaffold1.g00038	mapping2.neuroectoderm	imm
scaffold1	738300	738500	CRM	0.1988	scaffold1.g00039	scaffold1.g00038	mapping2.neuroectoderm	pac
scaffold1	739700	739900	CRM	13.2994	scaffold1.g00039	scaffold1.g00038	mapping1.tracheal_system	imm
scaffold1	740500	740700	CRM	14.2988	scaffold1.g00039	scaffold1.g00038	mapping1.malpighian_tubules	imm
scaffold1	742900	743100	CRM	0.2422	scaffold1.g00039	scaffold1.g00038	mapping0.dv_earlymesoderm	pac
scaffold1	745500	745800	CRM	24.167	scaffold1.g00039	scaffold1.g00040	mapping0.ap,mapping0.dv,mapping1.blastoderm,mapping1.endoderm,mapping1.malpighian_tubules,mapping1.mesectoderm,mapping1.ventral_ectoderm,mapping2.blastoderm,mapping2.endoderm,mapping2.mesectoderm,mapping2.salivary_gland,mapping3.larva	hexmcd,imm
scaffold1	746700	746900	CRM	9.17615	scaffold1.g00039	scaffold1.g00040	mapping3.larva	imm
scaffold1	747500	747700	CRM	0.2008	scaffold1.g00039	scaffold1.g00040	mapping2.reproductive_system	pac
scaffold1	747900	748100	CRM	9.50684	scaffold1.g00039	scaffold1.g00040	mapping1.fat_body	imm
scaffold1	748500	748700	CRM	7.63788	scaffold1.g00039	scaffold1.g00040	mapping2.tracheal_system	imm
scaffold1	749200	749800	CRM	11.7319	scaffold1.g00039	scaffold1.g00040	mapping0.dv,mapping1.adult_mesoderm,mapping1.ectoderm,mapping1.endoderm,mapping1.fat_body,mapping1.mesectoderm,mapping1.mesoderm,mapping1.neuroectoderm,mapping1.salivary_gland,mapping1.somatic_muscle,mapping1.tracheal_system,mapping2.blastoderm,mapping2.endoderm,mapping2.eye,mapping2.mesoderm,mapping2.neuroectoderm,mapping2.salivary_gland,mapping3.adult	hexmcd,imm,pac
scaffold1	750200	750400	CRM	0.2251	scaffold1.g00039	scaffold1.g00040	mapping2.endoderm	pac
scaffold1	750900	751100	CRM	13.5613	scaffold1.g00039	scaffold1.g00040	mapping0.dv_earlymesoderm,mapping1.fat_body,mapping1.male_gonad	hexmcd,imm,pac
scaffold1	753600	753800	CRM	10.6517	scaffold1.g00040	scaffold1.g00039	mapping1.ectoderm	imm
scaffold1	753900	754100	CRM	8.84867	scaffold1.g00040	scaffold1.g00039	mapping1.mesoderm,mapping1.pns,mapping1.tracheal_system	imm,pac
scaffold1	755400	755600	CRM	9.4466	scaffold1.g00040	scaffold1.g00041	mapping1.eye,mapping2.eye	hexmcd,pac
scaffold1	755900	756100	CRM	19.0594	scaffold1.g00040	scaffold1.g00041	mapping0.dv,mapping0.dv_earlymesoderm,mapping1.blastoderm,mapping1.mesoderm,mapping2.mesectoderm	hexmcd,imm,pac
scaffold1	758400	759000	CRM	8.18569	scaffold1.g00040	scaffold1.g00041	mapping0.dv_earlymesoderm,mapping1.endoderm,mapping2.tracheal_system	imm,pac
scaffold1	759100	759300	CRM	10.9644	scaffold1.g00040	scaffold1.g00041	mapping1.fat_body	hexmcd
scaffold1	760100	760400	CRM	14.9526	scaffold1.g00040	scaffold1.g00041	mapping0.dv_earlymesoderm,mapping2.wing	imm
scaffold1	760700	760900	CRM	8.77708	scaffold1.g00040	scaffold1.g00041	mapping1.cardiac_mesoderm	hexmcd
scaffold1	764400	764600	CRM	7.34751	scaffold1.g00040	scaffold1.g00041	mapping1.eye	imm
scaffold1	765100	765600	CRM	17.0767	scaffold1.g00040	scaffold1.g00041	mapping1.fat_body,mapping2.amnioserosa,mapping2.endoderm,mapping2.imaginal_disc,mapping2.wing	hexmcd,imm,pac
scaffold1	767300	767500	CRM	0.2636	scaffold1.g00041	scaffold1.g00040	mapping0.dv,mapping0.dv_earlymesoderm,mapping1.mesectoderm,mapping1.visceral_mesoderm,mapping2.mesectoderm	pac
scaffold1	767700	767900	CRM	11.7349	scaffold1.g00041	scaffold1.g00040	mapping1.amnioserosa	imm
scaffold1	768600	768800	CRM	0.2002	scaffold1.g00041	scaffold1.g00040	mapping2.eye	pac
scaffold1	769700	769900	CRM	0.1857	scaffold1.g00041	scaffold1.g00042	mapping1.eye	pac
scaffold1	771100	771400	CRM	12.0896	scaffold1.g00042	scaffold1.g00041	mapping2.imaginal_disc,mapping2.wing	imm,pac
scaffold1	775900	776200	CRM	12.9167	scaffold1.g00042	scaffold1.g00041	mapping0.ap,mapping0.dv_earlymesoderm,mapping1.blastoderm,mapping2.blastoderm	imm
scaffold1	777000	777200	CRM	9.10022	scaffold1.g00042	scaffold1.g00041	mapping1.male_gonad	imm
scaffold1	779600	779900	CRM	0.2966	scaffold1.g00042	scaffold1.g00043	mapping1.imaginal_disc,mapping1.pns,mapping2.ectoderm,mapping2.imaginal_disc,mapping2.neuronal,mapping2.wing,mapping3.larva	pac
scaffold1	781100	781300	CRM	0.2042	scaffold1.g00043	scaffold1.g00042	mapping1.glia	pac
scaffold1	781400	781600	CRM	0.248	scaffold1.g00043	scaffold1.g00042	mapping1.salivary_gland	pac
scaffold1	783000	783200	CRM	0.199	scaffold1.g00043	scaffold1.g00042	mapping1.fat_body	pac
scaffold1	786100	786300	CRM	8.2316	scaffold1.g00043	scaffold1.g00044	mapping1.eye	imm
scaffold1	789300	789500	CRM	9.43847	scaffold1.g00043	scaffold1.g00044	mapping2.endoderm	imm
scaffold1	790900	791100	CRM	0.2234	scaffold1.g00044	scaffold1.g00043	mapping1.mesectoderm,mapping2.glia	pac
scaffold1	791600	791800	CRM	0.2032	scaffold1.g00044	scaffold1.g00043	mapping1.cardiac_mesoderm	pac
scaffold1	793100	793300	CRM	10.8545	scaffold1.g00044	scaffold1.g00043	mapping1.fat_body	imm
scaffold1	794800	795000	CRM	15.7873	scaffold1.g00044	scaffold1.g00045	mapping0.ap,mapping0.dv_earlymesoderm,mapping1.amnioserosa,mapping1.blastoderm,mapping2.amnioserosa,mapping2.blastoderm,mapping3.adult	hexmcd
scaffold1	795300	795500	CRM	12.9231	scaffold1.g00044	scaffold1.g00045	mapping1.fat_body	hexmcd
scaffold1	797800	798100	CRM	8.22016	scaffold1.g00045	scaffold1.g00044	mapping1.neuroectoderm,mapping2.glia	imm,pac
scaffold1	798900	799100	CRM	14.9315	scaffold1.g00045	scaffold1.g00046	mapping1.cardiac_mesoderm,mapping1.mesoderm,mapping1.tracheal_system	hexmcd,imm
scaffold1	799400	799700	CRM	0.2555	scaffold1.g00045	scaffold1.g00046	mapping0.dv,mapping0.dv_neurogenicectoderm,mapping1.neuroectoderm,mapping1.ventral_ectoderm,mapping2.neuroectoderm	pac
scaffold1	803200	803400	CRM	14.1758	scaffold1.g00046	scaffold1.g00045	mapping1.endoderm,mapping1.malpighian_tubules,mapping3.adult	hexmcd,imm
scaffold1	809500	809700	CRM	0.204	scaffold1.g00047	scaffold1.g00046	mapping2.reproductive_system	pac
scaffold1	810700	811100	CRM	7.90811	scaffold1.g00047	scaffold1.g00046	mapping1.eye,mapping2.eye	imm,pac
scaffold1	811500	811900	CRM	11.6152	scaffold1.g00047	scaffold1.g00046	mapping1.male_gonad,mapping2.eye	hexmcd,imm,pac
scaffold1	812700	812900	CRM	10.3236	scaffold1.g00047	scaffold1.g00046	mapping1.cardiac_mesoderm,mapping1.fat_body,mapping2.eye	hexmcd,pac
scaffold1	814900	815300	CRM	20.2547	scaffold1.g00047	scaffold1.g00048	mapping1.cns,mapping1.fat_body,mapping1.mesoderm,mapping1.tracheal_system,mapping1.ventral_ectoderm,mapping2.ectoderm,mapping2.eye,mapping2.tracheal_system	hexmcd,imm,pac
scaffold1	815800	816000	CRM	11.4	scaffold1.g00047	scaffold1.g00048	mapping1.glia,mapping2.glia	imm
scaffold1	816100	816300	CRM	12.5839	scaffold1.g00047	scaffold1.g00048	mapping0.dv_neurogenicectoderm,mapping1.blastoderm,mapping2.blastoderm	imm,pac
scaffold1	819500	819700	CRM	0.2097	scaffold1.g00048	scaffold1.g00047	mapping1.ventral_ectoderm	pac
scaffold1	819800	820000	CRM	0.2322	scaffold1.g00048	scaffold1.g00047	mapping2.wing	pac
scaffold1	821500	821800	CRM	22.4436	scaffold1.g00048	scaffold1.g00049	mapping1.cns,mapping1.ectoderm,mapping1.endoderm,mapping1.mesectoderm,mapping1.mesoderm,mapping1.pns,mapping1.ventral_ectoderm,mapping2.ectoderm,mapping2.endoderm,mapping2.glia,mapping2.mesectoderm,mapping2.mesoderm,mapping2.neuronal,mapping2.wing	hexmcd,imm,pac
scaffold1	822600	823100	CRM	0.2514	scaffold1.g00048	scaffold1.g00049	mapping1.cns,mapping1.endoderm,mapping1.mesectoderm,mapping2.mesectoderm,mapping2.neuroectoderm	pac
scaffold1	825600	825800	CRM	0.2046	scaffold1.g00048	scaffold1.g00049	mapping1.amnioserosa,mapping2.amnioserosa	pac
scaffold1	826400	826600	CRM	19.6501	scaffold1.g00048	scaffold1.g00049	mapping0.dv_neurogenicectoderm,mapping1.fat_body,mapping1.mesoderm,mapping1.neuroectoderm	hexmcd,imm
scaffold1	832100	832300	CRM	0.2067	scaffold1.g00049	scaffold1.g00050	mapping1.ventral_ectoderm	pac
scaffold1	835300	835500	CRM	0.2118	scaffold1.g00050	scaffold1.g00049	mapping0.dv_neurogenicectoderm,mapping1.ventral_ectoderm	pac
scaffold1	839300	839600	CRM	0.2619	scaffold1.g00050	scaffold1.g00049	mapping1.ectoderm,mapping1.mesectoderm,mapping1.somatic_muscle,mapping1.tracheal_system,mapping1.visceral_mesoderm,mapping2.glia,mapping2.mesectoderm,mapping2.mesoderm,mapping2.tracheal_system	pac
scaffold1	842200	842400	CRM	0.2019	scaffold1.g00050	scaffold1.g00049	mapping0.dv_neurogenicectoderm	pac
scaffold1	842600	843200	CRM	13.7602	scaffold1.g00050	scaffold1.g00049	mapping1.cardiac_mesoderm,mapping1.cns,mapping1.mesectoderm,mapping1.pns,mapping2.malpig,mapping2.wing,mapping3.larva	hexmcd,imm,pac
scaffold1	844600	844800	CRM	10.3535	scaffold1.g00050	scaffold1.g00049	mapping0.ap,mapping1.blastoderm,mapping2.blastoderm	hexmcd,imm
scaffold1	846200	846400	CRM	14.9321	scaffold1.g00050	scaffold1.g00049	mapping1.neuroectoderm,mapping2.neuroectoderm	imm
scaffold1	846600	846800	CRM	9.08229	scaffold1.g00050	scaffold1.g00049	mapping1.cardiac_mesoderm	hexmcd
scaffold1	848700	849100	CRM	10.5652	scaffold1.g00050	scaffold1.g00051	mapping0.ap,mapping1.visceral_mesoderm,mapping2.ectoderm,mapping2.reproductive_system,mapping3.adult	hexmcd,imm,pac
scaffold1	849200	849500	CRM	0.2738	scaffold1.g00050	scaffold1.g00051	mapping1.pns	pac
scaffold1	850900	851100	CRM	0.2328	scaffold1.g00050	scaffold1.g00051	mapping2.endoderm	pac
scaffold1	852200	852400	CRM	0.2531	scaffold1.g00050	scaffold1.g00051	mapping2.neuronal	pac
scaffold1	852700	852900	CRM	11.1198	scaffold1.g00050	scaffold1.g00051	mapping1.salivary_gland	imm
scaffold1	853400	853600	CRM	0.2222	scaffold1.g00051	scaffold1.g00050	mapping1.malpighian_tubules	pac
scaffold1	858800	859000	CRM	0.2289	scaffold1.g00051	scaffold1.g00052	mapping1.visceral_mesoderm	pac
scaffold1	859300	859500	CRM	0.2002	scaffold1.g00051	scaffold1.g00052	mapping1.ventral_ectoderm	pac
scaffold1	863400	863600	CRM	0.2321	scaffold1.g00051	scaffold1.g00052	mapping0.dv,mapping0.dv_earlymesoderm	pac
scaffold1	864400	865200	CRM	21.6171	scaffold1.g00051	scaffold1.g00052	mapping0.dv_earlymesoderm,mapping1.cardiac_mesoderm,mapping1.dorsal_ectoderm,mapping1.endoderm,mapping1.eye,mapping1.mesoderm,mapping1.salivary_gland,mapping2.mesectoderm,mapping2.mesoderm,mapping3.adult	hexmcd,imm,pac
scaffold1	869500	869700	CRM	15.8298	scaffold1.g00051	scaffold1.g00052	mapping0.dv_neurogenicectoderm	imm
scaffold1	870300	870800	CRM	24.0371	scaffold1.g00052	scaffold1.g00051	mapping0.dv_neurogenicectoderm,mapping1.cardiac_mesoderm,mapping1.dorsal_ectoderm,mapping1.endoderm,mapping1.neuroectoderm,mapping1.pns,mapping1.salivary_gland,mapping2.eye,mapping2.salivary_gland,mapping3.larva	hexmcd,imm
scaffold1	900400	900600	CRM	21.4163	scaffold1.g00053	scaffold1.g00054	mapping1.larval_mesoderm	hexmcd
scaffold1	902300	902500	CRM	13.4228	scaffold1.g00053	scaffold1.g00054	mapping1.amnioserosa	hexmcd
scaffold1	902700	903200	CRM	20.6315	scaffold1.g00053	scaffold1.g00054	mapping0.dv,mapping1.neuroectoderm,mapping1.salivary_gland,mapping1.visceral_mesoderm,mapping2.blastoderm,mapping2.malpig,mapping2.neuroectoderm,mapping2.salivary_gland	hexmcd,imm,pac
scaffold1	906000	906300	CRM	13.0477	scaffold1.g00053	scaffold1.g00054	mapping1.amnioserosa,mapping1.cardiac_mesoderm,mapping2.amnioserosa	imm
scaffold1	909100	909400	CRM	20.9106	scaffold1.g00053	scaffold1.g00054	mapping1.adult_mesoderm	hexmcd,imm
scaffold1	913600	913800	CRM	11.3722	scaffold1.g00054	scaffold1.g00055	mapping1.glia	hexmcd
scaffold1	919500	919700	CRM	0.187	scaffold1.g00054	scaffold1.g00055	mapping1.larval_mesoderm	pac
scaffold1	922200	922400	CRM	0.2109	scaffold1.g00054	scaffold1.g00055	mapping1.malpighian_tubules,mapping2.glia	pac
scaffold1	924600	924800	CRM	20.6597	scaffold1.g00054	scaffold1.g00055	mapping1.larval_mesoderm	hexmcd
scaffold1	936400	936600	CRM	0.2476	scaffold1.g00057	scaffold1.g00058	mapping1.cns,mapping2.eye	pac
scaffold1	958500	958700	CRM	0.2838	scaffold1.g00058	scaffold1.g00057	mapping1.salivary_gland,mapping2.salivary_gland,mapping3.adult	pac
scaffold1	959900	960100	CRM	22.238	scaffold1.g00058	scaffold1.g00057	mapping1.larval_mesoderm	hexmcd
scaffold1	969900	970100	CRM	0.2709	scaffold1.g00059	scaffold1.g00060	mapping1.mesoderm,mapping1.pns,mapping2.eye,mapping2.wing,mapping3.larva	pac
scaffold1	970200	971400	CRM	25.4749	scaffold1.g00059	scaffold1.g00060	mapping0.dv_earlymesoderm,mapping0.dv_neurogenicectoderm,mapping1.blastoderm,mapping1.cns,mapping1.dorsal_ectoderm,mapping1.ectoderm,mapping1.endoderm,mapping1.mesectoderm,mapping1.neuroectoderm,mapping1.pns,mapping1.salivary_gland,mapping1.somatic_muscle,mapping1.tracheal_system,mapping1.ventral_ectoderm,mapping1.visceral_mesoderm,mapping2.blastoderm,mapping2.ectoderm,mapping2.endoderm,mapping2.…	hexmcd,imm,pac
scaffold1	973200	973400	CRM	14.5658	scaffold1.g00059	scaffold1.g00060	mapping2.malpig	imm
scaffold1	978200	978400	CRM	0.2706	scaffold1.g00059	scaffold1.g00060	mapping1.malpighian_tubules,mapping2.malpig	pac
scaffold1	979400	979600	CRM	7.60332	scaffold1.g00059	scaffold1.g00060	mapping1.eye	imm
scaffold1	991600	991800	CRM	8.73066	scaffold1.g00060	scaffold1.g00061	mapping3.adult	hexmcd
scaffold1	999800	1000000	CRM	0.2881	scaffold1.g00061	scaffold1.g00060	mapping2.malpig	pac
scaffold1	1001400	1001900	CRM	22.661	scaffold1.g00061	scaffold1.g00060	mapping0.ap,mapping0.dv,mapping0.dv_earlymesoderm,mapping0.dv_neurogenicectoderm,mapping1.adult_mesoderm,mapping1.blastoderm,mapping1.cns,mapping1.dorsal_ectoderm,mapping1.endoderm,mapping1.fat_body,mapping1.male_gonad,mapping1.neuroectoderm,mapping2.blastoderm,mapping2.ectoderm,mapping2.eye,mapping2.mesectoderm,mapping2.mesoderm,mapping2.reproductive_system,mapping3.larva	hexmcd,imm,pac
scaffold1	1002000	1002200	CRM	10.2406	scaffold1.g00061	scaffold1.g00060	mapping0.ap,mapping1.blastoderm,mapping2.blastoderm	imm
scaffold1	1005500	1005700	CRM	14.5705	scaffold1.g00061	scaffold1.g00060	mapping1.female_gonad	imm
scaffold1	1021200	1021500	CRM	0.1931	scaffold1.g00061	scaffold1.g00060	mapping0.dv,mapping1.eye	pac
scaffold1	1025500	1025700	CRM	15.6556	scaffold1.g00061	scaffold1.g00060	mapping1.malpighian_tubules	hexmcd
scaffold1	1034500	1034700	CRM	9.21197	scaffold1.g00061	scaffold1.g00060	mapping1.adult_mesoderm	imm
scaffold1	1036000	1036300	CRM	10.9844	scaffold1.g00061	scaffold1.g00060	mapping1.fat_body	hexmcd,imm
scaffold1	1042700	1042900	CRM	14.9683	scaffold1.g00061	scaffold1.g00060	mapping0.dv_earlymesoderm,mapping1.blastoderm,mapping2.blastoderm,mapping3.adult	imm
scaffold1	1049200	1049400	CRM	0.2066	scaffold1.g00061	scaffold1.g00060	mapping1.malpighian_tubules	pac
scaffold1	1054100	1054500	CRM	9.24393	scaffold1.g00061	scaffold1.g00060	mapping0.dv,mapping1.cardiac_mesoderm,mapping1.pns	hexmcd,pac
scaffold1	1059700	1059900	CRM	0.2242	scaffold1.g00061	scaffold1.g00060	mapping0.dv_earlymesoderm	pac
scaffold1	1062000	1062300	CRM	0.2167	scaffold1.g00061	scaffold1.g00060	mapping2.eye,mapping2.reproductive_system	pac
scaffold1	1078500	1078700	CRM	17.1466	scaffold1.g00061	scaffold1.g00060	mapping2.malpig	hexmcd
scaffold1	1079000	1079200	CRM	10.9698	scaffold1.g00061	scaffold1.g00060	mapping1.fat_body	imm
scaffold1	1084700	1084900	CRM	0.2309	scaffold1.g00061	scaffold1.g00060	mapping1.tracheal_system	pac
scaffold1	1103000	1103200	CRM	14.1674	scaffold1.g00061	scaffold1.g00060	mapping2.malpig	imm
scaffold1	1106300	1106700	CRM	17.1929	scaffold1.g00061	scaffold1.g00060	mapping0.ap,mapping1.blastoderm,mapping1.dorsal_ectoderm,mapping1.visceral_mesoderm,mapping2.glia,mapping3.adult	hexmcd,imm,pac
scaffold1	1111300	1111500	CRM	0.2007	scaffold1.g00061	scaffold1.g00060	mapping1.larval_mesoderm	pac
scaffold1	1113700	1113900	CRM	0.2237	scaffold1.g00061	scaffold1.g00062	mapping2.endoderm	pac
scaffold1	1126800	1127100	CRM	11.9079	scaffold1.g00061	scaffold1.g00062	mapping1.glia	hexmcd,imm
scaffold1	1134200	1134400	CRM	11.4291	scaffold1.g00061	scaffold1.g00062	mapping1.salivary_gland	imm
scaffold1	1139200	1139600	CRM	0.2514	scaffold1.g00061	scaffold1.g00062	mapping1.malpighian_tubules,mapping1.somatic_muscle,mapping2.mesoderm,mapping3.adult	pac
scaffold1	1145000	1145200	CRM	7.80155	scaffold1.g00061	scaffold1.g00062	mapping1.cardiac_mesoderm	imm
scaffold1	1148800	1149000	CRM	0.2236	scaffold1.g00061	scaffold1.g00062	mapping1.tracheal_system,mapping2.tracheal_system	pac
scaffold1	1150000	1150200	CRM	9.4908	scaffold1.g00061	scaffold1.g00062	mapping1.fat_body	imm
scaffold1	1157200	1157400	CRM	8.06569	scaffold1.g00061	scaffold1.g00062	mapping1.eye	imm
scaffold1	1169200	1169400	CRM	22.6732	scaffold1.g00061	scaffold1.g00062	mapping1.larval_mesoderm	imm
scaffold1	1180100	1180300	CRM	0.1936	scaffold1.g00061	scaffold1.g00062	mapping1.neuroectoderm	pac
scaffold1	1191900	1192100	CRM	9.39017	scaffold1.g00061	scaffold1.g00062	mapping1.cardiac_mesoderm	hexmcd,imm
scaffold1	1199800	1200000	CRM	0.2326	scaffold1.g00061	scaffold1.g00062	mapping1.ectoderm	pac
scaffold1	1202200	1202400	CRM	18.9793	scaffold1.g00061	scaffold1.g00062	mapping1.female_gonad	hexmcd
scaffold1	1209900	1210100	CRM	0.3037	scaffold1.g00061	scaffold1.g00062	mapping1.female_gonad	pac
scaffold1	1216100	1216300	CRM	13.9497	scaffold1.g00061	scaffold1.g00062	mapping1.amnioserosa	hexmcd
scaffold1	1218800	1219000	CRM	9.40298	scaffold1.g00061	scaffold1.g00062	mapping1.adult_mesoderm	imm
scaffold1	1220000	1220200	CRM	11.8452	scaffold1.g00061	scaffold1.g00062	mapping1.glia	hexmcd
scaffold1	1224900	1225100	CRM	12.4731	scaffold1.g00061	scaffold1.g00062	mapping1.glia,mapping3.adult	hexmcd
scaffold1	1227700	1227900	CRM	0.2878	scaffold1.g00061	scaffold1.g00062	mapping1.female_gonad	pac
scaffold1	1228200	1228400	CRM	10.3805	scaffold1.g00061	scaffold1.g00062	mapping1.fat_body	imm
scaffold1	1232300	1232500	CRM	18.9707	scaffold1.g00062	scaffold1.g00061	mapping1.female_gonad	hexmcd
scaffold1	1237100	1237300	CRM	8.43447	scaffold1.g00062	scaffold1.g00061	mapping1.eye	hexmcd,imm
scaffold1	1238100	1238300	CRM	19.2816	scaffold1.g00062	scaffold1.g00063	mapping1.female_gonad	hexmcd,imm
scaffold1	1251400	1251700	CRM	13.3769	scaffold1.g00063	scaffold1.g00062	mapping1.female_gonad	imm
scaffold1	1253400	1253600	CRM	11.2969	scaffold1.g00063	scaffold1.g00062	mapping1.glia	hexmcd
scaffold1	1255200	1255400	CRM	0.2224	scaffold1.g00063	scaffold1.g00062	mapping2.ectoderm	pac
scaffold1	1258700	1258900	CRM	11.5206	scaffold1.g00063	scaffold1.g00064	mapping1.adult_mesoderm	imm
scaffold1	1268000	1268200	CRM	0.2013	scaffold1.g00064	scaffold1.g00063	mapping2.amnioserosa	pac
scaffold1	1272100	1272300	CRM	15.541	scaffold1.g00064	scaffold1.g00063	mapping2.malpig	imm
scaffold1	1280300	1280500	CRM	0.2888	scaffold1.g00064	scaffold1.g00063	mapping1.female_gonad	pac
scaffold1	1280600	1280800	CRM	21.245	scaffold1.g00064	scaffold1.g00063	mapping1.larval_mesoderm	imm
scaffold1	1293700	1293900	CRM	13.4585	scaffold1.g00064	scaffold1.g00065	mapping1.female_gonad	imm
scaffold1	1296500	1296700	CRM	0.1916	scaffold1.g00064	scaffold1.g00065	mapping1.fat_body	pac
scaffold1	1300600	1300900	CRM	20.635	scaffold1.g00064	scaffold1.g00065	mapping1.female_gonad	hexmcd,imm
scaffold1	1302600	1302800	CRM	16.9399	scaffold1.g00064	scaffold1.g00065	mapping1.male_gonad,mapping2.malpig,mapping2.salivary_gland	hexmcd,imm
scaffold1	1308700	1308900	CRM	14.1754	scaffold1.g00064	scaffold1.g00065	mapping1.amnioserosa,mapping2.amnioserosa	imm
scaffold1	1314500	1314700	CRM	20.892	scaffold1.g00064	scaffold1.g00065	mapping1.female_gonad	hexmcd,imm
scaffold1	1317500	1317700	CRM	13.5071	scaffold1.g00065	scaffold1.g00064	mapping1.female_gonad	imm
scaffold1	1338100	1338500	CRM	15.7909	scaffold1.g00068	scaffold1.g00067	mapping1.glia,mapping2.malpig	hexmcd,imm
scaffold1	1352900	1353100	CRM	19.5767	scaffold1.g00069	scaffold1.g00070	mapping1.female_gonad	hexmcd,imm
scaffold1	1359400	1359600	CRM	9.03155	scaffold1.g00070	scaffold1.g00071	mapping3.adult	hexmcd
scaffold1	1361500	1361700	CRM	18.668	scaffold1.g00071	scaffold1.g00070	mapping1.female_gonad	hexmcd
scaffold1	1371100	1371400	CRM	20.0798	scaffold1.g00071	scaffold1.g00072	mapping1.adult_mesoderm,mapping1.salivary_gland,mapping1.visceral_mesoderm,mapping2.endoderm,mapping2.salivary_gland,mapping3.adult	hexmcd,imm,pac
scaffold1	1372200	1372400	CRM	21.1583	scaffold1.g00071	scaffold1.g00072	mapping1.larval_mesoderm	imm
scaffold1	1408000	1408200	CRM	8.37026	scaffold1.g00072	scaffold1.g00074	mapping3.adult	imm
scaffold1	1426500	1426700	CRM	14.9246	scaffold1.g00074	scaffold1.g00075	mapping1.female_gonad	imm
scaffold1	1429900	1430100	CRM	0.2219	scaffold1.g00074	scaffold1.g00075	mapping1.glia,mapping3.adult	pac
scaffold1	1444600	1444800	CRM	19.3222	scaffold1.g00077	scaffold1.g00076	mapping1.female_gonad	hexmcd,imm
scaffold1	1455300	1455700	CRM	21.1457	scaffold1.g00077	scaffold1.g00076	mapping0.ap,mapping1.adult_mesoderm,mapping3.adult	hexmcd,imm,pac
scaffold1	1469600	1470500	CRM	24.3204	scaffold1.g00078	scaffold1.g00077	mapping0.dv_earlymesoderm,mapping1.adult_mesoderm,mapping1.ectoderm,mapping1.glia,mapping1.larval_mesoderm,mapping1.salivary_gland,mapping1.somatic_muscle,mapping1.tracheal_system,mapping1.visceral_mesoderm,mapping2.glia,mapping2.mesoderm,mapping2.reproductive_system,mapping2.salivary_gland,mapping2.wing,mapping3.adult	hexmcd,imm,pac
scaffold1	1470600	1470900	CRM	0.2754	scaffold1.g00078	scaffold1.g00077	mapping1.male_gonad,mapping2.malpig	pac
scaffold1	1478000	1478400	CRM	0.2151	scaffold1.g00078	scaffold1.g00077	mapping0.dv_neurogenicectoderm,mapping2.blastoderm,mapping2.mesectoderm	pac
scaffold1	1479600	1479800	CRM	8.62312	scaffold1.g00078	scaffold1.g00077	mapping1.eye,mapping1.male_gonad	hexmcd,imm
scaffold1	1481100	1481300	CRM	10.6356	scaffold1.g00078	scaffold1.g00077	mapping1.salivary_gland	imm
scaffold1	1482900	1483100	CRM	10.5434	scaffold1.g00078	scaffold1.g00077	mapping1.fat_body	hexmcd
scaffold1	1486400	1486600	CRM	0.1931	scaffold1.g00078	scaffold1.g00077	mapping0.dv_neurogenicectoderm	pac
scaffold1	1489200	1489400	CRM	0.1838	scaffold1.g00078	scaffold1.g00077	mapping1.fat_body	pac
scaffold1	1494100	1494400	CRM	11.0438	scaffold1.g00078	scaffold1.g00077	mapping1.fat_body	hexmcd
scaffold1	1494500	1494800	CRM	16.6579	scaffold1.g00078	scaffold1.g00077	mapping1.mesectoderm,mapping2.malpig,mapping2.mesectoderm	imm
scaffold1	1496500	1496700	CRM	0.1933	scaffold1.g00078	scaffold1.g00077	mapping2.neuroectoderm	pac
scaffold1	1509300	1509700	CRM	31.9575	scaffold1.g00078	scaffold1.g00077	mapping0.ap,mapping0.dv,mapping0.dv_earlymesoderm,mapping1.adult_mesoderm,mapping1.amnioserosa,mapping1.blastoderm,mapping1.cns,mapping1.dorsal_ectoderm,mapping1.endoderm,mapping1.glia,mapping1.imaginal_disc,mapping1.male_gonad,mapping1.malpighian_tubules,mapping1.mesectoderm,mapping1.pns,mapping1.salivary_gland,mapping1.somatic_muscle,mapping1.tracheal_system,mapping1.ventral_ectoderm,mapping1.v…	hexmcd,imm
scaffold1	1517400	1517600	CRM	12.9074	scaffold1.g00078	scaffold1.g00077	mapping1.malpighian_tubules	imm
scaffold1	1520500	1520700	CRM	0.1844	scaffold1.g00078	scaffold1.g00077	mapping1.larval_mesoderm	pac
scaffold1	1524000	1524200	CRM	0.193	scaffold1.g00078	scaffold1.g00079	mapping1.male_gonad	pac
scaffold1	1527200	1527400	CRM	20.8455	scaffold1.g00078	scaffold1.g00079	mapping1.larval_mesoderm	hexmcd
scaffold1	1529100	1529300	CRM	11.2261	scaffold1.g00078	scaffold1.g00079	mapping1.adult_mesoderm	imm
scaffold1	1530400	1530700	CRM	15.7692	scaffold1.g00078	scaffold1.g00079	mapping1.eye,mapping2.neuroectoderm	hexmcd,pac
scaffold1	1531400	1531600	CRM	13.6502	scaffold1.g00078	scaffold1.g00079	mapping2.malpig	imm
scaffold1	1533400	1533800	CRM	0.2626	scaffold1.g00078	scaffold1.g00079	mapping0.ap,mapping1.adult_mesoderm,mapping1.ectoderm,mapping1.somatic_muscle,mapping2.neuronal	pac
scaffold1	1539100	1539300	CRM	0.1776	scaffold1.g00078	scaffold1.g00079	mapping1.male_gonad	pac
scaffold1	1545500	1545900	CRM	13.6201	scaffold1.g00078	scaffold1.g00079	mapping1.eye,mapping2.malpig	imm,pac
scaffold1	1548800	1549100	CRM	15.2179	scaffold1.g00078	scaffold1.g00079	mapping1.amnioserosa,mapping2.amnioserosa,mapping2.blastoderm	hexmcd,pac
scaffold1	1553700	1554000	CRM	14.3472	scaffold1.g00078	scaffold1.g00079	mapping1.adult_mesoderm,mapping1.cns,mapping1.eye,mapping1.imaginal_disc,mapping1.ventral_ectoderm,mapping2.eye,mapping2.wing,mapping3.adult,mapping3.larva	hexmcd,imm,pac
scaffold1	1554800	1555100	CRM	0.2517	scaffold1.g00078	scaffold1.g00079	mapping1.salivary_gland,mapping2.reproductive_system	pac
scaffold1	1557300	1557600	CRM	24.1281	scaffold1.g00078	scaffold1.g00079	mapping1.larval_mesoderm	hexmcd,imm
scaffold1	1558200	1558700	CRM	14.0583	scaffold1.g00078	scaffold1.g00079	mapping0.dv_neurogenicectoderm,mapping1.endoderm,mapping2.endoderm	hexmcd,imm,pac
scaffold1	1564700	1565000	CRM	9.31082	scaffold1.g00078	scaffold1.g00079	mapping1.male_gonad	imm
scaffold1	1565300	1565500	CRM	10.8155	scaffold1.g00078	scaffold1.g00079	mapping1.neuroectoderm	hexmcd
scaffold1	1566700	1566900	CRM	8.89989	scaffold1.g00078	scaffold1.g00079	mapping1.cardiac_mesoderm	hexmcd
scaffold1	1567200	1567400	CRM	0.2038	scaffold1.g00078	scaffold1.g00079	mapping1.fat_body	pac
scaffold1	1567900	1568100	CRM	0.2679	scaffold1.g00078	scaffold1.g00079	mapping1.malpighian_tubules,mapping2.malpig	pac
scaffold1	1573800	1574000	CRM	13.6842	scaffold1.g00078	scaffold1.g00079	mapping1.ectoderm,mapping1.tracheal_system,mapping1.ventral_ectoderm,mapping2.ectoderm,mapping2.tracheal_system	hexmcd,imm,pac
scaffold1	1574700	1574900	CRM	12.8923	scaffold1.g00078	scaffold1.g00079	mapping2.amnioserosa	imm
scaffold1	1576700	1577000	CRM	20.9661	scaffold1.g00078	scaffold1.g00079	mapping1.salivary_gland,mapping2.reproductive_system,mapping2.salivary_gland	hexmcd,imm
scaffold1	1580600	1580800	CRM	8.18503	scaffold1.g00078	scaffold1.g00079	mapping1.male_gonad	imm
scaffold1	1592300	1592500	CRM	18.0386	scaffold1.g00078	scaffold1.g00079	mapping1.endoderm,mapping2.malpig	hexmcd,imm
scaffold1	1592900	1593100	CRM	9.71781	scaffold1.g00078	scaffold1.g00079	mapping1.glia	imm
scaffold1	1594200	1594600	CRM	0.263	scaffold1.g00079	scaffold1.g00078	mapping1.tracheal_system,mapping2.mesectoderm,mapping2.salivary_gland	pac
scaffold1	1599200	1599400	CRM	0.2617	scaffold1.g00080	scaffold1.g00079	mapping1.pns	pac
scaffold1	1615100	1615300	CRM	14.5338	scaffold1.g00080	scaffold1.g00081	mapping1.female_gonad	imm
scaffold1	1618500	1618700	CRM	6.365	scaffold1.g00081	scaffold1.g00082	mapping1.eye	imm
scaffold1	1620000	1620200	CRM	11.0498	scaffold1.g00081	scaffold1.g00082	mapping1.fat_body	imm
scaffold1	1630300	1630500	CRM	11.2174	scaffold1.g00083	scaffold1.g00082	mapping1.salivary_gland	imm
scaffold1	1636200	1636500	CRM	18.5008	scaffold1.g00084	scaffold1.g00083	mapping1.adult_mesoderm	hexmcd
scaffold1	1650000	1650600	CRM	15.9607	scaffold1.g00084	scaffold1.g00085	mapping1.glia,mapping1.malpighian_tubules	hexmcd,pac
scaffold1	1658200	1658400	CRM	21.289	scaffold1.g00086	scaffold1.g00085	mapping1.larval_mesoderm	hexmcd
scaffold1	1677300	1677500	CRM	23.1009	scaffold1.g00090	scaffold1.g00089	mapping1.larval_mesoderm	hexmcd
scaffold1	1685900	1686100	CRM	12.1799	scaffold1.g00091	scaffold1.g00092	mapping1.fat_body	imm
scaffold1	1696700	1696900	CRM	16.1667	scaffold1.g00092	scaffold1.g00091	mapping1.amnioserosa,mapping2.amnioserosa	hexmcd,imm
scaffold1	1717600	1717900	CRM	0.2271	scaffold1.g00092	scaffold1.g00091	mapping1.malpighian_tubules	pac
scaffold1	1726800	1727000	CRM	0.2653	scaffold1.g00092	scaffold1.g00093	mapping2.malpig	pac
scaffold1	1731900	1732100	CRM	18.6451	scaffold1.g00092	scaffold1.g00093	mapping1.amnioserosa,mapping1.female_gonad,mapping2.amnioserosa	hexmcd
scaffold1	1732300	1732500	CRM	17.4104	scaffold1.g00092	scaffold1.g00093	mapping1.adult_mesoderm	hexmcd
scaffold1	1744300	1744500	CRM	0.2049	scaffold1.g00092	scaffold1.g00093	mapping1.malpighian_tubules	pac
scaffold1	1748200	1748400	CRM	18.5098	scaffold1.g00092	scaffold1.g00093	mapping1.female_gonad	hexmcd
scaffold1	1759000	1759200	CRM	22.6495	scaffold1.g00093	scaffold1.g00094	mapping1.larval_mesoderm	hexmcd
scaffold1	1762000	1762200	CRM	6.60457	scaffold1.g00093	scaffold1.g00094	mapping1.eye	imm
scaffold1	1768600	1768800	CRM	6.93301	scaffold1.g00093	scaffold1.g00094	mapping1.cardiac_mesoderm	imm
scaffold1	1778600	1778800	CRM	19.7065	scaffold1.g00095	scaffold1.g00094	mapping1.female_gonad	hexmcd
scaffold1	1795800	1796000	CRM	18.9558	scaffold1.g00098	scaffold1.g00099	mapping1.female_gonad	hexmcd,imm
scaffold1	1799200	1799400	CRM	15.1529	scaffold1.g00099	scaffold1.g00098	mapping2.amnioserosa	hexmcd,imm
scaffold1	1800200	1800400	CRM	18.9287	scaffold1.g00099	scaffold1.g00098	mapping1.female_gonad	hexmcd,imm
scaffold1	1808100	1808300	CRM	6.17447	scaffold1.g00100	scaffold1.g00099	mapping1.eye	imm
scaffold1	1812500	1812700	CRM	8.82615	scaffold1.g00100	scaffold1.g00099	mapping1.cardiac_mesoderm	hexmcd
scaffold1	1814700	1815000	CRM	11.8141	scaffold1.g00100	scaffold1.g00099	mapping1.amnioserosa,mapping1.blastoderm	imm,pac
scaffold1	1815300	1815500	CRM	0.2746	scaffold1.g00100	scaffold1.g00099	mapping1.female_gonad	pac
scaffold1	1817400	1817600	CRM	0.1941	scaffold1.g00100	scaffold1.g00101	mapping2.eye	pac
scaffold1	1817800	1818000	CRM	9.80316	scaffold1.g00100	scaffold1.g00101	mapping1.glia	imm
scaffold1	1819500	1819700	CRM	8.97813	scaffold1.g00100	scaffold1.g00101	mapping1.cardiac_mesoderm	hexmcd
scaffold1	1819900	1820300	CRM	0.2027	scaffold1.g00100	scaffold1.g00101	mapping1.male_gonad,mapping1.neuroectoderm,mapping2.neuroectoderm	pac
scaffold1	1820500	1820700	CRM	0.2709	scaffold1.g00100	scaffold1.g00101	mapping1.female_gonad,mapping3.adult	pac
scaffold1	1821400	1821600	CRM	10.6999	scaffold1.g00101	scaffold1.g00100	mapping1.visceral_mesoderm	imm
scaffold1	1824500	1824700	CRM	0.1929	scaffold1.g00101	scaffold1.g00100	mapping0.ap	pac
scaffold1	1825500	1825700	CRM	18.5234	scaffold1.g00101	scaffold1.g00100	mapping1.female_gonad	hexmcd
scaffold1	1826000	1826300	CRM	17.3033	scaffold1.g00101	scaffold1.g00100	mapping1.malpighian_tubules,mapping2.malpig	hexmcd,imm,pac
scaffold1	1836100	1836300	CRM	8.8604	scaffold1.g00101	scaffold1.g00100	mapping3.adult	hexmcd
scaffold1	1839100	1839300	CRM	10.9488	scaffold1.g00101	scaffold1.g00102	mapping1.glia,mapping2.glia	imm
scaffold1	1846100	1846300	CRM	27.2428	scaffold1.g00101	scaffold1.g00102	mapping1.larval_mesoderm	imm
scaffold1	1846500	1846700	CRM	15.3747	scaffold1.g00101	scaffold1.g00102	mapping1.mesectoderm,mapping1.visceral_mesoderm	hexmcd,imm
scaffold1	1847200	1847400	CRM	0.2741	scaffold1.g00101	scaffold1.g00102	mapping1.female_gonad	pac
scaffold1	1849900	1850100	CRM	0.255	scaffold1.g00102	scaffold1.g00101	mapping1.mesectoderm	pac
scaffold1	1850200	1850400	CRM	9.38602	scaffold1.g00102	scaffold1.g00101	mapping1.adult_mesoderm	imm
scaffold1	1862400	1862600	CRM	0.2125	scaffold1.g00102	scaffold1.g00101	mapping2.glia	pac
scaffold1	1865200	1865400	CRM	0.2711	scaffold1.g00102	scaffold1.g00101	mapping2.malpig	pac
scaffold1	1867000	1867300	CRM	22.8022	scaffold1.g00102	scaffold1.g00101	mapping1.larval_mesoderm	hexmcd
scaffold1	1868800	1869000	CRM	17.247	scaffold1.g00102	scaffold1.g00101	mapping2.malpig	hexmcd
scaffold1	1869400	1869600	CRM	10.143	scaffold1.g00102	scaffold1.g00101	mapping1.fat_body	imm
scaffold1	1871300	1871600	CRM	0.2232	scaffold1.g00102	scaffold1.g00101	mapping1.adult_mesoderm,mapping1.cardiac_mesoderm,mapping2.tracheal_system	pac
scaffold1	1872600	1872800	CRM	0.2721	scaffold1.g00102	scaffold1.g00101	mapping1.female_gonad	pac
scaffold1	1875400	1875600	CRM	11.3142	scaffold1.g00102	scaffold1.g00101	mapping1.glia	hexmcd
scaffold1	1882300	1882500	CRM	15.0945	scaffold1.g00102	scaffold1.g00101	mapping1.female_gonad	imm
scaffold1	1886500	1886700	CRM	10.9809	scaffold1.g00102	scaffold1.g00101	mapping1.glia	imm
scaffold1	1888800	1889000	CRM	21.3904	scaffold1.g00102	scaffold1.g00101	mapping1.malpighian_tubules,mapping1.tracheal_system,mapping2.glia,mapping2.malpig,mapping2.salivary_gland	hexmcd,imm
scaffold1	1891300	1891500	CRM	0.2845	scaffold1.g00102	scaffold1.g00101	mapping1.female_gonad	pac
scaffold1	1901200	1901400	CRM	13.3487	scaffold1.g00102	scaffold1.g00101	mapping1.amnioserosa	hexmcd
scaffold1	1907400	1907600	CRM	0.2682	scaffold1.g00102	scaffold1.g00101	mapping1.female_gonad	pac
scaffold1	1907700	1907900	CRM	8.25238	scaffold1.g00102	scaffold1.g00101	mapping1.male_gonad	imm
scaffold1	1913500	1913700	CRM	8.37017	scaffold1.g00102	scaffold1.g00101	mapping2.eye	imm
scaffold1	1924700	1924900	CRM	0.2342	scaffold1.g00102	scaffold1.g00101	mapping1.adult_mesoderm	pac
scaffold1	1929400	1929600	CRM	11.493	scaffold1.g00102	scaffold1.g00101	mapping2.glia	imm
scaffold1	1934900	1935100	CRM	14.9257	scaffold1.g00102	scaffold1.g00101	mapping1.female_gonad	imm
scaffold1	1943600	1943800	CRM	12.1698	scaffold1.g00102	scaffold1.g00101	mapping1.glia	hexmcd,imm
scaffold1	1944200	1944400	CRM	13.8134	scaffold1.g00102	scaffold1.g00101	mapping1.amnioserosa	imm
scaffold1	1947400	1947600	CRM	6.94757	scaffold1.g00102	scaffold1.g00101	mapping1.cardiac_mesoderm	imm
scaffold1	1951700	1951900	CRM	20.9554	scaffold1.g00102	scaffold1.g00101	mapping1.larval_mesoderm	hexmcd
scaffold1	1954400	1954700	CRM	0.2096	scaffold1.g00102	scaffold1.g00101	mapping0.ap,mapping1.malpighian_tubules	pac
scaffold1	1954900	1955100	CRM	9.46441	scaffold1.g00102	scaffold1.g00101	mapping1.glia	imm
scaffold1	1956000	1956200	CRM	10.0867	scaffold1.g00102	scaffold1.g00101	mapping3.adult	hexmcd
scaffold1	1959000	1959200	CRM	19.9135	scaffold1.g00102	scaffold1.g00101	mapping1.female_gonad	hexmcd
scaffold1	1967000	1967300	CRM	0.2002	scaffold1.g00102	scaffold1.g00101	mapping0.ap,mapping1.cardiac_mesoderm	pac
scaffold1	1973000	1973200	CRM	11.8824	scaffold1.g00102	scaffold1.g00101	mapping1.glia	hexmcd
scaffold1	1975100	1975500	CRM	24.5917	scaffold1.g00102	scaffold1.g00101	mapping0.dv_earlymesoderm,mapping1.blastoderm,mapping1.glia,mapping1.mesectoderm,mapping1.pns,mapping1.salivary_gland,mapping1.somatic_muscle,mapping1.tracheal_system,mapping1.visceral_mesoderm,mapping2.blastoderm,mapping2.ectoderm,mapping2.mesectoderm,mapping2.mesoderm,mapping2.salivary_gland	hexmcd,imm,pac
scaffold1	1980300	1980800	CRM	15.3779	scaffold1.g00102	scaffold1.g00101	mapping0.ap,mapping1.amnioserosa,mapping1.female_gonad,mapping2.amnioserosa	imm,pac
scaffold1	1982000	1982300	CRM	0.2032	scaffold1.g00102	scaffold1.g00101	mapping0.dv_neurogenicectoderm,mapping1.neuroectoderm,mapping2.neuroectoderm	pac
scaffold1	1984000	1984300	CRM	0.1861	scaffold1.g00102	scaffold1.g00101	mapping1.fat_body	pac
scaffold1	1988900	1989100	CRM	9.89469	scaffold1.g00102	scaffold1.g00101	mapping3.adult	hexmcd
scaffold1	1991700	1992000	CRM	23.6902	scaffold1.g00102	scaffold1.g00101	mapping1.larval_mesoderm	hexmcd,imm
scaffold1	1993900	1994100	CRM	13.8605	scaffold1.g00102	scaffold1.g00101	mapping1.amnioserosa,mapping1.glia	hexmcd,imm
scaffold1	2004900	2005100	CRM	13.5027	scaffold1.g00102	scaffold1.g00103	mapping1.female_gonad	imm
scaffold1	2012700	2013000	CRM	17.4083	scaffold1.g00102	scaffold1.g00103	mapping1.visceral_mesoderm,mapping2.malpig,mapping3.adult	hexmcd,pac
scaffold1	2020100	2020300	CRM	21.364	scaffold1.g00102	scaffold1.g00103	mapping1.larval_mesoderm	hexmcd
scaffold1	2036800	2037000	CRM	19.1985	scaffold1.g00102	scaffold1.g00103	mapping1.female_gonad	hexmcd
scaffold1	2047900	2048100	CRM	7.8207	scaffold1.g00102	scaffold1.g00103	mapping1.cardiac_mesoderm	imm
scaffold1	2072300	2072500	CRM	10.4077	scaffold1.g00102	scaffold1.g00103	mapping1.salivary_gland,mapping2.salivary_gland	imm,pac
scaffold1	2077200	2077400	CRM	0.1867	scaffold1.g00102	scaffold1.g00103	mapping1.male_gonad	pac
scaffold1	2078700	2078900	CRM	14.1164	scaffold1.g00102	scaffold1.g00103	mapping1.amnioserosa	hexmcd
scaffold1	2080000	2080200	CRM	9.75266	scaffold1.g00102	scaffold1.g00103	mapping1.adult_mesoderm	imm
scaffold1	2097700	2097900	CRM	22.9791	scaffold1.g00102	scaffold1.g00103	mapping1.larval_mesoderm	imm
scaffold1	2099800	2100000	CRM	13.5428	scaffold1.g00102	scaffold1.g00103	mapping1.amnioserosa	hexmcd
scaffold1	2112000	2112200	CRM	10.3285	scaffold1.g00102	scaffold1.g00103	mapping1.fat_body	imm
scaffold1	2114100	2114300	CRM	11.1153	scaffold1.g00102	scaffold1.g00103	mapping2.reproductive_system	imm
scaffold1	2124800	2125100	CRM	14.03	scaffold1.g00102	scaffold1.g00103	mapping1.salivary_gland,mapping2.endoderm,mapping2.neuronal,mapping2.salivary_gland	imm,pac
scaffold1	2130000	2130200	CRM	8.98418	scaffold1.g00102	scaffold1.g00103	mapping1.neuroectoderm	imm
scaffold1	2164100	2164300	CRM	13.4527	scaffold1.g00103	scaffold1.g00104	mapping1.amnioserosa	hexmcd,imm
scaffold1	2165600	2165800	CRM	15.4307	scaffold1.g00103	scaffold1.g00104	mapping2.amnioserosa	hexmcd
scaffold1	2168200	2168400	CRM	17.7155	scaffold1.g00104	scaffold1.g00103	mapping2.malpig	hexmcd,imm
scaffold1	2176200	2176500	CRM	22.0811	scaffold1.g00104	scaffold1.g00103	mapping1.larval_mesoderm	hexmcd,imm
scaffold1	2184000	2184200	CRM	27.5416	scaffold1.g00104	scaffold1.g00105	mapping1.larval_mesoderm	imm
scaffold1	2197400	2197600	CRM	18.5604	scaffold1.g00107	scaffold1.g00106	mapping1.female_gonad	hexmcd
scaffold1	2207000	2207200	CRM	19.2255	scaffold1.g00107	scaffold1.g00106	mapping1.female_gonad	hexmcd
scaffold1	2211400	2211600	CRM	15.1383	scaffold1.g00107	scaffold1.g00106	mapping2.amnioserosa	hexmcd
scaffold1	2215600	2215900	CRM	10.3505	scaffold1.g00107	scaffold1.g00108	mapping1.salivary_gland,mapping3.adult	hexmcd,imm
scaffold1	2221600	2221800	CRM	22.2835	scaffold1.g00107	scaffold1.g00108	mapping1.larval_mesoderm	hexmcd
scaffold1	2222100	2222300	CRM	0.2598	scaffold1.g00107	scaffold1.g00108	mapping1.endoderm,mapping2.endoderm	pac
scaffold1	2262800	2263000	CRM	17.4093	scaffold1.g00111	scaffold1.g00110	mapping2.malpig	hexmcd
scaffold1	2267700	2268000	CRM	19.3691	scaffold1.g00111	scaffold1.g00110	mapping1.cns,mapping1.pns,mapping2.salivary_gland,mapping3.adult,mapping3.larva	hexmcd,imm,pac
scaffold1	2276300	2276500	CRM	20.9235	scaffold1.g00112	scaffold1.g00111	mapping1.larval_mesoderm	hexmcd
scaffold1	2279400	2279600	CRM	11.2207	scaffold1.g00112	scaffold1.g00111	mapping1.glia	imm
scaffold1	2281600	2281800	CRM	0.2579	scaffold1.g00112	scaffold1.g00111	mapping1.dorsal_ectoderm	pac
scaffold1	2303400	2303600	CRM	21.6812	scaffold1.g00113	scaffold1.g00112	mapping1.adult_mesoderm,mapping1.larval_mesoderm	hexmcd
scaffold1	2307900	2308100	CRM	15.2089	scaffold1.g00113	scaffold1.g00114	mapping1.adult_mesoderm	hexmcd
scaffold1	2325000	2325200	CRM	0.2789	scaffold1.g00114	scaffold1.g00113	mapping1.female_gonad	pac
scaffold1	2329500	2329900	CRM	0.2641	scaffold1.g00114	scaffold1.g00113	mapping1.ectoderm,mapping1.eye,mapping1.mesectoderm,mapping1.neuroectoderm,mapping2.mesectoderm,mapping2.mesoderm,mapping2.salivary_gland	pac
scaffold1	2332300	2332500	CRM	0.1819	scaffold1.g00114	scaffold1.g00115	mapping1.cardiac_mesoderm	pac
scaffold1	2340600	2340800	CRM	0.1851	scaffold1.g00114	scaffold1.g00115	mapping1.larval_mesoderm	pac
scaffold1	2347200	2347500	CRM	13.097	scaffold1.g00115	scaffold1.g00114	mapping1.adult_mesoderm,mapping1.glia,mapping3.adult	hexmcd,imm
scaffold1	2380200	2380400	CRM	21.4438	scaffold1.g00119	scaffold1.g00118	mapping1.larval_mesoderm	hexmcd
scaffold1	2382400	2382800	CRM	0.226	scaffold1.g00119	scaffold1.g00118	mapping1.imaginal_disc,mapping2.eye,mapping2.tracheal_system,mapping3.larva	pac
scaffold1	2397100	2397300	CRM	27.3059	scaffold1.g00119	scaffold1.g00120	mapping1.larval_mesoderm	hexmcd,imm
scaffold1	2418500	2418700	CRM	7.46806	scaffold1.g00120	scaffold1.g00121	mapping1.cardiac_mesoderm	imm
scaffold1	2425100	2425500	CRM	10.9279	scaffold1.g00122	scaffold1.g00121	mapping0.dv_earlymesoderm,mapping1.dorsal_ectoderm,mapping1.endoderm,mapping2.endoderm,mapping2.eye	hexmcd,pac
scaffold1	2425800	2426000	CRM	10.3944	scaffold1.g00122	scaffold1.g00121	mapping1.fat_body	hexmcd
scaffold1	2430200	2430600	CRM	23.7572	scaffold1.g00123	scaffold1.g00122	mapping0.ap,mapping0.dv_earlymesoderm,mapping1.blastoderm,mapping1.cns,mapping1.dorsal_ectoderm,mapping1.ectoderm,mapping1.glia,mapping1.imaginal_disc,mapping1.malpighian_tubules,mapping1.mesectoderm,mapping1.pns,mapping1.salivary_gland,mapping1.somatic_muscle,mapping1.tracheal_system,mapping1.ventral_ectoderm,mapping1.visceral_mesoderm,mapping2.blastoderm,mapping2.ectoderm,mapping2.glia,mapping2…	hexmcd,imm,pac
scaffold1	2431300	2431600	CRM	0.282	scaffold1.g00123	scaffold1.g00124	mapping1.adult_mesoderm,mapping1.ectoderm,mapping1.male_gonad,mapping1.somatic_muscle,mapping1.visceral_mesoderm,mapping2.mesoderm,mapping2.reproductive_system,mapping3.adult	pac
scaffold1	2443800	2444000	CRM	0.2324	scaffold1.g00125	scaffold1.g00124	mapping1.glia	pac
scaffold1	2444500	2444700	CRM	0.2517	scaffold1.g00125	scaffold1.g00124	mapping1.endoderm	pac
scaffold1	2445000	2445200	CRM	0.2042	scaffold1.g00125	scaffold1.g00124	mapping2.glia	pac
scaffold1	2445400	2445600	CRM	0.2773	scaffold1.g00125	scaffold1.g00124	mapping1.female_gonad	pac
scaffold1	2446700	2446900	CRM	13.8895	scaffold1.g00125	scaffold1.g00124	mapping2.malpig	imm
scaffold1	2448700	2449100	CRM	11.2328	scaffold1.g00125	scaffold1.g00124,scaffold1.g00126	mapping1.adult_mesoderm,mapping1.cns,mapping1.ectoderm,mapping1.imaginal_disc,mapping1.mesoderm,mapping1.pns,mapping1.somatic_muscle,mapping1.tracheal_system,mapping1.visceral_mesoderm,mapping2.ectoderm,mapping2.glia,mapping2.imaginal_disc,mapping2.mesoderm,mapping2.neuronal,mapping2.wing	hexmcd,imm,pac
scaffold1	2452000	2452300	CRM	0.273	scaffold1.g00126	scaffold1.g00125	mapping0.dv,mapping0.dv_earlymesoderm,mapping1.ventral_ectoderm,mapping2.ectoderm,mapping2.mesectoderm	pac
scaffold1	2454400	2454600	CRM	21.9257	scaffold1.g00126	scaffold1.g00125	mapping0.dv,mapping0.dv_earlymesoderm,mapping1.dorsal_ectoderm,mapping1.ectoderm,mapping1.mesoderm,mapping1.tracheal_system,mapping2.ectoderm,mapping2.tracheal_system	hexmcd,imm
scaffold1	2456100	2456600	CRM	14.4942	scaffold1.g00126	scaffold1.g00125	mapping1.neuroectoderm,mapping2.ectoderm,mapping2.endoderm,mapping2.neuroectoderm,mapping2.wing	hexmcd,imm,pac
scaffold1	2457700	2457900	CRM	0.1835	scaffold1.g00126	scaffold1.g00127	mapping1.cardiac_mesoderm	pac
scaffold1	2458300	2458600	CRM	19.8422	scaffold1.g00126	scaffold1.g00127	mapping0.dv,mapping0.dv_earlymesoderm,mapping0.dv_neurogenicectoderm,mapping1.male_gonad,mapping2.reproductive_system	hexmcd,imm
scaffold1	2461300	2461600	CRM	17.4417	scaffold1.g00126	scaffold1.g00127	mapping1.adult_mesoderm,mapping1.neuroectoderm,mapping2.neuroectoderm,mapping2.tracheal_system	hexmcd,imm
scaffold1	2463200	2463400	CRM	0.242	scaffold1.g00126	scaffold1.g00127	mapping1.mesectoderm	pac
scaffold1	2464800	2465000	CRM	0.233	scaffold1.g00126	scaffold1.g00127	mapping0.ap,mapping1.amnioserosa,mapping1.blastoderm,mapping2.amnioserosa,mapping2.blastoderm	pac
scaffold1	2466600	2466800	CRM	8.39654	scaffold1.g00127	scaffold1.g00126	mapping1.cardiac_mesoderm	imm
scaffold1	2468400	2468600	CRM	0.2906	scaffold1.g00127	scaffold1.g00126	mapping2.malpig	pac
scaffold1	2469400	2469600	CRM	8.89049	scaffold1.g00127	scaffold1.g00126	mapping1.tracheal_system	imm
scaffold1	2470200	2470400	CRM	0.194	scaffold1.g00127	scaffold1.g00128	mapping1.cardiac_mesoderm	pac
scaffold1	2470700	2471100	CRM	9.02944	scaffold1.g00127	scaffold1.g00128	mapping1.fat_body,mapping1.tracheal_system,mapping2.tracheal_system	imm,pac
scaffold1	2474600	2474800	CRM	0.2195	scaffold1.g00127	scaffold1.g00128	mapping1.tracheal_system	pac
scaffold1	2482100	2482400	CRM	0.2435	scaffold1.g00128	scaffold1.g00127	mapping1.ectoderm,mapping2.reproductive_system	pac
scaffold1	2487900	2488100	CRM	0.2649	scaffold1.g00128	scaffold1.g00127	mapping1.imaginal_disc,mapping1.pns,mapping2.ectoderm	pac
scaffold1	2489300	2489500	CRM	0.2386	scaffold1.g00128	scaffold1.g00127	mapping1.dorsal_ectoderm	pac
scaffold1	2490700	2490900	CRM	0.1749	scaffold1.g00128	scaffold1.g00127	mapping1.larval_mesoderm	pac
scaffold1	2495400	2495600	CRM	9.24122	scaffold1.g00128	scaffold1.g00127	mapping1.tracheal_system	imm
scaffold1	2495900	2496200	CRM	12.3474	scaffold1.g00128	scaffold1.g00127	mapping2.eye	imm
scaffold1	2500600	2500900	CRM	0.2409	scaffold1.g00128	scaffold1.g00129	mapping1.ectoderm,mapping1.imaginal_disc,mapping2.imaginal_disc	pac
scaffold1	2501700	2501900	CRM	0.2565	scaffold1.g00128	scaffold1.g00129	mapping1.cns,mapping2.neuronal	pac
scaffold1	2502600	2502800	CRM	15.7556	scaffold1.g00128	scaffold1.g00129	mapping1.mesoderm	imm
scaffold1	2504400	2504800	CRM	13.0608	scaffold1.g00129	scaffold1.g00128	mapping1.mesectoderm,mapping2.reproductive_system	imm,pac
scaffold1	2505700	2505900	CRM	17.2329	scaffold1.g00129	scaffold1.g00128	mapping1.malpighian_tubules	imm
scaffold1	2507800	2508000	CRM	14.0001	scaffold1.g00129	scaffold1.g00128	mapping1.mesoderm	imm
scaffold1	2508800	2509000	CRM	8.80124	scaffold1.g00129	scaffold1.g00128	mapping1.tracheal_system	imm
scaffold1	2509500	2509700	CRM	8.11922	scaffold1.g00129	scaffold1.g00128	mapping2.tracheal_system	imm
scaffold1	2509900	2510100	CRM	8.92513	scaffold1.g00129	scaffold1.g00128	mapping1.cardiac_mesoderm	hexmcd
scaffold1	2510800	2511000	CRM	0.3027	scaffold1.g00129	scaffold1.g00128	mapping1.eye,mapping1.salivary_gland,mapping2.reproductive_system,mapping2.salivary_gland,mapping3.adult	pac
scaffold1	2514900	2515100	CRM	0.2987	scaffold1.g00129	scaffold1.g00128	mapping1.ectoderm,mapping1.endoderm,mapping1.mesectoderm,mapping2.mesectoderm,mapping2.mesoderm,mapping2.neuronal	pac
scaffold1	2515900	2516100	CRM	10.4039	scaffold1.g00129	scaffold1.g00128	mapping2.neuroectoderm	imm
scaffold1	2516300	2516500	CRM	7.01128	scaffold1.g00129	scaffold1.g00128	mapping1.cardiac_mesoderm	imm
scaffold1	2517400	2517600	CRM	0.2133	scaffold1.g00129	scaffold1.g00128	mapping2.tracheal_system	pac
scaffold1	2519000	2519200	CRM	0.1916	scaffold1.g00129	scaffold1.g00128	mapping1.larval_mesoderm	pac
scaffold1	2520900	2521200	CRM	28.7798	scaffold1.g00129	scaffold1.g00128	mapping1.larval_mesoderm	hexmcd,imm
scaffold1	2522600	2522900	CRM	11.893	scaffold1.g00129	scaffold1.g00128	mapping0.ap,mapping2.glia,mapping3.larva	hexmcd,imm
scaffold1	2524000	2524300	CRM	0.264	scaffold1.g00129	scaffold1.g00130	mapping0.dv_earlymesoderm,mapping1.amnioserosa,mapping1.mesoderm,mapping2.amnioserosa	pac
scaffold1	2525000	2525200	CRM	0.2022	scaffold1.g00129	scaffold1.g00130	mapping1.larval_mesoderm	pac
scaffold1	2529500	2529700	CRM	0.1832	scaffold1.g00129	scaffold1.g00130	mapping1.cardiac_mesoderm	pac
scaffold1	2531200	2531400	CRM	8.05345	scaffold1.g00129	scaffold1.g00130	mapping1.male_gonad	imm
scaffold1	2533100	2533300	CRM	0.2219	scaffold1.g00129	scaffold1.g00130	mapping1.glia	pac
scaffold1	2537000	2537200	CRM	0.2606	scaffold1.g00129	scaffold1.g00130	mapping1.adult_mesoderm	pac
scaffold1	2539300	2539500	CRM	24.5916	scaffold1.g00129	scaffold1.g00130	mapping0.dv,mapping0.dv_earlymesoderm,mapping1.dorsal_ectoderm,mapping1.endoderm,mapping1.malpighian_tubules,mapping1.mesectoderm,mapping1.neuroectoderm,mapping1.somatic_muscle,mapping1.visceral_mesoderm,mapping2.amnioserosa,mapping2.endoderm,mapping2.glia,mapping2.mesectoderm,mapping2.mesoderm,mapping2.neuroectoderm,mapping2.neuronal,mapping2.reproductive_system,mapping2.tracheal_system,mapping2…	hexmcd,imm,pac
scaffold1	2543900	2544400	CRM	13.6903	scaffold1.g00129	scaffold1.g00130	mapping1.tracheal_system,mapping2.glia,mapping2.salivary_gland	imm
scaffold1	2545400	2545600	CRM	8.07179	scaffold1.g00130	scaffold1.g00129	mapping0.ap,mapping0.dv,mapping1.mesoderm	imm,pac
scaffold1	2550600	2551000	CRM	11.6664	scaffold1.g00130	scaffold1.g00129	mapping1.dorsal_ectoderm,mapping1.tracheal_system,mapping2.tracheal_system	hexmcd,pac
scaffold1	2559000	2559200	CRM	0.1833	scaffold1.g00130	scaffold1.g00131	mapping1.cardiac_mesoderm	pac
scaffold1	2560200	2560400	CRM	0.188	scaffold1.g00130	scaffold1.g00131	mapping1.larval_mesoderm	pac
scaffold1	2560800	2561000	CRM	12.4299	scaffold1.g00130	scaffold1.g00131	mapping0.dv_neurogenicectoderm	imm
scaffold1	2562200	2562600	CRM	16.7202	scaffold1.g00130	scaffold1.g00131	mapping1.cardiac_mesoderm,mapping1.dorsal_ectoderm,mapping2.glia	hexmcd,imm
scaffold1	2563000	2563200	CRM	9.9205	scaffold1.g00130	scaffold1.g00131	mapping1.male_gonad	hexmcd
scaffold1	2565600	2565800	CRM	0.249	scaffold1.g00130	scaffold1.g00131	mapping1.salivary_gland	pac
scaffold1	2570700	2570900	CRM	0.2109	scaffold1.g00130	scaffold1.g00131	mapping1.amnioserosa,mapping2.amnioserosa	pac
scaffold1	2571600	2571900	CRM	19.3904	scaffold1.g00131	scaffold1.g00130	mapping0.dv_neurogenicectoderm,mapping1.neuroectoderm,mapping1.salivary_gland,mapping2.neuroectoderm,mapping2.wing	hexmcd,imm
scaffold1	2572000	2572200	CRM	13.5782	scaffold1.g00131	scaffold1.g00130	mapping1.amnioserosa,mapping1.malpighian_tubules	imm,pac
scaffold1	2576400	2577100	CRM	15.1249	scaffold1.g00131	scaffold1.g00130	mapping1.cardiac_mesoderm,mapping1.cns,mapping1.mesectoderm,mapping1.mesoderm,mapping1.pns,mapping1.somatic_muscle,mapping1.tracheal_system,mapping1.visceral_mesoderm,mapping2.glia,mapping2.mesectoderm,mapping2.neuronal,mapping2.tracheal_system	hexmcd,imm,pac
scaffold1	2577300	2577500	CRM	15.0709	scaffold1.g00131	scaffold1.g00130	mapping1.amnioserosa	hexmcd
scaffold1	2581000	2581200	CRM	6.95606	scaffold1.g00131	scaffold1.g00130	mapping1.cardiac_mesoderm	imm
scaffold1	2586200	2586500	CRM	15.479	scaffold1.g00131	scaffold1.g00132	mapping1.mesoderm,mapping1.pns	imm,pac
scaffold1	2588200	2588500	CRM	0.282	scaffold1.g00132	scaffold1.g00131	mapping1.blastoderm,mapping1.cns,mapping1.mesoderm,mapping1.pns,mapping1.tracheal_system,mapping1.ventral_ectoderm,mapping2.blastoderm,mapping2.neuroectoderm,mapping2.neuronal	pac
scaffold1	2589100	2589300	CRM	0.1949	scaffold1.g00132	scaffold1.g00131	mapping1.amnioserosa	pac
scaffold1	2595900	2596200	CRM	0.2307	scaffold1.g00132	scaffold1.g00133	mapping2.eye	pac
scaffold1	2596600	2596800	CRM	0.2321	scaffold1.g00132	scaffold1.g00133	mapping1.malpighian_tubules	pac
scaffold1	2598100	2598300	CRM	9.79059	scaffold1.g00132	scaffold1.g00133	mapping1.adult_mesoderm,mapping1.visceral_mesoderm	imm
scaffold1	2599000	2599200	CRM	0.2211	scaffold1.g00132	scaffold1.g00133	mapping0.dv,mapping0.dv_neurogenicectoderm	pac
scaffold1	2601300	2601700	CRM	13.4864	scaffold1.g00132,scaffold1.g00133	scaffold1.g00132,scaffold1.g00133	mapping0.dv_neurogenicectoderm,mapping2.eye,mapping2.imaginal_disc	hexmcd,imm
scaffold1	2602300	2602500	CRM	19.7993	scaffold1.g00133	scaffold1.g00132	mapping0.dv_neurogenicectoderm	hexmcd
scaffold1	2603300	2603800	CRM	16.9956	scaffold1.g00133	scaffold1.g00132	mapping1.amnioserosa,mapping1.eye,mapping1.neuroectoderm,mapping2.amnioserosa,mapping2.neuroectoderm	hexmcd,pac
scaffold1	2606100	2606500	CRM	13.017	scaffold1.g00133	scaffold1.g00132	mapping0.dv,mapping0.dv_earlymesoderm,mapping0.dv_neurogenicectoderm,mapping1.cardiac_mesoderm,mapping1.ectoderm,mapping1.mesoderm,mapping1.pns,mapping2.ectoderm,mapping2.mesectoderm	imm,pac
scaffold1	2607200	2607400	CRM	13.979	scaffold1.g00133	scaffold1.g00132	mapping1.amnioserosa,mapping2.amnioserosa	hexmcd,pac
scaffold1	2608500	2608700	CRM	0.2662	scaffold1.g00133	scaffold1.g00132	mapping1.endoderm,mapping1.mesoderm,mapping2.neuroectoderm	pac
scaffold1	2611200	2611400	CRM	0.1803	scaffold1.g00133	scaffold1.g00132	mapping1.eye	pac
scaffold1	2611600	2611800	CRM	0.3009	scaffold1.g00133	scaffold1.g00132	mapping2.malpig	pac
scaffold1	2614100	2614700	CRM	21.5429	scaffold1.g00133	scaffold1.g00134	mapping1.cardiac_mesoderm,mapping1.dorsal_ectoderm,mapping1.male_gonad,mapping1.malpighian_tubules,mapping1.somatic_muscle,mapping2.ectoderm,mapping2.malpig,mapping2.neuroectoderm,mapping2.reproductive_system,mapping2.wing	hexmcd,imm,pac
scaffold1	2615600	2615800	CRM	0.2524	scaffold1.g00133	scaffold1.g00134	mapping1.larval_mesoderm,mapping2.neuronal	pac
scaffold1	2618200	2618700	CRM	21.7404	scaffold1.g00134	scaffold1.g00133	mapping0.dv,mapping0.dv_neurogenicectoderm,mapping1.cardiac_mesoderm,mapping1.ventral_ectoderm,mapping2.eye,mapping2.mesectoderm,mapping2.neuroectoderm,mapping2.wing	hexmcd,imm,pac
scaffold1	2618800	2619000	CRM	10.4099	scaffold1.g00134	scaffold1.g00133	mapping1.fat_body	hexmcd
scaffold1	2619400	2619800	CRM	14.7053	scaffold1.g00134	scaffold1.g00133	mapping1.mesoderm,mapping1.pns,mapping2.neuronal,mapping2.wing	imm,pac
scaffold1	2621200	2621500	CRM	9.77325	scaffold1.g00134	scaffold1.g00133	mapping2.tracheal_system	hexmcd,pac
scaffold1	2624200	2624700	CRM	0.2252	scaffold1.g00134	scaffold1.g00133	mapping0.dv_neurogenicectoderm,mapping1.neuroectoderm,mapping1.ventral_ectoderm,mapping2.neuroectoderm	pac
scaffold1	2626500	2626700	CRM	0.2317	scaffold1.g00134	scaffold1.g00133	mapping1.adult_mesoderm	pac
scaffold1	2628300	2628600	CRM	15.7235	scaffold1.g00134	scaffold1.g00133	mapping1.imaginal_disc,mapping2.neuroectoderm	hexmcd,pac
scaffold1	2628700	2628900	CRM	11.3309	scaffold1.g00134	scaffold1.g00133	mapping2.eye	hexmcd,imm
scaffold1	2630900	2631100	CRM	15.3492	scaffold1.g00134	scaffold1.g00133	mapping1.neuroectoderm,mapping2.neuroectoderm	imm
scaffold1	2632300	2632500	CRM	0.2099	scaffold1.g00134	scaffold1.g00133	mapping0.ap,mapping2.blastoderm	pac
scaffold1	2632600	2633300	CRM	33.1877	scaffold1.g00134	scaffold1.g00133	mapping0.ap,mapping0.dv,mapping0.dv_earlymesoderm,mapping0.dv_neurogenicectoderm,mapping1.blastoderm,mapping1.cns,mapping1.dorsal_ectoderm,mapping1.ectoderm,mapping1.endoderm,mapping1.imaginal_disc,mapping1.malpighian_tubules,mapping1.mesectoderm,mapping1.mesoderm,mapping1.neuroectoderm,mapping1.pns,mapping1.somatic_muscle,mapping1.tracheal_system,mapping1.ventral_ectoderm,mapping1.visceral_mesod…	hexmcd,imm,pac
scaffold1	2634800	2635000	CRM	11.168	scaffold1.g00134	scaffold1.g00133	mapping2.eye	hexmcd
scaffold1	2638000	2638200	CRM	15.1263	scaffold1.g00134	scaffold1.g00133	mapping1.mesoderm	imm
scaffold1	2639300	2639500	CRM	0.2299	scaffold1.g00134	scaffold1.g00133	mapping1.mesectoderm	pac
scaffold1	2639600	2639800	CRM	13.0621	scaffold1.g00134	scaffold1.g00133	mapping1.amnioserosa,mapping2.amnioserosa	imm
scaffold1	2640500	2640700	CRM	10.9136	scaffold1.g00134	scaffold1.g00133	mapping1.adult_mesoderm,mapping1.male_gonad	imm
scaffold1	2641700	2642000	CRM	27.4551	scaffold1.g00134	scaffold1.g00133	mapping1.blastoderm,mapping1.dorsal_ectoderm,mapping1.ectoderm,mapping1.endoderm,mapping1.imaginal_disc,mapping1.malpighian_tubules,mapping1.mesoderm,mapping1.pns,mapping1.tracheal_system,mapping1.ventral_ectoderm,mapping1.visceral_mesoderm,mapping2.blastoderm,mapping2.ectoderm,mapping2.endoderm,mapping2.eye,mapping2.imaginal_disc,mapping2.mesoderm,mapping2.neuronal,mapping2.reproductive_system,m…	hexmcd,imm
scaffold1	2650800	2651000	CRM	21.4473	scaffold1.g00134	scaffold1.g00135	mapping0.dv_earlymesoderm,mapping0.dv_neurogenicectoderm,mapping1.cardiac_mesoderm,mapping2.eye	hexmcd,imm,pac
scaffold1	2662400	2662600	CRM	10.2313	scaffold1.g00134	scaffold1.g00135	mapping1.male_gonad	imm
scaffold1	2662800	2663000	CRM	0.2336	scaffold1.g00134	scaffold1.g00135	mapping2.wing	pac
scaffold1	2670100	2670300	CRM	9.18211	scaffold1.g00134	scaffold1.g00135	mapping1.male_gonad,mapping2.reproductive_system	hexmcd,pac
scaffold1	2673000	2673200	CRM	7.77169	scaffold1.g00134	scaffold1.g00135	mapping1.cardiac_mesoderm	imm
scaffold1	2673500	2673800	CRM	0.2272	scaffold1.g00134	scaffold1.g00135	mapping1.amnioserosa,mapping2.amnioserosa,mapping2.eye	pac
scaffold1	2677200	2677400	CRM	0.189	scaffold1.g00134	scaffold1.g00135	mapping1.fat_body	pac
scaffold1	2678700	2679100	CRM	0.2505	scaffold1.g00134	scaffold1.g00135	mapping0.dv_earlymesoderm,mapping1.mesectoderm,mapping2.blastoderm	pac
scaffold1	2679600	2679800	CRM	12.047	scaffold1.g00134	scaffold1.g00135	mapping2.endoderm	imm
scaffold1	2683300	2683500	CRM	14.7936	scaffold1.g00135	scaffold1.g00134	mapping1.fat_body,mapping2.amnioserosa	hexmcd
scaffold1	2686200	2686400	CRM	0.1847	scaffold1.g00135	scaffold1.g00134	mapping1.neuroectoderm	pac
scaffold1	2686500	2686700	CRM	14.148	scaffold1.g00135	scaffold1.g00134	mapping1.mesoderm	imm
scaffold1	2693000	2693500	CRM	13.8948	scaffold1.g00135	scaffold1.g00134	mapping1.cardiac_mesoderm,mapping1.fat_body,mapping1.mesoderm,mapping2.endoderm	hexmcd,imm
scaffold1	2697200	2697600	CRM	16.4087	scaffold1.g00135	scaffold1.g00134	mapping0.ap,mapping0.dv,mapping1.blastoderm,mapping1.cardiac_mesoderm,mapping1.neuroectoderm,mapping2.eye,mapping2.neuroectoderm	hexmcd,imm
scaffold1	2697700	2698400	CRM	22.9556	scaffold1.g00135	scaffold1.g00134	mapping0.dv,mapping0.dv_earlymesoderm,mapping0.dv_neurogenicectoderm,mapping1.ectoderm,mapping1.endoderm,mapping1.imaginal_disc,mapping1.male_gonad,mapping1.malpighian_tubules,mapping1.pns,mapping1.salivary_gland,mapping1.somatic_muscle,mapping1.tracheal_system,mapping1.ventral_ectoderm,mapping1.visceral_mesoderm,mapping2.ectoderm,mapping2.mesoderm,mapping2.neuroectoderm,mapping2.reproductive_sys…	hexmcd,imm
scaffold1	2698600	2699000	CRM	11.9008	scaffold1.g00135	scaffold1.g00134	mapping1.amnioserosa,mapping1.neuroectoderm	imm
scaffold1	2699100	2699400	CRM	21.9237	scaffold1.g00135	scaffold1.g00134	mapping1.adult_mesoderm,mapping1.glia,mapping1.mesectoderm,mapping1.neuroectoderm,mapping1.salivary_gland,mapping1.somatic_muscle,mapping1.tracheal_system,mapping2.glia,mapping2.neuroectoderm,mapping2.salivary_gland,mapping2.tracheal_system	hexmcd,imm,pac
scaffold1	2699900	2700100	CRM	15.0469	scaffold1.g00135	scaffold1.g00134	mapping2.amnioserosa	hexmcd
scaffold1	2700700	2700900	CRM	11.5072	scaffold1.g00135	scaffold1.g00134	mapping1.endoderm,mapping2.mesoderm	imm
scaffold1	2702100	2702600	CRM	16.3513	scaffold1.g00135	scaffold1.g00134	mapping1.amnioserosa,mapping2.amnioserosa,mapping2.eye	hexmcd,imm,pac
scaffold1	2704500	2704700	CRM	7.82949	scaffold1.g00135	scaffold1.g00134	mapping1.eye	hexmcd
scaffold1	2705500	2705700	CRM	0.1936	scaffold1.g00135	scaffold1.g00134	mapping0.dv	pac
scaffold1	2708200	2708400	CRM	0.1913	scaffold1.g00135	scaffold1.g00134	mapping1.larval_mesoderm	pac
scaffold1	2709300	2709600	CRM	12.4693	scaffold1.g00135	scaffold1.g00136	mapping1.fat_body	hexmcd,imm
scaffold1	2710100	2710300	CRM	9.79293	scaffold1.g00135	scaffold1.g00136	mapping1.male_gonad,mapping2.reproductive_system	hexmcd,imm
scaffold1	2711200	2711700	CRM	19.0247	scaffold1.g00136	scaffold1.g00135	mapping0.dv_earlymesoderm,mapping1.ectoderm,mapping1.neuroectoderm,mapping1.salivary_gland,mapping2.ectoderm,mapping2.endoderm,mapping2.neuroectoderm,mapping2.tracheal_system	hexmcd,imm
scaffold1	2712400	2712600	CRM	8.55622	scaffold1.g00136	scaffold1.g00135	mapping2.reproductive_system	imm
scaffold1	2715100	2715300	CRM	11.1694	scaffold1.g00136	scaffold1.g00137	mapping1.imaginal_disc,mapping1.salivary_gland	imm,pac
scaffold1	2717300	2717500	CRM	0.2171	scaffold1.g00136	scaffold1.g00137	mapping2.tracheal_system	pac
scaffold1	2721100	2721300	CRM	0.2683	scaffold1.g00136	scaffold1.g00137	mapping1.female_gonad	pac
scaffold1	2726100	2726300	CRM	15.4153	scaffold1.g00136	scaffold1.g00137	mapping2.amnioserosa	hexmcd
scaffold1	2730200	2730400	CRM	0.2439	scaffold1.g00136	scaffold1.g00137	mapping1.endoderm	pac
scaffold1	2730600	2730900	CRM	7.81339	scaffold1.g00136	scaffold1.g00137	mapping0.dv_earlymesoderm,mapping2.eye,mapping2.reproductive_system,mapping2.tracheal_system	imm,pac
scaffold1	2731100	2731300	CRM	0.2241	scaffold1.g00136	scaffold1.g00137	mapping0.dv_earlymesoderm	pac
scaffold1	2731800	2732100	CRM	12.9907	scaffold1.g00136	scaffold1.g00137	mapping0.dv,mapping1.amnioserosa,mapping1.mesectoderm,mapping2.amnioserosa,mapping2.mesectoderm	imm,pac
scaffold1	2737300	2737800	CRM	12.7781	scaffold1.g00136	scaffold1.g00137	mapping1.blastoderm,mapping1.cns,mapping1.mesectoderm,mapping1.neuroectoderm,mapping2.blastoderm,mapping2.mesectoderm,mapping2.mesoderm	imm,pac
scaffold1	2737900	2738100	CRM	0.2144	scaffold1.g00136	scaffold1.g00137	mapping1.malpighian_tubules	pac
scaffold1	2740300	2740500	CRM	0.2389	scaffold1.g00136	scaffold1.g00137	mapping1.mesectoderm,mapping2.mesectoderm	pac
scaffold1	2741400	2741900	CRM	17.9262	scaffold1.g00137	scaffold1.g00136	mapping0.ap,mapping0.dv_earlymesoderm,mapping1.blastoderm,mapping1.fat_body,mapping2.blastoderm,mapping2.glia	hexmcd,imm,pac
scaffold1	2742900	2743100	CRM	0.2099	scaffold1.g00137	scaffold1.g00136	mapping1.eye	pac
scaffold1	2745500	2745800	CRM	0.2249	scaffold1.g00137	scaffold1.g00136	mapping1.blastoderm,mapping2.blastoderm,mapping2.mesectoderm	pac
scaffold1	2748700	2749000	CRM	23.0616	scaffold1.g00137	scaffold1.g00138	mapping1.adult_mesoderm,mapping1.ectoderm,mapping1.endoderm,mapping1.ventral_ectoderm,mapping2.ectoderm,mapping3.adult	hexmcd,imm
scaffold1	2751300	2751500	CRM	14.87	scaffold1.g00137	scaffold1.g00138	mapping1.malpighian_tubules,mapping2.malpig	imm
scaffold1	2752100	2752300	CRM	8.20136	scaffold1.g00138	scaffold1.g00137	mapping1.eye	hexmcd
scaffold1	2754300	2754500	CRM	8.30026	scaffold1.g00138	scaffold1.g00137	mapping1.male_gonad	imm
scaffold1	2757500	2757700	CRM	8.22037	scaffold1.g00138	scaffold1.g00139	mapping3.adult	imm
scaffold1	2760400	2761100	CRM	23.4011	scaffold1.g00138	scaffold1.g00139	mapping0.dv,mapping0.dv_neurogenicectoderm,mapping1.cardiac_mesoderm,mapping1.cns,mapping1.ectoderm,mapping1.imaginal_disc,mapping1.neuroectoderm,mapping2.amnioserosa,mapping2.ectoderm,mapping2.imaginal_disc,mapping2.neuroectoderm,mapping2.neuronal,mapping2.wing	hexmcd,imm,pac
scaffold1	2761500	2761700	CRM	22.8832	scaffold1.g00138	scaffold1.g00139	mapping1.dorsal_ectoderm,mapping1.mesoderm,mapping1.pns,mapping1.somatic_muscle,mapping2.ectoderm,mapping2.neuronal,mapping2.tracheal_system,mapping2.wing	hexmcd,imm
scaffold1	2762100	2762300	CRM	10.2031	scaffold1.g00138	scaffold1.g00139	mapping1.cardiac_mesoderm	hexmcd
scaffold1	2763000	2763200	CRM	21.9722	scaffold1.g00138	scaffold1.g00139	mapping1.ventral_ectoderm	hexmcd
scaffold1	2764500	2764700	CRM	16.0125	scaffold1.g00139	scaffold1.g00138	mapping1.cardiac_mesoderm,mapping1.glia,mapping2.glia	hexmcd,imm
scaffold1	2764900	2765100	CRM	0.2333	scaffold1.g00139	scaffold1.g00138	mapping2.wing,mapping3.larva	pac
scaffold1	2765700	2765900	CRM	9.57212	scaffold1.g00139	scaffold1.g00138	mapping1.cardiac_mesoderm	hexmcd
scaffold1	2768200	2768400	CRM	0.2354	scaffold1.g00139	scaffold1.g00138	mapping1.endoderm	pac
scaffold1	2769100	2769300	CRM	14.9645	scaffold1.g00139	scaffold1.g00138	mapping1.ventral_ectoderm	imm
scaffold1	2769700	2769900	CRM	0.2317	scaffold1.g00139	scaffold1.g00138	mapping1.amnioserosa,mapping1.blastoderm,mapping2.blastoderm	pac
scaffold1	2771600	2771800	CRM	0.188	scaffold1.g00139	scaffold1.g00138	mapping1.fat_body	pac
scaffold1	2772800	2773300	CRM	10.3033	scaffold1.g00139	scaffold1.g00140	mapping1.ventral_ectoderm,mapping2.endoderm	imm,pac
scaffold1	2774300	2774500	CRM	0.2019	scaffold1.g00139	scaffold1.g00140	mapping1.male_gonad,mapping2.reproductive_system	pac
scaffold1	2774600	2774900	CRM	11.1224	scaffold1.g00139	scaffold1.g00140	mapping2.ectoderm,mapping2.reproductive_system	imm
scaffold1	2775700	2776100	CRM	0.2236	scaffold1.g00139	scaffold1.g00140	mapping1.blastoderm,mapping1.larval_mesoderm,mapping1.mesectoderm	pac
scaffold1	2777100	2777300	CRM	7.81419	scaffold1.g00139	scaffold1.g00140	mapping1.eye	imm
scaffold1	2778600	2779200	CRM	16.5019	scaffold1.g00140	scaffold1.g00139	mapping0.dv,mapping0.dv_neurogenicectoderm,mapping1.amnioserosa,mapping2.amnioserosa	hexmcd,pac
scaffold1	2779300	2779500	CRM	11.8601	scaffold1.g00140	scaffold1.g00141	mapping1.eye	hexmcd,imm
scaffold1	2782700	2783300	CRM	12.7922	scaffold1.g00140	scaffold1.g00141	mapping1.cns,mapping1.ectoderm,mapping1.eye,mapping1.fat_body,mapping1.glia,mapping2.ectoderm,mapping2.eye,mapping2.imaginal_disc,mapping3.larva	hexmcd,imm,pac
scaffold1	2784300	2784500	CRM	0.2136	scaffold1.g00140	scaffold1.g00141	mapping1.fat_body	pac
scaffold1	2784900	2785100	CRM	8.42453	scaffold1.g00140	scaffold1.g00141	mapping2.reproductive_system	imm
scaffold1	2787300	2787600	CRM	20.2011	scaffold1.g00140	scaffold1.g00141	mapping1.male_gonad,mapping1.mesoderm,mapping3.adult	hexmcd,imm
scaffold1	2788300	2788500	CRM	7.42659	scaffold1.g00141	scaffold1.g00140	mapping1.cardiac_mesoderm	imm
scaffold1	2790800	2791000	CRM	0.1991	scaffold1.g00141	scaffold1.g00140	mapping2.amnioserosa	pac
scaffold1	2794500	2794700	CRM	14.2536	scaffold1.g00142	scaffold1.g00141	mapping2.malpig	imm,pac
scaffold1	2795600	2795800	CRM	25.609	scaffold1.g00142	scaffold1.g00141	mapping0.dv_earlymesoderm,mapping1.cns,mapping1.ectoderm,mapping1.imaginal_disc,mapping1.mesectoderm,mapping1.pns,mapping1.somatic_muscle,mapping1.tracheal_system,mapping1.ventral_ectoderm,mapping1.visceral_mesoderm,mapping2.ectoderm,mapping2.endoderm,mapping2.imaginal_disc,mapping2.mesectoderm,mapping2.mesoderm,mapping2.neuronal,mapping2.wing,mapping3.larva	hexmcd,imm,pac
scaffold1	2799100	2799800	CRM	19.0011	scaffold1.g00142	scaffold1.g00143	mapping1.amnioserosa,mapping1.mesectoderm,mapping1.mesoderm,mapping2.amnioserosa,mapping2.mesectoderm,mapping2.tracheal_system	hexmcd,imm,pac
scaffold1	2800300	2800600	CRM	15.1754	scaffold1.g00142	scaffold1.g00143	mapping1.pns,mapping2.ectoderm,mapping2.glia,mapping2.tracheal_system	hexmcd,imm,pac
scaffold1	2802100	2802300	CRM	10.0029	scaffold1.g00143	scaffold1.g00144	mapping3.adult	imm
scaffold1	2805000	2805200	CRM	0.2032	scaffold1.g00143	scaffold1.g00144	mapping1.glia	pac
scaffold1	2807200	2807400	CRM	8.28058	scaffold1.g00144	scaffold1.g00143	mapping2.tracheal_system	imm
scaffold1	2809700	2809900	CRM	0.2522	scaffold1.g00144	scaffold1.g00145	mapping1.mesoderm,mapping1.ventral_ectoderm	pac
scaffold1	2814600	2815100	CRM	13.6388	scaffold1.g00146,scaffold1.g00147	scaffold1.g00146,scaffold1.g00147	mapping0.dv_earlymesoderm,mapping1.adult_mesoderm,mapping1.male_gonad,mapping2.eye,mapping2.mesectoderm	hexmcd,imm
scaffold1	2815200	2815500	CRM	11.0534	scaffold1.g00147	scaffold1.g00146	mapping1.cardiac_mesoderm,mapping1.fat_body	hexmcd
scaffold1	2817000	2817200	CRM	0.2031	scaffold1.g00147	scaffold1.g00146	mapping2.eye	pac
scaffold1	2818000	2818300	CRM	0.2294	scaffold1.g00147	scaffold1.g00148	mapping1.male_gonad,mapping1.tracheal_system,mapping2.tracheal_system	pac
scaffold1	2818900	2819100	CRM	11.9194	scaffold1.g00148	scaffold1.g00147	mapping1.amnioserosa	imm
scaffold1	2822100	2822300	CRM	0.1982	scaffold1.g00148	scaffold1.g00147	mapping2.amnioserosa	pac
scaffold1	2822600	2822800	CRM	0.1945	scaffold1.g00148	scaffold1.g00147	mapping1.amnioserosa	pac
scaffold1	2823400	2823600	CRM	13.4516	scaffold1.g00148	scaffold1.g00149	mapping2.amnioserosa	imm
scaffold1	2824500	2824700	CRM	12.2214	scaffold1.g00148	scaffold1.g00149	mapping2.glia	imm
scaffold1	2826200	2826400	CRM	15.9434	scaffold1.g00149	scaffold1.g00148	mapping2.glia,mapping2.tracheal_system	hexmcd,imm
scaffold1	2829000	2829300	CRM	7.92028	scaffold1.g00149	scaffold1.g00150	mapping0.dv,mapping1.eye	hexmcd,pac
scaffold1	2829400	2829700	CRM	15.7834	scaffold1.g00149	scaffold1.g00150	mapping0.dv_neurogenicectoderm,mapping1.cns	imm,pac
scaffold1	2832900	2833100	CRM	0.1844	scaffold1.g00150	scaffold1.g00149	mapping1.fat_body	pac
scaffold1	2833500	2833700	CRM	14.8723	scaffold1.g00150	scaffold1.g00149	mapping1.endoderm,mapping1.neuroectoderm,mapping2.neuroectoderm	hexmcd,pac
scaffold1	2843000	2843200	CRM	0.1999	scaffold1.g00150	scaffold1.g00151	mapping0.dv,mapping1.ventral_ectoderm	pac
scaffold1	2846000	2846200	CRM	0.2592	scaffold1.g00151	scaffold1.g00150	mapping0.ap,mapping1.blastoderm,mapping2.blastoderm	pac
scaffold1	2846600	2846900	CRM	24.8104	scaffold1.g00151	scaffold1.g00150	mapping1.larval_mesoderm	imm
scaffold1	2849200	2849400	CRM	0.1935	scaffold1.g00151	scaffold1.g00152	mapping0.ap	pac
scaffold1	2849900	2850100	CRM	13.9545	scaffold1.g00151	scaffold1.g00152	mapping2.mesectoderm	imm
scaffold1	2851800	2852000	CRM	8.73794	scaffold1.g00151	scaffold1.g00152	mapping2.tracheal_system	imm
scaffold1	2852900	2853200	CRM	19.0764	scaffold1.g00151	scaffold1.g00152	mapping0.dv_neurogenicectoderm,mapping1.amnioserosa,mapping1.dorsal_ectoderm,mapping1.mesectoderm,mapping1.mesoderm,mapping2.amnioserosa,mapping2.mesectoderm	hexmcd,imm,pac
scaffold1	2853500	2853700	CRM	0.1826	scaffold1.g00151	scaffold1.g00152	mapping1.fat_body	pac
scaffold1	2855600	2855800	CRM	0.1878	scaffold1.g00151	scaffold1.g00152	mapping1.fat_body	pac
scaffold1	2857100	2857400	CRM	20.6495	scaffold1.g00151	scaffold1.g00152	mapping0.dv,mapping0.dv_neurogenicectoderm,mapping2.neuroectoderm	hexmcd,pac
scaffold1	2862300	2862500	CRM	0.2023	scaffold1.g00152	scaffold1.g00153	mapping0.dv	pac
scaffold1	2862700	2862900	CRM	9.48823	scaffold1.g00152	scaffold1.g00153	mapping2.tracheal_system	imm
scaffold1	2863000	2863200	CRM	0.1834	scaffold1.g00152	scaffold1.g00153	mapping1.cardiac_mesoderm	pac
scaffold1	2863600	2863800	CRM	0.2006	scaffold1.g00152	scaffold1.g00153	mapping0.dv,mapping2.neuroectoderm	pac
scaffold1	2865600	2866100	CRM	9.61506	scaffold1.g00153	scaffold1.g00152	mapping1.malpighian_tubules,mapping1.tracheal_system,mapping2.glia,mapping2.reproductive_system,mapping2.tracheal_system,mapping3.adult	imm,pac
scaffold1	2867200	2867400	CRM	11.3354	scaffold1.g00153	scaffold1.g00152	mapping2.glia	imm
scaffold1	2872900	2873300	CRM	20.5313	scaffold1.g00153	scaffold1.g00152,scaffold1.g00154	mapping0.dv_earlymesoderm,mapping1.cns,mapping1.dorsal_ectoderm,mapping1.mesoderm	hexmcd,imm,pac
scaffold1	2875400	2875800	CRM	12.0442	scaffold1.g00153	scaffold1.g00154	mapping0.dv_neurogenicectoderm,mapping1.amnioserosa	imm,pac
scaffold1	2876400	2876700	CRM	10.7352	scaffold1.g00153	scaffold1.g00154	mapping1.neuroectoderm,mapping2.eye,mapping2.neuroectoderm	imm,pac
scaffold1	2878600	2879100	CRM	13.2184	scaffold1.g00154	scaffold1.g00153	mapping1.amnioserosa,mapping1.dorsal_ectoderm,mapping1.ventral_ectoderm	hexmcd,pac
scaffold1	2879300	2879600	CRM	19.6333	scaffold1.g00154	scaffold1.g00153	mapping0.dv_earlymesoderm,mapping1.cardiac_mesoderm,mapping1.mesoderm,mapping2.ectoderm	hexmcd,pac
scaffold1	2883600	2883800	CRM	0.2291	scaffold1.g00154	scaffold1.g00153	mapping2.imaginal_disc	pac
scaffold1	2885400	2885600	CRM	0.1777	scaffold1.g00154	scaffold1.g00155	mapping1.eye	pac
scaffold1	2886400	2886600	CRM	12.6259	scaffold1.g00154	scaffold1.g00155	mapping0.dv_neurogenicectoderm	imm
scaffold1	2887000	2887300	CRM	13.7239	scaffold1.g00154	scaffold1.g00155	mapping0.dv,mapping0.dv_earlymesoderm,mapping2.mesectoderm	imm,pac
scaffold1	2890100	2890300	CRM	9.52062	scaffold1.g00154	scaffold1.g00155	mapping1.visceral_mesoderm,mapping2.salivary_gland	imm,pac
scaffold1	2891000	2891200	CRM	0.2289	scaffold1.g00154	scaffold1.g00155	mapping3.adult	pac
scaffold1	2892800	2893000	CRM	0.2036	scaffold1.g00155	scaffold1.g00154	mapping0.dv_neurogenicectoderm	pac
scaffold1	2897100	2897800	CRM	13.6247	scaffold1.g00155	scaffold1.g00156	mapping1.ectoderm,mapping1.endoderm,mapping1.imaginal_disc,mapping1.male_gonad,mapping1.malpighian_tubules,mapping1.mesectoderm,mapping1.pns,mapping1.tracheal_system,mapping1.visceral_mesoderm,mapping2.ectoderm,mapping2.malpig,mapping2.mesectoderm,mapping2.mesoderm,mapping2.neuronal,mapping2.tracheal_system,mapping2.wing	imm,pac
scaffold1	2898300	2898600	CRM	8.43882	scaffold1.g00155	scaffold1.g00156	mapping1.fat_body,mapping2.tracheal_system	imm,pac
scaffold1	2900100	2900300	CRM	9.21995	scaffold1.g00155	scaffold1.g00156	mapping1.visceral_mesoderm	imm
scaffold1	2902300	2902500	CRM	11.5938	scaffold1.g00156	scaffold1.g00155	mapping1.endoderm,mapping2.endoderm	imm
scaffold1	2902700	2902900	CRM	0.2402	scaffold1.g00156	scaffold1.g00155	mapping1.endoderm,mapping2.amnioserosa	pac
scaffold1	2903300	2903500	CRM	0.1845	scaffold1.g00156	scaffold1.g00155	mapping1.neuroectoderm	pac
scaffold1	2904000	2904400	CRM	14.0476	scaffold1.g00156	scaffold1.g00155	mapping1.fat_body,mapping1.mesoderm	hexmcd,imm
scaffold1	2908000	2908200	CRM	0.2172	scaffold1.g00156	scaffold1.g00157	mapping2.mesectoderm	pac
scaffold1	2908300	2908500	CRM	0.2066	scaffold1.g00156	scaffold1.g00157	mapping0.dv,mapping1.ventral_ectoderm	pac
scaffold1	2918000	2918200	CRM	11.7171	scaffold1.g00158	scaffold1.g00157	mapping1.adult_mesoderm,mapping1.tracheal_system,mapping2.tracheal_system	imm
scaffold1	2924800	2925100	CRM	26.3324	scaffold1.g00159	scaffold1.g00158	mapping1.amnioserosa,mapping1.blastoderm,mapping1.dorsal_ectoderm,mapping1.ventral_ectoderm,mapping2.blastoderm,mapping2.glia,mapping2.reproductive_system	hexmcd,imm
scaffold1	2930900	2931100	CRM	13.9135	scaffold1.g00159	scaffold1.g00158	mapping0.dv_earlymesoderm	imm
scaffold1	2931200	2931400	CRM	0.1944	scaffold1.g00159	scaffold1.g00158	mapping2.eye	pac
scaffold1	2932000	2932300	CRM	0.2627	scaffold1.g00159	scaffold1.g00158	mapping0.dv,mapping0.dv_earlymesoderm	pac
scaffold1	2932700	2932900	CRM	11.5139	scaffold1.g00159	scaffold1.g00158	mapping2.endoderm	imm
scaffold1	2937100	2937400	CRM	9.70033	scaffold1.g00159	scaffold1.g00160	mapping1.cardiac_mesoderm	hexmcd
scaffold1	2942500	2942700	CRM	0.3051	scaffold1.g00159	scaffold1.g00160	mapping1.malpighian_tubules,mapping2.malpig	pac
scaffold1	2944100	2944300	CRM	11.4875	scaffold1.g00159	scaffold1.g00160	mapping1.glia	hexmcd
scaffold1	2945900	2946700	CRM	13.2154	scaffold1.g00160	scaffold1.g00159	mapping1.dorsal_ectoderm,mapping1.larval_mesoderm,mapping1.mesectoderm,mapping1.mesoderm	imm,pac
scaffold1	2954600	2954900	CRM	0.2037	scaffold1.g00160	scaffold1.g00161	mapping0.dv_neurogenicectoderm,mapping1.neuroectoderm,mapping2.neuroectoderm	pac
scaffold1	2956600	2956800	CRM	0.2179	scaffold1.g00160	scaffold1.g00161	mapping0.dv_neurogenicectoderm	pac
scaffold1	2958000	2958200	CRM	0.2392	scaffold1.g00160	scaffold1.g00161	mapping1.mesectoderm	pac
scaffold1	2962400	2962600	CRM	0.1974	scaffold1.g00160	scaffold1.g00161	mapping2.neuroectoderm	pac
scaffold1	2963500	2963700	CRM	7.6291	scaffold1.g00160	scaffold1.g00161	mapping2.tracheal_system	imm
scaffold1	2965200	2965400	CRM	11.1538	scaffold1.g00161	scaffold1.g00162	mapping2.eye	hexmcd,imm
scaffold1	2966200	2966400	CRM	14.9902	scaffold1.g00161	scaffold1.g00162	mapping2.amnioserosa	hexmcd,imm
scaffold1	2969200	2969400	CRM	11.517	scaffold1.g00162	scaffold1.g00161	mapping1.cardiac_mesoderm	imm
scaffold1	2969700	2970200	CRM	19.8492	scaffold1.g00162	scaffold1.g00161	mapping0.ap,mapping0.dv,mapping1.amnioserosa,mapping1.blastoderm,mapping1.cardiac_mesoderm,mapping1.dorsal_ectoderm,mapping1.ectoderm,mapping1.eye,mapping2.amnioserosa,mapping2.blastoderm,mapping3.adult	hexmcd,imm,pac
scaffold1	2979600	2979900	CRM	0.2526	scaffold1.g00162	scaffold1.g00161	mapping1.neuroectoderm,mapping1.somatic_muscle,mapping2.amnioserosa	pac
scaffold1	2986100	2986300	CRM	0.1916	scaffold1.g00162	scaffold1.g00161	mapping2.neuroectoderm	pac
scaffold1	2988800	2989000	CRM	14.6361	scaffold1.g00162	scaffold1.g00161	mapping2.amnioserosa	hexmcd
scaffold1	2989600	2989800	CRM	0.2516	scaffold1.g00162	scaffold1.g00161	mapping1.dorsal_ectoderm	pac
scaffold1	2990900	2991100	CRM	0.2026	scaffold1.g00162	scaffold1.g00163	mapping1.cardiac_mesoderm	pac
scaffold1	2992400	2992600	CRM	0.273	scaffold1.g00162	scaffold1.g00163	mapping2.malpig	pac
scaffold1	2993600	2994000	CRM	27.8843	scaffold1.g00162	scaffold1.g00163	mapping0.ap,mapping0.dv,mapping0.dv_neurogenicectoderm,mapping1.blastoderm,mapping1.cns,mapping1.dorsal_ectoderm,mapping1.ectoderm,mapping1.endoderm,mapping1.imaginal_disc,mapping1.male_gonad,mapping1.malpighian_tubules,mapping1.mesectoderm,mapping1.pns,mapping1.salivary_gland,mapping1.somatic_muscle,mapping1.tracheal_system,mapping1.ventral_ectoderm,mapping1.visceral_mesoderm,mapping2.blastoderm…	hexmcd,imm,pac
scaffold1	2994600	2994800	CRM	0.2038	scaffold1.g00162	scaffold1.g00163	mapping2.eye	pac
scaffold1	2996900	2997100	CRM	25.8579	scaffold1.g00162	scaffold1.g00163	mapping0.dv_neurogenicectoderm,mapping1.mesoderm,mapping2.eye	hexmcd,imm
scaffold1	2998000	2998200	CRM	9.80922	scaffold1.g00162	scaffold1.g00163	mapping1.neuroectoderm,mapping2.neuroectoderm	imm
scaffold1	3005300	3005500	CRM	7.53624	scaffold1.g00163	scaffold1.g00162	mapping1.cardiac_mesoderm	imm
scaffold1	3010300	3010600	CRM	13.9347	scaffold1.g00163	scaffold1.g00164	mapping0.dv_neurogenicectoderm,mapping1.mesoderm,mapping1.tracheal_system,mapping2.neuroectoderm,mapping2.neuronal,mapping2.tracheal_system	imm,pac
scaffold1	3011600	3011800	CRM	9.07191	scaffold1.g00163	scaffold1.g00164	mapping1.tracheal_system	imm
scaffold1	3012100	3012300	CRM	0.2651	scaffold1.g00163	scaffold1.g00164	mapping2.malpig	pac
scaffold1	3017400	3017700	CRM	10.0171	scaffold1.g00163	scaffold1.g00164	mapping1.fat_body,mapping1.glia	imm,pac
scaffold1	3018600	3018900	CRM	24.0967	scaffold1.g00163,scaffold1.g00164	scaffold1.g00163,scaffold1.g00164	mapping0.dv,mapping0.dv_earlymesoderm,mapping0.dv_neurogenicectoderm,mapping1.cns,mapping1.mesectoderm,mapping1.tracheal_system,mapping1.ventral_ectoderm,mapping2.ectoderm,mapping2.mesectoderm,mapping3.larva	hexmcd,imm
scaffold1	3019900	3020200	CRM	17.5168	scaffold1.g00164	scaffold1.g00163	mapping1.endoderm,mapping2.amnioserosa	imm
scaffold1	3029400	3029600	CRM	0.1905	scaffold1.g00164	scaffold1.g00163	mapping1.eye	pac
scaffold1	3031000	3031200	CRM	9.49078	scaffold1.g00164	scaffold1.g00165	mapping1.male_gonad	imm
scaffold1	3036000	3036200	CRM	12.188	scaffold1.g00165	scaffold1.g00166	mapping1.mesectoderm	imm
scaffold1	3036500	3036700	CRM	9.20352	scaffold1.g00165	scaffold1.g00166	mapping2.reproductive_system	imm,pac
scaffold1	3047900	3048300	CRM	18.2015	scaffold1.g00166	scaffold1.g00165	mapping1.glia,mapping1.salivary_gland,mapping2.glia,mapping2.mesoderm,mapping2.salivary_gland,mapping2.tracheal_system,mapping3.adult	hexmcd,pac
scaffold1	3057200	3057400	CRM	8.07922	scaffold1.g00167	scaffold1.g00166	mapping1.eye,mapping1.malpighian_tubules	hexmcd,imm,pac
scaffold1	3079000	3079200	CRM	9.4713	scaffold1.g00168	scaffold1.g00169	mapping1.cardiac_mesoderm	hexmcd
scaffold1	3085000	3085500	CRM	22.0491	scaffold1.g00169	scaffold1.g00168	mapping0.ap,mapping0.dv,mapping0.dv_earlymesoderm,mapping0.dv_neurogenicectoderm,mapping1.amnioserosa,mapping1.blastoderm,mapping1.cns,mapping1.ectoderm,mapping1.endoderm,mapping1.imaginal_disc,mapping1.mesectoderm,mapping1.mesoderm,mapping1.pns,mapping1.ventral_ectoderm,mapping1.visceral_mesoderm,mapping2.amnioserosa,mapping2.blastoderm,mapping2.ectoderm,mapping2.eye,mapping2.imaginal_disc,mappi…	hexmcd,imm,pac
scaffold1	3085700	3085900	CRM	0.1948	scaffold1.g00169	scaffold1.g00168	mapping1.cardiac_mesoderm,mapping2.eye	pac
scaffold1	3086200	3086400	CRM	29.5554	scaffold1.g00169	scaffold1.g00168	mapping1.larval_mesoderm	hexmcd,imm,pac
scaffold1	3088900	3089100	CRM	12.7036	scaffold1.g00169	scaffold1.g00170	mapping2.amnioserosa	imm
scaffold1	3090300	3090500	CRM	12.1463	scaffold1.g00169	scaffold1.g00170	mapping1.male_gonad	hexmcd,imm
scaffold1	3095400	3095600	CRM	0.2039	scaffold1.g00169	scaffold1.g00170	mapping2.reproductive_system	pac
scaffold1	3103600	3103800	CRM	12.2764	scaffold1.g00170	scaffold1.g00169	mapping1.glia	hexmcd
scaffold1	3107600	3108000	CRM	12.965	scaffold1.g00170	scaffold1.g00169	mapping1.imaginal_disc,mapping1.mesectoderm,mapping2.ectoderm,mapping2.imaginal_disc,mapping2.reproductive_system,mapping2.wing,mapping3.larva	imm,pac
scaffold1	3108100	3108300	CRM	0.1929	scaffold1.g00170	scaffold1.g00169	mapping2.neuroectoderm	pac
scaffold1	3108500	3108700	CRM	11.8818	scaffold1.g00170	scaffold1.g00169	mapping1.mesectoderm	imm
scaffold1	3112600	3112800	CRM	14.7311	scaffold1.g00170	scaffold1.g00171	mapping0.dv,mapping0.dv_neurogenicectoderm	imm
scaffold1	3117700	3118000	CRM	28.7951	scaffold1.g00171	scaffold1.g00170	mapping0.dv,mapping0.dv_neurogenicectoderm,mapping1.amnioserosa,mapping1.blastoderm,mapping1.endoderm,mapping1.malpighian_tubules,mapping1.mesectoderm,mapping1.mesoderm,mapping1.neuroectoderm,mapping1.ventral_ectoderm,mapping2.amnioserosa,mapping2.ectoderm,mapping2.endoderm,mapping2.mesectoderm,mapping2.mesoderm,mapping2.neuroectoderm,mapping2.salivary_gland	hexmcd,imm,pac
scaffold1	3121500	3122000	CRM	16.7369	scaffold1.g00171	scaffold1.g00170	mapping0.ap,mapping0.dv_neurogenicectoderm,mapping1.amnioserosa,mapping1.blastoderm,mapping1.dorsal_ectoderm,mapping1.mesoderm,mapping2.blastoderm,mapping2.eye	imm,pac
scaffold1	3122300	3122500	CRM	0.1843	scaffold1.g00171	scaffold1.g00170	mapping1.male_gonad	pac
scaffold1	3132400	3132700	CRM	19.1939	scaffold1.g00171	scaffold1.g00172	mapping2.glia,mapping2.malpig,mapping2.salivary_gland	hexmcd,imm
scaffold1	3158700	3158900	CRM	0.2009	scaffold1.g00172	scaffold1.g00173	mapping0.dv	pac
scaffold1	3159100	3159300	CRM	17.7276	scaffold1.g00172	scaffold1.g00173	mapping2.malpig	hexmcd,imm,pac
scaffold1	3166600	3166900	CRM	14.4053	scaffold1.g00173	scaffold1.g00174	mapping1.mesectoderm,mapping1.neuroectoderm,mapping1.ventral_ectoderm,mapping2.mesectoderm	imm
scaffold1	3190200	3190400	CRM	0.2074	scaffold1.g00175	scaffold1.g00174	mapping0.ap	pac
scaffold1	3195700	3195900	CRM	24.5109	scaffold1.g00175	scaffold1.g00176	mapping1.larval_mesoderm	imm
scaffold1	3197300	3197500	CRM	19.3752	scaffold1.g00175	scaffold1.g00176	mapping1.amnioserosa,mapping2.amnioserosa	hexmcd,imm
scaffold1	3203000	3203200	CRM	15.5434	scaffold1.g00175	scaffold1.g00176	mapping1.malpighian_tubules,mapping2.malpig	imm
scaffold1	3224000	3224300	CRM	12.0901	scaffold1.g00178	scaffold1.g00177	mapping1.glia	hexmcd,imm
scaffold1	3232700	3232900	CRM	0.1926	scaffold1.g00179	scaffold1.g00178	mapping0.ap	pac
scaffold1	3239300	3239500	CRM	11.7298	scaffold1.g00179	scaffold1.g00180	mapping1.glia	hexmcd,imm
scaffold1	3250500	3250700	CRM	7.04208	scaffold1.g00180	scaffold1.g00179	mapping1.cardiac_mesoderm	imm
scaffold1	3253600	3253800	CRM	26.0085	scaffold1.g00180	scaffold1.g00179	mapping1.larval_mesoderm	hexmcd,imm
scaffold1	3258100	3258300	CRM	8.37976	scaffold1.g00180	scaffold1.g00181	mapping1.male_gonad	imm
scaffold1	3274600	3274900	CRM	24.1866	scaffold1.g00181	scaffold1.g00180	mapping1.larval_mesoderm	hexmcd
scaffold1	3282700	3282900	CRM	20.5822	scaffold1.g00181	scaffold1.g00182	mapping1.female_gonad	hexmcd,imm
scaffold1	3303000	3303200	CRM	0.2542	scaffold1.g00183	scaffold1.g00182	mapping1.pns	pac
scaffold1	3303600	3303900	CRM	10.0262	scaffold1.g00183	scaffold1.g00182	mapping1.male_gonad	hexmcd,pac
scaffold1	3306500	3306900	CRM	16.8322	scaffold1.g00183	scaffold1.g00182	mapping1.dorsal_ectoderm,mapping1.mesoderm	imm,pac
scaffold1	3308000	3308300	CRM	10.0563	scaffold1.g00183	scaffold1.g00184	mapping1.male_gonad,mapping2.salivary_gland,mapping3.adult	hexmcd,pac
scaffold1	3310300	3310500	CRM	0.2028	scaffold1.g00184	scaffold1.g00183	mapping1.amnioserosa,mapping1.fat_body	pac
scaffold1	3314900	3315100	CRM	0.1931	scaffold1.g00184	scaffold1.g00185	mapping1.neuroectoderm,mapping2.neuroectoderm	pac
scaffold1	3315400	3315600	CRM	0.1956	scaffold1.g00184	scaffold1.g00185	mapping1.male_gonad	pac
scaffold1	3322600	3322800	CRM	16.3412	scaffold1.g00184	scaffold1.g00185	mapping1.fat_body	hexmcd,imm
scaffold1	3363400	3363600	CRM	14.3989	scaffold1.g00187	scaffold1.g00188	mapping2.malpig	imm
scaffold1	3370000	3370200	CRM	19.1228	scaffold1.g00187	scaffold1.g00188	mapping1.female_gonad	hexmcd
scaffold1	3371600	3371800	CRM	10.2802	scaffold1.g00187	scaffold1.g00188	mapping1.fat_body	imm
scaffold1	3373600	3373800	CRM	22.5621	scaffold1.g00187	scaffold1.g00188	mapping1.larval_mesoderm	hexmcd,imm
scaffold1	3374200	3374400	CRM	9.05969	scaffold1.g00187	scaffold1.g00188	mapping1.cardiac_mesoderm	imm
scaffold1	3376700	3376900	CRM	9.8566	scaffold1.g00187	scaffold1.g00188	mapping1.glia	imm
scaffold1	3377000	3377200	CRM	16.8579	scaffold1.g00187	scaffold1.g00188	mapping2.amnioserosa	imm
scaffold1	3387400	3387600	CRM	0.2052	scaffold1.g00188	scaffold1.g00189	mapping1.malpighian_tubules	pac
scaffold1	3389300	3389500	CRM	17.4584	scaffold1.g00188	scaffold1.g00189	mapping1.adult_mesoderm	hexmcd
scaffold1	3392500	3392700	CRM	13.1105	scaffold1.g00188	scaffold1.g00189	mapping2.amnioserosa	imm
scaffold1	3395100	3395300	CRM	10.9816	scaffold1.g00188	scaffold1.g00189	mapping2.eye,mapping2.reproductive_system	hexmcd,imm
scaffold1	3395400	3395700	CRM	19.2711	scaffold1.g00188,scaffold1.g00189	scaffold1.g00188,scaffold1.g00189	mapping0.dv_earlymesoderm,mapping1.mesectoderm,mapping2.mesectoderm,mapping2.tracheal_system	imm
scaffold1	3396400	3396600	CRM	23.5711	scaffold1.g00189	scaffold1.g00188	mapping1.larval_mesoderm	hexmcd
scaffold1	3440200	3440400	CRM	20.6721	scaffold1.g00190	scaffold1.g00191	mapping1.larval_mesoderm	hexmcd
scaffold1	3443600	3443800	CRM	8.81326	scaffold1.g00190	scaffold1.g00191	mapping3.adult	hexmcd
scaffold1	3445500	3445800	CRM	14.8484	scaffold1.g00190	scaffold1.g00191	mapping2.malpig	imm
scaffold1	3458700	3458900	CRM	21.7793	scaffold1.g00191	scaffold1.g00192	mapping1.larval_mesoderm	hexmcd,imm
scaffold1	3469800	3470000	CRM	11.728	scaffold1.g00192	scaffold1.g00191	mapping1.glia	hexmcd,imm
scaffold1	3486200	3486400	CRM	6.82532	scaffold1.g00192	scaffold1.g00193	mapping1.eye	imm
scaffold1	3486700	3486900	CRM	15.4509	scaffold1.g00192	scaffold1.g00193	mapping1.amnioserosa,mapping2.amnioserosa	hexmcd,imm
scaffold1	3488200	3488400	CRM	9.9318	scaffold1.g00192	scaffold1.g00193	mapping3.adult	hexmcd
scaffold1	3500400	3500600	CRM	13.343	scaffold1.g00193	scaffold1.g00192	mapping1.amnioserosa	imm
scaffold1	3507200	3507400	CRM	13.0497	scaffold1.g00194	scaffold1.g00193	mapping1.amnioserosa	imm
scaffold1	3524700	3524900	CRM	26.0465	scaffold1.g00195	scaffold1.g00196	mapping1.larval_mesoderm	hexmcd
scaffold1	3534800	3535000	CRM	27.7366	scaffold1.g00196	scaffold1.g00195	mapping1.larval_mesoderm	imm,pac
scaffold1	3541900	3542100	CRM	0.2821	scaffold1.g00196	scaffold1.g00195	mapping1.salivary_gland,mapping1.tracheal_system,mapping2.glia,mapping2.tracheal_system	pac
scaffold1	3543700	3543900	CRM	26.88	scaffold1.g00196	scaffold1.g00197	mapping1.larval_mesoderm	hexmcd
scaffold1	3549900	3550100	CRM	0.1992	scaffold1.g00196	scaffold1.g00197	mapping1.fat_body	pac
scaffold1	3552800	3553000	CRM	0.2003	scaffold1.g00196	scaffold1.g00197	mapping2.amnioserosa	pac
scaffold1	3554600	3554900	CRM	20.7913	scaffold1.g00196	scaffold1.g00197	mapping0.dv_neurogenicectoderm,mapping1.ventral_ectoderm,mapping2.glia,mapping2.mesectoderm	hexmcd,imm,pac
scaffold1	3555500	3555700	CRM	8.09554	scaffold1.g00196	scaffold1.g00197	mapping0.ap,mapping1.cns,mapping1.somatic_muscle,mapping2.glia,mapping2.neuronal	imm,pac
scaffold1	3557800	3558000	CRM	9.52214	scaffold1.g00196	scaffold1.g00197	mapping1.eye	hexmcd,pac
scaffold1	3560100	3560400	CRM	19.8102	scaffold1.g00196	scaffold1.g00197	mapping0.dv_earlymesoderm,mapping1.dorsal_ectoderm,mapping1.mesectoderm,mapping2.ectoderm,mapping2.imaginal_disc,mapping2.mesectoderm,mapping2.wing	hexmcd,imm,pac
scaffold1	3562800	3563000	CRM	9.26805	scaffold1.g00197	scaffold1.g00198	mapping2.endoderm	imm
scaffold1	3571500	3571700	CRM	19.2294	scaffold1.g00199	scaffold1.g00198	mapping1.amnioserosa,mapping1.female_gonad,mapping2.amnioserosa	hexmcd,imm
scaffold1	3585700	3585900	CRM	14.7888	scaffold1.g00200	scaffold1.g00201	mapping2.amnioserosa	hexmcd
scaffold1	3587100	3587300	CRM	0.2545	scaffold1.g00201	scaffold1.g00200	mapping1.mesoderm,mapping2.mesectoderm	pac
scaffold1	3613600	3613900	CRM	22.2404	scaffold1.g00202	scaffold1.g00201	mapping1.adult_mesoderm,mapping1.glia,mapping1.salivary_gland,mapping1.somatic_muscle,mapping2.glia,mapping2.salivary_gland	hexmcd,imm,pac
scaffold1	3625300	3625500	CRM	0.1928	scaffold1.g00202	scaffold1.g00201	mapping0.ap	pac
scaffold1	3625600	3625800	CRM	0.2281	scaffold1.g00202	scaffold1.g00201	mapping1.adult_mesoderm	pac
scaffold1	3636600	3636800	CRM	9.32129	scaffold1.g00202	scaffold1.g00203	mapping1.eye	hexmcd
scaffold1	3643400	3643600	CRM	22.0835	scaffold1.g00202	scaffold1.g00203	mapping1.larval_mesoderm	imm
scaffold1	3647200	3647600	CRM	13.8733	scaffold1.g00202	scaffold1.g00203	mapping0.ap,mapping0.dv,mapping0.dv_neurogenicectoderm,mapping1.blastoderm,mapping1.cns,mapping1.fat_body,mapping1.imaginal_disc,mapping1.male_gonad,mapping1.mesoderm,mapping1.ventral_ectoderm,mapping2.amnioserosa,mapping2.blastoderm,mapping2.endoderm,mapping2.eye,mapping2.reproductive_system	hexmcd,imm,pac
scaffold1	3648500	3648800	CRM	0.2126	scaffold1.g00202	scaffold1.g00203	mapping0.dv_neurogenicectoderm,mapping1.larval_mesoderm,mapping1.neuroectoderm,mapping2.mesectoderm,mapping2.neuroectoderm	pac
scaffold1	3649600	3649800	CRM	23.5558	scaffold1.g00202	scaffold1.g00203	mapping1.larval_mesoderm	imm
scaffold1	3655600	3655800	CRM	9.99456	scaffold1.g00202	scaffold1.g00203	mapping1.adult_mesoderm	imm
scaffold1	3673700	3673900	CRM	0.1879	scaffold1.g00203	scaffold1.g00202	mapping0.dv	pac
scaffold1	3676000	3676400	CRM	12.345	scaffold1.g00203	scaffold1.g00202	mapping0.dv,mapping0.dv_neurogenicectoderm,mapping1.mesectoderm,mapping1.neuroectoderm,mapping1.ventral_ectoderm,mapping2.neuronal	imm,pac
scaffold1	3685300	3685500	CRM	0.2365	scaffold1.g00203	scaffold1.g00204	mapping1.adult_mesoderm	pac
scaffold1	3690200	3690700	CRM	0.2264	scaffold1.g00204	scaffold1.g00203	mapping0.dv_earlymesoderm,mapping1.blastoderm,mapping2.amnioserosa	pac
scaffold1	3692000	3692200	CRM	0.2218	scaffold1.g00204	scaffold1.g00203	mapping1.amnioserosa,mapping2.amnioserosa	pac
scaffold1	3694800	3695000	CRM	0.2695	scaffold1.g00204	scaffold1.g00203	mapping2.salivary_gland	pac
scaffold1	3700500	3700700	CRM	0.2611	scaffold1.g00204	scaffold1.g00205	mapping1.ectoderm,mapping1.somatic_muscle,mapping1.tracheal_system,mapping1.visceral_mesoderm,mapping2.mesoderm,mapping2.tracheal_system	pac
scaffold1	3704600	3704800	CRM	21.4027	scaffold1.g00205	scaffold1.g00204	mapping1.larval_mesoderm	hexmcd
scaffold1	3706200	3706400	CRM	18.747	scaffold1.g00205	scaffold1.g00204	mapping1.female_gonad	hexmcd
scaffold1	3706700	3706900	CRM	25.7969	scaffold1.g00205	scaffold1.g00204	mapping1.larval_mesoderm	imm
scaffold1	3707600	3707800	CRM	8.7345	scaffold1.g00205	scaffold1.g00204	mapping1.male_gonad	imm
scaffold1	3709000	3709300	CRM	0.2441	scaffold1.g00205	scaffold1.g00204	mapping1.adult_mesoderm,mapping1.eye,mapping1.glia,mapping1.male_gonad	pac
scaffold1	3713600	3713800	CRM	0.2021	scaffold1.g00205	scaffold1.g00206	mapping1.malpighian_tubules	pac
scaffold1	3714600	3714800	CRM	15.8418	scaffold1.g00205	scaffold1.g00206	mapping0.ap,mapping1.blastoderm,mapping1.malpighian_tubules,mapping2.blastoderm,mapping2.glia	hexmcd,imm
scaffold1	3716400	3716600	CRM	0.1849	scaffold1.g00205	scaffold1.g00206	mapping1.eye	pac
scaffold1	3725100	3725300	CRM	0.212	scaffold1.g00206	scaffold1.g00205	mapping1.blastoderm	pac
scaffold1	3730900	3731400	CRM	8.35088	scaffold1.g00206	scaffold1.g00205	mapping0.dv,mapping1.male_gonad,mapping2.amnioserosa,mapping2.tracheal_system	imm,pac
scaffold1	3738700	3738900	CRM	0.2763	scaffold1.g00206	scaffold1.g00207	mapping2.malpig	pac
scaffold1	3739800	3740000	CRM	0.2175	scaffold1.g00206	scaffold1.g00207	mapping1.amnioserosa,mapping2.amnioserosa	pac
scaffold1	3740700	3741200	CRM	10.8715	scaffold1.g00206	scaffold1.g00207	mapping1.glia,mapping1.male_gonad,mapping2.glia	imm,pac
scaffold1	3743400	3743900	CRM	22.2459	scaffold1.g00207	scaffold1.g00206	mapping0.dv_neurogenicectoderm,mapping1.eye,mapping1.larval_mesoderm	hexmcd,imm,pac
scaffold1	3751700	3751900	CRM	8.89647	scaffold1.g00207	scaffold1.g00208	mapping3.adult	imm
scaffold1	3759800	3760000	CRM	0.2827	scaffold1.g00208	scaffold1.g00207	mapping1.cns,mapping1.ectoderm,mapping1.tracheal_system,mapping2.ectoderm,mapping2.neuronal,mapping2.tracheal_system	pac
scaffold1	3760300	3760500	CRM	8.99591	scaffold1.g00208	scaffold1.g00207	mapping1.male_gonad	imm
scaffold1	3764800	3765100	CRM	15.7006	scaffold1.g00209	scaffold1.g00208	mapping0.ap,mapping1.blastoderm,mapping1.endoderm,mapping1.malpighian_tubules,mapping1.ventral_ectoderm,mapping2.blastoderm,mapping2.malpig	imm
scaffold1	3774000	3774200	CRM	0.2674	scaffold1.g00210	scaffold1.g00209	mapping2.malpig	pac
scaffold1	3780000	3780200	CRM	0.2222	scaffold1.g00210	scaffold1.g00209	mapping3.adult	pac
scaffold1	3780900	3781100	CRM	15.3527	scaffold1.g00210	scaffold1.g00209	mapping1.adult_mesoderm	hexmcd,imm
scaffold1	3783300	3783600	CRM	19.8239	scaffold1.g00210	scaffold1.g00209	mapping0.dv_earlymesoderm,mapping1.endoderm,mapping1.malpighian_tubules,mapping1.mesectoderm,mapping1.tracheal_system,mapping1.ventral_ectoderm,mapping2.endoderm,mapping2.glia,mapping2.malpig,mapping2.mesectoderm,mapping2.reproductive_system,mapping2.tracheal_system,mapping3.adult,mapping3.larva	hexmcd,imm
scaffold1	3784300	3784500	CRM	0.2177	scaffold1.g00210	scaffold1.g00209	mapping1.malpighian_tubules	pac
scaffold1	3784900	3785100	CRM	0.2202	scaffold1.g00210	scaffold1.g00209	mapping1.blastoderm	pac
scaffold1	3785900	3786300	CRM	14.0491	scaffold1.g00210	scaffold1.g00209	mapping0.dv,mapping0.dv_earlymesoderm,mapping1.dorsal_ectoderm,mapping1.mesoderm,mapping2.ectoderm,mapping2.endoderm	imm,pac
scaffold1	3786700	3787200	CRM	25.513	scaffold1.g00210	scaffold1.g00209	mapping0.dv_earlymesoderm,mapping0.dv_neurogenicectoderm,mapping1.dorsal_ectoderm,mapping1.eye,mapping1.ventral_ectoderm,mapping2.ectoderm,mapping2.eye,mapping2.imaginal_disc,mapping2.reproductive_system,mapping2.wing	hexmcd,imm,pac
scaffold1	3787400	3787700	CRM	14.4166	scaffold1.g00210	scaffold1.g00209	mapping1.mesectoderm,mapping1.pns	imm
scaffold1	3789100	3789300	CRM	10.7065	scaffold1.g00210	scaffold1.g00211	mapping1.ectoderm,mapping1.mesoderm,mapping1.ventral_ectoderm,mapping2.ectoderm,mapping2.neuronal	imm,pac
scaffold1	3794300	3794500	CRM	8.1167	scaffold1.g00210	scaffold1.g00211	mapping0.ap	imm
scaffold1	3797500	3797700	CRM	15.2594	scaffold1.g00210	scaffold1.g00211	mapping1.amnioserosa	hexmcd
scaffold1	3800100	3800300	CRM	0.216	scaffold1.g00210	scaffold1.g00211	mapping3.adult	pac
scaffold1	3803900	3804100	CRM	14.215	scaffold1.g00210	scaffold1.g00211	mapping1.glia,mapping2.glia	imm
scaffold1	3804200	3804500	CRM	7.88781	scaffold1.g00210	scaffold1.g00211	mapping1.eye,mapping2.imaginal_disc	hexmcd,pac
scaffold1	3810900	3811100	CRM	0.2408	scaffold1.g00211	scaffold1.g00210	mapping0.dv,mapping1.blastoderm,mapping2.blastoderm	pac
scaffold1	3815700	3816100	CRM	10.0637	scaffold1.g00211	scaffold1.g00212	mapping1.fat_body,mapping3.adult	imm,pac
scaffold1	3821100	3821300	CRM	9.28636	scaffold1.g00212	scaffold1.g00211	mapping1.eye	hexmcd
scaffold1	3823300	3823500	CRM	13.2449	scaffold1.g00212	scaffold1.g00211	mapping0.dv_earlymesoderm	imm
scaffold1	3828800	3829000	CRM	9.10222	scaffold1.g00212	scaffold1.g00213	mapping1.cardiac_mesoderm	imm
scaffold1	3830100	3830300	CRM	8.77011	scaffold1.g00212	scaffold1.g00213	mapping1.male_gonad	hexmcd
scaffold1	3832200	3832400	CRM	14.1276	scaffold1.g00213	scaffold1.g00212	mapping1.amnioserosa,mapping2.amnioserosa	imm
scaffold1	3837800	3838000	CRM	12.6374	scaffold1.g00213	scaffold1.g00212	mapping0.dv_neurogenicectoderm,mapping2.reproductive_system	imm
scaffold1	3841800	3842000	CRM	0.1977	scaffold1.g00213	scaffold1.g00214	mapping1.eye	pac
scaffold1	3848700	3848900	CRM	0.2264	scaffold1.g00214	scaffold1.g00213	mapping2.ectoderm	pac
scaffold1	3861000	3861200	CRM	24.7445	scaffold1.g00214	scaffold1.g00213	mapping1.larval_mesoderm	imm
scaffold1	3863500	3863700	CRM	9.79793	scaffold1.g00214	scaffold1.g00213	mapping1.male_gonad	hexmcd
scaffold1	3867100	3867300	CRM	0.2047	scaffold1.g00214	scaffold1.g00215	mapping2.eye	pac
scaffold1	3868900	3869100	CRM	0.2472	scaffold1.g00214	scaffold1.g00215	mapping2.imaginal_disc	pac
scaffold1	3884500	3884900	CRM	12.0037	scaffold1.g00215	scaffold1.g00214	mapping1.adult_mesoderm,mapping1.endoderm,mapping1.pns,mapping1.somatic_muscle,mapping1.visceral_mesoderm	imm,pac
scaffold1	3887300	3887600	CRM	14.6466	scaffold1.g00215	scaffold1.g00216	mapping1.glia,mapping2.endoderm,mapping2.glia	imm
scaffold1	3888700	3888900	CRM	0.2121	scaffold1.g00215	scaffold1.g00216	mapping1.neuroectoderm,mapping2.neuroectoderm	pac
scaffold1	3902800	3903000	CRM	21.5214	scaffold1.g00215	scaffold1.g00216	mapping1.larval_mesoderm	imm
scaffold1	3917400	3917600	CRM	13.3024	scaffold1.g00217	scaffold1.g00216	mapping1.amnioserosa	hexmcd
scaffold1	3926300	3926500	CRM	14.0452	scaffold1.g00217	scaffold1.g00216	mapping2.amnioserosa	imm
scaffold1	3937200	3937400	CRM	15.1508	scaffold1.g00217	scaffold1.g00216	mapping1.amnioserosa,mapping2.amnioserosa	hexmcd
scaffold1	3951100	3951300	CRM	14.7067	scaffold1.g00217	scaffold1.g00218	mapping2.malpig	imm
scaffold1	3962300	3962500	CRM	12.3603	scaffold1.g00217	scaffold1.g00218	mapping1.fat_body	hexmcd
scaffold1	3963300	3963500	CRM	21.7012	scaffold1.g00217	scaffold1.g00218	mapping1.larval_mesoderm	imm
scaffold1	3963700	3963900	CRM	23.5611	scaffold1.g00217	scaffold1.g00218	mapping1.larval_mesoderm	hexmcd
scaffold1	3964200	3964500	CRM	22.9305	scaffold1.g00217	scaffold1.g00218	mapping0.ap,mapping1.ventral_ectoderm,mapping2.mesectoderm,mapping2.mesoderm	hexmcd,imm
scaffold1	3974700	3975000	CRM	21.8444	scaffold1.g00217	scaffold1.g00218	mapping1.malpighian_tubules,mapping1.salivary_gland,mapping2.glia,mapping2.salivary_gland	hexmcd,imm,pac
scaffold1	3979400	3979600	CRM	0.2824	scaffold1.g00217	scaffold1.g00218	mapping2.malpig	pac
scaffold1	3981400	3981600	CRM	0.1843	scaffold1.g00217	scaffold1.g00218	mapping1.male_gonad	pac
scaffold1	3983500	3983800	CRM	20.6858	scaffold1.g00218	scaffold1.g00217	mapping1.adult_mesoderm,mapping1.glia,mapping1.male_gonad,mapping1.neuroectoderm,mapping1.salivary_gland,mapping1.somatic_muscle,mapping2.endoderm,mapping2.glia,mapping2.mesoderm,mapping2.salivary_gland,mapping3.adult	hexmcd,pac
scaffold1	3988900	3989100	CRM	14.3899	scaffold1.g00218	scaffold1.g00219	mapping2.malpig	imm
scaffold1	3990500	3990700	CRM	0.209	scaffold1.g00218	scaffold1.g00219	mapping1.glia	pac
scaffold1	4005800	4006000	CRM	0.1802	scaffold1.g00220	scaffold1.g00219	mapping1.larval_mesoderm	pac
scaffold1	4014600	4014800	CRM	0.2496	scaffold1.g00220	scaffold1.g00219	mapping1.glia,mapping1.visceral_mesoderm,mapping2.tracheal_system,mapping3.adult	pac
scaffold1	4021100	4021300	CRM	0.2193	scaffold1.g00220	scaffold1.g00219	mapping1.tracheal_system,mapping2.tracheal_system	pac
scaffold1	4027100	4027300	CRM	14.9097	scaffold1.g00220	scaffold1.g00219	mapping1.amnioserosa,mapping2.amnioserosa	hexmcd
scaffold1	4037700	4038000	CRM	0.2457	scaffold1.g00221	scaffold1.g00222	mapping1.adult_mesoderm,mapping1.male_gonad,mapping1.visceral_mesoderm,mapping3.adult	pac
scaffold1	4039300	4039500	CRM	0.1886	scaffold1.g00221	scaffold1.g00222	mapping1.eye	pac
scaffold1	4058400	4058600	CRM	0.182	scaffold1.g00222	scaffold1.g00221	mapping1.male_gonad	pac
scaffold1	4064500	4064800	CRM	18.9116	scaffold1.g00222	scaffold1.g00221	mapping1.female_gonad	hexmcd,imm
scaffold1	4065100	4065300	CRM	12.8492	scaffold1.g00222	scaffold1.g00221	mapping2.salivary_gland	imm
scaffold1	4078000	4078200	CRM	17.1311	scaffold1.g00222	scaffold1.g00221	mapping2.malpig	hexmcd
scaffold1	4079000	4079200	CRM	18.5965	scaffold1.g00222	scaffold1.g00221	mapping1.female_gonad	hexmcd
scaffold1	4079300	4079500	CRM	21.7231	scaffold1.g00222	scaffold1.g00221	mapping1.larval_mesoderm	hexmcd
scaffold1	4083300	4083600	CRM	16.8574	scaffold1.g00222	scaffold1.g00221	mapping1.neuroectoderm,mapping1.salivary_gland,mapping1.ventral_ectoderm,mapping1.visceral_mesoderm,mapping2.glia,mapping2.malpig,mapping2.salivary_gland	imm,pac
scaffold1	4084500	4084700	CRM	22.374	scaffold1.g00222	scaffold1.g00221	mapping1.larval_mesoderm	imm
scaffold1	4115600	4115800	CRM	15.795	scaffold1.g00223	scaffold1.g00224	mapping2.malpig	imm
scaffold1	4118200	4118400	CRM	0.1972	scaffold1.g00223	scaffold1.g00224	mapping1.male_gonad	pac
scaffold1	4141000	4141200	CRM	0.1813	scaffold1.g00224	scaffold1.g00223	mapping1.larval_mesoderm	pac
scaffold1	4150800	4151000	CRM	12.5296	scaffold1.g00224	scaffold1.g00225	mapping1.visceral_mesoderm,mapping2.salivary_gland	imm
scaffold1	4154300	4154500	CRM	0.2592	scaffold1.g00224	scaffold1.g00225	mapping2.endoderm	pac
scaffold1	4157100	4157400	CRM	22.2567	scaffold1.g00225	scaffold1.g00224	mapping1.adult_mesoderm,mapping1.eye,mapping1.larval_mesoderm,mapping1.salivary_gland,mapping1.somatic_muscle,mapping1.visceral_mesoderm,mapping2.mesoderm,mapping2.salivary_gland,mapping3.adult	hexmcd,imm,pac
scaffold1	4163400	4163600	CRM	21.4674	scaffold1.g00225	scaffold1.g00224	mapping1.larval_mesoderm	hexmcd
scaffold1	4174300	4174500	CRM	10.6499	scaffold1.g00225	scaffold1.g00224	mapping1.glia	imm
scaffold1	4183500	4183700	CRM	10.4873	scaffold1.g00225	scaffold1.g00226	mapping3.adult	hexmcd,imm
scaffold1	4186700	4186900	CRM	0.2647	scaffold1.g00225	scaffold1.g00226	mapping2.malpig	pac
scaffold1	4193300	4193500	CRM	8.42105	scaffold1.g00226	scaffold1.g00225	mapping1.eye	hexmcd
scaffold1	4194300	4194500	CRM	18.8836	scaffold1.g00226	scaffold1.g00225	mapping1.female_gonad	hexmcd
scaffold1	4196300	4196500	CRM	17.5206	scaffold1.g00226	scaffold1.g00225	mapping1.adult_mesoderm	hexmcd
scaffold1	4196700	4196900	CRM	18.9203	scaffold1.g00226	scaffold1.g00225	mapping1.female_gonad	hexmcd
scaffold1	4200800	4201000	CRM	13.5738	scaffold1.g00226	scaffold1.g00225	mapping2.malpig	imm
scaffold1	4209600	4209800	CRM	0.1854	scaffold1.g00226	scaffold1.g00227	mapping1.eye	pac
scaffold1	4220900	4221100	CRM	15.8883	scaffold1.g00226	scaffold1.g00227	mapping1.adult_mesoderm	hexmcd
scaffold1	4224600	4224900	CRM	0.2716	scaffold1.g00226	scaffold1.g00227	mapping1.eye,mapping2.endoderm,mapping2.salivary_gland,mapping3.adult	pac
scaffold1	4230800	4231000	CRM	11.4814	scaffold1.g00227	PcorIR15	mapping1.cardiac_mesoderm,mapping1.glia	hexmcd,pac
scaffold1	4238300	4238800	CRM	27.1375	scaffold1.g00227	PcorIR15	mapping0.dv,mapping1.larval_mesoderm,mapping2.malpig	hexmcd,imm,pac
scaffold1	4239200	4239400	CRM	13.6099	scaffold1.g00227	PcorIR15	mapping1.female_gonad	imm
scaffold1	4240400	4240600	CRM	13.7444	scaffold1.g00227	PcorIR15	mapping1.amnioserosa	hexmcd,imm
scaffold1	4241400	4241700	CRM	24.3968	scaffold1.g00227	PcorIR15	mapping0.ap,mapping1.blastoderm,mapping1.malpighian_tubules,mapping2.blastoderm,mapping2.malpig,mapping3.adult	hexmcd,imm
scaffold1	4242800	4243000	CRM	13.6068	scaffold1.g00227	PcorIR15	mapping1.amnioserosa	hexmcd
scaffold1	4246600	4246900	CRM	19.8288	scaffold1.g00227	PcorIR15	mapping1.female_gonad	hexmcd,imm
scaffold1	4258300	4258500	CRM	13.2024	PcorIR15	scaffold1.g00227	mapping2.malpig	imm
scaffold1	4265200	4265600	CRM	18.0756	PcorIR15	scaffold1.g00227	mapping1.adult_mesoderm,mapping2.malpig	hexmcd,imm
scaffold1	4270700	4270900	CRM	21.447	PcorIR15	scaffold1.g00227	mapping1.larval_mesoderm	imm
scaffold1	4285600	4285800	CRM	18.3903	PcorIR15	scaffold1.g00227	mapping1.female_gonad	hexmcd,imm
scaffold1	4309500	4309700	CRM	13.5927	PcorIR15	scaffold1.g00229	mapping1.amnioserosa	hexmcd
scaffold1	4311500	4311800	CRM	12.7848	PcorIR15	scaffold1.g00229	mapping1.amnioserosa,mapping1.salivary_gland,mapping2.amnioserosa	imm
scaffold1	4345200	4345400	CRM	0.268	scaffold1.g00230	scaffold1.g00231	mapping2.malpig	pac
scaffold1	4358500	4358700	CRM	0.2218	scaffold1.g00230,scaffold1.g00231	scaffold1.g00230,scaffold1.g00231	mapping1.neuroectoderm,mapping1.ventral_ectoderm,mapping2.neuroectoderm	pac
scaffold1	4377100	4377300	CRM	15.7842	scaffold1.g00231	scaffold1.g00230	mapping1.female_gonad	imm
scaffold1	4380200	4380400	CRM	0.1789	scaffold1.g00231	scaffold1.g00230	mapping1.larval_mesoderm	pac
scaffold1	4380500	4380700	CRM	0.259	scaffold1.g00231	scaffold1.g00230	mapping1.salivary_gland	pac
scaffold1	4381100	4381300	CRM	9.43001	scaffold1.g00231	scaffold1.g00230	mapping1.glia	imm
scaffold1	4382000	4382300	CRM	9.55905	scaffold1.g00231	scaffold1.g00230	mapping1.male_gonad,mapping2.malpig,mapping2.reproductive_system,mapping3.adult	hexmcd,imm,pac
scaffold1	4383500	4383700	CRM	0.206	scaffold1.g00231	scaffold1.g00230	mapping1.glia	pac
scaffold1	4386100	4386400	CRM	0.2505	scaffold1.g00231	scaffold1.g00230	mapping1.ectoderm,mapping1.larval_mesoderm,mapping1.male_gonad,mapping2.ectoderm	pac
scaffold1	4389300	4389500	CRM	10.5446	scaffold1.g00231	scaffold1.g00230	mapping1.salivary_gland	imm
scaffold1	4391000	4391200	CRM	0.274	scaffold1.g00231	scaffold1.g00230	mapping2.malpig	pac
scaffold1	4392000	4392200	CRM	12.8041	scaffold1.g00231	scaffold1.g00230	mapping1.glia	hexmcd
scaffold1	4403900	4404100	CRM	8.72672	scaffold1.g00231	scaffold1.g00230	mapping3.adult	hexmcd
scaffold1	4408100	4408300	CRM	12.9211	scaffold1.g00231	scaffold1.g00230	mapping1.fat_body	imm
scaffold1	4412000	4412400	CRM	11.4494	scaffold1.g00231	scaffold1.g00230	mapping1.glia,mapping1.somatic_muscle	imm,pac
scaffold1	4423100	4423300	CRM	0.2786	scaffold1.g00231	scaffold1.g00230	mapping1.glia,mapping1.salivary_gland,mapping2.salivary_gland	pac
scaffold1	4431900	4432100	CRM	17.7654	scaffold1.g00231	scaffold1.g00230	mapping2.malpig	hexmcd
scaffold1	4439100	4439300	CRM	0.1931	scaffold1.g00231	scaffold1.g00230	mapping1.larval_mesoderm	pac
scaffold1	4448100	4448300	CRM	9.71755	scaffold1.g00231	scaffold1.g00230	mapping1.visceral_mesoderm	imm
scaffold1	4449400	4449600	CRM	6.98773	scaffold1.g00231	scaffold1.g00230	mapping1.eye	imm
scaffold1	4456700	4456900	CRM	22.9833	scaffold1.g00231	scaffold1.g00230	mapping1.adult_mesoderm,mapping1.visceral_mesoderm	hexmcd,imm
scaffold1	4460200	4460400	CRM	12.0106	scaffold1.g00231	scaffold1.g00230	mapping2.glia	imm
scaffold1	4463000	4463200	CRM	22.8728	scaffold1.g00231	scaffold1.g00230	mapping1.larval_mesoderm	hexmcd
scaffold1	4463700	4463900	CRM	0.2721	scaffold1.g00231	scaffold1.g00230	mapping1.female_gonad	pac
scaffold1	4465900	4466100	CRM	14.999	scaffold1.g00231	scaffold1.g00230	mapping1.ventral_ectoderm	imm
scaffold1	4466200	4466500	CRM	10.2225	scaffold1.g00231	scaffold1.g00230	mapping1.eye,mapping1.imaginal_disc	hexmcd,imm,pac
scaffold1	4466600	4466800	CRM	0.2209	scaffold1.g00231	scaffold1.g00230	mapping0.dv_earlymesoderm	pac
scaffold1	4467500	4467700	CRM	10.0914	scaffold1.g00231	scaffold1.g00230	mapping1.eye	hexmcd
scaffold1	4471800	4472100	CRM	15.8529	scaffold1.g00231	scaffold1.g00230	mapping2.amnioserosa,mapping2.imaginal_disc	hexmcd,pac
scaffold1	4473200	4473400	CRM	22.9413	scaffold1.g00231	scaffold1.g00230	mapping1.larval_mesoderm	imm
scaffold1	4489400	4489600	CRM	13.7366	scaffold1.g00231	scaffold1.g00230	mapping1.female_gonad	imm
scaffold1	4499800	4500000	CRM	14.9509	scaffold1.g00231	scaffold1.g00230	mapping2.amnioserosa	hexmcd,imm
scaffold1	4501400	4501600	CRM	15.5985	scaffold1.g00231	scaffold1.g00230	mapping1.adult_mesoderm	hexmcd
scaffold1	4505800	4506100	CRM	23.7752	scaffold1.g00231	scaffold1.g00230	mapping0.ap,mapping1.blastoderm,mapping1.dorsal_ectoderm,mapping1.endoderm,mapping1.male_gonad,mapping1.malpighian_tubules,mapping1.visceral_mesoderm,mapping2.amnioserosa,mapping2.malpig,mapping2.mesoderm,mapping2.reproductive_system,mapping2.salivary_gland,mapping3.adult	hexmcd,imm
scaffold1	4509800	4510000	CRM	6.78316	scaffold1.g00231	scaffold1.g00230	mapping1.eye	imm
scaffold1	4511800	4512000	CRM	15.3013	scaffold1.g00231	scaffold1.g00230	mapping1.amnioserosa,mapping2.amnioserosa,mapping2.malpig	hexmcd,imm
scaffold1	4515100	4515300	CRM	0.1943	scaffold1.g00231	scaffold1.g00230	mapping1.fat_body	pac
scaffold1	4522100	4522300	CRM	21.5587	scaffold1.g00231	scaffold1.g00230	mapping1.larval_mesoderm	hexmcd
scaffold1	4535900	4536100	CRM	14.846	scaffold1.g00231	scaffold1.g00232	mapping1.female_gonad	imm
scaffold1	4542400	4542700	CRM	9.74908	scaffold1.g00231	scaffold1.g00232	mapping1.male_gonad	imm
scaffold1	4549500	4549800	CRM	0.2051	scaffold1.g00231	scaffold1.g00232	mapping1.eye	pac
scaffold1	4550800	4551200	CRM	0.2327	scaffold1.g00231	scaffold1.g00232	mapping0.dv_neurogenicectoderm,mapping1.cardiac_mesoderm,mapping1.ectoderm,mapping2.ectoderm	pac
scaffold1	4565800	4566000	CRM	0.2851	scaffold1.g00231	scaffold1.g00232	mapping1.female_gonad	pac
scaffold1	4573700	4573900	CRM	0.1792	scaffold1.g00231	scaffold1.g00232	mapping1.larval_mesoderm	pac
scaffold1	4580500	4580800	CRM	0.212	scaffold1.g00231	scaffold1.g00232	mapping1.male_gonad,mapping2.eye,mapping2.reproductive_system	pac
scaffold1	4582500	4582700	CRM	9.66407	scaffold1.g00231	scaffold1.g00232	mapping1.adult_mesoderm	imm
scaffold1	4585900	4586100	CRM	6.85601	scaffold1.g00231	scaffold1.g00232	mapping1.eye	imm
scaffold1	4586800	4587100	CRM	23.4364	scaffold1.g00231	scaffold1.g00232	mapping1.glia,mapping1.mesectoderm,mapping1.pns,mapping1.salivary_gland,mapping1.ventral_ectoderm,mapping2.glia,mapping2.mesectoderm,mapping2.mesoderm,mapping2.salivary_gland,mapping3.adult	hexmcd,imm
scaffold1	4593200	4593400	CRM	0.1784	scaffold1.g00231	scaffold1.g00232	mapping1.eye	pac
scaffold1	4594700	4594900	CRM	9.42256	scaffold1.g00231	scaffold1.g00232	mapping1.glia	imm
scaffold1	4600200	4600400	CRM	10.7104	scaffold1.g00231	scaffold1.g00232	mapping1.neuroectoderm	imm
scaffold1	4605700	4606000	CRM	13.9926	scaffold1.g00231	scaffold1.g00232	mapping1.amnioserosa	hexmcd,imm
scaffold1	4608000	4608200	CRM	12.3014	scaffold1.g00231	scaffold1.g00232	mapping2.glia	imm
scaffold1	4609800	4610000	CRM	0.2186	scaffold1.g00231	scaffold1.g00232	mapping1.eye,mapping1.malpighian_tubules,mapping3.adult	pac
scaffold1	4619200	4619400	CRM	0.1845	scaffold1.g00231	scaffold1.g00232	mapping1.larval_mesoderm	pac
scaffold1	4619900	4620100	CRM	11.3765	scaffold1.g00231	scaffold1.g00232	mapping1.eye,mapping1.glia	hexmcd
scaffold1	4629700	4629900	CRM	23.0782	scaffold1.g00231	scaffold1.g00232	mapping1.larval_mesoderm	hexmcd
scaffold1	4644300	4644500	CRM	15.8977	scaffold1.g00231	scaffold1.g00232	mapping2.malpig	imm
scaffold1	4645600	4645800	CRM	15.572	scaffold1.g00231	scaffold1.g00232	mapping1.salivary_gland,mapping2.salivary_gland	imm
scaffold1	4652200	4652400	CRM	8.67949	scaffold1.g00231	scaffold1.g00232	mapping3.adult	imm
scaffold1	4652600	4652900	CRM	19.3289	scaffold1.g00231	scaffold1.g00232	mapping1.female_gonad	hexmcd,imm
scaffold1	4653800	4654100	CRM	21.7058	scaffold1.g00231	scaffold1.g00232	mapping1.malpighian_tubules,mapping1.salivary_gland,mapping1.visceral_mesoderm,mapping2.endoderm,mapping2.malpig,mapping2.reproductive_system,mapping2.salivary_gland,mapping3.adult,mapping3.larva	hexmcd,imm,pac
scaffold1	4655700	4655900	CRM	11.3625	scaffold1.g00231	scaffold1.g00232	mapping1.glia	hexmcd
scaffold1	4658200	4658400	CRM	0.2114	scaffold1.g00231	scaffold1.g00232	mapping1.larval_mesoderm	pac
scaffold1	4670900	4671100	CRM	15.2865	scaffold1.g00231	scaffold1.g00232	mapping1.amnioserosa	hexmcd
scaffold1	4671900	4672100	CRM	21.8022	scaffold1.g00231	scaffold1.g00232	mapping1.larval_mesoderm	hexmcd
scaffold1	4675800	4676200	CRM	15.1348	scaffold1.g00231	scaffold1.g00232	mapping1.cns,mapping1.imaginal_disc,mapping1.male_gonad,mapping1.ventral_ectoderm,mapping1.visceral_mesoderm,mapping2.wing	hexmcd,imm
scaffold1	4689100	4689300	CRM	10.629	scaffold1.g00233	scaffold1.g00234	mapping1.fat_body	imm
scaffold1	4704200	4704400	CRM	18.923	scaffold1.g00234	scaffold1.g00233	mapping1.female_gonad	hexmcd,imm
scaffold1	4704800	4705000	CRM	8.99154	scaffold1.g00234	scaffold1.g00233	mapping3.adult	hexmcd
scaffold1	4710200	4710400	CRM	18.9264	scaffold1.g00234	scaffold1.g00235	mapping2.malpig	hexmcd,imm
scaffold1	4724900	4725100	CRM	7.16492	scaffold1.g00235	scaffold1.g00236	mapping1.eye	imm
scaffold1	4726300	4726500	CRM	0.212	scaffold1.g00235	scaffold1.g00236	mapping2.amnioserosa	pac
scaffold1	4741000	4741200	CRM	20.7423	scaffold1.g00236	scaffold1.g00235	mapping1.larval_mesoderm	hexmcd
scaffold1	4745500	4745700	CRM	20.844	scaffold1.g00236	scaffold1.g00235	mapping1.larval_mesoderm	hexmcd
scaffold1	4747400	4747600	CRM	19.5135	scaffold1.g00236	scaffold1.g00235	mapping1.female_gonad	hexmcd
scaffold1	4749200	4749500	CRM	15.3889	scaffold1.g00237	scaffold1.g00236	mapping1.adult_mesoderm,mapping1.female_gonad	hexmcd,pac
scaffold1	4751500	4751700	CRM	21.3758	scaffold1.g00237	scaffold1.g00236	mapping1.adult_mesoderm,mapping1.ectoderm,mapping1.salivary_gland,mapping1.somatic_muscle,mapping2.mesoderm,mapping2.salivary_gland,mapping3.adult	hexmcd,imm,pac
scaffold1	4758000	4758200	CRM	12.8127	scaffold1.g00237	scaffold1.g00236	mapping1.glia,mapping2.glia	imm
scaffold1	4758500	4758700	CRM	11.6975	scaffold1.g00237	scaffold1.g00236	mapping1.glia,mapping2.glia	imm
scaffold1	4767800	4768000	CRM	13.5938	scaffold1.g00237	scaffold1.g00238	mapping1.female_gonad	imm
scaffold1	4788000	4788200	CRM	10.3628	scaffold1.g00238	scaffold1.g00239	mapping1.fat_body	hexmcd
scaffold1	4789900	4790200	CRM	10.3955	scaffold1.g00238	scaffold1.g00239	mapping0.ap,mapping1.blastoderm	hexmcd,imm
scaffold1	4790700	4790900	CRM	9.5427	scaffold1.g00238	scaffold1.g00239	mapping1.fat_body	imm
scaffold1	4792700	4792900	CRM	0.2163	scaffold1.g00238	scaffold1.g00239	mapping1.malpighian_tubules	pac
scaffold1	4799300	4799500	CRM	0.1849	scaffold1.g00238	scaffold1.g00239	mapping1.male_gonad	pac
scaffold1	4800400	4800700	CRM	9.55857	scaffold1.g00238	scaffold1.g00239	mapping1.visceral_mesoderm,mapping2.reproductive_system,mapping3.adult	imm
scaffold1	4806400	4806600	CRM	7.13926	scaffold1.g00239	scaffold1.g00238	mapping1.cardiac_mesoderm	imm
scaffold1	4811300	4811500	CRM	12.6002	scaffold1.g00239	scaffold1.g00238	mapping1.glia	imm
scaffold1	4812200	4812400	CRM	13.2652	scaffold1.g00239	scaffold1.g00238	mapping1.amnioserosa,mapping2.amnioserosa	imm
scaffold1	4815500	4815700	CRM	6.21245	scaffold1.g00239	scaffold1.g00240	mapping1.eye	imm
scaffold1	4818300	4818500	CRM	18.7156	scaffold1.g00240	scaffold1.g00239	mapping1.female_gonad	hexmcd
scaffold1	4819700	4819900	CRM	0.18	scaffold1.g00240	scaffold1.g00239	mapping1.eye	pac
scaffold1	4820900	4821100	CRM	26.1236	scaffold1.g00240	scaffold1.g00239	mapping1.larval_mesoderm	imm
scaffold1	4823800	4824000	CRM	0.2087	scaffold1.g00240	scaffold1.g00239	mapping1.malpighian_tubules	pac
scaffold1	4830600	4830800	CRM	13.303	scaffold1.g00240	scaffold1.g00239	mapping2.malpig	imm
scaffold1	4831600	4831800	CRM	16.8361	scaffold1.g00240	scaffold1.g00239	mapping1.amnioserosa,mapping2.amnioserosa	imm
scaffold1	4836300	4836500	CRM	7.19766	scaffold1.g00240	scaffold1.g00239	mapping1.neuroectoderm	imm
scaffold1	4845800	4846000	CRM	0.1943	scaffold1.g00240	scaffold1.g00241	mapping0.ap	pac
scaffold1	4862200	4862600	CRM	0.2786	scaffold1.g00240	scaffold1.g00241	mapping1.tracheal_system,mapping1.visceral_mesoderm,mapping2.glia,mapping2.neuronal,mapping2.salivary_gland,mapping2.tracheal_system	pac
scaffold1	4883100	4883400	CRM	14.6269	scaffold1.g00240,scaffold1.g00241	scaffold1.g00240,scaffold1.g00241	mapping0.dv,mapping1.ectoderm,mapping1.eye,mapping1.female_gonad,mapping1.imaginal_disc,mapping1.tracheal_system,mapping1.visceral_mesoderm,mapping2.ectoderm,mapping2.tracheal_system,mapping2.wing,mapping3.adult,mapping3.larva	hexmcd,imm,pac
scaffold1	4885000	4885300	CRM	0.2229	scaffold1.g00240,scaffold1.g00241	scaffold1.g00240,scaffold1.g00241	mapping1.malpighian_tubules,mapping2.reproductive_system	pac
scaffold1	4887400	4887600	CRM	0.2746	scaffold1.g00240	scaffold1.g00241	mapping1.female_gonad	pac
scaffold1	4893700	4893900	CRM	9.34123	scaffold1.g00240	scaffold1.g00241	mapping3.adult	hexmcd
scaffold1	4911200	4911500	CRM	9.4133	scaffold1.g00240	scaffold1.g00241	mapping1.eye	hexmcd,imm
scaffold1	4922000	4922200	CRM	11.6966	scaffold1.g00240	scaffold1.g00241	mapping1.glia	hexmcd
scaffold1	4923500	4923700	CRM	15.8771	scaffold1.g00240	scaffold1.g00241	mapping2.amnioserosa	hexmcd,imm
scaffold1	4924100	4924300	CRM	8.88191	scaffold1.g00240	scaffold1.g00241	mapping1.tracheal_system	imm
scaffold1	4926800	4927000	CRM	0.2069	scaffold1.g00240	scaffold1.g00241	mapping1.malpighian_tubules	pac
scaffold1	4928100	4928300	CRM	19.66	scaffold1.g00240	scaffold1.g00241	mapping1.salivary_gland,mapping1.visceral_mesoderm,mapping2.salivary_gland	hexmcd,imm
scaffold1	4934300	4934600	CRM	16.2293	scaffold1.g00240	scaffold1.g00241	mapping1.adult_mesoderm,mapping3.adult	hexmcd,imm
scaffold1	4944200	4944400	CRM	20.9399	scaffold1.g00240	scaffold1.g00241	mapping1.larval_mesoderm	imm
scaffold1	4944600	4944800	CRM	20.9863	scaffold1.g00240	scaffold1.g00241	mapping1.larval_mesoderm	imm
scaffold1	4950200	4950600	CRM	9.89011	scaffold1.g00240	scaffold1.g00241	mapping1.fat_body,mapping1.female_gonad	imm,pac
scaffold1	4955700	4955900	CRM	0.2654	scaffold1.g00240	scaffold1.g00241	mapping2.malpig	pac
scaffold1	4961900	4962100	CRM	18.4295	scaffold1.g00240	scaffold1.g00241	mapping1.female_gonad	hexmcd
scaffold1	4966900	4967100	CRM	10.8903	scaffold1.g00240	scaffold1.g00241	mapping1.fat_body	imm
scaffold1	4967200	4967500	CRM	10.0625	scaffold1.g00240	scaffold1.g00241	mapping1.glia,mapping2.malpig	imm,pac
scaffold1	4973000	4973400	CRM	11.6013	scaffold1.g00240	scaffold1.g00241	mapping0.ap,mapping1.amnioserosa,mapping1.larval_mesoderm,mapping1.male_gonad	hexmcd,imm,pac
scaffold1	4979100	4979300	CRM	0.2112	scaffold1.g00240	scaffold1.g00241	mapping1.glia	pac
scaffold1	5000000	5000400	CRM	13.4821	scaffold1.g00240	scaffold1.g00242	mapping1.fat_body,mapping1.female_gonad	hexmcd,imm,pac
scaffold1	5000900	5001100	CRM	8.09791	scaffold1.g00240	scaffold1.g00242	mapping3.adult	imm
scaffold1	5003600	5003800	CRM	21.8034	scaffold1.g00240	scaffold1.g00242	mapping1.larval_mesoderm	imm
scaffold1	5005300	5005600	CRM	18.1591	scaffold1.g00240	scaffold1.g00242	mapping1.amnioserosa,mapping2.amnioserosa,mapping2.malpig	hexmcd
scaffold1	5008800	5009000	CRM	19.3091	scaffold1.g00240	scaffold1.g00242	mapping1.mesectoderm,mapping1.visceral_mesoderm,mapping2.reproductive_system,mapping2.salivary_gland,mapping3.adult	hexmcd,imm
scaffold1	5011200	5011600	CRM	8.86991	scaffold1.g00240	scaffold1.g00242	mapping1.cardiac_mesoderm,mapping2.reproductive_system	hexmcd,imm,pac
scaffold1	5026200	5026400	CRM	18.6389	scaffold1.g00240	scaffold1.g00242	mapping2.malpig	hexmcd,imm
scaffold1	5028100	5028300	CRM	24.9117	scaffold1.g00240	scaffold1.g00242	mapping1.larval_mesoderm	hexmcd,imm
scaffold1	5029500	5029700	CRM	23.8894	scaffold1.g00240	scaffold1.g00242	mapping1.larval_mesoderm	imm
scaffold1	5040300	5040500	CRM	16.8475	scaffold1.g00240	scaffold1.g00242	mapping2.malpig	hexmcd
scaffold1	5047700	5048000	CRM	28.7526	scaffold1.g00240	scaffold1.g00242	mapping0.ap,mapping0.dv,mapping1.amnioserosa,mapping1.blastoderm,mapping1.dorsal_ectoderm,mapping1.endoderm,mapping1.malpighian_tubules,mapping1.mesectoderm,mapping1.salivary_gland,mapping1.visceral_mesoderm,mapping2.amnioserosa,mapping2.blastoderm,mapping2.endoderm,mapping2.malpig,mapping2.mesectoderm,mapping2.salivary_gland,mapping3.larva	hexmcd,imm
scaffold1	5051200	5051400	CRM	20.9987	scaffold1.g00240	scaffold1.g00242	mapping1.larval_mesoderm	hexmcd
scaffold1	5059600	5059800	CRM	14.4893	scaffold1.g00240	scaffold1.g00242	mapping2.amnioserosa	imm
scaffold1	5073400	5073600	CRM	12.1082	scaffold1.g00242	scaffold1.g00240	mapping1.amnioserosa	imm
scaffold1	5076100	5076300	CRM	0.1842	scaffold1.g00242	scaffold1.g00240	mapping1.male_gonad	pac
scaffold1	5107900	5108100	CRM	6.27677	scaffold1.g00242	scaffold1.g00243	mapping1.eye	imm
scaffold1	5135600	5135800	CRM	6.86521	scaffold1.g00243	scaffold1.g00242	mapping1.cardiac_mesoderm	imm
scaffold1	5145200	5145400	CRM	0.2408	scaffold1.g00243	scaffold1.g00244	mapping1.blastoderm,mapping2.blastoderm	pac
scaffold1	5148800	5149000	CRM	0.2691	scaffold1.g00243	scaffold1.g00244	mapping1.female_gonad	pac
scaffold1	5150000	5150200	CRM	8.77242	scaffold1.g00243	scaffold1.g00244	mapping2.eye	imm
scaffold1	5152600	5152800	CRM	0.2639	scaffold1.g00244	scaffold1.g00243	mapping1.neuroectoderm,mapping2.neuroectoderm,mapping2.neuronal	pac
scaffold1	5156200	5156500	CRM	10.4635	scaffold1.g00244	scaffold1.g00245	mapping1.fat_body,mapping1.somatic_muscle	imm,pac
scaffold1	5158300	5158500	CRM	11.439	scaffold1.g00244	scaffold1.g00245	mapping1.fat_body	hexmcd,imm
scaffold1	5161800	5162000	CRM	6.44791	scaffold1.g00244	scaffold1.g00245	mapping1.eye	imm
scaffold1	5163000	5163200	CRM	16.4688	scaffold1.g00244	scaffold1.g00245	mapping0.dv_earlymesoderm	hexmcd,imm
scaffold1	5166500	5166800	CRM	22.4254	scaffold1.g00246	scaffold1.g00245	mapping1.fat_body,mapping1.larval_mesoderm	hexmcd,imm
scaffold1	5170800	5171100	CRM	0.2684	scaffold1.g00246	scaffold1.g00245	mapping2.malpig,mapping2.reproductive_system	pac
scaffold1	5171800	5172000	CRM	14.9566	scaffold1.g00246	scaffold1.g00245	mapping2.amnioserosa	hexmcd
scaffold1	5180400	5180600	CRM	21.5752	scaffold1.g00247	scaffold1.g00246	mapping1.larval_mesoderm	hexmcd
scaffold1	5186000	5186600	CRM	20.1539	scaffold1.g00247	scaffold1.g00248	mapping0.ap,mapping0.dv,mapping1.blastoderm,mapping1.endoderm,mapping1.eye,mapping1.imaginal_disc,mapping1.malpighian_tubules,mapping1.mesectoderm,mapping1.pns,mapping1.salivary_gland,mapping1.tracheal_system,mapping1.ventral_ectoderm,mapping1.visceral_mesoderm,mapping2.blastoderm,mapping2.endoderm,mapping2.glia,mapping2.mesectoderm,mapping2.mesoderm,mapping2.neuronal,mapping2.reproductive_system…	hexmcd,imm,pac
scaffold1	5194800	5195100	CRM	0.2215	scaffold1.g00247	scaffold1.g00248	mapping0.dv_earlymesoderm,mapping1.larval_mesoderm	pac
scaffold1	5204500	5204700	CRM	15.7221	scaffold1.g00248	scaffold1.g00247	mapping0.dv_neurogenicectoderm	imm
scaffold1	5206200	5206400	CRM	0.1947	scaffold1.g00248	scaffold1.g00247	mapping0.dv	pac
scaffold1	5207600	5207800	CRM	0.2599	scaffold1.g00248	scaffold1.g00247	mapping1.cns,mapping1.endoderm,mapping1.pns,mapping2.endoderm	pac
scaffold1	5213400	5213600	CRM	0.1771	scaffold1.g00248	scaffold1.g00247	mapping1.eye	pac
scaffold1	5223700	5223900	CRM	8.72868	scaffold1.g00249	scaffold1.g00250	mapping3.adult	hexmcd
scaffold1	5225800	5226100	CRM	16.6489	scaffold1.g00249	scaffold1.g00250	mapping1.dorsal_ectoderm,mapping1.imaginal_disc,mapping1.ventral_ectoderm,mapping2.ectoderm,mapping2.eye,mapping2.wing,mapping3.larva	imm,pac
scaffold1	5227900	5228200	CRM	0.2483	scaffold1.g00249	scaffold1.g00250	mapping1.imaginal_disc,mapping2.wing,mapping3.larva	pac
scaffold1	5229600	5229800	CRM	14.1621	scaffold1.g00249	scaffold1.g00250	mapping2.malpig	imm
scaffold1	5230700	5231300	CRM	28.4064	scaffold1.g00249	scaffold1.g00250	mapping1.adult_mesoderm,mapping1.cns,mapping1.dorsal_ectoderm,mapping1.ectoderm,mapping1.endoderm,mapping1.eye,mapping1.imaginal_disc,mapping1.pns,mapping1.salivary_gland,mapping1.somatic_muscle,mapping1.tracheal_system,mapping1.ventral_ectoderm,mapping1.visceral_mesoderm,mapping2.amnioserosa,mapping2.ectoderm,mapping2.eye,mapping2.glia,mapping2.imaginal_disc,mapping2.mesoderm,mapping2.neuronal,m…	hexmcd,imm,pac
scaffold1	5232700	5232900	CRM	13.1638	scaffold1.g00249	scaffold1.g00250	mapping0.dv,mapping1.mesectoderm	imm
scaffold1	5236500	5236700	CRM	9.22521	scaffold1.g00249	scaffold1.g00250	mapping1.visceral_mesoderm	imm
scaffold1	5245500	5245700	CRM	0.1921	scaffold1.g00250	scaffold1.g00249	mapping0.ap	pac
scaffold1	5246500	5246700	CRM	18.5721	scaffold1.g00250	scaffold1.g00249	mapping2.malpig	imm
scaffold1	5247400	5247600	CRM	0.2751	scaffold1.g00250	scaffold1.g00249	mapping1.female_gonad	pac
scaffold1	5248000	5248300	CRM	8.2714	scaffold1.g00250	scaffold1.g00249	mapping0.dv_neurogenicectoderm,mapping1.eye,mapping1.larval_mesoderm,mapping1.neuroectoderm,mapping1.ventral_ectoderm	imm,pac
scaffold1	5252400	5252600	CRM	12.4863	scaffold1.g00251	scaffold1.g00250	mapping1.fat_body	hexmcd
scaffold1	5253000	5253300	CRM	32.0956	scaffold1.g00251	scaffold1.g00250	mapping1.larval_mesoderm	imm
scaffold1	5270800	5271000	CRM	0.204	scaffold1.g00251	scaffold1.g00250	mapping0.dv_neurogenicectoderm,mapping2.neuroectoderm	pac
scaffold1	5281600	5282000	CRM	0.2476	scaffold1.g00251	scaffold1.g00252	mapping1.amnioserosa,mapping1.dorsal_ectoderm,mapping2.amnioserosa	pac
scaffold1	5285900	5286100	CRM	0.1927	scaffold1.g00252	scaffold1.g00251	mapping1.eye	pac
scaffold1	5291900	5292100	CRM	6.93071	scaffold1.g00252	scaffold1.g00251	mapping1.cardiac_mesoderm	imm
scaffold1	5295900	5296200	CRM	13.2258	scaffold1.g00252	scaffold1.g00253	mapping1.endoderm,mapping1.female_gonad,mapping1.imaginal_disc,mapping2.reproductive_system,mapping3.larva	imm
scaffold1	5298500	5298700	CRM	0.1892	scaffold1.g00252	scaffold1.g00253	mapping1.eye	pac
scaffold1	5302200	5302400	CRM	0.1839	scaffold1.g00252	scaffold1.g00253	mapping1.larval_mesoderm	pac
scaffold1	5303300	5303500	CRM	0.2207	scaffold1.g00252	scaffold1.g00253	mapping0.ap,mapping2.blastoderm	pac
scaffold1	5305400	5305600	CRM	15.1325	scaffold1.g00252	scaffold1.g00253	mapping1.amnioserosa,mapping2.amnioserosa	hexmcd
scaffold1	5308600	5308900	CRM	22.2979	scaffold1.g00252	scaffold1.g00253	mapping0.dv_neurogenicectoderm,mapping1.cns,mapping1.mesectoderm,mapping1.tracheal_system,mapping1.ventral_ectoderm,mapping2.ectoderm,mapping2.imaginal_disc,mapping2.mesectoderm	hexmcd,imm,pac
scaffold1	5315500	5315700	CRM	0.2007	scaffold1.g00252	scaffold1.g00253	mapping2.reproductive_system	pac
scaffold1	5318800	5319000	CRM	0.208	scaffold1.g00252	scaffold1.g00253	mapping1.glia	pac
scaffold1	5319700	5319900	CRM	10.6829	scaffold1.g00252	scaffold1.g00253	mapping1.fat_body	hexmcd
scaffold1	5326500	5326700	CRM	0.1979	scaffold1.g00253	scaffold1.g00252	mapping2.amnioserosa	pac
scaffold1	5328600	5328900	CRM	16.519	scaffold1.g00253	scaffold1.g00252	mapping1.somatic_muscle,mapping1.visceral_mesoderm,mapping2.salivary_gland	imm,pac
scaffold1	5332300	5332600	CRM	15.335	scaffold1.g00253	scaffold1.g00252	mapping1.adult_mesoderm,mapping1.male_gonad	hexmcd,imm
scaffold1	5333600	5333900	CRM	0.2342	scaffold1.g00253	scaffold1.g00252	mapping0.dv_earlymesoderm,mapping2.glia	pac
scaffold1	5334100	5334400	CRM	9.6152	scaffold1.g00253	scaffold1.g00254	mapping1.blastoderm,mapping1.visceral_mesoderm,mapping2.blastoderm	imm,pac
scaffold1	5337400	5337600	CRM	10.3784	scaffold1.g00253	scaffold1.g00254	mapping1.fat_body	imm
scaffold1	5338000	5338200	CRM	0.2705	scaffold1.g00253	scaffold1.g00254	mapping2.malpig	pac
scaffold1	5341800	5342100	CRM	10.7341	scaffold1.g00253	scaffold1.g00254	mapping1.amnioserosa,mapping1.fat_body	hexmcd,pac
scaffold1	5343400	5343600	CRM	0.1949	scaffold1.g00253	scaffold1.g00254	mapping1.fat_body	pac
scaffold1	5343700	5344000	CRM	0.1942	scaffold1.g00253	scaffold1.g00254	mapping0.ap	pac
scaffold1	5357800	5358000	CRM	7.97937	scaffold1.g00254	scaffold1.g00255	mapping3.adult	imm
scaffold1	5382600	5382800	CRM	6.49748	scaffold1.g00257	scaffold1.g00258	mapping1.eye	imm
scaffold1	5391300	5391600	CRM	0.2602	scaffold1.g00258	scaffold1.g00257	mapping1.salivary_gland	pac
scaffold1	5401200	5401600	CRM	11.197	scaffold1.g00258	scaffold1.g00259	mapping1.larval_mesoderm,mapping1.malpighian_tubules,mapping1.salivary_gland	imm,pac
scaffold1	5404100	5404300	CRM	9.6171	scaffold1.g00259	scaffold1.g00258	mapping3.adult	hexmcd,imm
scaffold1	5414800	5415000	CRM	6.57527	scaffold1.g00259	scaffold1.g00260	mapping1.eye	imm
scaffold1	5420200	5420400	CRM	19.1726	scaffold1.g00260	scaffold1.g00261	mapping1.female_gonad	hexmcd,imm
scaffold1	5430300	5430500	CRM	14.7143	scaffold1.g00262	scaffold1.g00261	mapping2.amnioserosa	hexmcd
scaffold1	5431400	5431600	CRM	19.4578	scaffold1.g00262	scaffold1.g00261	mapping1.female_gonad	hexmcd
scaffold1	5436900	5437100	CRM	0.2497	scaffold1.g00263	scaffold1.g00262	mapping1.salivary_gland	pac
scaffold1	5440800	5441200	CRM	14.1289	scaffold1.g00263	scaffold1.g00264	mapping0.dv,mapping1.eye,mapping1.imaginal_disc,mapping2.eye,mapping3.larva	hexmcd,pac
scaffold1	5442000	5442300	CRM	18.7754	scaffold1.g00263	scaffold1.g00264	mapping1.female_gonad,mapping2.malpig	hexmcd,imm,pac
scaffold1	5454200	5454400	CRM	18.9731	scaffold1.g00267	scaffold1.g00266	mapping1.female_gonad	hexmcd
scaffold1	5474900	5475100	CRM	0.2199	scaffold1.g00272	scaffold1.g00271	mapping3.adult	pac
scaffold1	5482700	5483100	CRM	11.6157	scaffold1.g00272	scaffold1.g00271	mapping1.male_gonad,mapping1.salivary_gland	imm,pac
scaffold1	5483500	5483700	CRM	22.0958	scaffold1.g00272	scaffold1.g00271	mapping1.larval_mesoderm	hexmcd
scaffold1	5485800	5486000	CRM	10.185	scaffold1.g00272	scaffold1.g00271	mapping1.glia	imm
scaffold1	5486100	5486300	CRM	0.2475	scaffold1.g00272	scaffold1.g00271	mapping1.salivary_gland	pac
scaffold1	5486400	5486600	CRM	21.5838	scaffold1.g00272	scaffold1.g00271	mapping1.endoderm,mapping1.visceral_mesoderm,mapping2.endoderm,mapping2.salivary_gland	hexmcd,imm,pac
scaffold1	5491600	5491800	CRM	0.2265	scaffold1.g00272	scaffold1.g00271	mapping1.adult_mesoderm,mapping1.larval_mesoderm	pac
scaffold1	5495100	5495300	CRM	0.2125	scaffold1.g00272	scaffold1.g00271	mapping2.blastoderm	pac
scaffold1	5499500	5499700	CRM	13.2181	scaffold1.g00272	scaffold1.g00271	mapping1.amnioserosa	hexmcd
scaffold1	5503400	5503600	CRM	8.1723	scaffold1.g00273	scaffold1.g00272	mapping1.cardiac_mesoderm	imm
scaffold1	5504100	5504300	CRM	15.8387	scaffold1.g00273	scaffold1.g00272	mapping1.adult_mesoderm	hexmcd
scaffold1	5504500	5504700	CRM	0.2811	scaffold1.g00273	scaffold1.g00272	mapping1.salivary_gland	pac
scaffold1	5506300	5506600	CRM	19.5846	scaffold1.g00273	scaffold1.g00272	mapping1.female_gonad	hexmcd,imm
scaffold1	5524900	5525100	CRM	8.29901	scaffold1.g00273	scaffold1.g00274	mapping1.eye	hexmcd
scaffold1	5531300	5531500	CRM	8.55674	scaffold1.g00273	scaffold1.g00274	mapping1.neuroectoderm	imm
scaffold1	5546100	5546300	CRM	18.0674	scaffold1.g00274	scaffold1.g00273	mapping2.malpig	hexmcd
scaffold1	5550700	5551000	CRM	12.983	scaffold1.g00274	scaffold1.g00273	mapping1.glia	hexmcd
scaffold1	5553300	5553600	CRM	14.5224	scaffold1.g00274	scaffold1.g00273	mapping1.female_gonad	imm
scaffold1	5557800	5558000	CRM	7.33212	scaffold1.g00274	scaffold1.g00273	mapping1.eye	imm
scaffold1	5562900	5563100	CRM	0.2679	scaffold1.g00274	scaffold1.g00273	mapping2.malpig	pac
scaffold1	5569400	5569600	CRM	18.3941	scaffold1.g00274	scaffold1.g00273	mapping1.female_gonad	hexmcd
scaffold1	5572700	5572900	CRM	0.2163	scaffold1.g00274	scaffold1.g00273	mapping1.eye	pac
scaffold1	5574500	5574800	CRM	13.4651	scaffold1.g00274	scaffold1.g00273	mapping1.amnioserosa,mapping1.fat_body	hexmcd,imm
scaffold1	5582600	5582900	CRM	0.2405	scaffold1.g00274	scaffold1.g00275	mapping1.glia,mapping1.male_gonad,mapping2.mesoderm,mapping3.adult	pac
scaffold1	5589600	5589900	CRM	17.9948	scaffold1.g00274	scaffold1.g00275	mapping1.glia,mapping1.salivary_gland,mapping2.endoderm,mapping2.mesoderm	hexmcd,imm,pac
scaffold1	5591800	5592100	CRM	0.2662	scaffold1.g00274	scaffold1.g00275	mapping0.ap,mapping1.imaginal_disc,mapping1.somatic_muscle,mapping1.visceral_mesoderm,mapping2.salivary_gland,mapping3.larva	pac
scaffold1	5593400	5593600	CRM	0.2232	scaffold1.g00275	scaffold1.g00274	mapping0.ap,mapping1.blastoderm,mapping2.blastoderm	pac
scaffold1	5595000	5595200	CRM	20.6317	scaffold1.g00275	scaffold1.g00274	mapping1.mesectoderm,mapping2.endoderm,mapping2.mesectoderm	hexmcd
scaffold1	5597200	5597400	CRM	0.2947	scaffold1.g00275	scaffold1.g00274	mapping1.salivary_gland,mapping2.salivary_gland	pac
scaffold1	5613900	5614100	CRM	0.2215	scaffold1.g00275	scaffold1.g00276	mapping2.reproductive_system	pac
scaffold1	5615100	5615300	CRM	13.6903	scaffold1.g00275	scaffold1.g00276	mapping1.female_gonad	imm
scaffold1	5616400	5616700	CRM	0.2732	scaffold1.g00275	scaffold1.g00276	mapping1.glia,mapping1.larval_mesoderm,mapping1.salivary_gland,mapping1.tracheal_system,mapping2.salivary_gland,mapping2.tracheal_system	pac
scaffold1	5618500	5618700	CRM	0.1995	scaffold1.g00275	scaffold1.g00276	mapping2.reproductive_system	pac
scaffold1	5636400	5636600	CRM	0.2655	scaffold1.g00275	scaffold1.g00276	mapping1.malpighian_tubules,mapping2.malpig	pac
scaffold1	5638700	5638900	CRM	19.1134	scaffold1.g00275	scaffold1.g00276	mapping1.adult_mesoderm	hexmcd
scaffold1	5645700	5645900	CRM	0.2057	scaffold1.g00276	scaffold1.g00275	mapping1.malpighian_tubules	pac
scaffold1	5648300	5648500	CRM	22.1043	scaffold1.g00276	scaffold1.g00275	mapping1.larval_mesoderm	hexmcd
scaffold1	5669700	5669900	CRM	13.4579	scaffold1.g00276	scaffold1.g00277	mapping1.female_gonad	imm
scaffold1	5671500	5671700	CRM	22.6542	scaffold1.g00276	scaffold1.g00277	mapping1.larval_mesoderm	hexmcd
scaffold1	5680100	5680300	CRM	9.49184	scaffold1.g00277	scaffold1.g00276	mapping1.male_gonad	hexmcd
scaffold1	5686400	5686600	CRM	21.3837	scaffold1.g00277	scaffold1.g00278	mapping1.larval_mesoderm	hexmcd,imm
scaffold1	5692600	5692900	CRM	17.3908	scaffold1.g00277	scaffold1.g00278	mapping1.male_gonad,mapping2.malpig,mapping2.salivary_gland	hexmcd,imm
scaffold1	5698100	5698300	CRM	0.1951	scaffold1.g00277	scaffold1.g00278	mapping1.fat_body	pac
scaffold1	5699100	5699300	CRM	10.8286	scaffold1.g00277	scaffold1.g00278	mapping1.neuroectoderm	hexmcd
scaffold1	5703600	5703800	CRM	0.1844	scaffold1.g00277	scaffold1.g00278	mapping1.male_gonad	pac
scaffold1	5715500	5715700	CRM	11.4108	scaffold1.g00278	scaffold1.g00279	mapping1.male_gonad,mapping2.reproductive_system	hexmcd,imm,pac
scaffold1	5718800	5719100	CRM	0.2605	scaffold1.g00279	scaffold1.g00278	mapping1.adult_mesoderm,mapping1.salivary_gland,mapping3.adult	pac
scaffold1	5733800	5734100	CRM	9.44495	scaffold1.g00279	scaffold1.g00278	mapping3.larva	imm
scaffold1	5737500	5737700	CRM	0.1808	scaffold1.g00279	scaffold1.g00278	mapping1.eye	pac
scaffold1	5740200	5740500	CRM	0.2866	scaffold1.g00279	scaffold1.g00278	mapping0.ap,mapping1.blastoderm,mapping1.salivary_gland,mapping2.blastoderm,mapping2.salivary_gland	pac
scaffold1	5741700	5741900	CRM	0.2032	scaffold1.g00279	scaffold1.g00278	mapping2.amnioserosa	pac
scaffold1	5743200	5743400	CRM	8.50462	scaffold1.g00279	scaffold1.g00278	mapping1.male_gonad	imm
scaffold1	5760300	5760500	CRM	0.313	scaffold1.g00279	scaffold1.g00280	mapping1.salivary_gland,mapping1.somatic_muscle,mapping1.visceral_mesoderm,mapping2.endoderm,mapping2.salivary_gland	pac
scaffold1	5762000	5762200	CRM	0.2058	scaffold1.g00279	scaffold1.g00280	mapping1.larval_mesoderm,mapping1.male_gonad	pac
scaffold1	5762900	5763300	CRM	6.69085	scaffold1.g00279	scaffold1.g00280	mapping1.eye,mapping2.glia	imm,pac
scaffold1	5766300	5766500	CRM	8.7309	scaffold1.g00279	scaffold1.g00280	mapping2.eye	imm
scaffold1	5767200	5767400	CRM	0.223	scaffold1.g00279	scaffold1.g00280	mapping1.malpighian_tubules	pac
scaffold1	5772800	5773100	CRM	0.2271	scaffold1.g00279	scaffold1.g00280	mapping3.adult	pac
scaffold1	5774800	5775000	CRM	21.2257	scaffold1.g00279	scaffold1.g00280	mapping1.larval_mesoderm	imm
scaffold1	5776400	5776600	CRM	7.8252	scaffold1.g00279	scaffold1.g00280	mapping1.eye	hexmcd
scaffold1	5778100	5778300	CRM	0.2123	scaffold1.g00279	scaffold1.g00280	mapping0.ap,mapping2.amnioserosa	pac
scaffold1	5779900	5780100	CRM	8.53825	scaffold1.g00279	scaffold1.g00280	mapping1.cardiac_mesoderm	imm
scaffold1	5781500	5781700	CRM	0.1832	scaffold1.g00280	scaffold1.g00279	mapping1.larval_mesoderm	pac
scaffold1	5783700	5783900	CRM	0.2416	scaffold1.g00279	scaffold1.g00280	mapping1.ectoderm,mapping1.glia,mapping2.reproductive_system	pac
scaffold1	5784800	5785000	CRM	12.6344	scaffold1.g00279	scaffold1.g00280	mapping1.fat_body	imm
scaffold1	5788000	5788500	CRM	21.0039	scaffold1.g00279	scaffold1.g00280	mapping1.adult_mesoderm,mapping1.amnioserosa,mapping1.larval_mesoderm,mapping3.adult	hexmcd,imm
scaffold1	5793900	5794100	CRM	27.2327	scaffold1.g00279	scaffold1.g00280	mapping1.larval_mesoderm	imm
scaffold1	5794800	5795100	CRM	0.2789	scaffold1.g00279	scaffold1.g00280	mapping1.female_gonad	pac
scaffold1	5807700	5807900	CRM	0.2654	scaffold1.g00279	scaffold1.g00280	mapping2.malpig	pac
scaffold1	5810100	5810300	CRM	0.2887	scaffold1.g00279	scaffold1.g00280	mapping1.female_gonad	pac
scaffold1	5815800	5816000	CRM	0.2862	scaffold1.g00279	scaffold1.g00281	mapping2.malpig	pac
scaffold1	5821300	5821500	CRM	9.24168	scaffold1.g00279	scaffold1.g00281	mapping1.eye,mapping3.adult	hexmcd,imm
scaffold1	5825500	5825700	CRM	8.01405	scaffold1.g00281	scaffold1.g00279	mapping1.eye	hexmcd
scaffold1	5829400	5829600	CRM	9.13193	scaffold1.g00281	scaffold1.g00279	mapping2.reproductive_system	imm
scaffold1	5834300	5834500	CRM	13.4285	scaffold1.g00281	scaffold1.g00279	mapping1.glia,mapping1.mesectoderm,mapping1.salivary_gland,mapping1.visceral_mesoderm,mapping2.glia,mapping2.mesectoderm,mapping2.mesoderm,mapping2.salivary_gland	hexmcd,imm,pac
scaffold1	5839900	5840200	CRM	0.1887	scaffold1.g00281	scaffold1.g00282	mapping1.larval_mesoderm	pac
scaffold1	5845200	5845400	CRM	0.1753	scaffold1.g00281	scaffold1.g00282	mapping1.male_gonad	pac
scaffold1	5848600	5848800	CRM	0.2491	scaffold1.g00281	scaffold1.g00282	mapping1.somatic_muscle	pac
scaffold1	5851300	5851500	CRM	0.2369	scaffold1.g00281	scaffold1.g00282	mapping1.adult_mesoderm	pac
scaffold1	5852200	5852400	CRM	21.0708	scaffold1.g00281	scaffold1.g00282	mapping1.larval_mesoderm	hexmcd
scaffold1	5854600	5854900	CRM	0.192	scaffold1.g00281	scaffold1.g00282	mapping1.eye	pac
scaffold1	5855900	5856600	CRM	0.2771	scaffold1.g00282	scaffold1.g00281	mapping0.ap,mapping1.blastoderm,mapping1.female_gonad,mapping1.salivary_gland,mapping1.visceral_mesoderm,mapping2.blastoderm,mapping2.salivary_gland	pac
scaffold1	5857100	5857300	CRM	0.2616	scaffold1.g00282	scaffold1.g00281	mapping2.salivary_gland	pac
scaffold1	5864600	5864800	CRM	8.33457	scaffold1.g00282	scaffold1.g00283	mapping1.cardiac_mesoderm	imm
scaffold1	5869300	5869500	CRM	8.86182	scaffold1.g00282	scaffold1.g00283	mapping2.eye	imm
scaffold1	5877600	5877900	CRM	18.9493	scaffold1.g00283	scaffold1.g00282	mapping1.male_gonad,mapping1.malpighian_tubules,mapping2.malpig,mapping2.reproductive_system	hexmcd
scaffold1	5878100	5878300	CRM	0.2194	scaffold1.g00283	scaffold1.g00282	mapping1.glia	pac
scaffold1	5886900	5887100	CRM	0.2271	scaffold1.g00283	scaffold1.g00282	mapping1.adult_mesoderm,mapping1.larval_mesoderm	pac
scaffold1	5891800	5892100	CRM	0.2302	scaffold1.g00283	scaffold1.g00282	mapping1.glia,mapping1.malpighian_tubules,mapping1.visceral_mesoderm,mapping2.glia	pac
scaffold1	5902100	5902400	CRM	20.9036	scaffold1.g00283	scaffold1.g00284	mapping1.salivary_gland,mapping2.endoderm,mapping2.salivary_gland	hexmcd,imm
scaffold1	5904400	5904600	CRM	12.2252	scaffold1.g00283	scaffold1.g00284	mapping1.amnioserosa	imm
scaffold1	5906400	5906600	CRM	0.264	scaffold1.g00283	scaffold1.g00284	mapping1.visceral_mesoderm	pac
scaffold1	5916100	5916400	CRM	8.44126	scaffold1.g00284	scaffold1.g00283	mapping1.eye,mapping1.malpighian_tubules,mapping1.salivary_gland,mapping2.mesoderm,mapping2.tracheal_system	hexmcd,pac
scaffold1	5918000	5918200	CRM	6.3916	scaffold1.g00284	scaffold1.g00285	mapping1.eye	imm
scaffold1	5933600	5933900	CRM	24.3827	scaffold1.g00284	scaffold1.g00285	mapping0.dv,mapping1.malpighian_tubules,mapping1.salivary_gland,mapping1.visceral_mesoderm,mapping2.malpig,mapping2.mesoderm,mapping2.reproductive_system,mapping2.salivary_gland,mapping3.adult,mapping3.larva	hexmcd,imm
scaffold1	5935300	5935600	CRM	0.2689	scaffold1.g00284	scaffold1.g00285	mapping1.visceral_mesoderm,mapping2.reproductive_system,mapping2.salivary_gland,mapping3.adult	pac
scaffold1	5941700	5941900	CRM	11.6203	scaffold1.g00284	scaffold1.g00285	mapping1.amnioserosa,mapping1.malpighian_tubules	imm,pac
scaffold1	5947400	5947600	CRM	9.35354	scaffold1.g00285	scaffold1.g00284	mapping1.glia	imm
scaffold1	5952900	5953100	CRM	19.3757	scaffold1.g00285	scaffold1.g00286	mapping1.female_gonad	hexmcd
scaffold1	5958100	5958300	CRM	11.7935	scaffold1.g00286	scaffold1.g00285	mapping1.glia	hexmcd
scaffold1	5959600	5960100	CRM	15.2829	scaffold1.g00286	scaffold1.g00285	mapping1.glia,mapping1.mesectoderm,mapping1.tracheal_system,mapping2.glia,mapping2.tracheal_system	hexmcd,imm,pac
scaffold1	5962000	5962200	CRM	9.21709	scaffold1.g00286	scaffold1.g00285	mapping3.adult	hexmcd
scaffold1	5967500	5967700	CRM	0.1936	scaffold1.g00286	scaffold1.g00285	mapping1.larval_mesoderm	pac
scaffold1	5972900	5973100	CRM	7.67969	scaffold1.g00286	scaffold1.g00285	mapping1.cardiac_mesoderm	imm
scaffold1	5986500	5986700	CRM	0.1849	scaffold1.g00286	scaffold1.g00287	mapping1.fat_body	pac
scaffold1	5989300	5989500	CRM	10.1883	scaffold1.g00286	scaffold1.g00287	mapping1.fat_body	imm
scaffold1	5989600	5989800	CRM	10.7599	scaffold1.g00286	scaffold1.g00287	mapping1.fat_body	imm
scaffold1	5991100	5991300	CRM	0.2113	scaffold1.g00286	scaffold1.g00287	mapping1.glia	pac
scaffold1	5992400	5992600	CRM	12.7845	scaffold1.g00287	scaffold1.g00286	mapping1.fat_body	imm
scaffold1	5993900	5994200	CRM	0.2516	scaffold1.g00287	scaffold1.g00286	mapping0.dv,mapping0.dv_earlymesoderm,mapping1.ectoderm,mapping1.imaginal_disc,mapping2.blastoderm,mapping2.ectoderm,mapping2.eye,mapping2.mesoderm	pac
scaffold1	5998300	5998500	CRM	0.2152	scaffold1.g00287	scaffold1.g00288	mapping1.glia,mapping2.glia	pac
scaffold1	6006500	6006700	CRM	14.5422	scaffold1.g00287	scaffold1.g00288	mapping2.salivary_gland	imm
scaffold1	6012100	6012300	CRM	6.42789	scaffold1.g00287	scaffold1.g00288	mapping1.eye	imm
scaffold1	6016800	6017100	CRM	0.2222	scaffold1.g00287	scaffold1.g00288	mapping1.imaginal_disc,mapping1.larval_mesoderm	pac
scaffold1	6025500	6025700	CRM	8.36678	scaffold1.g00288	scaffold1.g00287	mapping1.male_gonad	imm
scaffold1	6028600	6028800	CRM	0.2021	scaffold1.g00288	scaffold1.g00287	mapping1.malpighian_tubules	pac
scaffold1	6033600	6033900	CRM	0.2526	scaffold1.g00288	scaffold1.g00287	mapping1.adult_mesoderm	pac
scaffold1	6039400	6039600	CRM	0.2311	scaffold1.g00288	scaffold1.g00287	mapping2.imaginal_disc	pac
scaffold1	6040400	6040600	CRM	7.22262	scaffold1.g00288	scaffold1.g00287	mapping1.cardiac_mesoderm	imm
scaffold1	6044700	6045000	CRM	0.2316	scaffold1.g00288	scaffold1.g00287	mapping1.eye,mapping2.endoderm,mapping2.eye	pac
scaffold1	6053000	6053200	CRM	0.2055	scaffold1.g00288	scaffold1.g00287	mapping1.glia	pac
scaffold1	6055400	6055600	CRM	10.5006	scaffold1.g00288	scaffold1.g00289	mapping1.fat_body	hexmcd
scaffold1	6057900	6058100	CRM	0.2688	scaffold1.g00289	scaffold1.g00288	mapping1.malpighian_tubules,mapping2.malpig	pac
scaffold1	6058500	6058700	CRM	0.2073	scaffold1.g00289	scaffold1.g00288	mapping1.glia	pac
scaffold1	6063000	6063400	CRM	20.2242	scaffold1.g00289	scaffold1.g00288	mapping1.malpighian_tubules,mapping2.amnioserosa,mapping2.malpig,mapping2.reproductive_system	hexmcd,imm
scaffold1	6065500	6065700	CRM	7.89576	scaffold1.g00289	scaffold1.g00288	mapping2.tracheal_system	imm
scaffold1	6067400	6067800	CRM	14.6457	scaffold1.g00289	scaffold1.g00288	mapping1.malpighian_tubules,mapping2.glia,mapping2.malpig	imm,pac
scaffold1	6073500	6073800	CRM	19.9007	scaffold1.g00289	scaffold1.g00288	mapping1.female_gonad	hexmcd,imm
scaffold1	6076800	6077000	CRM	7.3378	scaffold1.g00289	scaffold1.g00288	mapping1.eye	imm
scaffold1	6078500	6078800	CRM	13.3748	scaffold1.g00289	scaffold1.g00288	mapping1.male_gonad,mapping2.amnioserosa	imm
scaffold1	6079200	6079400	CRM	0.2173	scaffold1.g00289	scaffold1.g00290	mapping3.adult	pac
scaffold1	6082600	6082800	CRM	9.57574	scaffold1.g00289	scaffold1.g00290	mapping1.fat_body	imm
scaffold1	6085600	6085800	CRM	15.4393	scaffold1.g00289	scaffold1.g00290	mapping2.amnioserosa	hexmcd
scaffold1	6089600	6090300	CRM	11.4776	scaffold1.g00289	scaffold1.g00290	mapping1.ectoderm,mapping1.mesoderm,mapping1.tracheal_system,mapping2.ectoderm,mapping2.glia,mapping2.tracheal_system,mapping2.wing	hexmcd,imm,pac
scaffold1	6090400	6090600	CRM	23.25	scaffold1.g00289	scaffold1.g00290	mapping1.dorsal_ectoderm,mapping1.imaginal_disc,mapping1.mesoderm,mapping1.pns,mapping2.glia,mapping2.wing	hexmcd,imm
scaffold1	6095100	6095300	CRM	8.06661	scaffold1.g00289	scaffold1.g00290	mapping3.adult	imm
scaffold1	6101300	6101500	CRM	13.5681	scaffold1.g00289	scaffold1.g00290	mapping2.malpig	imm
scaffold1	6106400	6106600	CRM	13.787	scaffold1.g00289	scaffold1.g00290	mapping1.female_gonad	imm
scaffold1	6107500	6107700	CRM	0.1827	scaffold1.g00289	scaffold1.g00290	mapping1.male_gonad	pac
scaffold1	6135800	6136000	CRM	0.1836	scaffold1.g00290	scaffold1.g00291	mapping1.male_gonad	pac
scaffold1	6136400	6136600	CRM	0.1964	scaffold1.g00290	scaffold1.g00291	mapping1.fat_body	pac
scaffold1	6140800	6141000	CRM	6.64899	scaffold1.g00290	scaffold1.g00291	mapping1.eye	imm
scaffold1	6142500	6142700	CRM	0.2288	scaffold1.g00290	scaffold1.g00291	mapping2.tracheal_system	pac
scaffold1	6143500	6143700	CRM	0.1837	scaffold1.g00290	scaffold1.g00291	mapping1.fat_body	pac
scaffold1	6146900	6147200	CRM	10.4187	scaffold1.g00290	scaffold1.g00291	mapping1.male_gonad	hexmcd,imm
scaffold1	6147900	6148100	CRM	9.34378	scaffold1.g00290	scaffold1.g00291	mapping1.glia	imm
scaffold1	6152700	6152900	CRM	29.6076	scaffold1.g00291	scaffold1.g00290	mapping1.larval_mesoderm	hexmcd,imm
scaffold1	6155900	6156100	CRM	12.9715	scaffold1.g00291	scaffold1.g00292	mapping0.dv	imm
scaffold1	6157300	6157500	CRM	9.27896	scaffold1.g00292	scaffold1.g00291	mapping1.glia	imm
scaffold1	6173200	6173400	CRM	0.3019	scaffold1.g00293	scaffold1.g00292	mapping1.salivary_gland,mapping2.salivary_gland	pac
scaffold1	6202200	6202400	CRM	9.385	scaffold1.g00294	scaffold1.g00293	mapping1.glia	imm
scaffold1	6210400	6210600	CRM	0.2496	scaffold1.g00295	scaffold1.g00294	mapping1.malpighian_tubules,mapping1.salivary_gland	pac
scaffold1	6211100	6211300	CRM	0.2051	scaffold1.g00295	scaffold1.g00294	mapping1.malpighian_tubules	pac
scaffold1	6217700	6217900	CRM	6.91949	scaffold1.g00295	scaffold1.g00294	mapping1.eye	imm
scaffold1	6241700	6241900	CRM	0.2148	scaffold1.g00295	scaffold1.g00296	mapping2.glia	pac
scaffold1	6244600	6245100	CRM	9.34058	scaffold1.g00295	scaffold1.g00296	mapping0.ap,mapping1.blastoderm,mapping1.cardiac_mesoderm,mapping1.ectoderm,mapping1.glia,mapping1.neuroectoderm,mapping1.salivary_gland,mapping1.somatic_muscle,mapping1.visceral_mesoderm,mapping2.blastoderm,mapping2.ectoderm,mapping2.mesoderm,mapping2.neuronal,mapping2.salivary_gland,mapping2.tracheal_system,mapping3.adult	imm,pac
scaffold1	6247500	6247700	CRM	0.1783	scaffold1.g00295	scaffold1.g00296	mapping1.larval_mesoderm	pac
scaffold1	6250200	6250400	CRM	10.6242	scaffold1.g00295	scaffold1.g00296	mapping1.male_gonad,mapping2.endoderm	hexmcd,imm
scaffold1	6250500	6250700	CRM	9.08373	scaffold1.g00295	scaffold1.g00296	mapping3.larva	imm
scaffold1	6253600	6253800	CRM	26.5123	scaffold1.g00296	scaffold1.g00295	mapping0.dv,mapping1.dorsal_ectoderm,mapping1.ectoderm,mapping1.endoderm,mapping1.imaginal_disc,mapping1.mesectoderm,mapping1.tracheal_system,mapping2.ectoderm,mapping2.endoderm,mapping2.glia,mapping2.imaginal_disc,mapping2.mesectoderm,mapping2.reproductive_system,mapping2.wing,mapping3.larva	hexmcd,imm
scaffold1	6254400	6254600	CRM	10.366	scaffold1.g00296	scaffold1.g00295	mapping1.fat_body	imm
scaffold1	6254900	6255100	CRM	0.2121	scaffold1.g00296	scaffold1.g00295	mapping1.glia	pac
scaffold1	6261600	6261800	CRM	0.1823	scaffold1.g00296	scaffold1.g00295	mapping1.larval_mesoderm	pac
scaffold1	6263100	6263400	CRM	15.4478	scaffold1.g00296	scaffold1.g00295	mapping1.tracheal_system,mapping2.mesectoderm	hexmcd,imm
scaffold1	6270400	6270700	CRM	0.3022	scaffold1.g00296	scaffold1.g00295	mapping1.salivary_gland,mapping1.visceral_mesoderm,mapping2.glia,mapping2.mesoderm,mapping2.salivary_gland	pac
scaffold1	6278200	6278500	CRM	10.9114	scaffold1.g00296	scaffold1.g00297	mapping1.endoderm,mapping1.fat_body,mapping1.malpighian_tubules,mapping1.salivary_gland,mapping2.endoderm	imm,pac
scaffold1	6281700	6282200	CRM	19.7788	scaffold1.g00296	scaffold1.g00297	mapping0.dv_neurogenicectoderm,mapping1.amnioserosa,mapping1.eye,mapping1.neuroectoderm,mapping2.amnioserosa,mapping2.ectoderm,mapping2.eye	hexmcd,imm,pac
scaffold1	6286100	6286400	CRM	12.8409	scaffold1.g00296	scaffold1.g00297	mapping0.dv_neurogenicectoderm,mapping1.neuroectoderm	hexmcd,imm,pac
scaffold1	6294100	6294400	CRM	11.0294	scaffold1.g00297	scaffold1.g00296	mapping1.salivary_gland,mapping3.adult	imm,pac
scaffold1	6297700	6297900	CRM	0.2305	scaffold1.g00297	scaffold1.g00296	mapping1.mesectoderm,mapping2.tracheal_system	pac
scaffold1	6299300	6299500	CRM	9.89618	scaffold1.g00297	scaffold1.g00296	mapping1.adult_mesoderm	imm
scaffold1	6300200	6300400	CRM	0.2235	scaffold1.g00297	scaffold1.g00296	mapping1.mesectoderm	pac
scaffold1	6301600	6301800	CRM	0.2023	scaffold1.g00297	scaffold1.g00296	mapping1.malpighian_tubules	pac
scaffold1	6307800	6308200	CRM	14.4926	scaffold1.g00297	scaffold1.g00298	mapping1.neuroectoderm,mapping1.ventral_ectoderm	imm,pac
scaffold1	6311400	6311800	CRM	21.173	scaffold1.g00297	scaffold1.g00298	mapping1.adult_mesoderm,mapping1.cardiac_mesoderm,mapping1.cns,mapping1.ectoderm,mapping1.endoderm,mapping1.eye,mapping1.fat_body,mapping1.imaginal_disc,mapping1.male_gonad,mapping1.malpighian_tubules,mapping1.pns,mapping1.somatic_muscle,mapping1.tracheal_system,mapping1.visceral_mesoderm,mapping2.ectoderm,mapping2.eye,mapping2.imaginal_disc,mapping2.mesoderm,mapping2.neuronal,mapping2.reproducti…	hexmcd,imm
scaffold1	6311900	6312100	CRM	0.1948	scaffold1.g00297	scaffold1.g00298	mapping2.neuroectoderm	pac
scaffold1	6313100	6313300	CRM	0.2383	scaffold1.g00297	scaffold1.g00298	mapping1.adult_mesoderm	pac
scaffold1	6315100	6315800	CRM	26.2237	scaffold1.g00297	scaffold1.g00298	mapping0.ap,mapping1.blastoderm,mapping1.dorsal_ectoderm,mapping1.mesectoderm,mapping2.blastoderm,mapping2.ectoderm,mapping2.eye,mapping2.imaginal_disc,mapping2.neuroectoderm,mapping2.salivary_gland	hexmcd,imm,pac
scaffold1	6316900	6317100	CRM	8.09288	scaffold1.g00297	scaffold1.g00298	mapping2.tracheal_system	imm
scaffold1	6320100	6320300	CRM	0.2268	scaffold1.g00297	scaffold1.g00298	mapping1.visceral_mesoderm	pac
scaffold1	6320500	6320700	CRM	0.184	scaffold1.g00297	scaffold1.g00298	mapping1.fat_body	pac
scaffold1	6321900	6322100	CRM	0.1814	scaffold1.g00297	scaffold1.g00298	mapping1.larval_mesoderm	pac
scaffold1	6322400	6322600	CRM	14.6182	scaffold1.g00297	scaffold1.g00298	mapping2.amnioserosa	hexmcd
scaffold1	6323900	6324100	CRM	0.2227	scaffold1.g00298	scaffold1.g00297	mapping0.ap,mapping1.blastoderm,mapping2.blastoderm	pac
scaffold1	6327000	6327200	CRM	0.2025	scaffold1.g00298	scaffold1.g00299	mapping1.neuroectoderm,mapping2.neuroectoderm	pac
scaffold1	6328400	6328900	CRM	24.8582	scaffold1.g00298	scaffold1.g00299	mapping0.dv,mapping0.dv_neurogenicectoderm,mapping1.fat_body,mapping1.male_gonad,mapping1.malpighian_tubules,mapping2.endoderm,mapping2.malpig	hexmcd,imm,pac
scaffold1	6330500	6330800	CRM	19.2467	scaffold1.g00298	scaffold1.g00299	mapping0.ap,mapping1.amnioserosa,mapping1.blastoderm,mapping1.male_gonad,mapping1.malpighian_tubules,mapping2.amnioserosa,mapping2.malpig	hexmcd,imm
scaffold1	6332600	6332800	CRM	8.5112	scaffold1.g00298	scaffold1.g00299	mapping2.reproductive_system	imm
scaffold1	6333000	6333200	CRM	0.2198	scaffold1.g00298	scaffold1.g00299	mapping1.glia,mapping2.glia	pac
scaffold1	6342300	6342600	CRM	0.2421	scaffold1.g00299	scaffold1.g00298	mapping0.ap,mapping1.adult_mesoderm,mapping1.ectoderm,mapping2.reproductive_system	pac
scaffold1	6344300	6344500	CRM	12.1342	scaffold1.g00299	scaffold1.g00298	mapping1.fat_body	hexmcd,imm
scaffold1	6346100	6346600	CRM	26.0221	scaffold1.g00299	scaffold1.g00298	mapping0.ap,mapping1.blastoderm,mapping1.dorsal_ectoderm,mapping1.ectoderm,mapping1.malpighian_tubules,mapping1.salivary_gland,mapping1.ventral_ectoderm,mapping2.blastoderm,mapping2.endoderm,mapping2.malpig,mapping2.mesoderm,mapping2.salivary_gland,mapping3.adult	hexmcd,imm,pac
scaffold1	6353900	6354100	CRM	24.8236	scaffold1.g00299	scaffold1.g00300	mapping1.larval_mesoderm	hexmcd,imm
scaffold1	6360200	6360400	CRM	0.2272	scaffold1.g00300	scaffold1.g00301	mapping1.blastoderm,mapping2.blastoderm	pac
scaffold1	6366000	6366200	CRM	13.247	scaffold1.g00300	scaffold1.g00301	mapping1.female_gonad	imm
scaffold1	6381700	6381900	CRM	9.53749	scaffold1.g00301	scaffold1.g00300	mapping1.glia	imm
scaffold1	6394700	6394900	CRM	10.865	scaffold1.g00301	scaffold1.g00302	mapping1.adult_mesoderm,mapping1.glia	imm
scaffold1	6406800	6407000	CRM	18.8506	scaffold1.g00301	scaffold1.g00302	mapping1.female_gonad	hexmcd,imm
scaffold1	6416800	6417000	CRM	0.1871	scaffold1.g00302	scaffold1.g00301	mapping1.eye	pac
scaffold1	6441800	6442000	CRM	23.122	scaffold1.g00303	scaffold1.g00304	mapping1.larval_mesoderm	imm
scaffold1	6451300	6451500	CRM	7.59391	scaffold1.g00304	scaffold1.g00303	mapping1.eye	imm
scaffold1	6466600	6466800	CRM	6.51925	scaffold1.g00306	PcorCOX5B	mapping1.eye	imm
scaffold1	6468500	6468700	CRM	13.4752	scaffold1.g00308	PcorCOX5B	mapping1.female_gonad	imm
scaffold1	6493600	6493800	CRM	26.2307	scaffold1.g00311	scaffold1.g00310	mapping1.larval_mesoderm	hexmcd,imm
scaffold1	6517000	6517200	CRM	15.8737	scaffold1.g00312	scaffold1.g00311	mapping1.adult_mesoderm	hexmcd,imm
scaffold1	6525900	6526100	CRM	11.8885	scaffold1.g00312	scaffold1.g00311	mapping1.glia	imm
scaffold1	6528100	6528400	CRM	0.2393	scaffold1.g00312	scaffold1.g00311	mapping1.glia,mapping2.glia	pac
scaffold1	6532500	6532700	CRM	0.2177	scaffold1.g00312	scaffold1.g00311	mapping1.glia	pac
scaffold1	6537500	6537700	CRM	16.0975	scaffold1.g00312	scaffold1.g00313	mapping0.dv_neurogenicectoderm,mapping1.neuroectoderm	imm
scaffold1	6538900	6539100	CRM	0.2519	scaffold1.g00312	scaffold1.g00313	mapping1.blastoderm,mapping1.salivary_gland,mapping2.blastoderm	pac
scaffold1	6546000	6546200	CRM	0.2226	scaffold1.g00313	scaffold1.g00312	mapping1.imaginal_disc	pac
scaffold1	6558300	6558600	CRM	0.2619	scaffold1.g00313	scaffold1.g00314	mapping1.glia,mapping2.glia	pac
scaffold1	6562200	6562700	CRM	17.4719	scaffold1.g00313	scaffold1.g00314	mapping1.adult_mesoderm,mapping1.ectoderm,mapping1.endoderm,mapping1.glia,mapping1.mesectoderm,mapping1.salivary_gland,mapping1.tracheal_system,mapping2.endoderm,mapping2.glia,mapping2.reproductive_system,mapping2.salivary_gland,mapping2.tracheal_system,mapping3.adult	hexmcd,imm,pac
scaffold1	6565100	6565300	CRM	18.8283	scaffold1.g00313	scaffold1.g00314	mapping1.fat_body,mapping1.male_gonad,mapping1.mesoderm,mapping1.tracheal_system,mapping2.glia,mapping2.neuroectoderm	hexmcd,pac
scaffold1	6568600	6568900	CRM	0.3072	scaffold1.g00313	scaffold1.g00314	mapping1.cns,mapping1.glia,mapping1.imaginal_disc,mapping1.pns,mapping1.somatic_muscle,mapping1.tracheal_system,mapping1.visceral_mesoderm,mapping2.glia,mapping2.imaginal_disc,mapping2.mesoderm,mapping2.neuronal,mapping2.tracheal_system,mapping2.wing,mapping3.larva	pac
scaffold1	6569900	6570200	CRM	0.2842	scaffold1.g00313	scaffold1.g00314	mapping1.cns,mapping1.eye,mapping1.pns,mapping2.neuronal,mapping2.wing,mapping3.larva	pac
scaffold1	6583100	6583300	CRM	0.2324	scaffold1.g00314	scaffold1.g00315	mapping1.adult_mesoderm	pac
scaffold1	6589000	6589400	CRM	22.8192	scaffold1.g00314	scaffold1.g00315	mapping0.dv,mapping0.dv_neurogenicectoderm,mapping1.dorsal_ectoderm,mapping1.mesoderm,mapping2.malpig,mapping2.neuroectoderm,mapping2.wing	hexmcd,imm
scaffold1	6601200	6601400	CRM	0.1928	scaffold1.g00315	scaffold1.g00314	mapping0.ap	pac
scaffold1	6603200	6603400	CRM	0.2745	scaffold1.g00315	scaffold1.g00314	mapping1.somatic_muscle,mapping2.salivary_gland	pac
scaffold1	6607800	6608000	CRM	10.603	scaffold1.g00315	scaffold1.g00314	mapping1.salivary_gland	imm
scaffold1	6611100	6611300	CRM	0.2011	scaffold1.g00315	scaffold1.g00314	mapping1.male_gonad	pac
scaffold1	6612700	6613000	CRM	0.2333	scaffold1.g00315	scaffold1.g00314	mapping0.dv_earlymesoderm,mapping1.larval_mesoderm,mapping1.ventral_ectoderm,mapping2.eye,mapping2.mesectoderm	pac
scaffold1	6614000	6614200	CRM	12.1147	scaffold1.g00315	scaffold1.g00314	mapping1.glia	hexmcd,imm
scaffold1	6621100	6621300	CRM	20.2322	scaffold1.g00315	scaffold1.g00316	mapping1.malpighian_tubules,mapping1.salivary_gland,mapping1.ventral_ectoderm,mapping1.visceral_mesoderm,mapping2.glia,mapping2.malpig,mapping2.salivary_gland	hexmcd,imm
scaffold1	6630200	6630400	CRM	9.86003	scaffold1.g00316	scaffold1.g00317	mapping1.glia	imm
scaffold1	6632700	6632900	CRM	13.8726	scaffold1.g00316	scaffold1.g00317	mapping1.amnioserosa,mapping2.amnioserosa	imm
scaffold1	6634000	6634200	CRM	0.2243	scaffold1.g00316	scaffold1.g00317	mapping1.adult_mesoderm	pac
scaffold1	6638800	6639000	CRM	18.7318	scaffold1.g00316	scaffold1.g00317	mapping1.female_gonad	hexmcd
scaffold1	6643700	6644000	CRM	18.7789	scaffold1.g00316	scaffold1.g00317	mapping1.adult_mesoderm,mapping3.adult	hexmcd
scaffold1	6644400	6644600	CRM	20.2744	scaffold1.g00316	scaffold1.g00317	mapping1.female_gonad	hexmcd,imm
scaffold1	6650500	6650700	CRM	9.58339	scaffold1.g00317	scaffold1.g00318	mapping1.glia	imm
scaffold1	6659900	6660100	CRM	11.2345	scaffold1.g00319	scaffold1.g00318	mapping1.fat_body	imm
scaffold1	6676700	6676900	CRM	18.5785	PcorIR16	scaffold1.g00321	mapping1.female_gonad	hexmcd,imm
scaffold1	6678600	6678800	CRM	9.58935	PcorIR16	scaffold1.g00321	mapping1.fat_body	imm
scaffold1	6681200	6681500	CRM	17.0235	PcorIR16	scaffold1.g00321	mapping1.malpighian_tubules,mapping1.salivary_gland,mapping1.visceral_mesoderm,mapping2.amnioserosa,mapping2.malpig,mapping2.salivary_gland	hexmcd,imm
scaffold1	6681700	6681900	CRM	8.5725	PcorIR16	scaffold1.g00321	mapping1.male_gonad	imm
scaffold1	6685100	6685300	CRM	13.6259	PcorIR16	scaffold1.g00321	mapping1.glia	hexmcd
scaffold1	6693800	6694000	CRM	17.9767	PcorIR16	scaffold1.g00321	mapping2.malpig	hexmcd,imm
scaffold1	6695700	6695900	CRM	9.62958	PcorIR16	scaffold1.g00321	mapping1.glia	imm
scaffold1	6700000	6700200	CRM	23.4101	PcorIR16	scaffold1.g00321	mapping1.larval_mesoderm	hexmcd,imm
scaffold1	6709800	6710000	CRM	7.16277	PcorIR16	scaffold1.g00322	mapping1.eye	imm
scaffold1	6711300	6711500	CRM	13.3465	PcorIR16	scaffold1.g00322	mapping1.amnioserosa	hexmcd
scaffold1	6716100	6716300	CRM	24.6098	PcorIR16	scaffold1.g00322	mapping1.larval_mesoderm	hexmcd
scaffold1	6718000	6718200	CRM	0.2849	PcorIR16	scaffold1.g00322	mapping1.female_gonad	pac
scaffold1	6721400	6721700	CRM	17.92	PcorIR16	scaffold1.g00322	mapping1.salivary_gland,mapping2.malpig,mapping3.adult	hexmcd,imm
scaffold1	6723000	6723200	CRM	22.4545	scaffold1.g00322	PcorIR16	mapping1.larval_mesoderm	hexmcd
scaffold1	6746900	6747100	CRM	0.1852	scaffold1.g00324	scaffold1.g00323	mapping1.eye	pac
scaffold1	6757900	6758100	CRM	0.2017	scaffold1.g00325	scaffold1.g00324	mapping1.ventral_ectoderm	pac
scaffold1	6761400	6761600	CRM	0.2228	scaffold1.g00325	scaffold1.g00324	mapping1.blastoderm,mapping2.blastoderm,mapping2.glia,mapping2.mesectoderm	pac
scaffold1	6775000	6775300	CRM	20.7898	scaffold1.g00325	scaffold1.g00324	mapping0.dv_neurogenicectoderm,mapping1.cardiac_mesoderm,mapping1.mesoderm,mapping2.mesectoderm,mapping2.tracheal_system	hexmcd,imm
scaffold1	6779400	6779600	CRM	0.2728	scaffold1.g00325	scaffold1.g00324	mapping1.female_gonad	pac
scaffold1	6784100	6784400	CRM	0.2219	scaffold1.g00325	scaffold1.g00326	mapping3.larva	pac
scaffold1	6785100	6785500	CRM	11.439	scaffold1.g00325	scaffold1.g00326	mapping1.fat_body,mapping1.male_gonad,mapping1.tracheal_system,mapping1.visceral_mesoderm,mapping2.tracheal_system	hexmcd,imm,pac
scaffold1	6785700	6785900	CRM	11.3631	scaffold1.g00325	scaffold1.g00326	mapping2.glia	imm
scaffold1	6787100	6787300	CRM	9.20605	scaffold1.g00325	scaffold1.g00326	mapping1.adult_mesoderm	imm
scaffold1	6787400	6787600	CRM	13.331	scaffold1.g00325	scaffold1.g00326	mapping1.amnioserosa	hexmcd
scaffold1	6799000	6799200	CRM	10.7604	scaffold1.g00325	scaffold1.g00326	mapping1.glia	imm
scaffold1	6803900	6804100	CRM	0.2854	scaffold1.g00325	scaffold1.g00326	mapping1.salivary_gland,mapping1.tracheal_system,mapping2.tracheal_system	pac
scaffold1	6804200	6804500	CRM	18.1307	scaffold1.g00325	scaffold1.g00326	mapping0.ap,mapping1.blastoderm,mapping1.endoderm,mapping1.mesectoderm,mapping1.somatic_muscle,mapping1.tracheal_system,mapping2.blastoderm	hexmcd,imm
scaffold1	6805200	6805400	CRM	0.183	scaffold1.g00326	scaffold1.g00325	mapping1.larval_mesoderm	pac
scaffold1	6806300	6806500	CRM	0.2035	scaffold1.g00326	scaffold1.g00325	mapping1.glia	pac
scaffold1	6813900	6814100	CRM	0.2321	scaffold1.g00326	scaffold1.g00325	mapping1.adult_mesoderm	pac
scaffold1	6816100	6816400	CRM	0.2037	scaffold1.g00326	scaffold1.g00327	mapping1.neuroectoderm	pac
scaffold1	6819400	6819600	CRM	7.15357	scaffold1.g00326	scaffold1.g00327	mapping1.cardiac_mesoderm	imm
scaffold1	6820900	6821100	CRM	9.74996	scaffold1.g00326	scaffold1.g00327	mapping1.fat_body	imm
scaffold1	6821800	6822000	CRM	9.71558	scaffold1.g00326	scaffold1.g00327	mapping1.fat_body	imm
scaffold1	6825600	6826000	CRM	11.1939	scaffold1.g00327	scaffold1.g00326	mapping1.female_gonad,mapping2.glia,mapping2.malpig	imm,pac
scaffold1	6827500	6827800	CRM	0.2339	scaffold1.g00327	scaffold1.g00328	mapping1.mesectoderm,mapping2.tracheal_system	pac
scaffold1	6829900	6830100	CRM	0.2295	scaffold1.g00327	scaffold1.g00328	mapping1.adult_mesoderm	pac
scaffold1	6830300	6830500	CRM	0.2233	scaffold1.g00327	scaffold1.g00328	mapping0.dv_earlymesoderm,mapping1.blastoderm,mapping2.blastoderm	pac
scaffold1	6836800	6837000	CRM	15.3509	scaffold1.g00327	scaffold1.g00328	mapping1.amnioserosa,mapping2.amnioserosa	hexmcd
scaffold1	6841600	6841800	CRM	9.64332	scaffold1.g00328	scaffold1.g00329	mapping1.fat_body	imm
scaffold1	6844300	6844500	CRM	22.5828	scaffold1.g00329	scaffold1.g00328	mapping1.glia,mapping1.larval_mesoderm	hexmcd
scaffold1	6854300	6854500	CRM	21.1249	scaffold1.g00330	scaffold1.g00331	mapping1.larval_mesoderm	hexmcd
scaffold1	6865100	6865300	CRM	0.1796	scaffold1.g00331	scaffold1.g00330	mapping1.eye	pac
scaffold1	6869800	6870100	CRM	17.3954	scaffold1.g00331	scaffold1.g00330	mapping1.amnioserosa,mapping2.amnioserosa	hexmcd,imm
scaffold1	6873500	6873700	CRM	13.3638	scaffold1.g00331	scaffold1.g00330	mapping1.female_gonad	imm
scaffold1	6876400	6876600	CRM	21.399	scaffold1.g00331	scaffold1.g00330	mapping1.larval_mesoderm	imm
scaffold1	6877400	6877600	CRM	13.261	scaffold1.g00331	scaffold1.g00330	mapping1.female_gonad	imm
scaffold1	6881500	6881800	CRM	24.3782	scaffold1.g00331	scaffold1.g00330	mapping1.tracheal_system,mapping1.ventral_ectoderm,mapping1.visceral_mesoderm,mapping2.glia,mapping2.salivary_gland,mapping3.adult	hexmcd,imm
scaffold1	6882300	6882500	CRM	25.7021	scaffold1.g00331	scaffold1.g00330	mapping1.larval_mesoderm	imm
scaffold1	6883000	6883200	CRM	0.2151	scaffold1.g00331	scaffold1.g00330	mapping0.dv_neurogenicectoderm	pac
scaffold1	6884100	6884300	CRM	0.1743	scaffold1.g00331	scaffold1.g00330	mapping1.larval_mesoderm	pac
scaffold1	6885100	6885400	CRM	0.2181	scaffold1.g00331	scaffold1.g00330	mapping1.neuroectoderm,mapping2.neuroectoderm	pac
scaffold1	6887900	6888100	CRM	0.2312	scaffold1.g00331	scaffold1.g00330	mapping0.dv_neurogenicectoderm	pac
scaffold1	6888600	6889100	CRM	0.2439	scaffold1.g00331	scaffold1.g00330	mapping0.dv_earlymesoderm,mapping1.neuroectoderm,mapping1.visceral_mesoderm	pac
scaffold1	6889400	6889700	CRM	19.9669	scaffold1.g00331	scaffold1.g00330	mapping0.dv_neurogenicectoderm,mapping1.fat_body,mapping1.neuroectoderm,mapping2.neuroectoderm	hexmcd,pac
scaffold1	6893700	6894000	CRM	19.3227	scaffold1.g00331	scaffold1.g00330	mapping1.malpighian_tubules,mapping2.malpig,mapping2.salivary_gland	hexmcd
scaffold1	6899100	6899300	CRM	6.98338	scaffold1.g00331	scaffold1.g00330	mapping1.cardiac_mesoderm	imm
scaffold1	6906200	6906500	CRM	15.1077	scaffold1.g00331	scaffold1.g00330	mapping2.amnioserosa	hexmcd,imm
scaffold1	6910600	6910800	CRM	0.1871	scaffold1.g00331	scaffold1.g00330	mapping1.larval_mesoderm	pac
scaffold1	6911800	6912000	CRM	0.2735	scaffold1.g00331	scaffold1.g00332	mapping1.female_gonad	pac
scaffold1	6913500	6913700	CRM	20.6904	scaffold1.g00331	scaffold1.g00332	mapping1.female_gonad	hexmcd,imm
scaffold1	6914900	6915300	CRM	0.2744	scaffold1.g00331	scaffold1.g00332	mapping1.adult_mesoderm,mapping1.imaginal_disc,mapping1.somatic_muscle,mapping1.visceral_mesoderm,mapping2.malpig,mapping2.mesoderm,mapping3.adult	pac
scaffold1	6915600	6915800	CRM	14.8932	scaffold1.g00331	scaffold1.g00332	mapping1.female_gonad	imm
scaffold1	6944500	6944700	CRM	0.1917	scaffold1.g00331	scaffold1.g00332	mapping1.fat_body	pac
scaffold1	6951700	6951900	CRM	14.2297	scaffold1.g00331	scaffold1.g00332	mapping1.female_gonad	imm
scaffold1	6955200	6955400	CRM	23.7196	scaffold1.g00332	scaffold1.g00331	mapping1.larval_mesoderm	hexmcd
scaffold1	6956300	6956500	CRM	9.49809	scaffold1.g00332	scaffold1.g00331	mapping1.adult_mesoderm	imm
scaffold1	6963100	6963300	CRM	13.2228	scaffold1.g00332	scaffold1.g00331	mapping2.malpig	imm
scaffold1	6966400	6966700	CRM	6.959	scaffold1.g00332	scaffold1.g00333	mapping1.eye,mapping1.female_gonad	imm,pac
scaffold1	6970500	6970700	CRM	10.3123	scaffold1.g00332	scaffold1.g00333	mapping1.fat_body	hexmcd
scaffold1	6971700	6972000	CRM	23.9202	scaffold1.g00332	scaffold1.g00333	mapping1.adult_mesoderm,mapping1.larval_mesoderm	hexmcd
scaffold1	6986600	6986800	CRM	7.25898	scaffold1.g00333	scaffold1.g00332	mapping1.eye	imm
scaffold1	6989000	6989200	CRM	0.2813	scaffold1.g00333	scaffold1.g00332	mapping1.female_gonad	pac
scaffold1	7009200	7009400	CRM	13.4894	scaffold1.g00334	scaffold1.g00333	mapping2.malpig	imm
scaffold1	7011000	7011200	CRM	11.2929	scaffold1.g00334	scaffold1.g00333	mapping1.female_gonad,mapping1.neuroectoderm	hexmcd,pac
scaffold1	7011800	7012000	CRM	9.68505	scaffold1.g00334	scaffold1.g00333	mapping3.adult	hexmcd
scaffold1	7015300	7015500	CRM	9.54567	scaffold1.g00334	scaffold1.g00333	mapping1.eye,mapping3.adult	hexmcd,pac
scaffold1	7016400	7016800	CRM	23.6377	scaffold1.g00334	scaffold1.g00333	mapping0.ap,mapping1.ventral_ectoderm,mapping1.visceral_mesoderm,mapping2.neuroectoderm,mapping2.salivary_gland	hexmcd,pac
scaffold1	7017500	7017700	CRM	9.76277	scaffold1.g00334	scaffold1.g00333	mapping1.eye	hexmcd
scaffold1	7018600	7018800	CRM	24.0057	scaffold1.g00334	scaffold1.g00333	mapping0.ap,mapping1.blastoderm,mapping1.glia,mapping1.malpighian_tubules,mapping1.mesectoderm,mapping1.pns,mapping1.salivary_gland,mapping1.ventral_ectoderm,mapping1.visceral_mesoderm,mapping2.blastoderm,mapping2.glia,mapping2.mesectoderm,mapping2.mesoderm,mapping2.salivary_gland	hexmcd,imm
scaffold1	7022700	7022900	CRM	14.0275	scaffold1.g00334	scaffold1.g00335	mapping2.malpig	imm
scaffold1	7027200	7027400	CRM	0.1915	scaffold1.g00334	scaffold1.g00335	mapping0.dv_neurogenicectoderm,mapping2.neuroectoderm	pac
scaffold1	7037900	7038100	CRM	8.46213	scaffold1.g00335	scaffold1.g00334	mapping1.neuroectoderm	imm
scaffold1	7038700	7038900	CRM	0.1829	scaffold1.g00335	scaffold1.g00334	mapping1.larval_mesoderm	pac
scaffold1	7040300	7040500	CRM	17.1836	scaffold1.g00335	scaffold1.g00334	mapping1.malpighian_tubules	hexmcd,imm
scaffold1	7044200	7044400	CRM	0.1871	scaffold1.g00335	scaffold1.g00334	mapping1.male_gonad	pac
scaffold1	7047100	7047300	CRM	0.1776	scaffold1.g00335	scaffold1.g00334	mapping1.larval_mesoderm	pac
scaffold1	7053600	7053900	CRM	19.3314	scaffold1.g00335	scaffold1.g00336	mapping1.female_gonad	hexmcd,imm
scaffold1	7055500	7055700	CRM	23.2982	scaffold1.g00335	scaffold1.g00336	mapping1.glia,mapping1.larval_mesoderm	hexmcd,imm
scaffold1	7057900	7058100	CRM	12.9752	scaffold1.g00336	scaffold1.g00335	mapping2.salivary_gland	imm
scaffold1	7059700	7059900	CRM	22.2441	scaffold1.g00336	scaffold1.g00335	mapping1.larval_mesoderm	hexmcd
scaffold1	7079500	7079700	CRM	11.7638	scaffold1.g00336	scaffold1.g00335	mapping1.endoderm,mapping1.visceral_mesoderm,mapping2.endoderm	hexmcd,imm
scaffold1	7083800	7084000	CRM	0.278	scaffold1.g00336	scaffold1.g00335	mapping1.female_gonad	pac
scaffold1	7091900	7092100	CRM	13.2657	scaffold1.g00336	scaffold1.g00337	mapping1.fat_body	imm
scaffold1	7099200	7099400	CRM	13.5155	scaffold1.g00336	scaffold1.g00337	mapping1.female_gonad	imm
scaffold1	7100500	7100700	CRM	13.9054	scaffold1.g00336	scaffold1.g00337	mapping1.female_gonad	imm
scaffold1	7107400	7107600	CRM	10.7493	scaffold1.g00337	scaffold1.g00336	mapping1.fat_body	hexmcd
scaffold1	7115200	7115400	CRM	11.1205	scaffold1.g00337	scaffold1.g00336	mapping1.salivary_gland	imm
scaffold1	7123200	7123400	CRM	12.1219	scaffold1.g00337	scaffold1.g00336	mapping1.amnioserosa	imm
scaffold1	7133800	7134000	CRM	21.2115	scaffold1.g00337	scaffold1.g00338	mapping1.larval_mesoderm	imm
scaffold1	7135900	7136100	CRM	13.9167	scaffold1.g00337	scaffold1.g00338	mapping2.malpig	imm
scaffold1	7136200	7136400	CRM	13.999	scaffold1.g00337	scaffold1.g00338	mapping2.malpig	imm
scaffold1	7137800	7138000	CRM	12.9308	scaffold1.g00337	scaffold1.g00338	mapping2.salivary_gland	imm
scaffold1	7147000	7147200	CRM	21.2553	scaffold1.g00337	scaffold1.g00338	mapping1.larval_mesoderm	hexmcd
scaffold1	7148500	7148700	CRM	9.09365	scaffold1.g00337	scaffold1.g00338	mapping1.adult_mesoderm	imm
scaffold1	7152700	7153000	CRM	9.11124	scaffold1.g00338	scaffold1.g00337	mapping1.neuroectoderm,mapping1.tracheal_system,mapping2.neuroectoderm	imm,pac
scaffold1	7154900	7155100	CRM	10.1191	scaffold1.g00338	scaffold1.g00337	mapping1.adult_mesoderm	imm
scaffold1	7162200	7162400	CRM	18.9536	scaffold1.g00338	scaffold1.g00337	mapping1.female_gonad	hexmcd,imm
scaffold1	7167100	7167400	CRM	0.1911	scaffold1.g00338	scaffold1.g00337	mapping1.male_gonad	pac
scaffold1	7169600	7169800	CRM	11.5922	scaffold1.g00338	scaffold1.g00337	mapping1.endoderm	imm
scaffold1	7181800	7182000	CRM	0.2417	scaffold1.g00338	scaffold1.g00337	mapping2.imaginal_disc	pac
scaffold1	7184600	7184800	CRM	20.6479	scaffold1.g00338	scaffold1.g00337	mapping1.larval_mesoderm	hexmcd
scaffold1	7185200	7185400	CRM	21.1364	scaffold1.g00338	scaffold1.g00337	mapping1.larval_mesoderm	imm
scaffold1	7191700	7191900	CRM	0.1793	scaffold1.g00338	scaffold1.g00339	mapping1.eye	pac
scaffold1	7192800	7193100	CRM	8.25958	scaffold1.g00338	scaffold1.g00339	mapping1.male_gonad	imm,pac
scaffold1	7194200	7194400	CRM	21.5938	scaffold1.g00338	scaffold1.g00339	mapping1.female_gonad	hexmcd,imm
scaffold1	7197700	7197900	CRM	0.2226	scaffold1.g00338	scaffold1.g00339	mapping1.male_gonad,mapping3.adult	pac
scaffold1	7222900	7223300	CRM	15.2642	scaffold1.g00339	scaffold1.g00338	mapping1.malpighian_tubules,mapping1.salivary_gland,mapping2.endoderm,mapping2.imaginal_disc	imm,pac
scaffold1	7235300	7235500	CRM	22.8573	scaffold1.g00339	scaffold1.g00340	mapping1.larval_mesoderm	hexmcd
scaffold1	7236500	7236700	CRM	15.2492	scaffold1.g00339	scaffold1.g00340	mapping2.malpig	imm
scaffold1	7237000	7237200	CRM	26.3863	scaffold1.g00339	scaffold1.g00340	mapping1.larval_mesoderm	hexmcd,imm
scaffold1	7242000	7242400	CRM	0.2934	scaffold1.g00339	scaffold1.g00340	mapping1.adult_mesoderm,mapping1.ectoderm,mapping1.endoderm,mapping1.imaginal_disc,mapping1.salivary_gland,mapping1.somatic_muscle,mapping1.ventral_ectoderm,mapping1.visceral_mesoderm,mapping2.ectoderm,mapping2.mesoderm,mapping2.salivary_gland,mapping2.tracheal_system,mapping3.adult,mapping3.larva	pac
scaffold1	7242500	7242700	CRM	9.15667	scaffold1.g00339	scaffold1.g00340	mapping1.adult_mesoderm	imm
scaffold1	7247600	7247900	CRM	17.8732	scaffold1.g00339	scaffold1.g00340	mapping1.adult_mesoderm,mapping1.salivary_gland,mapping1.somatic_muscle,mapping1.tracheal_system,mapping2.glia,mapping2.salivary_gland,mapping2.tracheal_system	hexmcd,imm,pac
scaffold1	7251800	7252100	CRM	0.1838	scaffold1.g00339	scaffold1.g00340	mapping1.eye	pac
scaffold1	7253900	7254100	CRM	9.08194	scaffold1.g00339	scaffold1.g00340	mapping1.male_gonad	hexmcd
scaffold1	7257400	7257600	CRM	11.3028	scaffold1.g00339	scaffold1.g00340	mapping1.glia	hexmcd
scaffold1	7257700	7258000	CRM	29.4278	scaffold1.g00339	scaffold1.g00340	mapping1.larval_mesoderm	hexmcd,imm
scaffold1	7258900	7259100	CRM	10.5702	scaffold1.g00339	scaffold1.g00340	mapping1.glia	imm
scaffold1	7264000	7264200	CRM	21.9972	scaffold1.g00339	scaffold1.g00340	mapping1.larval_mesoderm	hexmcd
scaffold1	7265000	7265200	CRM	8.86066	scaffold1.g00339	scaffold1.g00340	mapping1.male_gonad,mapping2.amnioserosa	hexmcd,imm,pac
scaffold1	7267100	7267500	CRM	14.4379	scaffold1.g00339,scaffold1.g00340	scaffold1.g00339,scaffold1.g00340	mapping1.eye,mapping2.amnioserosa,mapping2.reproductive_system,mapping3.adult,mapping3.larva	imm,pac
scaffold1	7271200	7271400	CRM	22.1542	scaffold1.g00340	scaffold1.g00339	mapping1.larval_mesoderm	imm
scaffold1	7278700	7279000	CRM	8.71245	scaffold1.g00340	scaffold1.g00339	mapping1.adult_mesoderm,mapping1.cardiac_mesoderm,mapping1.eye,mapping3.adult	hexmcd,imm,pac
scaffold1	7282700	7282900	CRM	11.8034	scaffold1.g00340	scaffold1.g00339	mapping1.ectoderm,mapping1.fat_body	imm,pac
scaffold1	7283100	7283300	CRM	10.9966	scaffold1.g00340	scaffold1.g00339	mapping2.glia	imm
scaffold1	7284500	7284700	CRM	0.2231	scaffold1.g00340	scaffold1.g00339	mapping1.imaginal_disc,mapping2.wing	pac
scaffold1	7297200	7297400	CRM	0.2127	scaffold1.g00341	scaffold1.g00340	mapping1.glia,mapping2.glia	pac
scaffold1	7298700	7299200	CRM	24.7259	scaffold1.g00341	scaffold1.g00340	mapping0.ap,mapping0.dv,mapping0.dv_earlymesoderm,mapping1.adult_mesoderm,mapping1.amnioserosa,mapping1.blastoderm,mapping1.dorsal_ectoderm,mapping1.endoderm,mapping1.imaginal_disc,mapping1.malpighian_tubules,mapping1.pns,mapping1.somatic_muscle,mapping1.tracheal_system,mapping1.ventral_ectoderm,mapping1.visceral_mesoderm,mapping2.amnioserosa,mapping2.blastoderm,mapping2.ectoderm,mapping2.endoder…	hexmcd,imm,pac
scaffold1	7300300	7300600	CRM	0.1935	scaffold1.g00341	scaffold1.g00340	mapping1.male_gonad	pac
scaffold1	7311300	7311500	CRM	0.184	scaffold1.g00341	scaffold1.g00342	mapping1.cardiac_mesoderm	pac
scaffold1	7320200	7320400	CRM	18.6822	scaffold1.g00341	scaffold1.g00342	mapping1.female_gonad	hexmcd
scaffold1	7321200	7321400	CRM	12.1162	scaffold1.g00341	scaffold1.g00342	mapping1.amnioserosa	imm
scaffold1	7322500	7322800	CRM	0.2319	scaffold1.g00341	scaffold1.g00342	mapping0.ap,mapping0.dv,mapping1.mesectoderm	pac
scaffold1	7327100	7327300	CRM	21.3765	scaffold1.g00342	scaffold1.g00341	mapping1.larval_mesoderm	imm
scaffold1	7330200	7330400	CRM	0.2829	scaffold1.g00342	scaffold1.g00341	mapping2.malpig	pac
scaffold1	7331900	7332100	CRM	18.4848	scaffold1.g00342	scaffold1.g00341	mapping1.female_gonad	hexmcd
scaffold1	7336000	7336500	CRM	19.9821	scaffold1.g00342	scaffold1.g00341	mapping1.blastoderm,mapping1.cns,mapping1.ectoderm,mapping1.pns,mapping1.ventral_ectoderm,mapping2.ectoderm,mapping2.mesoderm,mapping2.neuronal,mapping2.wing,mapping3.adult	imm,pac
scaffold1	7338800	7339300	CRM	12.9692	scaffold1.g00342	scaffold1.g00341	mapping1.eye,mapping1.imaginal_disc,mapping1.salivary_gland,mapping1.somatic_muscle,mapping1.visceral_mesoderm,mapping2.salivary_gland,mapping2.tracheal_system,mapping3.larva	imm,pac
scaffold1	7340500	7340700	CRM	10.5849	scaffold1.g00342	scaffold1.g00343	mapping1.fat_body,mapping2.endoderm	hexmcd,imm,pac
scaffold1	7346400	7346600	CRM	15.1971	scaffold1.g00342	scaffold1.g00343	mapping1.mesectoderm,mapping2.mesectoderm	imm
scaffold1	7350000	7350200	CRM	16.8711	scaffold1.g00343	scaffold1.g00342	mapping2.malpig	hexmcd
scaffold1	7350400	7350600	CRM	0.2138	scaffold1.g00343	scaffold1.g00342	mapping3.adult	pac
scaffold1	7355900	7356100	CRM	0.245	scaffold1.g00343	scaffold1.g00342	mapping1.endoderm,mapping2.endoderm	pac
scaffold1	7357200	7357400	CRM	13.4834	scaffold1.g00343	scaffold1.g00342	mapping1.salivary_gland,mapping1.tracheal_system,mapping2.salivary_gland	imm,pac
scaffold1	7360100	7360300	CRM	14.2113	scaffold1.g00343	scaffold1.g00342	mapping0.dv_neurogenicectoderm	imm
scaffold1	7363800	7364100	CRM	27.0223	scaffold1.g00343	scaffold1.g00342	mapping0.ap,mapping0.dv,mapping0.dv_earlymesoderm,mapping1.blastoderm,mapping1.dorsal_ectoderm,mapping1.ectoderm,mapping1.endoderm,mapping1.imaginal_disc,mapping1.male_gonad,mapping1.malpighian_tubules,mapping1.mesectoderm,mapping1.pns,mapping1.somatic_muscle,mapping1.tracheal_system,mapping1.ventral_ectoderm,mapping1.visceral_mesoderm,mapping2.blastoderm,mapping2.ectoderm,mapping2.eye,mapping2.g…	hexmcd,imm
scaffold1	7367500	7367700	CRM	0.1749	scaffold1.g00343	scaffold1.g00342	mapping1.larval_mesoderm	pac
scaffold1	7369300	7369500	CRM	8.32132	scaffold1.g00343	scaffold1.g00342	mapping1.cardiac_mesoderm	imm
scaffold1	7373800	7374000	CRM	13.4002	scaffold1.g00343	scaffold1.g00344	mapping1.amnioserosa,mapping2.mesectoderm	imm,pac
scaffold1	7380200	7380400	CRM	9.54255	scaffold1.g00343	scaffold1.g00344	mapping1.tracheal_system	imm
scaffold1	7385500	7385700	CRM	22.6531	scaffold1.g00343	scaffold1.g00344	mapping1.female_gonad	hexmcd,imm
scaffold1	7392500	7392700	CRM	12.2604	scaffold1.g00344	scaffold1.g00345	mapping1.salivary_gland	imm
scaffold1	7399600	7399800	CRM	9.24376	scaffold1.g00344	scaffold1.g00345	mapping1.adult_mesoderm	imm
scaffold1	7401500	7401700	CRM	0.2712	scaffold1.g00344	scaffold1.g00345	mapping2.malpig	pac
scaffold1	7412300	7412500	CRM	10.2823	scaffold1.g00345	scaffold1.g00344	mapping1.male_gonad,mapping1.salivary_gland	imm
scaffold1	7414500	7414700	CRM	0.2532	scaffold1.g00345	scaffold1.g00344	mapping1.imaginal_disc,mapping2.reproductive_system	pac
scaffold1	7417100	7417300	CRM	0.2705	scaffold1.g00345	scaffold1.g00344	mapping1.female_gonad	pac
scaffold1	7420600	7420900	CRM	22.2319	scaffold1.g00345	scaffold1.g00346	mapping0.dv,mapping0.dv_earlymesoderm,mapping1.ectoderm,mapping1.mesoderm,mapping1.pns,mapping2.ectoderm,mapping2.glia,mapping2.imaginal_disc,mapping2.neuronal	hexmcd,imm
scaffold1	7433800	7434000	CRM	9.70989	scaffold1.g00346	scaffold1.g00345	mapping2.neuroectoderm	imm
scaffold1	7434500	7434900	CRM	0.2325	scaffold1.g00346	scaffold1.g00345	mapping0.dv,mapping1.ectoderm	pac
scaffold1	7435500	7435700	CRM	0.2145	scaffold1.g00346	scaffold1.g00345	mapping1.neuroectoderm,mapping2.neuroectoderm	pac
scaffold1	7439600	7440000	CRM	7.22558	scaffold1.g00346	scaffold1.g00345	mapping1.cardiac_mesoderm,mapping1.female_gonad	imm,pac
scaffold1	7441200	7441400	CRM	14.7963	scaffold1.g00346	scaffold1.g00345	mapping2.amnioserosa	imm
scaffold1	7443300	7443500	CRM	0.2411	scaffold1.g00346	scaffold1.g00345	mapping1.adult_mesoderm	pac
scaffold1	7452600	7452800	CRM	12.2091	scaffold1.g00346	scaffold1.g00347	mapping1.amnioserosa,mapping2.amnioserosa	imm,pac
scaffold1	7453600	7453800	CRM	0.2669	scaffold1.g00346	scaffold1.g00347	mapping2.malpig	pac
scaffold1	7461300	7461500	CRM	21.3845	scaffold1.g00346	scaffold1.g00347	mapping1.larval_mesoderm	imm
scaffold1	7463500	7463700	CRM	0.2322	scaffold1.g00346	scaffold1.g00347	mapping2.mesoderm	pac
scaffold1	7464800	7465100	CRM	0.2903	scaffold1.g00346	scaffold1.g00347	mapping1.adult_mesoderm,mapping1.ectoderm,mapping1.male_gonad,mapping1.salivary_gland,mapping1.somatic_muscle,mapping2.ectoderm,mapping2.mesoderm,mapping2.salivary_gland	pac
scaffold1	7468900	7469100	CRM	0.1837	scaffold1.g00346	scaffold1.g00347	mapping1.fat_body	pac
scaffold1	7478500	7478800	CRM	11.2423	scaffold1.g00346	scaffold1.g00347	mapping1.adult_mesoderm	imm
scaffold1	7489800	7490000	CRM	11.1089	scaffold1.g00347	scaffold1.g00346	mapping1.male_gonad	imm
scaffold1	7490400	7490700	CRM	21.7746	scaffold1.g00347	scaffold1.g00346	mapping1.cns,mapping1.dorsal_ectoderm,mapping1.imaginal_disc,mapping1.pns,mapping1.ventral_ectoderm,mapping1.visceral_mesoderm,mapping2.ectoderm,mapping2.mesectoderm,mapping2.mesoderm,mapping2.neuronal,mapping2.reproductive_system,mapping2.wing,mapping3.larva	hexmcd,imm,pac
scaffold1	7495400	7495600	CRM	0.2198	scaffold1.g00347	scaffold1.g00346	mapping2.blastoderm	pac
scaffold1	7496700	7496900	CRM	0.2721	scaffold1.g00347	scaffold1.g00346	mapping2.malpig	pac
scaffold1	7503300	7503500	CRM	26.1193	scaffold1.g00347	scaffold1.g00346	mapping1.larval_mesoderm	hexmcd
scaffold1	7521700	7521900	CRM	8.96139	scaffold1.g00347	scaffold1.g00348	mapping3.adult	hexmcd
scaffold1	7541800	7542000	CRM	9.73755	scaffold1.g00348	scaffold1.g00349	mapping1.fat_body	imm
scaffold1	7573200	7573400	CRM	13.3714	scaffold1.g00348	scaffold1.g00349	mapping1.amnioserosa	hexmcd
scaffold1	7607500	7607700	CRM	12.5513	scaffold1.g00348	scaffold1.g00350	mapping1.glia	hexmcd
scaffold1	7610400	7610700	CRM	9.55521	scaffold1.g00348	scaffold1.g00350	mapping1.glia,mapping1.male_gonad	imm,pac
scaffold1	7619300	7619500	CRM	0.2431	scaffold1.g00348	scaffold1.g00350	mapping0.ap,mapping1.blastoderm,mapping1.ectoderm,mapping1.glia,mapping1.mesectoderm,mapping1.neuroectoderm,mapping2.blastoderm,mapping2.glia	pac
scaffold1	7625900	7626100	CRM	16.8739	scaffold1.g00348	scaffold1.g00350	mapping2.malpig	hexmcd,imm
scaffold1	7627800	7628000	CRM	10.6332	scaffold1.g00348	scaffold1.g00350	mapping1.glia	imm
scaffold1	7663300	7663600	CRM	0.2177	scaffold1.g00348	scaffold1.g00351	mapping1.fat_body,mapping1.male_gonad	pac
scaffold1	7669700	7669900	CRM	0.203	scaffold1.g00348	scaffold1.g00351	mapping1.glia	pac
scaffold1	7683900	7684100	CRM	10.5514	scaffold1.g00348	scaffold1.g00351	mapping1.fat_body	imm
scaffold1	7684700	7684900	CRM	9.49455	scaffold1.g00348	scaffold1.g00351	mapping1.fat_body	imm
scaffold1	7685500	7685700	CRM	16.1796	scaffold1.g00348	scaffold1.g00351	mapping1.amnioserosa,mapping2.amnioserosa	hexmcd
scaffold1	7689100	7689300	CRM	0.2232	scaffold1.g00348	scaffold1.g00351	mapping3.adult	pac
scaffold1	7700000	7700200	CRM	0.2106	scaffold1.g00348	scaffold1.g00351	mapping0.dv,mapping1.ventral_ectoderm	pac
scaffold1	7716500	7716800	CRM	0.2882	scaffold1.g00352	scaffold1.g00351	mapping1.eye,mapping1.male_gonad,mapping1.salivary_gland,mapping2.blastoderm,mapping2.endoderm,mapping2.salivary_gland,mapping3.adult	pac
scaffold1	7722700	7722900	CRM	8.8117	scaffold1.g00352	scaffold1.g00353	mapping1.male_gonad	hexmcd,imm
scaffold1	7730300	7730700	CRM	0.2619	scaffold1.g00353	scaffold1.g00352	mapping0.ap,mapping2.glia,mapping2.salivary_gland	pac
scaffold1	7731800	7732000	CRM	0.2131	scaffold1.g00353	scaffold1.g00352	mapping2.blastoderm	pac
scaffold1	7733000	7733200	CRM	0.1821	scaffold1.g00353	scaffold1.g00352	mapping1.eye	pac
scaffold1	7739600	7739800	CRM	9.09399	scaffold1.g00353	scaffold1.g00354	mapping1.male_gonad	hexmcd,imm
scaffold1	7740600	7741100	CRM	15.4115	scaffold1.g00353	scaffold1.g00354	mapping1.cardiac_mesoderm,mapping1.fat_body,mapping2.reproductive_system	imm
scaffold1	7744100	7744300	CRM	0.2234	scaffold1.g00354	scaffold1.g00353	mapping1.imaginal_disc	pac
scaffold1	7757000	7757200	CRM	0.1915	scaffold1.g00354	scaffold1.g00355	mapping1.neuroectoderm	pac
scaffold1	7759100	7759400	CRM	0.2132	scaffold1.g00355	scaffold1.g00354	mapping1.malpighian_tubules	pac
scaffold1	7763800	7764000	CRM	0.2499	scaffold1.g00355	scaffold1.g00356	mapping1.tracheal_system,mapping2.tracheal_system	pac
scaffold1	7764800	7765000	CRM	8.05673	scaffold1.g00355	scaffold1.g00356	mapping1.eye	hexmcd
scaffold1	7765300	7765500	CRM	8.1782	scaffold1.g00355	scaffold1.g00356	mapping1.male_gonad	imm
scaffold1	7766300	7766500	CRM	10.3413	scaffold1.g00355	scaffold1.g00356	mapping1.fat_body	imm
scaffold1	7766900	7767200	CRM	9.58356	scaffold1.g00355	scaffold1.g00356	mapping1.eye,mapping3.adult	imm
scaffold1	7770600	7770800	CRM	0.2211	scaffold1.g00355	scaffold1.g00356	mapping3.adult	pac
scaffold1	7775000	7775300	CRM	11.1125	scaffold1.g00356	scaffold1.g00355	mapping1.salivary_gland,mapping2.malpig	imm,pac
scaffold1	7779300	7779500	CRM	10.5061	scaffold1.g00356	scaffold1.g00355	mapping1.fat_body	hexmcd
scaffold1	7780800	7781000	CRM	15.4088	scaffold1.g00356	scaffold1.g00355	mapping2.malpig	imm
scaffold1	7785400	7785800	CRM	17.2034	scaffold1.g00356	scaffold1.g00357	mapping0.ap,mapping1.eye,mapping2.amnioserosa,mapping2.eye,mapping2.malpig,mapping3.larva	hexmcd,imm
scaffold1	7787800	7788000	CRM	0.2016	scaffold1.g00357	scaffold1.g00356	mapping1.ventral_ectoderm	pac
scaffold1	7793600	7793800	CRM	7.25528	scaffold1.g00357	scaffold1.g00356	mapping1.cardiac_mesoderm	imm
scaffold1	7796500	7796700	CRM	11.5875	scaffold1.g00357	scaffold1.g00356	mapping2.glia	imm
scaffold1	7799500	7799700	CRM	6.88334	scaffold1.g00357	scaffold1.g00358	mapping1.eye	imm
scaffold1	7802400	7802600	CRM	0.1885	scaffold1.g00357	scaffold1.g00358	mapping1.eye	pac
scaffold1	7803000	7803200	CRM	8.44064	scaffold1.g00357	scaffold1.g00358	mapping1.male_gonad	imm
scaffold1	7804900	7805100	CRM	8.0087	scaffold1.g00357	scaffold1.g00358	mapping1.eye	imm
scaffold1	7809200	7809600	CRM	15.6575	scaffold1.g00357	scaffold1.g00358	mapping0.ap,mapping0.dv,mapping0.dv_neurogenicectoderm,mapping1.adult_mesoderm,mapping1.eye,mapping1.neuroectoderm,mapping2.neuroectoderm,mapping3.adult	hexmcd,imm,pac
scaffold1	7816200	7816400	CRM	9.35098	scaffold1.g00358	scaffold1.g00359	mapping1.adult_mesoderm	imm
scaffold1	7832000	7832200	CRM	0.204	scaffold1.g00360	scaffold1.g00359	mapping2.glia	pac
scaffold1	7834700	7834900	CRM	11.9449	scaffold1.g00360	scaffold1.g00359	mapping1.amnioserosa,mapping2.amnioserosa	imm,pac
scaffold1	7835100	7835300	CRM	13.8443	scaffold1.g00360	scaffold1.g00359	mapping1.amnioserosa	imm
scaffold1	7841500	7841700	CRM	0.2579	scaffold1.g00360	scaffold1.g00359	mapping1.endoderm,mapping2.endoderm	pac
scaffold1	7842200	7842400	CRM	0.2238	scaffold1.g00360	scaffold1.g00359	mapping2.glia	pac
scaffold1	7844100	7844300	CRM	0.2206	scaffold1.g00360	scaffold1.g00359	mapping1.malpighian_tubules	pac
scaffold1	7847300	7847500	CRM	7.88332	scaffold1.g00360	scaffold1.g00359	mapping1.cardiac_mesoderm	imm
scaffold1	7858500	7858700	CRM	0.2303	scaffold1.g00360	scaffold1.g00359	mapping1.dorsal_ectoderm	pac
scaffold1	7861200	7861500	CRM	0.2296	scaffold1.g00360	scaffold1.g00359	mapping0.ap,mapping1.blastoderm,mapping1.eye,mapping1.malpighian_tubules,mapping1.visceral_mesoderm,mapping2.blastoderm,mapping2.endoderm,mapping3.larva	pac
scaffold1	7862000	7862300	CRM	0.1997	scaffold1.g00360	scaffold1.g00359	mapping0.ap,mapping1.amnioserosa	pac
scaffold1	7866300	7866500	CRM	8.94399	scaffold1.g00360	scaffold1.g00359	mapping1.ectoderm,mapping2.tracheal_system	imm,pac
scaffold1	7867300	7867600	CRM	13.9555	scaffold1.g00360	scaffold1.g00359	mapping1.amnioserosa	imm
scaffold1	7870000	7870500	CRM	12.0931	scaffold1.g00360	scaffold1.g00359	mapping1.eye,mapping1.male_gonad,mapping1.malpighian_tubules,mapping2.eye,mapping2.reproductive_system,mapping2.wing,mapping3.adult	hexmcd,imm,pac
scaffold1	7870700	7870900	CRM	0.1889	scaffold1.g00360	scaffold1.g00359	mapping1.eye	pac
scaffold1	7874200	7874400	CRM	0.2124	scaffold1.g00360	scaffold1.g00359	mapping1.fat_body	pac
scaffold1	7874500	7874700	CRM	23.4625	scaffold1.g00360	scaffold1.g00359	mapping1.larval_mesoderm	imm
scaffold1	7875400	7875600	CRM	12.458	scaffold1.g00360	scaffold1.g00359	mapping0.dv_earlymesoderm	imm
scaffold1	7876700	7876900	CRM	0.2591	scaffold1.g00360	scaffold1.g00359	mapping1.adult_mesoderm	pac
scaffold1	7884500	7884700	CRM	0.213	scaffold1.g00360	scaffold1.g00359	mapping1.cardiac_mesoderm,mapping2.eye	pac
scaffold1	7885300	7885500	CRM	0.2058	scaffold1.g00360	scaffold1.g00359	mapping1.blastoderm	pac
scaffold1	7888400	7888700	CRM	0.261	scaffold1.g00360	scaffold1.g00359	mapping0.dv,mapping0.dv_earlymesoderm,mapping0.dv_neurogenicectoderm,mapping1.blastoderm,mapping1.mesoderm,mapping1.neuroectoderm,mapping2.blastoderm,mapping2.mesoderm,mapping2.neuroectoderm	pac
scaffold1	7889900	7890500	CRM	13.6884	scaffold1.g00360	scaffold1.g00359	mapping0.dv,mapping0.dv_earlymesoderm,mapping0.dv_neurogenicectoderm,mapping2.neuroectoderm	hexmcd,pac
scaffold1	7891300	7891600	CRM	13.1309	scaffold1.g00360	scaffold1.g00359	mapping1.adult_mesoderm,mapping1.cns,mapping1.endoderm,mapping1.male_gonad,mapping1.malpighian_tubules,mapping1.salivary_gland,mapping1.somatic_muscle,mapping1.visceral_mesoderm,mapping2.endoderm,mapping2.mesoderm,mapping2.reproductive_system,mapping2.tracheal_system,mapping3.adult	imm,pac
scaffold1	7896300	7896800	CRM	24.7353	scaffold1.g00360	scaffold1.g00359	mapping0.ap,mapping0.dv,mapping0.dv_earlymesoderm,mapping1.blastoderm,mapping1.cns,mapping1.dorsal_ectoderm,mapping1.ectoderm,mapping1.endoderm,mapping1.eye,mapping1.fat_body,mapping1.glia,mapping1.imaginal_disc,mapping1.male_gonad,mapping1.malpighian_tubules,mapping1.mesectoderm,mapping1.salivary_gland,mapping1.somatic_muscle,mapping1.ventral_ectoderm,mapping1.visceral_mesoderm,mapping2.blastode…	hexmcd,imm,pac
scaffold1	7897500	7897700	CRM	8.98493	scaffold1.g00360	scaffold1.g00359	mapping1.adult_mesoderm	imm
scaffold1	7898900	7899200	CRM	16.087	scaffold1.g00360	scaffold1.g00361	mapping1.mesectoderm,mapping2.amnioserosa,mapping2.eye	imm,pac
scaffold1	7900400	7900600	CRM	13.2512	scaffold1.g00360	scaffold1.g00361	mapping2.malpig	imm
scaffold1	7903100	7903400	CRM	0.1836	scaffold1.g00360	scaffold1.g00361	mapping1.eye	pac
scaffold1	7909000	7909200	CRM	0.2137	scaffold1.g00360	scaffold1.g00361	mapping2.glia	pac
scaffold1	7910200	7910500	CRM	0.2425	scaffold1.g00360	scaffold1.g00361	mapping1.adult_mesoderm,mapping1.tracheal_system,mapping2.glia,mapping2.tracheal_system	pac
scaffold1	7911400	7911700	CRM	0.1937	scaffold1.g00360	scaffold1.g00361	mapping1.male_gonad	pac
scaffold1	7912100	7912300	CRM	8.6079	scaffold1.g00360	scaffold1.g00361	mapping2.eye	imm
scaffold1	7912800	7913100	CRM	0.2948	scaffold1.g00360	scaffold1.g00361	mapping1.cns,mapping1.pns,mapping1.somatic_muscle,mapping1.ventral_ectoderm,mapping2.neuronal,mapping2.wing	pac
scaffold1	7914400	7914900	CRM	0.2496	scaffold1.g00360	scaffold1.g00361	mapping1.cardiac_mesoderm,mapping1.endoderm,mapping2.endoderm	pac
scaffold1	7915900	7916200	CRM	0.2457	scaffold1.g00360	scaffold1.g00361	mapping1.cardiac_mesoderm,mapping2.neuronal	pac
scaffold1	7924800	7925000	CRM	9.17383	scaffold1.g00360	scaffold1.g00361	mapping1.neuroectoderm	imm
scaffold1	7926000	7926200	CRM	9.9716	scaffold1.g00360	scaffold1.g00361	mapping1.fat_body	imm
scaffold1	7927400	7927800	CRM	12.4382	scaffold1.g00360	scaffold1.g00361	mapping0.dv,mapping1.eye,mapping1.neuroectoderm	hexmcd,imm
scaffold1	7928700	7929400	CRM	23.3895	scaffold1.g00360	scaffold1.g00361	mapping0.ap,mapping1.amnioserosa,mapping1.blastoderm,mapping1.larval_mesoderm,mapping1.male_gonad,mapping1.malpighian_tubules,mapping1.salivary_gland,mapping1.somatic_muscle,mapping1.tracheal_system,mapping1.ventral_ectoderm,mapping2.amnioserosa,mapping2.blastoderm,mapping2.glia,mapping2.neuronal,mapping2.salivary_gland,mapping2.tracheal_system	hexmcd,imm,pac
scaffold1	7931100	7931300	CRM	14.2899	scaffold1.g00360	scaffold1.g00361	mapping2.malpig	imm
scaffold1	7932700	7933000	CRM	23.5944	scaffold1.g00360	scaffold1.g00361	mapping0.ap,mapping1.blastoderm,mapping1.cns,mapping1.imaginal_disc,mapping1.pns,mapping1.ventral_ectoderm,mapping2.blastoderm,mapping3.larva	hexmcd,imm
scaffold1	7933900	7934200	CRM	17.191	scaffold1.g00360	scaffold1.g00361	mapping1.adult_mesoderm,mapping3.adult	hexmcd,pac
scaffold1	7935200	7935400	CRM	0.2194	scaffold1.g00360	scaffold1.g00361	mapping3.adult	pac
scaffold1	7936600	7936900	CRM	21.2205	scaffold1.g00360	scaffold1.g00361	mapping1.adult_mesoderm,mapping1.male_gonad,mapping1.somatic_muscle,mapping1.visceral_mesoderm,mapping2.mesoderm,mapping2.reproductive_system,mapping2.salivary_gland	hexmcd,imm,pac
scaffold1	7939100	7939300	CRM	11.0266	scaffold1.g00360	scaffold1.g00361	mapping1.mesectoderm	imm
scaffold1	7940500	7940700	CRM	22.9722	scaffold1.g00360	scaffold1.g00361	mapping1.larval_mesoderm	imm
scaffold1	7942000	7942200	CRM	19.4257	scaffold1.g00360	scaffold1.g00361	mapping0.ap,mapping0.dv_neurogenicectoderm,mapping1.blastoderm	hexmcd,imm,pac
scaffold1	7943300	7943500	CRM	0.183	scaffold1.g00360	scaffold1.g00361	mapping1.male_gonad	pac
scaffold1	7944100	7944300	CRM	0.1936	scaffold1.g00360	scaffold1.g00361	mapping1.larval_mesoderm	pac
scaffold1	7946900	7947100	CRM	8.25963	scaffold1.g00360	scaffold1.g00361	mapping1.cardiac_mesoderm	imm
scaffold1	7947700	7948000	CRM	11.0011	scaffold1.g00360	scaffold1.g00361	mapping1.male_gonad,mapping2.blastoderm,mapping2.reproductive_system	hexmcd,imm,pac
scaffold1	7948900	7949100	CRM	8.38894	scaffold1.g00360	scaffold1.g00361	mapping1.male_gonad	imm
scaffold1	7954300	7954600	CRM	17.1739	scaffold1.g00360	scaffold1.g00361	mapping0.ap,mapping1.blastoderm,mapping1.ectoderm,mapping1.malpighian_tubules,mapping2.blastoderm,mapping2.reproductive_system,mapping3.larva	hexmcd,imm
scaffold1	7960200	7960400	CRM	11.1447	scaffold1.g00360	scaffold1.g00361	mapping1.fat_body	hexmcd,pac
scaffold1	7961600	7961800	CRM	15.9806	scaffold1.g00360	scaffold1.g00361	mapping1.adult_mesoderm	hexmcd
scaffold1	7965800	7966000	CRM	7.48724	scaffold1.g00360	scaffold1.g00361	mapping1.eye	imm
scaffold1	7968200	7968400	CRM	15.1573	scaffold1.g00361	scaffold1.g00360	mapping1.mesectoderm,mapping2.mesectoderm	imm
scaffold1	7976300	7976500	CRM	0.2162	scaffold1.g00361	scaffold1.g00362	mapping3.adult	pac
scaffold1	7987000	7987200	CRM	20.9454	scaffold1.g00361	scaffold1.g00362	mapping1.larval_mesoderm	hexmcd
scaffold1	7989800	7990000	CRM	19.1481	scaffold1.g00362	scaffold1.g00361	mapping2.salivary_gland	hexmcd,imm,pac
scaffold1	7992800	7993000	CRM	0.1744	scaffold1.g00362	scaffold1.g00361	mapping1.larval_mesoderm	pac
scaffold1	8009800	8010000	CRM	0.2329	scaffold1.g00363	scaffold1.g00362	mapping1.blastoderm,mapping2.blastoderm	pac
scaffold1	8017200	8017500	CRM	9.19405	scaffold1.g00363	scaffold1.g00362	mapping1.adult_mesoderm,mapping1.male_gonad,mapping1.salivary_gland,mapping1.visceral_mesoderm,mapping2.salivary_gland	imm,pac
scaffold1	8039200	8039700	CRM	10.3212	scaffold1.g00363	scaffold1.g00362	mapping1.cardiac_mesoderm,mapping1.male_gonad,mapping2.reproductive_system	imm,pac
scaffold1	8053600	8053800	CRM	0.2493	scaffold1.g00363	scaffold1.g00362	mapping1.somatic_muscle	pac
scaffold1	8054600	8054800	CRM	11.3586	scaffold1.g00363	scaffold1.g00362	mapping1.neuroectoderm,mapping2.neuroectoderm	hexmcd,pac
scaffold1	8055600	8056000	CRM	21.9284	scaffold1.g00363	scaffold1.g00362	mapping1.larval_mesoderm,mapping2.reproductive_system	hexmcd,pac
scaffold1	8066000	8066200	CRM	9.83093	scaffold1.g00363	scaffold1.g00362	mapping2.neuroectoderm	imm
scaffold1	8070800	8071000	CRM	9.57983	scaffold1.g00363	scaffold1.g00364	mapping1.glia	imm
scaffold1	8084600	8084900	CRM	12.5184	scaffold1.g00363	scaffold1.g00364	mapping1.male_gonad,mapping1.malpighian_tubules	imm
scaffold1	8100300	8100500	CRM	11.4806	scaffold1.g00363	scaffold1.g00364	mapping1.fat_body	imm
scaffold1	8105800	8106000	CRM	9.69251	scaffold1.g00363	scaffold1.g00364	mapping1.visceral_mesoderm	imm
scaffold1	8107600	8107800	CRM	24.4475	scaffold1.g00363	scaffold1.g00364	mapping1.larval_mesoderm	imm
scaffold1	8108500	8108700	CRM	13.472	scaffold1.g00363	scaffold1.g00364	mapping1.amnioserosa	imm
scaffold1	8109400	8109600	CRM	18.4182	scaffold1.g00363	scaffold1.g00364	mapping1.female_gonad,mapping1.malpighian_tubules,mapping2.malpig	hexmcd,imm,pac
scaffold1	8114000	8114300	CRM	10.7056	scaffold1.g00363	scaffold1.g00364	mapping1.ectoderm,mapping1.eye	hexmcd,imm
scaffold1	8115500	8115700	CRM	0.1822	scaffold1.g00363	scaffold1.g00364	mapping1.male_gonad	pac
scaffold1	8116500	8116700	CRM	0.1837	scaffold1.g00363	scaffold1.g00364	mapping1.larval_mesoderm,mapping1.male_gonad	pac
scaffold1	8118400	8118700	CRM	8.60296	scaffold1.g00363	scaffold1.g00364	mapping1.amnioserosa,mapping1.neuroectoderm	imm,pac
scaffold1	8119700	8119900	CRM	0.1782	scaffold1.g00363	scaffold1.g00364	mapping1.eye	pac
scaffold1	8120800	8121000	CRM	7.00485	scaffold1.g00363	scaffold1.g00364	mapping1.neuroectoderm	imm
scaffold1	8132200	8132600	CRM	0.2107	scaffold1.g00363	scaffold1.g00364	mapping1.male_gonad,mapping1.malpighian_tubules	pac
scaffold1	8135100	8135300	CRM	0.2055	scaffold1.g00363	scaffold1.g00364	mapping0.dv	pac
scaffold1	8138000	8138300	CRM	0.2443	scaffold1.g00363	scaffold1.g00364	mapping2.glia	pac
scaffold1	8144600	8145000	CRM	8.69527	scaffold1.g00363	scaffold1.g00364	mapping1.cardiac_mesoderm,mapping2.eye	imm
scaffold1	8149600	8149800	CRM	0.1821	scaffold1.g00363	scaffold1.g00365	mapping1.fat_body	pac
scaffold1	8158100	8158300	CRM	0.2028	scaffold1.g00363	scaffold1.g00365	mapping0.ap	pac
scaffold1	8165600	8165800	CRM	0.2708	scaffold1.g00363	scaffold1.g00366	mapping2.malpig	pac
scaffold1	8167100	8167300	CRM	0.1857	scaffold1.g00363	scaffold1.g00366	mapping1.eye	pac
scaffold1	8171100	8171300	CRM	11.3305	scaffold1.g00363	scaffold1.g00366	mapping1.fat_body	imm
scaffold1	8186900	8187100	CRM	0.2619	scaffold1.g00363	scaffold1.g00367	mapping2.salivary_gland	pac
scaffold1	8188800	8189000	CRM	9.57697	scaffold1.g00363	scaffold1.g00367	mapping1.male_gonad,mapping2.reproductive_system	imm
scaffold1	8190200	8190400	CRM	8.20748	scaffold1.g00363	scaffold1.g00367	mapping1.cardiac_mesoderm,mapping1.fat_body	imm,pac
scaffold1	8198800	8199200	CRM	28.8725	scaffold1.g00363	scaffold1.g00368	mapping0.ap,mapping0.dv,mapping1.blastoderm,mapping1.cns,mapping1.dorsal_ectoderm,mapping1.ectoderm,mapping1.endoderm,mapping1.glia,mapping1.imaginal_disc,mapping1.malpighian_tubules,mapping1.mesectoderm,mapping1.mesoderm,mapping1.pns,mapping1.somatic_muscle,mapping1.tracheal_system,mapping1.ventral_ectoderm,mapping1.visceral_mesoderm,mapping2.blastoderm,mapping2.ectoderm,mapping2.endoderm,mappin…	hexmcd,imm,pac
scaffold1	8199900	8200100	CRM	14.2722	scaffold1.g00363	scaffold1.g00368	mapping1.salivary_gland,mapping2.salivary_gland	imm
scaffold1	8205700	8205900	CRM	13.6586	scaffold1.g00363	scaffold1.g00368	mapping1.female_gonad	imm
scaffold1	8209200	8209500	CRM	12.0834	scaffold1.g00363	scaffold1.g00368	mapping1.imaginal_disc,mapping1.tracheal_system,mapping2.tracheal_system	hexmcd,pac
scaffold1	8214100	8214300	CRM	9.94511	scaffold1.g00363	scaffold1.g00368	mapping1.imaginal_disc,mapping2.eye,mapping2.reproductive_system,mapping3.adult,mapping3.larva	hexmcd,imm,pac
scaffold1	8218500	8218700	CRM	28.8043	scaffold1.g00363	scaffold1.g00368	mapping1.larval_mesoderm	imm
scaffold1	8219600	8219800	CRM	0.2447	scaffold1.g00363	scaffold1.g00368	mapping1.salivary_gland	pac
scaffold1	8232200	8232400	CRM	0.2699	scaffold1.g00363	scaffold1.g00369	mapping2.malpig	pac
scaffold1	8233500	8233700	CRM	0.1801	scaffold1.g00363	scaffold1.g00369	mapping1.male_gonad	pac
scaffold1	8239800	8240000	CRM	29.2464	scaffold1.g00363	scaffold1.g00369	mapping1.larval_mesoderm	imm
scaffold1	8244900	8245100	CRM	7.92812	scaffold1.g00363	scaffold1.g00369	mapping1.eye	imm
scaffold1	8246600	8246900	CRM	20.3764	scaffold1.g00363	scaffold1.g00369	mapping1.salivary_gland,mapping1.somatic_muscle,mapping2.glia,mapping2.salivary_gland	hexmcd,pac
scaffold1	8257900	8258100	CRM	0.1847	scaffold1.g00369	scaffold1.g00363	mapping1.cardiac_mesoderm,mapping1.eye	pac
scaffold1	8260800	8261000	CRM	6.92137	scaffold1.g00369	scaffold1.g00363	mapping1.eye	imm
scaffold1	8275100	8275300	CRM	21.2797	scaffold1.g00370	scaffold1.g00369	mapping1.adult_mesoderm,mapping1.salivary_gland,mapping2.salivary_gland,mapping3.adult	hexmcd,imm
scaffold1	8280100	8280300	CRM	21.0973	scaffold1.g00370	scaffold1.g00369	mapping1.larval_mesoderm	imm
scaffold1	8284300	8284600	CRM	17.3731	scaffold1.g00370	scaffold1.g00369	mapping1.female_gonad,mapping2.malpig	hexmcd,imm,pac
scaffold1	8292500	8292700	CRM	10.6059	scaffold1.g00370	scaffold1.g00369	mapping1.glia	imm
scaffold1	8307800	8308100	CRM	18.0075	scaffold1.g00370	scaffold1.g00371	mapping1.male_gonad,mapping1.malpighian_tubules,mapping2.malpig,mapping2.reproductive_system,mapping3.adult	hexmcd,imm
scaffold1	8319100	8319300	CRM	0.2417	scaffold1.g00370	scaffold1.g00371	mapping1.visceral_mesoderm,mapping2.endoderm	pac
scaffold1	8325500	8325700	CRM	10.8224	scaffold1.g00370	scaffold1.g00371	mapping1.fat_body	imm
scaffold1	8332400	8332600	CRM	0.1839	scaffold1.g00370	scaffold1.g00371	mapping1.cardiac_mesoderm	pac
scaffold1	8340500	8340700	CRM	0.2748	scaffold1.g00370	scaffold1.g00371	mapping2.malpig	pac
scaffold1	8340900	8341100	CRM	18.7229	scaffold1.g00370	scaffold1.g00371	mapping1.female_gonad,mapping3.adult	hexmcd,imm
scaffold1	8360100	8360300	CRM	9.23024	scaffold1.g00373	scaffold1.g00372	mapping3.adult	hexmcd
scaffold1	8360700	8360900	CRM	15.4971	scaffold1.g00373	scaffold1.g00372	mapping1.amnioserosa,mapping2.amnioserosa	hexmcd
scaffold1	8371100	8371300	CRM	10.3997	scaffold1.g00373	scaffold1.g00372	mapping1.fat_body	imm
scaffold1	8378000	8378200	CRM	0.2701	scaffold1.g00373	scaffold1.g00372	mapping1.female_gonad	pac
scaffold1	8382200	8382400	CRM	15.3301	scaffold1.g00373	scaffold1.g00372	mapping2.glia	imm
scaffold1	8391200	8391400	CRM	18.2635	scaffold1.g00373	scaffold1.g00372	mapping2.malpig	hexmcd
scaffold1	8396100	8396300	CRM	11.6631	scaffold1.g00373	scaffold1.g00372	mapping1.glia	hexmcd
scaffold1	8398700	8399100	CRM	10.5339	scaffold1.g00373	scaffold1.g00372	mapping0.ap,mapping1.blastoderm,mapping1.malpighian_tubules,mapping2.blastoderm,mapping2.malpig	imm,pac
scaffold1	8401500	8401700	CRM	16.2952	scaffold1.g00373	scaffold1.g00372	mapping2.malpig	imm
scaffold1	8408500	8408800	CRM	12.09	scaffold1.g00373	scaffold1.g00372	mapping1.cns,mapping1.ventral_ectoderm,mapping2.ectoderm,mapping2.wing,mapping3.larva	imm,pac
scaffold1	8409500	8409700	CRM	0.2113	scaffold1.g00373	scaffold1.g00372	mapping0.dv,mapping0.dv_neurogenicectoderm,mapping2.neuroectoderm	pac
scaffold10	800	1000	CRM	10.488	PcorOr54	scaffold10.g04022	mapping1.visceral_mesoderm	imm
scaffold10	8200	8400	CRM	0.2793	PcorOr54	scaffold10.g04022	mapping2.malpig	pac
scaffold10	17500	17700	CRM	18.7601	scaffold10.g04022	scaffold10.g04023	mapping1.female_gonad	hexmcd,imm
scaffold10	25200	25400	CRM	13.3789	scaffold10.g04024	scaffold10.g04025	mapping1.female_gonad	imm
scaffold10	25700	25900	CRM	0.2211	scaffold10.g04025	scaffold10.g04024	mapping3.adult	pac
scaffold10	41600	41900	CRM	0.2738	scaffold10.g04027	scaffold10.g04026	mapping1.glia,mapping1.salivary_gland,mapping1.visceral_mesoderm,mapping2.salivary_gland,mapping3.adult	pac
scaffold10	44600	44900	CRM	0.2405	scaffold10.g04027	scaffold10.g04028	mapping1.adult_mesoderm	pac
scaffold10	50400	50700	CRM	26.3831	scaffold10.g04028	scaffold10.g04027	mapping1.adult_mesoderm,mapping1.ectoderm,mapping1.glia,mapping1.male_gonad,mapping1.neuroectoderm,mapping1.salivary_gland,mapping1.somatic_muscle,mapping1.tracheal_system,mapping1.visceral_mesoderm,mapping2.mesoderm,mapping2.reproductive_system,mapping2.salivary_gland,mapping2.tracheal_system,mapping3.adult	hexmcd,imm,pac
scaffold10	50800	51000	CRM	0.2078	scaffold10.g04028	scaffold10.g04027	mapping1.blastoderm	pac
scaffold10	63900	64300	CRM	28.1998	scaffold10.g04029	scaffold10.g04028	mapping0.dv,mapping0.dv_earlymesoderm,mapping1.adult_mesoderm,mapping1.blastoderm,mapping1.cns,mapping1.ectoderm,mapping1.endoderm,mapping1.female_gonad,mapping1.glia,mapping1.male_gonad,mapping1.malpighian_tubules,mapping1.mesectoderm,mapping1.pns,mapping1.salivary_gland,mapping1.somatic_muscle,mapping1.tracheal_system,mapping1.visceral_mesoderm,mapping2.blastoderm,mapping2.ectoderm,mapping2.end…	hexmcd,imm,pac
scaffold10	66000	66200	CRM	0.2293	scaffold10.g04029	scaffold10.g04030	mapping1.visceral_mesoderm	pac
scaffold10	68700	68900	CRM	0.2532	scaffold10.g04030	scaffold10.g04031	mapping1.glia,mapping1.tracheal_system,mapping2.tracheal_system	pac
scaffold10	81100	81300	CRM	18.6536	scaffold10.g04034	scaffold10.g04035	mapping1.female_gonad	hexmcd,imm
scaffold10	81600	81800	CRM	14.4427	scaffold10.g04034	scaffold10.g04035	mapping2.malpig	imm
scaffold10	83600	83900	CRM	10.8518	scaffold10.g04035	scaffold10.g04034	mapping1.glia,mapping1.tracheal_system,mapping2.glia,mapping2.tracheal_system	imm,pac
scaffold10	96800	97100	CRM	15.6497	scaffold10.g04035	scaffold10.g04034	mapping1.adult_mesoderm,mapping1.glia,mapping1.malpighian_tubules,mapping1.mesectoderm,mapping1.salivary_gland,mapping1.tracheal_system,mapping2.glia,mapping2.mesectoderm,mapping2.mesoderm,mapping2.salivary_gland,mapping2.tracheal_system	hexmcd,pac
scaffold10	99800	100100	CRM	11.8806	scaffold10.g04035	scaffold10.g04034	mapping2.glia,mapping3.adult	hexmcd,imm
scaffold10	101300	101500	CRM	12.4663	scaffold10.g04035	scaffold10.g04034	mapping1.glia	imm
scaffold10	102300	102500	CRM	8.81679	scaffold10.g04035	scaffold10.g04034	mapping1.male_gonad	hexmcd,pac
scaffold10	102900	103300	CRM	10.2088	scaffold10.g04035	scaffold10.g04034	mapping1.adult_mesoderm,mapping1.tracheal_system,mapping2.glia	imm,pac
scaffold10	103900	104100	CRM	0.2748	scaffold10.g04035	scaffold10.g04034	mapping1.salivary_gland,mapping2.salivary_gland	pac
scaffold10	107200	107400	CRM	11.1757	scaffold10.g04035	scaffold10.g04034	mapping1.neuroectoderm	imm
scaffold10	111000	111200	CRM	10.5231	scaffold10.g04035	scaffold10.g04034	mapping1.fat_body	hexmcd
scaffold10	117800	118200	CRM	24.8078	scaffold10.g04035	scaffold10.g04034	mapping1.glia,mapping1.imaginal_disc,mapping1.male_gonad,mapping1.salivary_gland,mapping1.somatic_muscle,mapping1.tracheal_system,mapping1.ventral_ectoderm,mapping1.visceral_mesoderm,mapping2.endoderm,mapping2.glia,mapping2.imaginal_disc,mapping2.mesoderm,mapping2.salivary_gland,mapping2.tracheal_system	hexmcd,imm,pac
scaffold10	119300	119500	CRM	0.1839	scaffold10.g04035	scaffold10.g04034	mapping1.male_gonad	pac
scaffold10	120700	121000	CRM	9.63006	scaffold10.g04035	scaffold10.g04034	mapping2.eye	imm,pac
scaffold10	121100	121400	CRM	0.2303	scaffold10.g04035	scaffold10.g04034	mapping2.amnioserosa,mapping2.glia	pac
scaffold10	122700	123200	CRM	21.2573	scaffold10.g04035	scaffold10.g04034	mapping1.adult_mesoderm,mapping1.larval_mesoderm,mapping1.mesectoderm	hexmcd,imm
scaffold10	123600	123800	CRM	7.94574	scaffold10.g04035	scaffold10.g04034	mapping1.eye	hexmcd
scaffold10	129900	130100	CRM	7.25741	scaffold10.g04035	scaffold10.g04036	mapping1.cardiac_mesoderm	imm
scaffold10	130700	130900	CRM	8.52311	scaffold10.g04035	scaffold10.g04036	mapping3.adult	imm
scaffold10	131200	131600	CRM	14.2231	scaffold10.g04035	scaffold10.g04036	mapping1.eye,mapping1.mesoderm,mapping2.eye,mapping2.glia	imm,pac
scaffold10	132500	132700	CRM	0.2291	scaffold10.g04035	scaffold10.g04036	mapping1.malpighian_tubules	pac
scaffold10	134000	134300	CRM	0.2926	scaffold10.g04035	scaffold10.g04036	mapping1.glia,mapping1.malpighian_tubules,mapping1.salivary_gland,mapping2.salivary_gland	pac
scaffold10	135100	135300	CRM	21.5637	scaffold10.g04035	scaffold10.g04036	mapping1.larval_mesoderm	imm
scaffold10	135700	135900	CRM	11.2561	scaffold10.g04035	scaffold10.g04036	mapping2.glia	imm
scaffold10	136800	137000	CRM	8.46299	scaffold10.g04035	scaffold10.g04036	mapping1.male_gonad	imm
scaffold10	140700	141000	CRM	20.5502	scaffold10.g04035	scaffold10.g04036	mapping1.glia,mapping1.malpighian_tubules,mapping1.tracheal_system,mapping2.glia,mapping2.malpig	hexmcd,imm,pac
scaffold10	142900	143100	CRM	9.3855	scaffold10.g04035	scaffold10.g04036	mapping1.glia	imm
scaffold10	146900	147100	CRM	0.2396	scaffold10.g04035	scaffold10.g04036	mapping1.ectoderm,mapping2.endoderm	pac
scaffold10	155600	155900	CRM	16.214	scaffold10.g04035	scaffold10.g04036	mapping1.salivary_gland,mapping2.salivary_gland	hexmcd,pac
scaffold10	162800	163100	CRM	10.5168	scaffold10.g04035	scaffold10.g04036	mapping0.ap,mapping1.blastoderm,mapping1.ectoderm,mapping1.imaginal_disc,mapping2.blastoderm,mapping2.imaginal_disc,mapping2.neuronal,mapping2.tracheal_system,mapping3.larva	hexmcd,imm,pac
scaffold10	169200	169500	CRM	0.2486	scaffold10.g04036	scaffold10.g04035	mapping1.adult_mesoderm,mapping1.salivary_gland,mapping3.adult	pac
scaffold10	176100	176300	CRM	14.0667	scaffold10.g04037	scaffold10.g04038	mapping1.female_gonad	imm
scaffold10	182700	182900	CRM	13.4346	scaffold10.g04039	scaffold10.g04038	mapping1.fat_body	imm
scaffold10	215000	215200	CRM	8.75442	scaffold10.g04042	scaffold10.g04041	mapping1.eye	imm
scaffold10	218000	218200	CRM	8.23631	scaffold10.g04042	scaffold10.g04043	mapping3.adult	imm
scaffold10	242900	243100	CRM	0.1967	scaffold10.g04044	scaffold10.g04043	mapping1.fat_body	pac
scaffold10	245100	245300	CRM	15.4584	scaffold10.g04044	scaffold10.g04045	mapping2.amnioserosa	hexmcd
scaffold10	271000	271200	CRM	6.23632	scaffold10.g04045	scaffold10.g04046	mapping1.eye	imm
scaffold10	277900	278100	CRM	0.1838	scaffold10.g04047	scaffold10.g04046	mapping1.cardiac_mesoderm	pac
scaffold10	280900	281100	CRM	13.5905	scaffold10.g04047	scaffold10.g04048	mapping1.female_gonad	imm
scaffold10	284400	284600	CRM	20.5835	scaffold10.g04048	scaffold10.g04047	mapping1.larval_mesoderm	hexmcd
scaffold10	299500	299800	CRM	21.6135	scaffold10.g04048	scaffold10.g04049	mapping1.adult_mesoderm,mapping1.endoderm,mapping1.glia,mapping1.male_gonad,mapping1.malpighian_tubules,mapping1.salivary_gland,mapping1.somatic_muscle,mapping1.visceral_mesoderm,mapping2.endoderm,mapping2.glia,mapping2.mesoderm,mapping2.salivary_gland,mapping3.adult	hexmcd,imm,pac
scaffold10	300000	300200	CRM	14.5233	scaffold10.g04048	scaffold10.g04049	mapping2.mesectoderm	imm
scaffold10	301200	301400	CRM	0.193	scaffold10.g04048	scaffold10.g04049	mapping0.ap	pac
scaffold10	301900	302200	CRM	18.9316	scaffold10.g04048	scaffold10.g04049	mapping1.adult_mesoderm	hexmcd,imm
scaffold10	303500	303800	CRM	0.203	scaffold10.g04049	scaffold10.g04048	mapping1.male_gonad	pac
scaffold10	304400	304600	CRM	8.91899	scaffold10.g04049	scaffold10.g04050	mapping2.eye	imm
scaffold10	306200	306500	CRM	9.20301	scaffold10.g04049	scaffold10.g04050	mapping1.eye	imm,pac
scaffold10	317500	317700	CRM	24.8786	scaffold10.g04050	scaffold10.g04049	mapping1.larval_mesoderm	hexmcd,imm
scaffold10	319300	319500	CRM	11.4069	scaffold10.g04050	scaffold10.g04051	mapping1.adult_mesoderm	imm
scaffold10	337200	337400	CRM	13.8718	scaffold10.g04051	scaffold10.g04052	mapping1.female_gonad	imm
scaffold10	341400	341600	CRM	8.65163	scaffold10.g04052	scaffold10.g04051	mapping3.adult	hexmcd
scaffold10	356600	356800	CRM	13.3931	scaffold10.g04052	scaffold10.g04053	mapping1.female_gonad	imm
scaffold10	366800	367000	CRM	16.4514	scaffold10.g04053	scaffold10.g04052	mapping2.amnioserosa	hexmcd
scaffold10	380200	380400	CRM	0.2921	PcorQCR2	scaffold10.g04053	mapping2.malpig	pac
scaffold10	392700	392900	CRM	19.12	scaffold10.g04056	PcorQCR2	mapping1.female_gonad	hexmcd
scaffold10	440400	440600	CRM	18.8583	scaffold10.g04062	scaffold10.g04061	mapping1.female_gonad	hexmcd
scaffold10	449700	449900	CRM	0.272	scaffold10.g04063	scaffold10.g04062	mapping1.female_gonad	pac
scaffold10	483000	483200	CRM	18.7587	scaffold10.g04065	scaffold10.g04064	mapping1.female_gonad	hexmcd
scaffold10	488500	488700	CRM	11.2593	scaffold10.g04065	scaffold10.g04066	mapping1.fat_body	imm
scaffold10	502500	502800	CRM	18.324	scaffold10.g04066	scaffold10.g04065	mapping1.adult_mesoderm,mapping1.visceral_mesoderm,mapping2.salivary_gland,mapping2.tracheal_system,mapping3.adult	hexmcd,pac
scaffold10	512700	512900	CRM	9.96599	scaffold10.g04066	scaffold10.g04067	mapping1.adult_mesoderm	imm
scaffold10	519200	519400	CRM	12.0969	scaffold10.g04067	scaffold10.g04066	mapping1.amnioserosa	imm
scaffold10	527200	527400	CRM	20.7193	scaffold10.g04068	scaffold10.g04069	mapping1.larval_mesoderm	hexmcd
scaffold10	560900	561100	CRM	8.42033	scaffold10.g04072	scaffold10.g04073	mapping1.eye	imm
scaffold10	566800	567100	CRM	11.4365	scaffold10.g04073	scaffold10.g04072	mapping1.ectoderm,mapping1.neuroectoderm,mapping2.neuroectoderm	imm
scaffold10	567300	567600	CRM	18.238	scaffold10.g04073	scaffold10.g04072	mapping1.adult_mesoderm,mapping1.somatic_muscle	hexmcd,imm,pac
scaffold10	577200	577400	CRM	0.1823	scaffold10.g04073	scaffold10.g04074	mapping1.male_gonad	pac
scaffold10	581100	581300	CRM	23.0093	scaffold10.g04074	scaffold10.g04073	mapping1.larval_mesoderm	hexmcd
scaffold10	592100	592300	CRM	9.81673	scaffold10.g04075	scaffold10.g04074	mapping1.glia	imm
scaffold10	595000	595200	CRM	19.8154	scaffold10.g04075	scaffold10.g04076	mapping1.female_gonad	hexmcd
scaffold10	600000	600200	CRM	10.7504	scaffold10.g04076	scaffold10.g04075	mapping1.adult_mesoderm	imm
scaffold10	636800	637000	CRM	21.5731	scaffold10.g04080	scaffold10.g04081	mapping1.larval_mesoderm	imm
scaffold10	658400	658600	CRM	15.3189	scaffold10.g04084	scaffold10.g04085	mapping2.amnioserosa	hexmcd
scaffold10	661500	661700	CRM	19.6755	scaffold10.g04085	scaffold10.g04084	mapping1.female_gonad	hexmcd
scaffold10	667900	668100	CRM	0.2005	scaffold10.g04085	scaffold10.g04084	mapping2.amnioserosa	pac
scaffold10	670300	670500	CRM	10.6124	scaffold10.g04085	scaffold10.g04084	mapping0.ap,mapping1.ectoderm,mapping1.male_gonad,mapping2.blastoderm,mapping2.reproductive_system	imm,pac
scaffold10	675300	675500	CRM	0.2229	scaffold10.g04085	scaffold10.g04086	mapping1.eye,mapping1.imaginal_disc,mapping2.eye,mapping3.larva	pac
scaffold10	684000	684200	CRM	19.3766	scaffold10.g04086	scaffold10.g04087	mapping1.female_gonad	hexmcd
scaffold10	693100	693300	CRM	12.4058	scaffold10.g04087	scaffold10.g04086	mapping1.glia	hexmcd
scaffold10	712200	712500	CRM	19.1664	scaffold10.g04088	scaffold10.g04087	mapping1.female_gonad,mapping3.adult	hexmcd
scaffold10	715900	716100	CRM	12.013	scaffold10.g04088	scaffold10.g04087	mapping1.glia	hexmcd
scaffold10	720200	720400	CRM	22.2324	scaffold10.g04088	scaffold10.g04087	mapping1.larval_mesoderm	imm
scaffold10	728900	729100	CRM	9.73851	scaffold10.g04088	scaffold10.g04087	mapping1.fat_body	imm
scaffold10	732900	733100	CRM	13.35	scaffold10.g04088	scaffold10.g04087	mapping2.amnioserosa	imm
scaffold10	736700	736900	CRM	18.6029	scaffold10.g04088	scaffold10.g04087	mapping1.female_gonad	hexmcd
scaffold10	739300	739700	CRM	15.5666	scaffold10.g04088	scaffold10.g04087	mapping1.adult_mesoderm,mapping2.glia,mapping2.salivary_gland	hexmcd,pac
scaffold10	758900	759100	CRM	0.2722	scaffold10.g04088	scaffold10.g04087	mapping1.female_gonad	pac
scaffold10	766700	766900	CRM	10.3539	scaffold10.g04088	scaffold10.g04089	mapping1.fat_body	imm
scaffold10	802300	802700	CRM	9.77678	scaffold10.g04089	scaffold10.g04090	mapping1.cardiac_mesoderm,mapping1.glia	imm
scaffold10	805000	805200	CRM	0.2712	scaffold10.g04089	scaffold10.g04090	mapping1.female_gonad	pac
scaffold10	815400	815600	CRM	16.8432	scaffold10.g04089	scaffold10.g04090	mapping1.adult_mesoderm	hexmcd
scaffold10	821700	822000	CRM	10.8084	scaffold10.g04089	scaffold10.g04090	mapping1.glia,mapping1.male_gonad,mapping1.salivary_gland,mapping2.salivary_gland,mapping3.adult	imm,pac
scaffold10	823100	823300	CRM	6.32217	scaffold10.g04089	scaffold10.g04090	mapping1.eye	imm
scaffold10	842000	842300	CRM	13.4756	scaffold10.g04089	scaffold10.g04090	mapping1.glia	hexmcd
scaffold10	850400	850800	CRM	33.5498	scaffold10.g04090	scaffold10.g04089	mapping1.adult_mesoderm,mapping1.ectoderm,mapping1.neuroectoderm,mapping1.salivary_gland,mapping1.somatic_muscle,mapping1.tracheal_system,mapping2.mesoderm,mapping2.salivary_gland,mapping2.tracheal_system	hexmcd,imm,pac
scaffold10	857500	857700	CRM	23.414	scaffold10.g04091	scaffold10.g04090	mapping1.larval_mesoderm	imm
scaffold10	858200	858400	CRM	0.1928	scaffold10.g04091	scaffold10.g04090	mapping1.eye	pac
scaffold10	859700	859900	CRM	13.2613	scaffold10.g04091	scaffold10.g04090	mapping2.amnioserosa	imm
scaffold10	866500	866700	CRM	0.182	scaffold10.g04091	scaffold10.g04090	mapping1.male_gonad	pac
scaffold10	870200	870400	CRM	0.1803	scaffold10.g04091	scaffold10.g04090	mapping1.cardiac_mesoderm	pac
scaffold10	878700	878900	CRM	0.2015	scaffold10.g04091	scaffold10.g04092	mapping2.reproductive_system	pac
scaffold10	893000	893200	CRM	0.1813	scaffold10.g04092	scaffold10.g04091	mapping1.larval_mesoderm	pac
scaffold10	893900	894100	CRM	8.31259	scaffold10.g04092	scaffold10.g04091	mapping1.eye	imm
scaffold10	895200	895400	CRM	0.2406	scaffold10.g04092	scaffold10.g04091	mapping1.somatic_muscle	pac
scaffold10	903400	903900	CRM	14.7772	scaffold10.g04092	scaffold10.g04091	mapping1.cns,mapping1.ectoderm,mapping1.fat_body,mapping1.imaginal_disc,mapping1.pns,mapping1.salivary_gland,mapping1.somatic_muscle,mapping1.tracheal_system,mapping2.endoderm,mapping2.eye,mapping2.imaginal_disc,mapping2.neuronal,mapping3.larva	hexmcd,imm,pac
scaffold10	908800	909000	CRM	12.7896	scaffold10.g04092	scaffold10.g04091	mapping1.amnioserosa	imm
scaffold10	919700	919900	CRM	0.1823	scaffold10.g04092	scaffold10.g04093	mapping1.cardiac_mesoderm	pac
scaffold10	933100	933400	CRM	0.2772	scaffold10.g04093	scaffold10.g04092	mapping1.cardiac_mesoderm,mapping1.salivary_gland,mapping2.reproductive_system,mapping2.salivary_gland	pac
scaffold10	939100	939500	CRM	13.2972	scaffold10.g04093	scaffold10.g04092	mapping0.dv_neurogenicectoderm,mapping2.salivary_gland	imm,pac
scaffold10	939800	940000	CRM	8.85471	scaffold10.g04093	scaffold10.g04092	mapping2.reproductive_system	imm
scaffold10	942300	942500	CRM	0.2323	scaffold10.g04093	scaffold10.g04092	mapping1.glia	pac
scaffold10	943600	943800	CRM	7.28835	scaffold10.g04093	scaffold10.g04092	mapping1.cardiac_mesoderm	imm
scaffold10	957200	957400	CRM	13.5302	scaffold10.g04093	scaffold10.g04092	mapping1.female_gonad	imm
scaffold10	957900	958100	CRM	12.0477	scaffold10.g04093	scaffold10.g04092	mapping2.glia	imm
scaffold10	973000	973200	CRM	0.2005	scaffold10.g04093	scaffold10.g04092	mapping0.ap,mapping1.amnioserosa	pac
scaffold10	976300	976600	CRM	0.2626	scaffold10.g04093	scaffold10.g04094	mapping1.ectoderm,mapping1.somatic_muscle,mapping1.tracheal_system,mapping2.mesoderm,mapping2.tracheal_system,mapping3.adult	pac
scaffold10	992600	992800	CRM	8.25004	scaffold10.g04093	scaffold10.g04094	mapping1.male_gonad	imm
scaffold10	994300	994500	CRM	6.16991	scaffold10.g04093	scaffold10.g04094	mapping1.eye	imm
scaffold10	1002600	1002800	CRM	0.3003	scaffold10.g04093	scaffold10.g04094	mapping2.malpig	pac
scaffold10	1012900	1013100	CRM	0.2603	scaffold10.g04094	scaffold10.g04095	mapping1.blastoderm,mapping1.ectoderm,mapping2.blastoderm	pac
scaffold10	1025200	1025400	CRM	14.3502	scaffold10.g04094	scaffold10.g04095	mapping2.malpig	imm
scaffold10	1028800	1029000	CRM	13.1133	scaffold10.g04094	scaffold10.g04095	mapping0.dv_earlymesoderm	imm
scaffold10	1029100	1029300	CRM	0.2447	scaffold10.g04094	scaffold10.g04095	mapping1.amnioserosa,mapping2.amnioserosa	pac
scaffold10	1038600	1038800	CRM	0.2251	scaffold10.g04094	scaffold10.g04095	mapping1.imaginal_disc,mapping3.larva	pac
scaffold10	1040100	1040300	CRM	0.2457	scaffold10.g04094	scaffold10.g04095	mapping1.salivary_gland	pac
scaffold10	1043600	1043800	CRM	13.0262	scaffold10.g04094	scaffold10.g04095	mapping1.cns,mapping2.imaginal_disc	hexmcd,pac
scaffold10	1043900	1044100	CRM	0.2313	scaffold10.g04094	scaffold10.g04095	mapping2.endoderm	pac
scaffold10	1052100	1052300	CRM	0.2353	scaffold10.g04094	scaffold10.g04095	mapping1.blastoderm,mapping1.imaginal_disc,mapping2.wing,mapping3.larva	pac
scaffold10	1054700	1054900	CRM	18.7697	scaffold10.g04094	scaffold10.g04095	mapping1.female_gonad	hexmcd,imm
scaffold10	1057300	1057500	CRM	0.2083	scaffold10.g04094	scaffold10.g04095	mapping1.malpighian_tubules	pac
scaffold10	1073600	1073800	CRM	7.92244	scaffold10.g04096	scaffold10.g04097	mapping1.eye	hexmcd
scaffold10	1090000	1090200	CRM	6.61697	scaffold10.g04098	scaffold10.g04097	mapping1.eye	imm
scaffold10	1091800	1092000	CRM	0.1945	scaffold10.g04098	scaffold10.g04097	mapping1.cardiac_mesoderm	pac
scaffold10	1093600	1093800	CRM	0.2201	scaffold10.g04098	scaffold10.g04097	mapping2.ectoderm	pac
scaffold10	1098500	1098800	CRM	13.4652	scaffold10.g04098	scaffold10.g04097	mapping0.dv,mapping2.wing	hexmcd,pac
scaffold10	1099700	1099900	CRM	9.23449	scaffold10.g04098	scaffold10.g04097	mapping1.male_gonad	imm
scaffold10	1101700	1101900	CRM	8.44492	scaffold10.g04098	scaffold10.g04097	mapping1.eye	hexmcd
scaffold10	1106200	1106400	CRM	10.7718	scaffold10.g04098	scaffold10.g04099	mapping1.fat_body	imm
scaffold10	1108900	1109100	CRM	9.19326	scaffold10.g04098	scaffold10.g04099	mapping1.visceral_mesoderm	imm
scaffold10	1109500	1109700	CRM	8.05084	scaffold10.g04098	scaffold10.g04099	mapping1.eye	hexmcd
scaffold10	1110300	1110500	CRM	0.234	scaffold10.g04098	scaffold10.g04099	mapping1.glia	pac
scaffold10	1111800	1112000	CRM	22.7712	scaffold10.g04098	scaffold10.g04099	mapping1.larval_mesoderm	imm
scaffold10	1113500	1113700	CRM	0.2316	scaffold10.g04098	scaffold10.g04099	mapping1.tracheal_system	pac
scaffold10	1117500	1117700	CRM	0.2449	scaffold10.g04099	scaffold10.g04098	mapping1.salivary_gland	pac
scaffold10	1118200	1118500	CRM	19.5267	scaffold10.g04099	scaffold10.g04098	mapping1.cns,mapping1.fat_body,mapping1.imaginal_disc,mapping1.pns,mapping2.glia,mapping2.imaginal_disc,mapping2.wing	hexmcd,imm
scaffold10	1145500	1145700	CRM	11.0788	scaffold10.g04101	scaffold10.g04102	mapping1.fat_body	imm
scaffold10	1146300	1146600	CRM	0.2424	scaffold10.g04102	scaffold10.g04101	mapping1.mesectoderm	pac
scaffold10	1154300	1154600	CRM	16.8159	scaffold10.g04102	scaffold10.g04103	mapping1.adult_mesoderm,mapping1.glia,mapping3.adult	hexmcd,imm
scaffold10	1164000	1164200	CRM	0.268	scaffold10.g04105	scaffold10.g04104	mapping1.female_gonad	pac
scaffold10	1177400	1177800	CRM	0.2516	scaffold10.g04106	scaffold10.g04105	mapping0.ap,mapping1.blastoderm,mapping1.mesectoderm,mapping1.visceral_mesoderm,mapping2.blastoderm,mapping2.mesectoderm	pac
scaffold10	1178300	1178500	CRM	0.1813	scaffold10.g04106	scaffold10.g04105	mapping1.larval_mesoderm	pac
scaffold10	1187400	1187600	CRM	11.6503	scaffold10.g04106	scaffold10.g04105	mapping2.glia	imm
scaffold10	1195400	1195600	CRM	0.2284	scaffold10.g04106	scaffold10.g04105	mapping1.mesectoderm,mapping2.mesectoderm	pac
scaffold10	1200600	1200900	CRM	0.2313	scaffold10.g04106	scaffold10.g04105	mapping0.dv_neurogenicectoderm	pac
scaffold10	1209100	1209300	CRM	12.9834	scaffold10.g04106	scaffold10.g04105	mapping1.neuroectoderm,mapping2.neuroectoderm	hexmcd,imm
scaffold10	1210000	1210200	CRM	0.1787	scaffold10.g04106	scaffold10.g04105	mapping1.male_gonad	pac
scaffold10	1211200	1211400	CRM	14.4183	scaffold10.g04106	scaffold10.g04107	mapping2.malpig	imm
scaffold10	1213400	1213600	CRM	12.6711	scaffold10.g04106	scaffold10.g04107	mapping1.fat_body	hexmcd
scaffold10	1216200	1216400	CRM	15.408	scaffold10.g04106	scaffold10.g04107	mapping2.mesectoderm	imm
scaffold10	1216900	1217100	CRM	0.2157	scaffold10.g04106	scaffold10.g04107	mapping1.malpighian_tubules	pac
scaffold10	1220100	1220300	CRM	10.3901	scaffold10.g04106	scaffold10.g04107	mapping2.endoderm	imm
scaffold10	1222700	1223000	CRM	12.8471	scaffold10.g04106	scaffold10.g04107	mapping0.dv_neurogenicectoderm,mapping1.malpighian_tubules	imm,pac
scaffold10	1225800	1226300	CRM	0.2209	scaffold10.g04106	scaffold10.g04107	mapping0.dv,mapping0.dv_earlymesoderm,mapping1.blastoderm,mapping1.cardiac_mesoderm,mapping2.blastoderm	pac
scaffold10	1227100	1227300	CRM	10.9568	scaffold10.g04106	scaffold10.g04107	mapping2.neuroectoderm	imm
scaffold10	1241900	1242200	CRM	9.48483	scaffold10.g04106	scaffold10.g04107	mapping1.eye	hexmcd,imm
scaffold10	1268000	1268200	CRM	9.31621	scaffold10.g04107	scaffold10.g04106	mapping1.cardiac_mesoderm	hexmcd
scaffold10	1270000	1270200	CRM	25.2424	scaffold10.g04107	scaffold10.g04106	mapping1.larval_mesoderm	hexmcd
scaffold10	1270400	1270600	CRM	0.1765	scaffold10.g04107	scaffold10.g04106	mapping1.larval_mesoderm	pac
scaffold10	1275200	1275400	CRM	11.7199	scaffold10.g04107	scaffold10.g04106	mapping1.salivary_gland	imm
scaffold10	1277600	1277800	CRM	23.7944	scaffold10.g04107	scaffold10.g04106	mapping1.larval_mesoderm	hexmcd
scaffold10	1294300	1294600	CRM	8.00603	scaffold10.g04107	scaffold10.g04106	mapping1.cardiac_mesoderm,mapping1.ectoderm,mapping1.pns,mapping2.blastoderm	imm,pac
scaffold10	1298400	1298600	CRM	18.7708	scaffold10.g04107	scaffold10.g04106	mapping1.adult_mesoderm,mapping1.ectoderm,mapping1.mesectoderm	hexmcd
scaffold10	1306900	1307100	CRM	0.2935	scaffold10.g04107	scaffold10.g04106	mapping1.female_gonad	pac
scaffold10	1307300	1307600	CRM	13.9443	scaffold10.g04107	scaffold10.g04106	mapping1.blastoderm,mapping1.glia,mapping1.male_gonad,mapping2.endoderm,mapping2.glia,mapping2.reproductive_system,mapping3.adult	hexmcd,imm,pac
scaffold10	1316800	1317000	CRM	13.2543	scaffold10.g04107	scaffold10.g04106	mapping2.amnioserosa	imm
scaffold10	1319800	1320000	CRM	8.13611	scaffold10.g04107	scaffold10.g04106	mapping2.reproductive_system	imm
scaffold10	1324600	1324800	CRM	0.2715	scaffold10.g04107	scaffold10.g04106	mapping1.female_gonad	pac
scaffold10	1335300	1335500	CRM	7.75895	scaffold10.g04107	scaffold10.g04108	mapping2.tracheal_system	imm
scaffold10	1336700	1336900	CRM	20.6881	scaffold10.g04107	scaffold10.g04108	mapping1.larval_mesoderm	hexmcd
scaffold10	1337100	1337300	CRM	10.37	scaffold10.g04107	scaffold10.g04108	mapping1.glia	imm
scaffold10	1345600	1345900	CRM	18.329	scaffold10.g04107	scaffold10.g04108	mapping1.male_gonad,mapping2.amnioserosa,mapping2.blastoderm,mapping2.glia,mapping2.malpig,mapping3.larva	hexmcd,imm
scaffold10	1347500	1347700	CRM	0.1888	scaffold10.g04107	scaffold10.g04108	mapping1.fat_body	pac
scaffold10	1348500	1348700	CRM	0.1843	scaffold10.g04107	scaffold10.g04108	mapping1.male_gonad	pac
scaffold10	1350900	1351100	CRM	9.06428	scaffold10.g04107	scaffold10.g04108	mapping1.male_gonad	hexmcd
scaffold10	1367800	1368000	CRM	9.04237	scaffold10.g04107	scaffold10.g04108	mapping3.adult	hexmcd,imm
scaffold10	1388500	1388700	CRM	8.08399	scaffold10.g04107	scaffold10.g04108	mapping1.eye	hexmcd
scaffold10	1395700	1395900	CRM	0.2683	scaffold10.g04107	scaffold10.g04108	mapping1.female_gonad	pac
scaffold10	1410700	1410900	CRM	14.5412	scaffold10.g04108	scaffold10.g04109	mapping2.malpig	imm
scaffold10	1438800	1439100	CRM	8.05241	scaffold10.g04113	scaffold10.g04112	mapping1.neuroectoderm,mapping1.tracheal_system,mapping2.mesoderm,mapping2.salivary_gland	imm,pac
scaffold10	1439400	1439600	CRM	0.1844	scaffold10.g04113	scaffold10.g04112	mapping1.cardiac_mesoderm	pac
scaffold10	1439800	1440000	CRM	0.2199	scaffold10.g04113	scaffold10.g04112	mapping1.malpighian_tubules	pac
scaffold10	1447200	1447600	CRM	14.973	scaffold10.g04113	scaffold10.g04114	mapping1.adult_mesoderm,mapping1.cns,mapping1.somatic_muscle,mapping1.tracheal_system,mapping1.visceral_mesoderm,mapping2.glia,mapping2.tracheal_system	hexmcd,imm,pac
scaffold10	1475500	1475700	CRM	7.30313	scaffold10.g04117	scaffold10.g04116	mapping1.cardiac_mesoderm	imm
scaffold10	1476900	1477200	CRM	0.2353	scaffold10.g04117	scaffold10.g04116	mapping2.mesoderm,mapping2.neuroectoderm	pac
scaffold10	1479100	1479300	CRM	0.1815	scaffold10.g04117	scaffold10.g04116	mapping1.cardiac_mesoderm	pac
scaffold10	1479900	1480100	CRM	11.8368	scaffold10.g04117	scaffold10.g04116	mapping1.amnioserosa	imm
scaffold10	1480200	1480400	CRM	13.5667	scaffold10.g04117	scaffold10.g04116	mapping1.fat_body	hexmcd
scaffold10	1481300	1481500	CRM	0.2842	scaffold10.g04117	scaffold10.g04116	mapping2.malpig	pac
scaffold10	1482200	1482400	CRM	0.1932	scaffold10.g04117	scaffold10.g04118	mapping0.dv_neurogenicectoderm	pac
scaffold10	1486400	1486600	CRM	0.2811	scaffold10.g04118	scaffold10.g04117	mapping1.female_gonad	pac
scaffold10	1487400	1487600	CRM	11.1925	scaffold10.g04118	scaffold10.g04117	mapping1.fat_body	hexmcd
scaffold10	1488800	1489000	CRM	0.2121	scaffold10.g04118	scaffold10.g04117	mapping1.glia,mapping2.glia	pac
scaffold10	1491300	1491600	CRM	0.2236	scaffold10.g04118	scaffold10.g04117	mapping1.mesectoderm,mapping1.ventral_ectoderm	pac
scaffold10	1492200	1492400	CRM	13.6278	scaffold10.g04118	scaffold10.g04117	mapping1.adult_mesoderm	imm
scaffold10	1492700	1492900	CRM	9.36011	scaffold10.g04118	scaffold10.g04117	mapping1.cardiac_mesoderm	hexmcd
scaffold10	1493400	1493600	CRM	9.89506	scaffold10.g04118	scaffold10.g04117	mapping1.male_gonad	hexmcd
scaffold10	1493700	1494200	CRM	0.2473	scaffold10.g04118	scaffold10.g04117	mapping0.dv_earlymesoderm,mapping1.blastoderm,mapping1.dorsal_ectoderm,mapping1.endoderm,mapping1.malpighian_tubules,mapping1.ventral_ectoderm,mapping1.visceral_mesoderm,mapping2.blastoderm,mapping2.mesectoderm	pac
scaffold10	1501100	1501300	CRM	0.2389	scaffold10.g04118	scaffold10.g04119	mapping2.glia	pac
scaffold10	1502100	1502300	CRM	0.2501	scaffold10.g04118	scaffold10.g04119	mapping1.mesoderm	pac
scaffold10	1502500	1502700	CRM	12.256	scaffold10.g04118	scaffold10.g04119	mapping0.dv_earlymesoderm	imm
scaffold10	1502900	1503100	CRM	22.8052	scaffold10.g04118	scaffold10.g04119	mapping0.dv_earlymesoderm,mapping1.cardiac_mesoderm,mapping1.dorsal_ectoderm,mapping1.ectoderm,mapping1.imaginal_disc,mapping1.mesoderm,mapping2.ectoderm,mapping2.wing	hexmcd,imm
scaffold10	1504600	1504800	CRM	0.2031	scaffold10.g04118	scaffold10.g04119	mapping2.reproductive_system	pac
scaffold10	1506900	1507100	CRM	15.4432	scaffold10.g04118	scaffold10.g04119	mapping0.dv_neurogenicectoderm,mapping2.neuroectoderm	hexmcd,pac
scaffold10	1510000	1510200	CRM	16.2056	scaffold10.g04118	scaffold10.g04119	mapping1.eye,mapping1.malpighian_tubules	hexmcd,imm,pac
scaffold10	1512000	1512200	CRM	9.19865	scaffold10.g04118	scaffold10.g04119	mapping1.adult_mesoderm	imm
scaffold10	1513000	1513300	CRM	9.35896	scaffold10.g04118	scaffold10.g04119	mapping1.cardiac_mesoderm	hexmcd,imm
[truncated: 67,002 more rows]

## Sheet: Ekon
scf7180000020251	3000	3200	CRM	0.274	scf7180000020251.g00001	scf7180000020251.g00002	mapping1.female_gonad	pac
scf7180000020251	5600	5800	CRM	10.4639	scf7180000020251.g00001	scf7180000020251.g00002	mapping1.eye	hexmcd
scf7180000020251	5900	6100	CRM	6.83912	scf7180000020251.g00001	scf7180000020251.g00002	mapping1.eye	imm
scf7180000020251	12600	12800	CRM	21.1429	scf7180000020251.g00002	scf7180000020251.g00001	mapping1.larval_mesoderm	hexmcd
scf7180000020251	15000	15200	CRM	19.0696	scf7180000020251.g00002	scf7180000020251.g00001	mapping1.female_gonad	hexmcd,imm
scf7180000020251	16500	16700	CRM	0.1969	scf7180000020251.g00002	scf7180000020251.g00001	mapping1.cardiac_mesoderm	pac
scf7180000020251	19100	19400	CRM	9.07767	scf7180000020251.g00002	scf7180000020251.g00003	mapping1.malpighian_tubules,mapping2.blastoderm	imm,pac
scf7180000020251	21900	22300	CRM	10.5376	scf7180000020251.g00003	scf7180000020251.g00004	mapping1.cardiac_mesoderm,mapping1.fat_body	imm,pac
scf7180000020251	23000	23200	CRM	14.7812	scf7180000020251.g00003	scf7180000020251.g00004	mapping2.malpig	imm
scf7180000020251	24700	25000	CRM	19.2951	scf7180000020251.g00003	scf7180000020251.g00004	mapping1.female_gonad	hexmcd,imm
scf7180000020251	27100	27300	CRM	23.4927	scf7180000020251.g00003	scf7180000020251.g00004	mapping1.larval_mesoderm	hexmcd
scf7180000020251	36300	36500	CRM	0.2163	scf7180000020251.g00004	scf7180000020251.g00005	mapping2.blastoderm	pac
scf7180000020251	43200	43400	CRM	10.0966	scf7180000020251.g00005	scf7180000020251.g00004	mapping1.fat_body	imm
scf7180000020251	46700	46900	CRM	0.1799	scf7180000020251.g00005	scf7180000020251.g00006	mapping1.male_gonad	pac
scf7180000020251	58900	59100	CRM	14.6813	scf7180000020251.g00006	scf7180000020251.g00005	mapping2.amnioserosa	imm
scf7180000020251	65700	65900	CRM	9.45515	scf7180000020251.g00006	scf7180000020251.g00005	mapping1.visceral_mesoderm	imm
scf7180000020251	73200	73500	CRM	20.0475	scf7180000020251.g00006	scf7180000020251.g00007	mapping0.dv,mapping0.dv_neurogenicectoderm,mapping1.neuroectoderm,mapping1.ventral_ectoderm,mapping2.eye,mapping2.neuroectoderm,mapping3.adult	hexmcd,imm,pac
scf7180000020251	75200	75400	CRM	13.3294	scf7180000020251.g00006	scf7180000020251.g00007	mapping0.dv_neurogenicectoderm,mapping2.neuroectoderm	imm
scf7180000020251	79300	79600	CRM	0.2256	scf7180000020251.g00006	scf7180000020251.g00007	mapping0.ap,mapping2.blastoderm	pac
scf7180000020251	82400	82600	CRM	0.2057	scf7180000020251.g00006	scf7180000020251.g00007	mapping2.reproductive_system	pac
scf7180000020251	90700	90900	CRM	12.8368	scf7180000020251.g00007	scf7180000020251.g00006	mapping2.amnioserosa	imm
scf7180000020251	91000	91200	CRM	8.1751	scf7180000020251.g00007	scf7180000020251.g00006	mapping2.tracheal_system	imm
scf7180000020251	91500	91700	CRM	0.2117	scf7180000020251.g00007	scf7180000020251.g00006	mapping1.blastoderm	pac
scf7180000020251	96200	96400	CRM	6.69191	scf7180000020251.g00007	scf7180000020251.g00006	mapping1.eye	imm
scf7180000020251	101800	102000	CRM	10.7148	scf7180000020251.g00007	scf7180000020251.g00006	mapping1.fat_body	imm
scf7180000020251	106200	106500	CRM	24.3427	scf7180000020251.g00007	scf7180000020251.g00008	mapping0.dv,mapping1.blastoderm,mapping1.cns,mapping1.dorsal_ectoderm,mapping1.ectoderm,mapping1.endoderm,mapping1.imaginal_disc,mapping1.male_gonad,mapping1.mesoderm,mapping1.pns,mapping1.somatic_muscle,mapping1.ventral_ectoderm,mapping2.blastoderm,mapping2.ectoderm,mapping2.endoderm,mapping2.eye,mapping2.imaginal_disc,mapping2.mesoderm,mapping2.neuronal,mapping2.reproductive_system,mapping2.wing	hexmcd,imm
scf7180000020251	111500	111800	CRM	0.2118	scf7180000020251.g00008	scf7180000020251.g00007	mapping0.ap,mapping1.blastoderm	pac
scf7180000020251	127800	128000	CRM	28.3247	scf7180000020251.g00008	scf7180000020251.g00007	mapping1.larval_mesoderm	hexmcd,imm
scf7180000020251	128300	128500	CRM	11.2717	scf7180000020251.g00008	scf7180000020251.g00007	mapping1.glia	hexmcd
scf7180000020251	139500	139700	CRM	11.8537	scf7180000020251.g00008	scf7180000020251.g00007	mapping0.dv_neurogenicectoderm,mapping1.neuroectoderm,mapping2.neuroectoderm	imm
scf7180000020251	140100	140300	CRM	8.72957	scf7180000020251.g00008	scf7180000020251.g00007	mapping1.male_gonad	imm
scf7180000020251	140400	140700	CRM	10.0582	scf7180000020251.g00008	scf7180000020251.g00007	mapping1.amnioserosa,mapping1.fat_body,mapping2.amnioserosa	hexmcd,pac
scf7180000020251	141100	141400	CRM	15.8494	scf7180000020251.g00008	scf7180000020251.g00007	mapping1.neuroectoderm,mapping2.neuroectoderm	hexmcd,imm
scf7180000020251	146100	146300	CRM	12.7779	scf7180000020251.g00008	scf7180000020251.g00007	mapping2.amnioserosa	imm
scf7180000020251	153100	153300	CRM	0.1841	scf7180000020251.g00008	scf7180000020251.g00007	mapping1.larval_mesoderm	pac
scf7180000020251	163000	163200	CRM	0.2116	scf7180000020251.g00008	scf7180000020251.g00009	mapping1.malpighian_tubules	pac
scf7180000020251	166200	166400	CRM	0.2685	scf7180000020251.g00008	scf7180000020251.g00009	mapping1.female_gonad	pac
scf7180000020251	173300	173500	CRM	24.8222	scf7180000020251.g00008	scf7180000020251.g00009	mapping1.larval_mesoderm	hexmcd
scf7180000020251	175900	176100	CRM	0.2052	scf7180000020251.g00008	scf7180000020251.g00009	mapping1.malpighian_tubules	pac
scf7180000020251	185600	185800	CRM	9.93572	scf7180000020251.g00008	scf7180000020251.g00009	mapping1.fat_body	imm
scf7180000020251	186600	186800	CRM	12.2156	scf7180000020251.g00008	scf7180000020251.g00009	mapping1.fat_body	imm
scf7180000020251	195300	195600	CRM	18.7305	scf7180000020251.g00008	scf7180000020251.g00009	mapping0.ap,mapping0.dv,mapping0.dv_earlymesoderm,mapping1.blastoderm,mapping1.ventral_ectoderm,mapping2.blastoderm,mapping2.malpig	hexmcd,imm
scf7180000020251	201000	201200	CRM	17.0933	scf7180000020251.g00008	scf7180000020251.g00009	mapping2.malpig	hexmcd
scf7180000020251	208200	208400	CRM	7.75495	scf7180000020251.g00009	scf7180000020251.g00008	mapping3.adult	imm
scf7180000020251	216400	216600	CRM	10.5857	scf7180000020251.g00009	scf7180000020251.g00008	mapping1.mesectoderm	imm
scf7180000020251	219400	219600	CRM	0.1984	scf7180000020251.g00009	scf7180000020251.g00008	mapping0.ap	pac
scf7180000020251	222600	222800	CRM	0.2727	scf7180000020251.g00009	scf7180000020251.g00008	mapping1.female_gonad	pac
scf7180000020251	231200	231400	CRM	14.089	scf7180000020251.g00009	scf7180000020251.g00008	mapping2.amnioserosa	imm
scf7180000020251	242000	242200	CRM	14.2444	scf7180000020251.g00009	scf7180000020251.g00010	mapping1.amnioserosa	hexmcd
scf7180000020251	243200	243400	CRM	0.1932	scf7180000020251.g00009	scf7180000020251.g00010	mapping1.ventral_ectoderm	pac
scf7180000020251	252300	252600	CRM	0.268	scf7180000020251.g00009	scf7180000020251.g00010	mapping1.malpighian_tubules,mapping2.malpig	pac
scf7180000020251	253400	253600	CRM	0.2021	scf7180000020251.g00009	scf7180000020251.g00010	mapping0.ap	pac
scf7180000020251	260100	260300	CRM	0.2772	scf7180000020251.g00009	scf7180000020251.g00010	mapping2.malpig	pac
scf7180000020251	260400	260800	CRM	16.452	scf7180000020251.g00009	scf7180000020251.g00010	mapping0.dv_neurogenicectoderm,mapping1.imaginal_disc,mapping2.malpig,mapping2.wing	hexmcd,pac
scf7180000020251	262600	262800	CRM	11.5996	scf7180000020251.g00009	scf7180000020251.g00010	mapping1.amnioserosa,mapping1.female_gonad	imm,pac
scf7180000020251	265500	265700	CRM	0.2803	scf7180000020251.g00009	scf7180000020251.g00010	mapping1.female_gonad	pac
scf7180000020251	276400	276600	CRM	16.8531	scf7180000020251.g00009	scf7180000020251.g00010	mapping1.mesectoderm	hexmcd
scf7180000020251	277200	277400	CRM	0.1938	scf7180000020251.g00009	scf7180000020251.g00010	mapping1.neuroectoderm,mapping2.neuroectoderm	pac
scf7180000020251	277500	277700	CRM	0.2776	scf7180000020251.g00009	scf7180000020251.g00010	mapping1.female_gonad	pac
scf7180000020251	278100	278500	CRM	29.6364	scf7180000020251.g00009	scf7180000020251.g00010	mapping0.ap,mapping0.dv_earlymesoderm,mapping1.blastoderm,mapping1.cns,mapping1.dorsal_ectoderm,mapping1.ectoderm,mapping1.endoderm,mapping1.glia,mapping1.malpighian_tubules,mapping1.mesectoderm,mapping1.pns,mapping1.salivary_gland,mapping1.somatic_muscle,mapping1.tracheal_system,mapping1.ventral_ectoderm,mapping1.visceral_mesoderm,mapping2.amnioserosa,mapping2.blastoderm,mapping2.ectoderm,mappin…	hexmcd,imm,pac
scf7180000020251	278800	279000	CRM	15.6572	scf7180000020251.g00009	scf7180000020251.g00010	mapping0.dv_neurogenicectoderm,mapping2.neuroectoderm	hexmcd,imm,pac
scf7180000020251	285500	285800	CRM	25.5138	scf7180000020251.g00010	scf7180000020251.g00009	mapping1.larval_mesoderm	imm
scf7180000020251	289200	289400	CRM	21.9161	scf7180000020251.g00010	scf7180000020251.g00009	mapping1.larval_mesoderm	imm
scf7180000020251	292400	292600	CRM	26.4711	scf7180000020251.g00010	scf7180000020251.g00009	mapping1.larval_mesoderm	imm
scf7180000020251	296000	296300	CRM	7.02372	scf7180000020251.g00010	scf7180000020251.g00009	mapping1.cardiac_mesoderm	imm
scf7180000020251	300300	300500	CRM	15.0225	scf7180000020251.g00010	scf7180000020251.g00009	mapping1.glia	hexmcd,imm
scf7180000020251	300600	300800	CRM	9.42899	scf7180000020251.g00010	scf7180000020251.g00009	mapping1.glia	imm
scf7180000020251	313900	314100	CRM	16.7598	scf7180000020251.g00010	scf7180000020251.g00011	mapping1.female_gonad	imm
scf7180000020251	316300	316600	CRM	0.2195	scf7180000020251.g00010	scf7180000020251.g00011	mapping1.glia,mapping1.larval_mesoderm,mapping2.mesoderm	pac
scf7180000020251	321100	321300	CRM	14.8235	scf7180000020251.g00011	scf7180000020251.g00010	mapping1.female_gonad	imm
scf7180000020251	323300	323500	CRM	14.0262	scf7180000020251.g00011	scf7180000020251.g00010	mapping2.amnioserosa	hexmcd
scf7180000020251	324700	324900	CRM	13.7494	scf7180000020251.g00011	scf7180000020251.g00010	mapping1.female_gonad	imm
scf7180000020251	328600	329000	CRM	14.8422	scf7180000020251.g00011	scf7180000020251.g00012	mapping0.ap,mapping1.amnioserosa,mapping2.amnioserosa	imm
scf7180000020251	329200	329400	CRM	12.5609	scf7180000020251.g00011	scf7180000020251.g00012	mapping1.neuroectoderm	hexmcd
scf7180000020251	330600	330800	CRM	9.4286	scf7180000020251.g00011	scf7180000020251.g00012	mapping2.eye	imm
scf7180000020251	331100	331400	CRM	15.3804	scf7180000020251.g00011	scf7180000020251.g00012	mapping1.amnioserosa,mapping1.eye,mapping1.fat_body,mapping2.amnioserosa	hexmcd,imm,pac
scf7180000020251	338600	338800	CRM	13.1896	scf7180000020251.g00012	scf7180000020251.g00011	mapping1.female_gonad	imm
scf7180000020251	343000	343200	CRM	0.2671	scf7180000020251.g00012	scf7180000020251.g00011	mapping2.malpig	pac
scf7180000020251	347900	348200	CRM	0.1981	scf7180000020251.g00012	scf7180000020251.g00013	mapping1.cardiac_mesoderm	pac
scf7180000020251	348900	349100	CRM	10.1351	scf7180000020251.g00012	scf7180000020251.g00013	mapping1.cardiac_mesoderm	hexmcd,imm
scf7180000020251	349800	350000	CRM	0.1872	scf7180000020251.g00012	scf7180000020251.g00013	mapping1.male_gonad	pac
scf7180000020251	355700	355900	CRM	0.1782	scf7180000020251.g00012	scf7180000020251.g00013	mapping1.cardiac_mesoderm	pac
scf7180000020251	357100	357300	CRM	8.54931	scf7180000020251.g00012	scf7180000020251.g00013	mapping1.cardiac_mesoderm	hexmcd
scf7180000020251	358900	359100	CRM	0.1928	scf7180000020251.g00012	scf7180000020251.g00013	mapping1.cardiac_mesoderm	pac
scf7180000020251	362900	363100	CRM	8.08489	scf7180000020251.g00013	scf7180000020251.g00012	mapping2.reproductive_system	imm
scf7180000020251	364400	364600	CRM	24.5973	scf7180000020251.g00013	scf7180000020251.g00012	mapping1.larval_mesoderm	imm
scf7180000020251	372100	372300	CRM	9.28571	scf7180000020251.g00013	scf7180000020251.g00012	mapping1.fat_body	imm
scf7180000020251	374900	375200	CRM	0.2021	scf7180000020251.g00013	scf7180000020251.g00012	mapping1.fat_body,mapping1.malpighian_tubules	pac
scf7180000020251	376400	376600	CRM	0.2802	scf7180000020251.g00013	scf7180000020251.g00012	mapping2.malpig	pac
scf7180000020251	377300	377500	CRM	0.2186	scf7180000020251.g00013	scf7180000020251.g00012	mapping2.blastoderm	pac
scf7180000020251	378200	378400	CRM	0.1959	scf7180000020251.g00013	scf7180000020251.g00012	mapping1.neuroectoderm	pac
scf7180000020251	379000	379200	CRM	8.85061	scf7180000020251.g00013	scf7180000020251.g00012	mapping1.male_gonad	imm
scf7180000020251	379400	379600	CRM	10.2612	scf7180000020251.g00013	scf7180000020251.g00014	mapping1.eye	hexmcd
scf7180000020251	384300	384600	CRM	0.2197	scf7180000020251.g00013	scf7180000020251.g00014	mapping1.adult_mesoderm,mapping1.dorsal_ectoderm	pac
scf7180000020251	385600	385900	CRM	17.8624	scf7180000020251.g00013	scf7180000020251.g00014	mapping1.amnioserosa,mapping1.mesoderm,mapping1.neuroectoderm,mapping2.amnioserosa,mapping2.wing	hexmcd,imm,pac
scf7180000020251	386500	386800	CRM	8.16501	scf7180000020251.g00013	scf7180000020251.g00014	mapping1.male_gonad,mapping2.wing	hexmcd,pac
scf7180000020251	387700	387900	CRM	9.14915	scf7180000020251.g00013	scf7180000020251.g00014	mapping1.cardiac_mesoderm	hexmcd
scf7180000020251	392000	392200	CRM	0.2662	scf7180000020251.g00013	scf7180000020251.g00014	mapping1.female_gonad	pac
scf7180000020251	401300	401800	CRM	15.6547	scf7180000020251.g00013	scf7180000020251.g00014	mapping1.dorsal_ectoderm,mapping1.fat_body,mapping1.male_gonad,mapping2.eye,mapping2.imaginal_disc,mapping2.reproductive_system	hexmcd,pac
scf7180000020251	402500	402900	CRM	13.6268	scf7180000020251.g00014	scf7180000020251.g00013	mapping1.male_gonad,mapping1.neuroectoderm,mapping1.ventral_ectoderm,mapping2.eye	hexmcd,imm
scf7180000020251	403700	403900	CRM	14.6411	scf7180000020251.g00014	scf7180000020251.g00013	mapping1.cns,mapping1.dorsal_ectoderm,mapping2.neuroectoderm	hexmcd,imm,pac
scf7180000020251	406400	406600	CRM	10.4438	scf7180000020251.g00014	scf7180000020251.g00013	mapping2.glia	imm
scf7180000020251	409500	410100	CRM	13.3381	scf7180000020251.g00014	scf7180000020251.g00013	mapping1.dorsal_ectoderm,mapping1.male_gonad,mapping2.eye,mapping2.reproductive_system	hexmcd,pac
scf7180000020251	418300	418500	CRM	12.9247	scf7180000020251.g00014	scf7180000020251.g00015	mapping2.amnioserosa	imm
scf7180000020251	433400	433600	CRM	13.8683	scf7180000020251.g00015	scf7180000020251.g00016	mapping1.amnioserosa	hexmcd
scf7180000020251	453500	453700	CRM	13.2781	scf7180000020251.g00016	scf7180000020251.g00017	mapping1.amnioserosa,mapping2.amnioserosa	hexmcd,imm
scf7180000020251	454900	455100	CRM	9.31669	scf7180000020251.g00016	scf7180000020251.g00017	mapping1.glia	imm
scf7180000020251	457400	457600	CRM	16.7301	scf7180000020251.g00016	scf7180000020251.g00017	mapping2.malpig	hexmcd
scf7180000020251	474800	475000	CRM	0.1841	scf7180000020251.g00017	scf7180000020251.g00016	mapping1.neuroectoderm	pac
scf7180000020251	488100	488400	CRM	22.747	scf7180000020251.g00017	scf7180000020251.g00016	mapping0.ap,mapping1.blastoderm,mapping1.endoderm,mapping1.malpighian_tubules,mapping2.blastoderm,mapping2.glia,mapping2.malpig	hexmcd,imm
scf7180000020251	488500	488700	CRM	0.2075	scf7180000020251.g00017	scf7180000020251.g00016	mapping2.tracheal_system	pac
scf7180000020251	489200	489400	CRM	0.2849	scf7180000020251.g00017	scf7180000020251.g00016	mapping1.female_gonad,mapping3.adult	pac
scf7180000020251	493900	494100	CRM	15.1119	scf7180000020251.g00017	scf7180000020251.g00016	mapping1.salivary_gland,mapping2.salivary_gland	hexmcd,imm
scf7180000020251	500500	500700	CRM	0.1796	scf7180000020251.g00017	scf7180000020251.g00016	mapping1.male_gonad	pac
scf7180000020251	505200	505400	CRM	0.221	scf7180000020251.g00017	scf7180000020251.g00016	mapping1.mesoderm	pac
scf7180000020251	511800	512000	CRM	9.8753	scf7180000020251.g00017	scf7180000020251.g00018	mapping3.adult	hexmcd
scf7180000020251	525600	525800	CRM	8.33434	scf7180000020251.g00017	scf7180000020251.g00018	mapping0.ap	imm
scf7180000020251	526900	527100	CRM	9.97403	scf7180000020251.g00017	scf7180000020251.g00018	mapping1.male_gonad	imm
scf7180000020251	531600	531800	CRM	10.976	scf7180000020251.g00017	scf7180000020251.g00018	mapping1.fat_body	hexmcd
scf7180000020251	532200	532400	CRM	0.1923	scf7180000020251.g00017	scf7180000020251.g00018	mapping1.eye	pac
scf7180000020251	533200	533400	CRM	22.9301	scf7180000020251.g00017	scf7180000020251.g00018	mapping1.larval_mesoderm	imm
scf7180000020251	542200	542400	CRM	0.3027	scf7180000020251.g00017	scf7180000020251.g00018	mapping1.female_gonad	pac
scf7180000020251	545300	545500	CRM	12.9249	scf7180000020251.g00017	scf7180000020251.g00018	mapping1.salivary_gland,mapping2.malpig,mapping2.salivary_gland	imm,pac
scf7180000020251	546000	546200	CRM	9.5546	scf7180000020251.g00018	scf7180000020251.g00017	mapping1.fat_body	imm
scf7180000020251	549500	549800	CRM	19.0073	scf7180000020251.g00018	scf7180000020251.g00017	mapping1.female_gonad	hexmcd
scf7180000020251	554500	554900	CRM	0.2474	scf7180000020251.g00018	scf7180000020251.g00017	mapping1.endoderm,mapping1.mesectoderm	pac
scf7180000020251	555100	555300	CRM	9.23514	scf7180000020251.g00018	scf7180000020251.g00017	mapping1.cns	imm
scf7180000020251	557300	557500	CRM	12.451	scf7180000020251.g00018	scf7180000020251.g00017	mapping2.amnioserosa	imm
scf7180000020251	558300	558500	CRM	13.7289	scf7180000020251.g00018	scf7180000020251.g00017	mapping1.female_gonad	imm
scf7180000020251	563200	563400	CRM	13.0061	scf7180000020251.g00018	scf7180000020251.g00017	mapping2.amnioserosa	imm
scf7180000020251	570800	571000	CRM	0.2662	scf7180000020251.g00018	scf7180000020251.g00017	mapping2.malpig	pac
scf7180000020251	571600	571900	CRM	0.263	scf7180000020251.g00018	scf7180000020251.g00017,scf7180000020251.g00019	mapping0.dv,mapping1.cardiac_mesoderm,mapping1.cns,mapping1.imaginal_disc,mapping1.somatic_muscle,mapping2.blastoderm,mapping2.ectoderm,mapping2.mesoderm,mapping2.neuronal,mapping3.larva	pac
scf7180000020251	572700	572900	CRM	0.2107	scf7180000020251.g00018	scf7180000020251.g00019	mapping1.neuroectoderm	pac
scf7180000020251	575300	575500	CRM	19.84	scf7180000020251.g00018	scf7180000020251.g00019	mapping1.female_gonad	hexmcd,imm
scf7180000020251	576600	576800	CRM	6.88643	scf7180000020251.g00018	scf7180000020251.g00019	mapping1.cardiac_mesoderm	imm
scf7180000020251	585300	585500	CRM	8.20297	scf7180000020251.g00018	scf7180000020251.g00019	mapping1.eye	imm
scf7180000020251	591800	592000	CRM	21.4123	scf7180000020251.g00018	scf7180000020251.g00019	mapping1.larval_mesoderm	imm
scf7180000020251	592200	592500	CRM	9.50078	scf7180000020251.g00018	scf7180000020251.g00019	mapping0.ap,mapping1.glia	imm,pac
scf7180000020251	595600	595800	CRM	0.2688	scf7180000020251.g00019	scf7180000020251.g00018	mapping2.malpig	pac
scf7180000020251	597200	597400	CRM	0.1932	scf7180000020251.g00019	scf7180000020251.g00018	mapping1.amnioserosa	pac
scf7180000020251	598800	599000	CRM	8.5207	scf7180000020251.g00019	scf7180000020251.g00018	mapping1.neuroectoderm,mapping2.neuroectoderm	imm
scf7180000020251	608200	608400	CRM	18.7081	scf7180000020251.g00019	scf7180000020251.g00018	mapping1.female_gonad	hexmcd
scf7180000020251	614400	614600	CRM	10.083	scf7180000020251.g00019	scf7180000020251.g00018	mapping1.glia	imm
scf7180000020251	616000	616200	CRM	0.2005	scf7180000020251.g00019	scf7180000020251.g00018	mapping1.malpighian_tubules	pac
scf7180000020251	625300	625500	CRM	15.5117	scf7180000020251.g00019	scf7180000020251.g00020	mapping1.malpighian_tubules,mapping2.malpig	imm
scf7180000020251	626700	627000	CRM	13.9983	scf7180000020251.g00019	scf7180000020251.g00020	mapping1.female_gonad,mapping2.reproductive_system,mapping3.adult	hexmcd,imm
scf7180000020251	637900	638200	CRM	12.4109	scf7180000020251.g00020	scf7180000020251.g00019	mapping1.glia,mapping3.adult	hexmcd,imm,pac
scf7180000020251	639900	640100	CRM	6.89606	scf7180000020251.g00020	scf7180000020251.g00019	mapping1.neuroectoderm	imm
scf7180000020251	640200	640400	CRM	0.1993	scf7180000020251.g00020	scf7180000020251.g00019	mapping0.ap	pac
scf7180000020251	643200	643400	CRM	0.222	scf7180000020251.g00020	scf7180000020251.g00019	mapping1.imaginal_disc,mapping3.larva	pac
scf7180000020251	662600	662800	CRM	21.6005	scf7180000020251.g00021	scf7180000020251.g00020	mapping1.larval_mesoderm	hexmcd
scf7180000020251	682200	682400	CRM	9.2784	scf7180000020251.g00021	scf7180000020251.g00020	mapping1.fat_body	imm
scf7180000020251	686000	686200	CRM	0.2007	scf7180000020251.g00021	scf7180000020251.g00020	mapping1.cardiac_mesoderm	pac
scf7180000020251	689000	689200	CRM	0.2257	scf7180000020251.g00021	scf7180000020251.g00020	mapping0.ap,mapping1.blastoderm	pac
scf7180000020251	706800	707400	CRM	9.39352	scf7180000020251.g00021	scf7180000020251.g00020	mapping0.dv,mapping1.cns,mapping1.endoderm,mapping1.imaginal_disc,mapping1.male_gonad,mapping2.eye,mapping2.imaginal_disc,mapping2.wing,mapping3.larva	hexmcd,imm,pac
scf7180000020251	719700	719900	CRM	0.2922	scf7180000020251.g00021	scf7180000020251.g00022	mapping1.blastoderm,mapping1.ectoderm,mapping1.malpighian_tubules,mapping1.salivary_gland,mapping2.malpig	pac
scf7180000020251	721200	721400	CRM	0.2217	scf7180000020251.g00021	scf7180000020251.g00022	mapping1.ectoderm	pac
scf7180000020251	722500	722700	CRM	0.2056	scf7180000020251.g00021	scf7180000020251.g00022	mapping1.neuroectoderm	pac
scf7180000020251	725600	726100	CRM	8.38761	scf7180000020251.g00021	scf7180000020251.g00022	mapping0.dv_neurogenicectoderm,mapping1.neuroectoderm,mapping2.endoderm,mapping2.neuroectoderm	imm,pac
scf7180000020251	735500	735700	CRM	13.7987	scf7180000020251.g00021	scf7180000020251.g00022	mapping2.malpig	imm
scf7180000020251	742800	743200	CRM	7.56659	scf7180000020251.g00021	scf7180000020251.g00022	mapping1.adult_mesoderm,mapping2.reproductive_system,mapping3.adult	imm,pac
scf7180000020251	746200	746400	CRM	0.2035	scf7180000020251.g00021	scf7180000020251.g00022	mapping1.malpighian_tubules	pac
scf7180000020251	748000	748200	CRM	14.9906	scf7180000020251.g00021	scf7180000020251.g00022	mapping0.dv_earlymesoderm,mapping2.mesectoderm	hexmcd,imm
scf7180000020251	750600	750900	CRM	7.9095	scf7180000020251.g00021	scf7180000020251.g00022	mapping1.male_gonad,mapping1.mesectoderm,mapping1.neuroectoderm,mapping2.mesectoderm,mapping2.neuroectoderm	imm,pac
scf7180000020251	754000	754200	CRM	8.49642	scf7180000020251.g00021	scf7180000020251.g00022	mapping1.cardiac_mesoderm	hexmcd
scf7180000020251	757000	757200	CRM	0.1745	scf7180000020251.g00022	scf7180000020251.g00021	mapping1.male_gonad	pac
scf7180000020251	757800	758200	CRM	18.9647	scf7180000020251.g00022	scf7180000020251.g00021	mapping0.ap,mapping0.dv,mapping0.dv_earlymesoderm,mapping0.dv_neurogenicectoderm,mapping1.amnioserosa,mapping1.blastoderm,mapping1.fat_body,mapping1.mesoderm,mapping2.amnioserosa,mapping2.blastoderm,mapping2.mesectoderm	hexmcd,imm,pac
scf7180000020251	758900	759300	CRM	11.8669	scf7180000020251.g00022	scf7180000020251.g00021	mapping1.eye,mapping1.salivary_gland,mapping2.endoderm,mapping2.neuronal,mapping2.salivary_gland,mapping2.tracheal_system	hexmcd,pac
scf7180000020251	759400	759600	CRM	8.75245	scf7180000020251.g00022	scf7180000020251.g00021	mapping1.male_gonad	hexmcd
scf7180000020251	760400	760600	CRM	0.1909	scf7180000020251.g00022	scf7180000020251.g00021	mapping1.male_gonad	pac
scf7180000020251	768500	768800	CRM	19.4768	scf7180000020251.g00022	scf7180000020251.g00021	mapping0.dv_neurogenicectoderm,mapping1.mesoderm,mapping2.mesectoderm	hexmcd,imm,pac
scf7180000020251	770300	770500	CRM	13.6772	scf7180000020251.g00022	scf7180000020251.g00021	mapping1.malpighian_tubules,mapping2.endoderm,mapping2.glia,mapping2.malpig	imm
scf7180000020251	777500	777700	CRM	18.2214	scf7180000020251.g00022	scf7180000020251.g00021	mapping1.mesectoderm,mapping2.mesectoderm	hexmcd,imm
scf7180000020251	787100	787300	CRM	13.0075	scf7180000020251.g00022	scf7180000020251.g00023	mapping1.adult_mesoderm	imm
scf7180000020251	789700	789900	CRM	24.0321	scf7180000020251.g00022	scf7180000020251.g00023	mapping1.larval_mesoderm	imm
scf7180000020251	797800	798000	CRM	16.8862	scf7180000020251.g00022	scf7180000020251.g00023	mapping1.amnioserosa,mapping2.amnioserosa	hexmcd
scf7180000020251	798800	799000	CRM	21.6024	scf7180000020251.g00022	scf7180000020251.g00023	mapping1.larval_mesoderm	hexmcd
scf7180000020251	805000	805200	CRM	0.2511	scf7180000020251.g00022	scf7180000020251.g00023	mapping0.dv_earlymesoderm	pac
scf7180000020251	808400	808600	CRM	0.1971	scf7180000020251.g00022	scf7180000020251.g00023	mapping0.ap	pac
scf7180000020251	809300	809600	CRM	0.2412	scf7180000020251.g00022	scf7180000020251.g00023	mapping0.ap,mapping1.blastoderm,mapping2.blastoderm	pac
scf7180000020251	810600	810800	CRM	0.1899	scf7180000020251.g00022	scf7180000020251.g00023	mapping1.cardiac_mesoderm	pac
scf7180000020251	824200	824400	CRM	28.3245	scf7180000020251.g00023	scf7180000020251.g00022	mapping1.larval_mesoderm	imm
scf7180000020251	828900	829100	CRM	0.2012	scf7180000020251.g00023	scf7180000020251.g00022	mapping2.glia	pac
scf7180000020251	829800	830200	CRM	22.4967	scf7180000020251.g00023	scf7180000020251.g00022	mapping1.adult_mesoderm,mapping1.female_gonad,mapping1.larval_mesoderm,mapping2.mesoderm,mapping2.salivary_gland	imm,pac
scf7180000020251	839400	839600	CRM	0.1824	scf7180000020251.g00023	scf7180000020251.g00024	mapping1.eye	pac
scf7180000020251	841600	842100	CRM	0.2417	scf7180000020251.g00023	scf7180000020251.g00024	mapping0.ap,mapping2.endoderm	pac
scf7180000020251	842200	842400	CRM	0.2135	scf7180000020251.g00023	scf7180000020251.g00024	mapping1.imaginal_disc	pac
scf7180000020251	849300	849500	CRM	23.2159	scf7180000020251.g00023	scf7180000020251.g00024	mapping1.larval_mesoderm	imm
scf7180000020251	851900	852200	CRM	9.15723	scf7180000020251.g00023	scf7180000020251.g00024	mapping3.adult	hexmcd
scf7180000020251	852800	853000	CRM	9.91772	scf7180000020251.g00023	scf7180000020251.g00024	mapping1.salivary_gland	imm
scf7180000020251	853500	853700	CRM	11.4048	scf7180000020251.g00024	scf7180000020251.g00023	mapping1.glia,mapping2.glia	imm
scf7180000020251	854500	854700	CRM	8.40692	scf7180000020251.g00024	scf7180000020251.g00023	mapping2.endoderm	imm
scf7180000020251	859400	859600	CRM	0.1897	scf7180000020251.g00024	scf7180000020251.g00023	mapping1.fat_body	pac
scf7180000020251	864800	865200	CRM	10.5242	scf7180000020251.g00024	scf7180000020251.g00023	mapping1.malpighian_tubules,mapping1.visceral_mesoderm	imm,pac
scf7180000020251	876800	877000	CRM	9.23575	scf7180000020251.g00024	scf7180000020251.g00025	mapping1.glia	imm
scf7180000020251	878200	878500	CRM	14.2206	scf7180000020251.g00024	scf7180000020251.g00025	mapping0.dv_neurogenicectoderm,mapping2.mesectoderm	imm,pac
scf7180000020251	878800	879200	CRM	10.0716	scf7180000020251.g00024	scf7180000020251.g00025	mapping1.fat_body,mapping1.glia	hexmcd,imm
scf7180000020251	880800	881000	CRM	9.41008	scf7180000020251.g00024	scf7180000020251.g00025	mapping1.fat_body	imm
scf7180000020251	887400	887600	CRM	10.4685	scf7180000020251.g00024	scf7180000020251.g00025	mapping1.mesectoderm	imm
scf7180000020251	888200	888600	CRM	19.5537	scf7180000020251.g00025	scf7180000020251.g00024	mapping2.malpig	hexmcd,pac
scf7180000020251	889700	889900	CRM	9.30553	scf7180000020251.g00025	scf7180000020251.g00024	mapping1.fat_body	imm
scf7180000020251	890300	890600	CRM	8.09618	scf7180000020251.g00025	scf7180000020251.g00024	mapping1.male_gonad,mapping2.reproductive_system	hexmcd,pac
scf7180000020251	906300	906500	CRM	0.2699	scf7180000020251.g00025	scf7180000020251.g00026	mapping1.female_gonad	pac
scf7180000020251	913200	913400	CRM	11.9883	scf7180000020251.g00025	scf7180000020251.g00026	mapping1.neuroectoderm	hexmcd
scf7180000020251	916400	916600	CRM	0.1916	scf7180000020251.g00025	scf7180000020251.g00026	mapping0.dv	pac
scf7180000020251	924200	924400	CRM	0.1824	scf7180000020251.g00025	scf7180000020251.g00026	mapping1.larval_mesoderm	pac
scf7180000020251	926900	927300	CRM	21.0927	scf7180000020251.g00025	scf7180000020251.g00026	mapping0.ap,mapping1.adult_mesoderm,mapping1.blastoderm,mapping1.endoderm,mapping1.malpighian_tubules,mapping1.mesectoderm,mapping1.salivary_gland,mapping1.ventral_ectoderm,mapping2.malpig,mapping2.reproductive_system,mapping2.salivary_gland,mapping3.adult	hexmcd,imm,pac
scf7180000020251	943800	944100	CRM	8.61958	scf7180000020251.g00026	scf7180000020251.g00025	mapping1.male_gonad	hexmcd,imm
scf7180000020251	949300	949500	CRM	0.2163	scf7180000020251.g00026	scf7180000020251.g00027	mapping1.eye,mapping1.male_gonad	pac
scf7180000020251	956600	956800	CRM	0.2031	scf7180000020251.g00026	scf7180000020251.g00027	mapping0.dv_neurogenicectoderm	pac
scf7180000020251	957800	958000	CRM	11.839	scf7180000020251.g00026	scf7180000020251.g00027	mapping1.fat_body	hexmcd,imm,pac
scf7180000020251	959000	959200	CRM	8.57837	scf7180000020251.g00026	scf7180000020251.g00027	mapping3.adult	imm
scf7180000020251	959600	959800	CRM	9.7422	scf7180000020251.g00026	scf7180000020251.g00027	mapping1.male_gonad	hexmcd,imm
scf7180000020251	960400	960700	CRM	0.2326	scf7180000020251.g00026	scf7180000020251.g00027	mapping1.cns,mapping1.tracheal_system,mapping2.reproductive_system,mapping2.tracheal_system,mapping3.adult	pac
scf7180000020251	963700	964000	CRM	0.2653	scf7180000020251.g00027	scf7180000020251.g00026	mapping1.malpighian_tubules,mapping1.salivary_gland,mapping1.ventral_ectoderm,mapping1.visceral_mesoderm,mapping2.endoderm,mapping2.salivary_gland,mapping3.adult	pac
scf7180000020251	964200	964400	CRM	11.057	scf7180000020251.g00027	scf7180000020251.g00026	mapping0.dv_earlymesoderm	imm
scf7180000020251	966300	966500	CRM	13.2023	scf7180000020251.g00027	scf7180000020251.g00026	mapping2.malpig	imm
scf7180000020251	971400	971600	CRM	0.1825	scf7180000020251.g00027	scf7180000020251.g00026	mapping1.fat_body	pac
scf7180000020251	973000	973200	CRM	21.3001	scf7180000020251.g00027	scf7180000020251.g00026	mapping1.larval_mesoderm	hexmcd
scf7180000020251	976400	976600	CRM	0.2588	scf7180000020251.g00027	scf7180000020251.g00026	mapping1.salivary_gland,mapping2.salivary_gland	pac
scf7180000020251	977700	977900	CRM	0.2439	scf7180000020251.g00027	scf7180000020251.g00026	mapping1.cardiac_mesoderm,mapping1.imaginal_disc,mapping2.eye,mapping3.larva	pac
scf7180000020251	978600	978800	CRM	8.51225	scf7180000020251.g00027	scf7180000020251.g00026	mapping3.adult	imm
scf7180000020251	1002600	1002800	CRM	24.626	scf7180000020251.g00027	scf7180000020251.g00026	mapping1.larval_mesoderm	imm
scf7180000020251	1011500	1011700	CRM	11.4671	scf7180000020251.g00027	scf7180000020251.g00028	mapping1.glia	hexmcd,imm
scf7180000020251	1016500	1016700	CRM	10.9236	scf7180000020251.g00027	scf7180000020251.g00028	mapping1.salivary_gland	imm
scf7180000020251	1017300	1017900	CRM	16.8749	scf7180000020251.g00027	scf7180000020251.g00028	mapping0.ap,mapping1.eye,mapping1.salivary_gland,mapping2.malpig,mapping2.salivary_gland	hexmcd,imm,pac
scf7180000020251	1018500	1018700	CRM	9.91064	scf7180000020251.g00027	scf7180000020251.g00028	mapping1.salivary_gland	imm
scf7180000020251	1023500	1023700	CRM	0.1915	scf7180000020251.g00027	scf7180000020251.g00028	mapping1.eye	pac
scf7180000020251	1025100	1025300	CRM	20.7602	scf7180000020251.g00027	scf7180000020251.g00028	mapping0.dv,mapping0.dv_earlymesoderm,mapping0.dv_neurogenicectoderm	hexmcd,imm
scf7180000020251	1025600	1025800	CRM	13.7155	scf7180000020251.g00027	scf7180000020251.g00028	mapping1.amnioserosa	hexmcd,imm
scf7180000020251	1027600	1027800	CRM	11.9525	scf7180000020251.g00027	scf7180000020251.g00028	mapping1.glia	hexmcd
scf7180000020251	1035900	1036100	CRM	10.7733	scf7180000020251.g00028	scf7180000020251.g00027	mapping1.cardiac_mesoderm	imm
scf7180000020251	1037500	1037700	CRM	0.1812	scf7180000020251.g00028	scf7180000020251.g00027	mapping1.cardiac_mesoderm	pac
scf7180000020251	1038200	1038400	CRM	0.1835	scf7180000020251.g00028	scf7180000020251.g00027	mapping1.larval_mesoderm	pac
scf7180000020251	1043100	1043300	CRM	8.34892	scf7180000020251.g00028	scf7180000020251.g00027	mapping0.ap	imm,pac
scf7180000020251	1048400	1048600	CRM	0.2844	scf7180000020251.g00028	scf7180000020251.g00027	mapping1.female_gonad	pac
scf7180000020251	1053800	1054000	CRM	20.7331	scf7180000020251.g00028	scf7180000020251.g00029	mapping1.larval_mesoderm	hexmcd
scf7180000020251	1055000	1055200	CRM	13.8794	scf7180000020251.g00028	scf7180000020251.g00029	mapping2.malpig	imm
scf7180000020251	1056400	1056600	CRM	8.10916	scf7180000020251.g00028	scf7180000020251.g00029	mapping0.ap	imm
scf7180000020251	1060800	1061000	CRM	12.2573	scf7180000020251.g00028	scf7180000020251.g00029	mapping1.salivary_gland,mapping2.salivary_gland	imm
scf7180000020251	1061200	1061400	CRM	6.82425	scf7180000020251.g00028	scf7180000020251.g00029	mapping1.eye	imm
scf7180000020251	1061500	1061700	CRM	26.7378	scf7180000020251.g00028	scf7180000020251.g00029	mapping1.larval_mesoderm	imm
scf7180000020251	1070600	1070800	CRM	11.4891	scf7180000020251.g00028	scf7180000020251.g00029	mapping1.fat_body	imm
scf7180000020251	1071800	1072000	CRM	11.2124	scf7180000020251.g00028	scf7180000020251.g00029	mapping1.adult_mesoderm	imm
scf7180000020251	1077200	1077500	CRM	10.767	scf7180000020251.g00028	scf7180000020251.g00029	mapping0.dv_earlymesoderm,mapping1.dorsal_ectoderm,mapping1.fat_body,mapping1.neuroectoderm,mapping2.imaginal_disc,mapping2.mesectoderm,mapping2.neuroectoderm	hexmcd,imm,pac
scf7180000020251	1085400	1085600	CRM	0.2115	scf7180000020251.g00028	scf7180000020251.g00029	mapping2.blastoderm	pac
scf7180000020251	1085800	1086200	CRM	13.0185	scf7180000020251.g00028	scf7180000020251.g00029	mapping0.dv_neurogenicectoderm,mapping1.fat_body,mapping1.malpighian_tubules	hexmcd,imm
scf7180000020251	1094800	1095000	CRM	0.1999	scf7180000020251.g00029	scf7180000020251.g00028	mapping0.dv	pac
scf7180000020251	1099900	1100200	CRM	11.1625	scf7180000020251.g00029	scf7180000020251.g00030	mapping1.neuroectoderm,mapping2.neuroectoderm	imm
scf7180000020251	1106000	1106200	CRM	0.2798	scf7180000020251.g00030	scf7180000020251.g00029	mapping2.malpig	pac
scf7180000020251	1108400	1108700	CRM	0.2268	scf7180000020251.g00030	scf7180000020251.g00029	mapping1.cardiac_mesoderm,mapping2.tracheal_system	pac
scf7180000020251	1109000	1109200	CRM	0.1751	scf7180000020251.g00030	scf7180000020251.g00031	mapping1.male_gonad	pac
scf7180000020251	1116500	1116700	CRM	0.196	scf7180000020251.g00030	scf7180000020251.g00031	mapping1.fat_body	pac
scf7180000020251	1117300	1117500	CRM	8.63157	scf7180000020251.g00030	scf7180000020251.g00031	mapping1.neuroectoderm,mapping2.neuroectoderm	imm
scf7180000020251	1117600	1118000	CRM	0.2222	scf7180000020251.g00030	scf7180000020251.g00031	mapping1.fat_body,mapping2.mesectoderm	pac
scf7180000020251	1119300	1119500	CRM	0.1903	scf7180000020251.g00031	scf7180000020251.g00030	mapping0.dv	pac
scf7180000020251	1120400	1120600	CRM	0.1972	scf7180000020251.g00031	scf7180000020251.g00030	mapping1.cardiac_mesoderm	pac
scf7180000020251	1131500	1131700	CRM	0.2279	scf7180000020251.g00031	scf7180000020251.g00032	mapping2.blastoderm,mapping2.mesoderm	pac
scf7180000020251	1135500	1135700	CRM	9.98495	scf7180000020251.g00032	scf7180000020251.g00031	mapping1.salivary_gland	imm
scf7180000020251	1138000	1138200	CRM	6.41466	scf7180000020251.g00032	scf7180000020251.g00031	mapping1.neuroectoderm	imm
scf7180000020251	1142100	1142300	CRM	0.2067	scf7180000020251.g00032	scf7180000020251.g00033	mapping1.malpighian_tubules	pac
scf7180000020251	1142500	1142700	CRM	0.1891	scf7180000020251.g00032	scf7180000020251.g00033	mapping2.eye	pac
scf7180000020251	1142900	1143100	CRM	0.2192	scf7180000020251.g00032	scf7180000020251.g00033	mapping0.ap	pac
scf7180000020251	1152200	1152400	CRM	0.1937	scf7180000020251.g00033	scf7180000020251.g00032	mapping0.dv_neurogenicectoderm,mapping2.neuroectoderm	pac
scf7180000020251	1164700	1164900	CRM	12.2384	scf7180000020251.g00034	scf7180000020251.g00033	mapping1.adult_mesoderm,mapping3.adult	imm
scf7180000020251	1166600	1166800	CRM	8.07885	scf7180000020251.g00034	scf7180000020251.g00035	mapping1.male_gonad	hexmcd
scf7180000020251	1167800	1168000	CRM	0.2686	scf7180000020251.g00034	scf7180000020251.g00035	mapping1.female_gonad	pac
scf7180000020251	1190900	1191100	CRM	8.91636	scf7180000020251.g00036	scf7180000020251.g00035	mapping1.adult_mesoderm	imm
scf7180000020251	1197400	1197600	CRM	0.2004	scf7180000020251.g00036	scf7180000020251.g00035	mapping2.reproductive_system	pac
scf7180000020251	1199300	1199500	CRM	0.2305	scf7180000020251.g00036	scf7180000020251.g00035	mapping2.tracheal_system	pac
scf7180000020251	1200900	1201100	CRM	0.2726	scf7180000020251.g00036	scf7180000020251.g00035	mapping1.female_gonad	pac
scf7180000020251	1201700	1201900	CRM	0.274	scf7180000020251.g00036	scf7180000020251.g00037	mapping1.female_gonad	pac
scf7180000020251	1202700	1202900	CRM	21.8333	scf7180000020251.g00036	scf7180000020251.g00037	mapping1.larval_mesoderm	imm
scf7180000020251	1205500	1205700	CRM	0.2138	scf7180000020251.g00036	scf7180000020251.g00037	mapping1.malpighian_tubules	pac
scf7180000020251	1210000	1210200	CRM	0.1958	scf7180000020251.g00036	scf7180000020251.g00037	mapping1.larval_mesoderm	pac
scf7180000020251	1211300	1211500	CRM	0.1971	scf7180000020251.g00036	scf7180000020251.g00037	mapping0.ap	pac
scf7180000020251	1217500	1217700	CRM	13.8075	scf7180000020251.g00037	scf7180000020251.g00036	mapping2.malpig	imm
scf7180000020251	1221500	1221700	CRM	20.9647	scf7180000020251.g00037	scf7180000020251.g00036	mapping1.larval_mesoderm	hexmcd
scf7180000020251	1224400	1224600	CRM	8.71568	scf7180000020251.g00037	scf7180000020251.g00036	mapping1.eye	imm
scf7180000020251	1227200	1227500	CRM	24.5081	scf7180000020251.g00037	scf7180000020251.g00036	mapping1.larval_mesoderm	hexmcd
scf7180000020251	1231600	1231800	CRM	13.5791	scf7180000020251.g00037	scf7180000020251.g00036	mapping1.glia,mapping2.glia	hexmcd,imm,pac
scf7180000020251	1232700	1232900	CRM	14.6556	scf7180000020251.g00037	scf7180000020251.g00036	mapping2.amnioserosa	imm
scf7180000020251	1240900	1241100	CRM	0.2005	scf7180000020251.g00037	scf7180000020251.g00038	mapping1.malpighian_tubules	pac
scf7180000020251	1264800	1265000	CRM	20.8893	scf7180000020251.g00038	scf7180000020251.g00037	mapping1.larval_mesoderm	hexmcd
scf7180000020251	1269300	1269500	CRM	8.86306	scf7180000020251.g00038	scf7180000020251.g00039	mapping3.adult	hexmcd
scf7180000020251	1272100	1272300	CRM	0.2062	scf7180000020251.g00039	scf7180000020251.g00038	mapping1.amnioserosa,mapping2.amnioserosa	pac
scf7180000020251	1279300	1279500	CRM	13.1715	scf7180000020251.g00039	scf7180000020251.g00040	mapping1.amnioserosa	hexmcd
scf7180000020251	1281700	1281900	CRM	0.2751	scf7180000020251.g00039	scf7180000020251.g00040	mapping1.female_gonad	pac
scf7180000020251	1283600	1283800	CRM	17.4942	scf7180000020251.g00039	scf7180000020251.g00040	mapping1.amnioserosa,mapping2.amnioserosa	hexmcd,imm
scf7180000020251	1305800	1306000	CRM	16.3913	scf7180000020251.g00042	scf7180000020251.g00041	mapping1.amnioserosa,mapping2.amnioserosa	hexmcd,imm
scf7180000020251	1342200	1342400	CRM	19.1837	scf7180000020251.g00044	scf7180000020251.g00045	mapping1.female_gonad	hexmcd,imm
scf7180000020251	1351300	1351700	CRM	20.9179	scf7180000020251.g00044	scf7180000020251.g00045	mapping0.ap,mapping1.dorsal_ectoderm,mapping1.endoderm,mapping1.eye,mapping1.malpighian_tubules,mapping1.ventral_ectoderm,mapping1.visceral_mesoderm,mapping2.malpig,mapping2.mesectoderm,mapping2.salivary_gland,mapping3.adult,mapping3.larva	hexmcd,imm,pac
scf7180000020251	1358500	1358700	CRM	9.39577	scf7180000020251.g00045	scf7180000020251.g00046	mapping1.eye	hexmcd
scf7180000020251	1359700	1359900	CRM	13.6069	scf7180000020251.g00045	scf7180000020251.g00046	mapping1.amnioserosa	hexmcd,imm
scf7180000020251	1371800	1372100	CRM	9.54367	scf7180000020251.g00048	scf7180000020251.g00047	mapping1.cardiac_mesoderm	imm
scf7180000020251	1372700	1372900	CRM	8.76634	scf7180000020251.g00048	scf7180000020251.g00047	mapping1.eye	hexmcd
scf7180000020251	1379000	1379200	CRM	0.2714	scf7180000020251.g00048	scf7180000020251.g00047	mapping1.female_gonad	pac
scf7180000020251	1381000	1381200	CRM	12.8285	scf7180000020251.g00048	scf7180000020251.g00047	mapping1.amnioserosa	hexmcd
scf7180000020251	1386100	1386300	CRM	23.5453	scf7180000020251.g00048	scf7180000020251.g00049	mapping1.larval_mesoderm	hexmcd,imm
scf7180000020251	1388700	1388900	CRM	0.2005	scf7180000020251.g00048	scf7180000020251.g00049	mapping2.neuroectoderm	pac
scf7180000020251	1397400	1397600	CRM	12.8839	scf7180000020251.g00049	scf7180000020251.g00048	mapping1.amnioserosa	hexmcd
scf7180000020251	1409000	1409200	CRM	14.2395	scf7180000020251.g00049	scf7180000020251.g00050	mapping2.malpig	imm
scf7180000020251	1410300	1410500	CRM	9.9051	scf7180000020251.g00050	scf7180000020251.g00049	mapping3.adult	hexmcd
scf7180000020251	1411700	1411900	CRM	9.39973	scf7180000020251.g00050	scf7180000020251.g00049	mapping1.adult_mesoderm	imm
scf7180000020251	1426100	1426300	CRM	0.2667	scf7180000020251.g00050	scf7180000020251.g00051	mapping1.female_gonad	pac
scf7180000020251	1442100	1442300	CRM	0.1921	scf7180000020251.g00052	scf7180000020251.g00051	mapping1.ventral_ectoderm	pac
scf7180000020251	1442400	1442600	CRM	8.75231	scf7180000020251.g00052	scf7180000020251.g00051	mapping1.eye	hexmcd
scf7180000020251	1443800	1444000	CRM	24.0958	scf7180000020251.g00052	scf7180000020251.g00051	mapping1.larval_mesoderm	hexmcd,imm
scf7180000020251	1451500	1451700	CRM	13.0413	scf7180000020251.g00052	scf7180000020251.g00051	mapping1.salivary_gland,mapping2.salivary_gland	imm
scf7180000020251	1453500	1453700	CRM	0.2692	scf7180000020251.g00052	scf7180000020251.g00051	mapping1.female_gonad	pac
scf7180000020251	1456300	1456500	CRM	8.27571	scf7180000020251.g00052	scf7180000020251.g00051	mapping3.adult	imm
scf7180000020251	1466500	1466800	CRM	16.237	scf7180000020251.g00052	scf7180000020251.g00053	mapping0.ap,mapping0.dv,mapping1.blastoderm,mapping1.male_gonad,mapping1.neuroectoderm,mapping1.ventral_ectoderm,mapping2.blastoderm,mapping2.neuroectoderm,mapping3.adult	hexmcd,imm,pac
scf7180000020251	1467000	1467300	CRM	16.58	scf7180000020251.g00052	scf7180000020251.g00053	mapping1.salivary_gland,mapping2.malpig,mapping2.salivary_gland	hexmcd,imm
scf7180000020251	1469600	1469800	CRM	0.1739	scf7180000020251.g00052	scf7180000020251.g00053	mapping1.male_gonad	pac
scf7180000020251	1471200	1471400	CRM	0.1881	scf7180000020251.g00052	scf7180000020251.g00053	mapping1.eye	pac
scf7180000020251	1476600	1476800	CRM	18.5289	scf7180000020251.g00052	scf7180000020251.g00053	mapping1.female_gonad	hexmcd
scf7180000020251	1478500	1478700	CRM	15.3086	scf7180000020251.g00053	scf7180000020251.g00052	mapping1.female_gonad	imm
scf7180000020251	1483000	1483300	CRM	13.0317	scf7180000020251.g00053	scf7180000020251.g00052	mapping1.visceral_mesoderm,mapping2.salivary_gland	imm,pac
scf7180000020251	1485000	1485300	CRM	10.4355	scf7180000020251.g00053	scf7180000020251.g00052	mapping1.cardiac_mesoderm,mapping1.eye,mapping1.salivary_gland,mapping1.somatic_muscle,mapping1.visceral_mesoderm,mapping2.endoderm,mapping2.neuronal,mapping2.salivary_gland,mapping3.adult,mapping3.larva	hexmcd,pac
scf7180000020251	1486800	1487000	CRM	0.2335	scf7180000020251.g00053	scf7180000020251.g00052	mapping1.somatic_muscle	pac
scf7180000020251	1489300	1489900	CRM	20.0204	scf7180000020251.g00053	scf7180000020251.g00052	mapping1.adult_mesoderm,mapping1.salivary_gland,mapping1.somatic_muscle,mapping1.tracheal_system,mapping1.visceral_mesoderm,mapping2.endoderm,mapping2.eye,mapping2.malpig,mapping2.mesoderm,mapping2.reproductive_system,mapping2.salivary_gland,mapping3.adult	hexmcd,imm,pac
scf7180000020251	1490300	1490500	CRM	8.95091	scf7180000020251.g00053	scf7180000020251.g00052	mapping1.adult_mesoderm	imm
scf7180000020251	1490900	1491100	CRM	7.81218	scf7180000020251.g00053	scf7180000020251.g00052	mapping2.tracheal_system	imm
scf7180000020251	1492100	1492300	CRM	0.1987	scf7180000020251.g00053	scf7180000020251.g00052	mapping1.eye	pac
scf7180000020251	1496200	1496400	CRM	10.6005	scf7180000020251.g00053	scf7180000020251.g00052	mapping1.glia	imm
scf7180000020251	1498900	1499100	CRM	18.4371	scf7180000020251.g00053	scf7180000020251.g00052	mapping1.female_gonad	hexmcd
scf7180000020251	1500400	1500600	CRM	15.113	scf7180000020251.g00053	scf7180000020251.g00052	mapping1.female_gonad	imm
scf7180000020251	1509900	1510100	CRM	18.1362	scf7180000020251.g00053	scf7180000020251.g00052	mapping1.malpighian_tubules,mapping2.malpig	hexmcd,imm
scf7180000020251	1515800	1516000	CRM	11.5004	scf7180000020251.g00053	scf7180000020251.g00052	mapping1.amnioserosa	imm
scf7180000020251	1536100	1536400	CRM	9.32327	scf7180000020251.g00053	scf7180000020251.g00052	mapping2.reproductive_system,mapping3.adult	hexmcd,imm
scf7180000020251	1537100	1537300	CRM	14.376	scf7180000020251.g00053	scf7180000020251.g00052	mapping1.female_gonad	imm
scf7180000020251	1554500	1554700	CRM	0.1929	scf7180000020251.g00053	scf7180000020251.g00052	mapping1.amnioserosa	pac
scf7180000020251	1557800	1558100	CRM	0.2844	scf7180000020251.g00053	scf7180000020251.g00052	mapping1.female_gonad	pac
scf7180000020251	1574500	1574700	CRM	11.4768	scf7180000020251.g00053	scf7180000020251.g00052	mapping1.fat_body	imm
scf7180000020251	1579200	1579400	CRM	8.43607	scf7180000020251.g00053	scf7180000020251.g00054	mapping1.neuroectoderm	imm
scf7180000020251	1582600	1582800	CRM	8.23667	scf7180000020251.g00053	scf7180000020251.g00054	mapping2.reproductive_system	imm
scf7180000020251	1595300	1595500	CRM	10.3878	scf7180000020251.g00053	scf7180000020251.g00054	mapping1.somatic_muscle,mapping1.visceral_mesoderm,mapping2.mesoderm	imm,pac
scf7180000020251	1601200	1601400	CRM	22.2879	scf7180000020251.g00053	scf7180000020251.g00054	mapping1.larval_mesoderm	imm
scf7180000020251	1604400	1604600	CRM	0.1752	scf7180000020251.g00053	scf7180000020251.g00054	mapping1.cardiac_mesoderm	pac
scf7180000020251	1608800	1609000	CRM	0.2681	scf7180000020251.g00053	scf7180000020251.g00054	mapping1.female_gonad	pac
scf7180000020251	1609600	1609800	CRM	12.4356	scf7180000020251.g00053	scf7180000020251.g00054	mapping2.amnioserosa	imm
scf7180000020251	1610900	1611200	CRM	0.2538	scf7180000020251.g00053	scf7180000020251.g00054	mapping1.adult_mesoderm,mapping1.cardiac_mesoderm,mapping1.ectoderm,mapping1.somatic_muscle,mapping2.glia,mapping2.salivary_gland,mapping2.tracheal_system,mapping3.adult	pac
scf7180000020251	1613500	1613700	CRM	23.9929	scf7180000020251.g00053	scf7180000020251.g00054	mapping1.larval_mesoderm	imm
scf7180000020251	1615800	1616000	CRM	0.2714	scf7180000020251.g00053	scf7180000020251.g00054	mapping2.malpig	pac
scf7180000020251	1618500	1618700	CRM	0.2155	scf7180000020251.g00053	scf7180000020251.g00054	mapping1.glia	pac
scf7180000020251	1628100	1628300	CRM	17.3955	scf7180000020251.g00053	scf7180000020251.g00054	mapping1.amnioserosa,mapping2.amnioserosa	hexmcd,imm
scf7180000020251	1647500	1647700	CRM	8.20633	scf7180000020251.g00053	scf7180000020251.g00054	mapping1.cardiac_mesoderm	hexmcd
scf7180000020251	1659800	1660000	CRM	0.1802	scf7180000020251.g00053	scf7180000020251.g00054	mapping1.cardiac_mesoderm	pac
scf7180000020251	1661000	1661200	CRM	0.1946	scf7180000020251.g00053	scf7180000020251.g00054	mapping1.glia	pac
scf7180000020251	1663400	1663600	CRM	9.82668	scf7180000020251.g00054	scf7180000020251.g00053	mapping1.fat_body	imm
scf7180000020251	1666400	1666600	CRM	9.70466	scf7180000020251.g00054	scf7180000020251.g00053	mapping1.fat_body	imm
scf7180000020251	1671700	1671900	CRM	0.2026	scf7180000020251.g00054	scf7180000020251.g00053	mapping0.dv,mapping1.amnioserosa	pac
scf7180000020251	1678000	1678200	CRM	0.2212	scf7180000020251.g00054	scf7180000020251.g00053	mapping1.malpighian_tubules	pac
scf7180000020251	1693500	1693700	CRM	0.1934	scf7180000020251.g00054	scf7180000020251.g00053	mapping2.amnioserosa	pac
scf7180000020251	1694600	1694800	CRM	9.07407	scf7180000020251.g00054	scf7180000020251.g00053	mapping3.adult	hexmcd
scf7180000020251	1699800	1700000	CRM	11.1365	scf7180000020251.g00054	scf7180000020251.g00053	mapping1.glia	hexmcd,imm
scf7180000020251	1714700	1715100	CRM	19.5038	scf7180000020251.g00054	scf7180000020251.g00053	mapping0.ap,mapping1.amnioserosa,mapping1.blastoderm,mapping1.malpighian_tubules,mapping1.salivary_gland,mapping2.amnioserosa,mapping2.blastoderm,mapping2.malpig,mapping2.salivary_gland	hexmcd,imm,pac
scf7180000020251	1726800	1727000	CRM	7.86364	scf7180000020251.g00054	scf7180000020251.g00053	mapping1.cardiac_mesoderm	hexmcd
scf7180000020251	1729900	1730100	CRM	9.10635	scf7180000020251.g00054	scf7180000020251.g00053	mapping1.glia	imm
scf7180000020251	1730400	1730600	CRM	11.8819	scf7180000020251.g00054	scf7180000020251.g00053	mapping0.dv_earlymesoderm	imm
scf7180000020251	1736800	1737000	CRM	8.53582	scf7180000020251.g00054	scf7180000020251.g00053	mapping1.eye	imm
scf7180000020251	1744000	1744200	CRM	6.79435	scf7180000020251.g00054	scf7180000020251.g00053	mapping1.cardiac_mesoderm	imm
scf7180000020251	1745600	1745800	CRM	7.70629	scf7180000020251.g00054	scf7180000020251.g00053	mapping1.male_gonad	imm,pac
scf7180000020251	1749300	1749700	CRM	24.8576	scf7180000020251.g00054	scf7180000020251.g00053	mapping1.larval_mesoderm,mapping3.adult	imm
scf7180000020251	1752100	1752300	CRM	0.2105	scf7180000020251.g00054	scf7180000020251.g00053	mapping0.dv_earlymesoderm	pac
scf7180000020251	1753100	1753400	CRM	0.2434	scf7180000020251.g00054	scf7180000020251.g00053	mapping1.cns,mapping1.ventral_ectoderm,mapping2.mesectoderm,mapping2.neuronal,mapping2.wing,mapping3.larva	pac
scf7180000020251	1756100	1756300	CRM	13.8995	scf7180000020251.g00054	scf7180000020251.g00053	mapping1.malpighian_tubules	imm
scf7180000020251	1760800	1761000	CRM	0.2347	scf7180000020251.g00054	scf7180000020251.g00055	mapping1.pns,mapping2.mesectoderm	pac
scf7180000020251	1770000	1770200	CRM	6.67071	scf7180000020251.g00054	scf7180000020251.g00055	mapping1.eye	imm
scf7180000020251	1771300	1771500	CRM	7.01101	scf7180000020251.g00054	scf7180000020251.g00055	mapping1.cardiac_mesoderm	imm
scf7180000020251	1771900	1772100	CRM	9.91842	scf7180000020251.g00054	scf7180000020251.g00055	mapping3.larva	imm
scf7180000020251	1774300	1774500	CRM	14.735	scf7180000020251.g00054	scf7180000020251.g00055	mapping1.amnioserosa,mapping2.amnioserosa	imm
scf7180000020251	1777600	1777800	CRM	9.23506	scf7180000020251.g00054	scf7180000020251.g00055	mapping1.adult_mesoderm	imm
scf7180000020251	1780300	1780700	CRM	16.5916	scf7180000020251.g00054	scf7180000020251.g00055	mapping1.amnioserosa,mapping2.amnioserosa,mapping2.malpig	hexmcd,imm
scf7180000020251	1785200	1785400	CRM	12.9882	scf7180000020251.g00054	scf7180000020251.g00055	mapping2.malpig	imm
scf7180000020251	1799000	1799200	CRM	0.2882	scf7180000020251.g00054	scf7180000020251.g00055	mapping1.malpighian_tubules,mapping2.malpig	pac
scf7180000020251	1799800	1800200	CRM	13.2627	scf7180000020251.g00054	scf7180000020251.g00055	mapping0.dv,mapping1.cardiac_mesoderm,mapping1.male_gonad	hexmcd,imm,pac
scf7180000020251	1813200	1813400	CRM	8.75494	scf7180000020251.g00054	scf7180000020251.g00055	mapping1.male_gonad	imm
scf7180000020251	1818900	1819100	CRM	0.2307	scf7180000020251.g00054	scf7180000020251.g00055	mapping0.dv_earlymesoderm	pac
scf7180000020251	1831300	1831500	CRM	0.2676	scf7180000020251.g00054	scf7180000020251.g00055	mapping2.malpig	pac
scf7180000020251	1834400	1834600	CRM	18.6141	scf7180000020251.g00054	scf7180000020251.g00055	mapping1.female_gonad	hexmcd
scf7180000020251	1837100	1837300	CRM	13.1876	scf7180000020251.g00054	scf7180000020251.g00055	mapping1.amnioserosa	hexmcd
scf7180000020251	1846400	1846600	CRM	11.0395	scf7180000020251.g00054	scf7180000020251.g00055	mapping1.glia	hexmcd
scf7180000020251	1847300	1847500	CRM	0.2389	scf7180000020251.g00054	scf7180000020251.g00055	mapping1.blastoderm,mapping2.blastoderm	pac
scf7180000020251	1854800	1855000	CRM	8.16857	scf7180000020251.g00054	scf7180000020251.g00055	mapping1.neuroectoderm	imm
scf7180000020251	1855100	1855400	CRM	0.192	scf7180000020251.g00054	scf7180000020251.g00055	mapping1.amnioserosa,mapping1.male_gonad	pac
scf7180000020251	1855600	1855900	CRM	8.076	scf7180000020251.g00054	scf7180000020251.g00055	mapping1.amnioserosa,mapping2.reproductive_system	imm,pac
scf7180000020251	1861200	1861400	CRM	10.2508	scf7180000020251.g00054	scf7180000020251.g00055	mapping1.fat_body	hexmcd,imm
scf7180000020251	1889600	1889800	CRM	11.8366	scf7180000020251.g00056	scf7180000020251.g00057	mapping1.amnioserosa	imm
scf7180000020251	1893200	1893400	CRM	0.2497	scf7180000020251.g00057	scf7180000020251.g00056	mapping0.ap,mapping1.blastoderm,mapping2.amnioserosa,mapping2.blastoderm	pac
scf7180000020251	1896300	1896500	CRM	13.3982	scf7180000020251.g00057	scf7180000020251.g00056	mapping1.female_gonad	imm
scf7180000020251	1906200	1906400	CRM	13.7529	scf7180000020251.g00057	scf7180000020251.g00058	mapping1.female_gonad	imm
scf7180000020251	1914800	1915000	CRM	13.4879	scf7180000020251.g00057	scf7180000020251.g00058	mapping1.glia	hexmcd,imm
scf7180000020251	1923900	1924100	CRM	14.2303	scf7180000020251.g00059	scf7180000020251.g00058	mapping1.amnioserosa	hexmcd
scf7180000020251	1927100	1927300	CRM	8.33763	scf7180000020251.g00059	scf7180000020251.g00058	mapping1.neuroectoderm	imm
scf7180000020251	1938900	1939100	CRM	0.1894	scf7180000020251.g00059	scf7180000020251.g00058	mapping1.eye	pac
scf7180000020251	1939600	1939800	CRM	16.4973	scf7180000020251.g00059	scf7180000020251.g00058	mapping1.adult_mesoderm	hexmcd
scf7180000020251	1944400	1944600	CRM	7.40492	scf7180000020251.g00059	scf7180000020251.g00058	mapping1.cardiac_mesoderm	imm
scf7180000020251	1950300	1950500	CRM	14.4318	scf7180000020251.g00059	scf7180000020251.g00058	mapping2.amnioserosa	hexmcd,imm
scf7180000020251	1951300	1951500	CRM	10.4598	scf7180000020251.g00059	scf7180000020251.g00058	mapping1.salivary_gland	imm
scf7180000020251	1953400	1953600	CRM	11.3633	scf7180000020251.g00059	scf7180000020251.g00058	mapping1.glia	hexmcd
scf7180000020251	1964300	1964500	CRM	8.49393	scf7180000020251.g00060	scf7180000020251.g00059	mapping1.tracheal_system	imm
scf7180000020251	1964700	1964900	CRM	0.2225	scf7180000020251.g00060	scf7180000020251.g00059	mapping3.adult	pac
scf7180000020251	1981600	1981800	CRM	0.2004	scf7180000020251.g00060	scf7180000020251.g00061	mapping0.ap	pac
scf7180000020251	1981900	1982200	CRM	9.66202	scf7180000020251.g00060	scf7180000020251.g00061	mapping1.eye,mapping3.adult	hexmcd,pac
scf7180000020251	1983600	1983800	CRM	0.1981	scf7180000020251.g00060	scf7180000020251.g00061	mapping0.ap	pac
scf7180000020251	1985400	1985600	CRM	0.221	scf7180000020251.g00060	scf7180000020251.g00061	mapping1.adult_mesoderm	pac
scf7180000020251	1989600	1989800	CRM	0.2913	scf7180000020251.g00060	scf7180000020251.g00061	mapping2.malpig	pac
scf7180000020251	1992900	1993100	CRM	0.2007	scf7180000020251.g00060	scf7180000020251.g00061	mapping1.eye	pac
scf7180000020251	1994500	1994700	CRM	0.207	scf7180000020251.g00060	scf7180000020251.g00061	mapping0.ap,mapping2.blastoderm	pac
scf7180000020251	1998000	1998200	CRM	11.3846	scf7180000020251.g00060	scf7180000020251.g00061	mapping1.glia	hexmcd,imm
scf7180000020251	1998400	1998600	CRM	23.6708	scf7180000020251.g00060	scf7180000020251.g00061	mapping1.larval_mesoderm	hexmcd
scf7180000020251	2002800	2003000	CRM	14.5526	scf7180000020251.g00060	scf7180000020251.g00061	mapping2.amnioserosa	hexmcd
scf7180000020251	2003700	2003900	CRM	13.0951	scf7180000020251.g00060	scf7180000020251.g00061	mapping2.amnioserosa	imm
scf7180000020251	2011100	2011300	CRM	11.2522	scf7180000020251.g00060	scf7180000020251.g00061	mapping1.mesectoderm	imm
scf7180000020251	2021700	2021900	CRM	0.2392	scf7180000020251.g00061	scf7180000020251.g00060	mapping1.adult_mesoderm	pac
scf7180000020251	2022000	2022200	CRM	0.1943	scf7180000020251.g00061	scf7180000020251.g00060	mapping2.amnioserosa	pac
scf7180000020251	2030600	2030800	CRM	0.2127	scf7180000020251.g00061	scf7180000020251.g00060	mapping2.tracheal_system	pac
scf7180000020251	2035200	2035500	CRM	16.4319	scf7180000020251.g00061	scf7180000020251.g00060	mapping0.ap,mapping1.blastoderm,mapping1.dorsal_ectoderm,mapping1.endoderm,mapping1.glia,mapping1.imaginal_disc,mapping1.malpighian_tubules,mapping1.pns,mapping1.ventral_ectoderm,mapping2.blastoderm,mapping2.glia,mapping2.mesectoderm,mapping2.neuronal,mapping2.wing,mapping3.larva	hexmcd,imm
scf7180000020251	2038600	2038800	CRM	10.1067	scf7180000020251.g00061	scf7180000020251.g00060	mapping0.ap	hexmcd
scf7180000020251	2046600	2046900	CRM	9.65491	scf7180000020251.g00061	scf7180000020251.g00060	mapping1.male_gonad	imm
scf7180000020251	2054700	2054900	CRM	0.1902	scf7180000020251.g00061	scf7180000020251.g00060	mapping1.neuroectoderm	pac
scf7180000020251	2064800	2065200	CRM	0.2271	scf7180000020251.g00061	scf7180000020251.g00062	mapping1.adult_mesoderm,mapping1.blastoderm,mapping2.glia	pac
scf7180000020251	2067000	2067300	CRM	19.0406	scf7180000020251.g00061	scf7180000020251.g00062	mapping1.malpighian_tubules,mapping2.malpig,mapping2.reproductive_system	hexmcd,imm
scf7180000020251	2079000	2079200	CRM	0.2107	scf7180000020251.g00062	scf7180000020251.g00063	mapping2.blastoderm	pac
scf7180000020251	2081700	2081900	CRM	0.2229	scf7180000020251.g00062	scf7180000020251.g00063	mapping3.adult	pac
scf7180000020251	2082500	2082700	CRM	0.1828	scf7180000020251.g00062	scf7180000020251.g00063	mapping1.larval_mesoderm	pac
scf7180000020251	2094600	2094800	CRM	14.2725	scf7180000020251.g00062	scf7180000020251.g00063	mapping2.malpig	imm
scf7180000020251	2095500	2095700	CRM	0.2312	scf7180000020251.g00062	scf7180000020251.g00063	mapping1.imaginal_disc	pac
scf7180000020251	2097800	2098000	CRM	0.205	scf7180000020251.g00062	scf7180000020251.g00063	mapping2.blastoderm	pac
scf7180000020251	2099200	2099500	CRM	0.2644	scf7180000020251.g00062	scf7180000020251.g00063	mapping1.salivary_gland,mapping2.ectoderm,mapping2.salivary_gland,mapping3.adult	pac
scf7180000020251	2099600	2099800	CRM	13.4132	scf7180000020251.g00062	scf7180000020251.g00063	mapping2.malpig	imm,pac
scf7180000020251	2102800	2103000	CRM	0.209	scf7180000020251.g00062	scf7180000020251.g00063	mapping0.ap	pac
scf7180000020251	2108000	2108200	CRM	7.59399	scf7180000020251.g00062	scf7180000020251.g00063	mapping1.eye	imm
scf7180000020251	2115100	2115300	CRM	0.2555	scf7180000020251.g00063	scf7180000020251.g00062	mapping2.salivary_gland	pac
scf7180000020251	2121000	2121200	CRM	7.22129	scf7180000020251.g00063	scf7180000020251.g00062	mapping1.eye	imm
scf7180000020251	2121400	2121600	CRM	7.62463	scf7180000020251.g00063	scf7180000020251.g00062	mapping2.reproductive_system	imm
scf7180000020251	2130400	2130600	CRM	21.2585	scf7180000020251.g00063	scf7180000020251.g00064	mapping1.larval_mesoderm	hexmcd
scf7180000020251	2140700	2140900	CRM	13.2259	scf7180000020251.g00063	scf7180000020251.g00064	mapping2.amnioserosa	imm
scf7180000020251	2158100	2158300	CRM	0.2065	scf7180000020251.g00065	scf7180000020251.g00064	mapping1.neuroectoderm	pac
scf7180000020251	2174300	2174700	CRM	23.6986	scf7180000020251.g00065	scf7180000020251.g00064	mapping0.dv_earlymesoderm,mapping0.dv_neurogenicectoderm,mapping1.amnioserosa,mapping1.blastoderm,mapping1.cns,mapping1.ectoderm,mapping1.endoderm,mapping1.male_gonad,mapping1.mesoderm,mapping1.neuroectoderm,mapping1.pns,mapping1.somatic_muscle,mapping1.ventral_ectoderm,mapping2.amnioserosa,mapping2.blastoderm,mapping2.ectoderm,mapping2.endoderm,mapping2.eye,mapping2.glia,mapping2.mesoderm,mappin…	hexmcd,imm,pac
scf7180000020251	2175700	2176000	CRM	0.197	scf7180000020251.g00065	scf7180000020251.g00064	mapping0.ap	pac
scf7180000020251	2176900	2177100	CRM	8.2084	scf7180000020251.g00065	scf7180000020251.g00064	mapping1.eye	imm
scf7180000020251	2177600	2177900	CRM	0.2317	scf7180000020251.g00065	scf7180000020251.g00064	mapping1.imaginal_disc,mapping1.larval_mesoderm,mapping2.tracheal_system,mapping3.adult	pac
scf7180000020251	2182700	2182900	CRM	0.2656	scf7180000020251.g00065	scf7180000020251.g00066	mapping2.malpig	pac
scf7180000020251	2184000	2184200	CRM	0.279	scf7180000020251.g00065	scf7180000020251.g00066	mapping1.female_gonad	pac
scf7180000020251	2187800	2188000	CRM	9.72469	scf7180000020251.g00065	scf7180000020251.g00066	mapping1.male_gonad,mapping2.endoderm	hexmcd,imm
scf7180000020251	2199700	2199900	CRM	28.117	scf7180000020251.g00066	scf7180000020251.g00065	mapping1.larval_mesoderm	imm
scf7180000020251	2221500	2221700	CRM	0.1826	scf7180000020251.g00066	scf7180000020251.g00065	mapping1.eye	pac
scf7180000020251	2222400	2222600	CRM	0.1704	scf7180000020251.g00066	scf7180000020251.g00065	mapping1.male_gonad	pac
scf7180000020251	2224400	2224600	CRM	0.2718	scf7180000020251.g00066	scf7180000020251.g00065	mapping2.malpig	pac
scf7180000020251	2224700	2224900	CRM	0.2062	scf7180000020251.g00066	scf7180000020251.g00065	mapping1.blastoderm,mapping2.blastoderm	pac
scf7180000020251	2231000	2231200	CRM	13.7547	scf7180000020251.g00066	scf7180000020251.g00065	mapping2.malpig	imm
scf7180000020251	2234600	2234800	CRM	0.2079	scf7180000020251.g00066	scf7180000020251.g00065	mapping2.reproductive_system	pac
scf7180000020251	2239800	2240000	CRM	15.3216	scf7180000020251.g00066	scf7180000020251.g00065	mapping1.amnioserosa,mapping2.amnioserosa	hexmcd
scf7180000020251	2241100	2241300	CRM	0.2689	scf7180000020251.g00066	scf7180000020251.g00065	mapping2.malpig	pac
scf7180000020251	2242300	2242500	CRM	7.43546	scf7180000020251.g00066	scf7180000020251.g00065	mapping1.eye	imm
scf7180000020251	2242900	2243100	CRM	7.77225	scf7180000020251.g00066	scf7180000020251.g00065	mapping1.male_gonad	imm
scf7180000020251	2245000	2245300	CRM	14.8127	scf7180000020251.g00066	scf7180000020251.g00065	mapping0.dv_neurogenicectoderm,mapping2.neuroectoderm	hexmcd,imm,pac
scf7180000020251	2245400	2245800	CRM	10.1573	scf7180000020251.g00066	scf7180000020251.g00065,scf7180000020251.g00067	mapping0.ap,mapping1.blastoderm,mapping1.tracheal_system,mapping2.blastoderm,mapping2.tracheal_system	imm
scf7180000020251	2250000	2250200	CRM	20.0665	scf7180000020251.g00066	scf7180000020251.g00067	mapping1.female_gonad	hexmcd,imm
scf7180000020251	2252500	2252700	CRM	11.9055	scf7180000020251.g00066	scf7180000020251.g00067	mapping1.adult_mesoderm,mapping2.mesectoderm	imm
scf7180000020251	2255500	2255800	CRM	0.2127	scf7180000020251.g00066	scf7180000020251.g00067	mapping1.male_gonad,mapping2.wing	pac
scf7180000020251	2256600	2256900	CRM	21.1034	scf7180000020251.g00066	scf7180000020251.g00067	mapping1.adult_mesoderm,mapping1.ectoderm,mapping1.eye,mapping1.mesectoderm,mapping1.salivary_gland,mapping1.somatic_muscle,mapping1.visceral_mesoderm,mapping2.endoderm,mapping2.mesoderm,mapping2.salivary_gland,mapping3.adult	hexmcd,imm,pac
scf7180000020251	2261000	2261200	CRM	17.9363	scf7180000020251.g00066	scf7180000020251.g00067	mapping2.malpig	hexmcd,imm
scf7180000020251	2286500	2286700	CRM	18.5618	scf7180000020251.g00067	scf7180000020251.g00068	mapping1.female_gonad	hexmcd,imm
scf7180000020251	2287100	2287400	CRM	7.90325	scf7180000020251.g00067	scf7180000020251.g00068	mapping1.cardiac_mesoderm,mapping1.male_gonad	hexmcd,pac
scf7180000020251	2295100	2295300	CRM	8.38687	scf7180000020251.g00067	scf7180000020251.g00068	mapping2.reproductive_system	imm
scf7180000020251	2298800	2299000	CRM	0.2203	scf7180000020251.g00067	scf7180000020251.g00068	mapping1.adult_mesoderm	pac
scf7180000020251	2300300	2300500	CRM	0.1828	scf7180000020251.g00067	scf7180000020251.g00068	mapping1.eye	pac
scf7180000020251	2300800	2301000	CRM	9.51511	scf7180000020251.g00067	scf7180000020251.g00068	mapping1.fat_body	imm
scf7180000020251	2308400	2308600	CRM	14.1018	scf7180000020251.g00067	scf7180000020251.g00068	mapping2.malpig	imm
scf7180000020251	2318000	2318200	CRM	0.2703	scf7180000020251.g00067	scf7180000020251.g00068	mapping1.male_gonad,mapping1.salivary_gland,mapping2.salivary_gland,mapping3.adult	pac
scf7180000020251	2320600	2320800	CRM	10.8637	scf7180000020251.g00067	scf7180000020251.g00068	mapping1.fat_body	imm
scf7180000020251	2322200	2322400	CRM	0.2083	scf7180000020251.g00067	scf7180000020251.g00068	mapping2.amnioserosa	pac
scf7180000020251	2326000	2326200	CRM	9.48047	scf7180000020251.g00067	scf7180000020251.g00068	mapping1.glia	imm
scf7180000020251	2336100	2336300	CRM	0.1926	scf7180000020251.g00068	scf7180000020251.g00067	mapping1.cardiac_mesoderm	pac
scf7180000020251	2349000	2349200	CRM	16.2011	scf7180000020251.g00068	scf7180000020251.g00067	mapping1.amnioserosa,mapping1.neuroectoderm,mapping2.neuroectoderm	hexmcd,pac
scf7180000020251	2350000	2350200	CRM	21.5159	scf7180000020251.g00068	scf7180000020251.g00069	mapping1.larval_mesoderm	hexmcd
scf7180000020251	2355000	2355200	CRM	11.4231	scf7180000020251.g00068	scf7180000020251.g00069	mapping1.glia	hexmcd
scf7180000020251	2376300	2376500	CRM	0.2121	scf7180000020251.g00068	scf7180000020251.g00069	mapping3.adult	pac
scf7180000020251	2384400	2384700	CRM	13.1708	scf7180000020251.g00069	scf7180000020251.g00070	mapping1.glia	hexmcd,imm
scf7180000020251	2399000	2399200	CRM	0.2107	scf7180000020251.g00071	scf7180000020251.g00070	mapping0.dv,mapping2.blastoderm	pac
scf7180000020251	2399500	2399700	CRM	11.9838	scf7180000020251.g00071	scf7180000020251.g00070	mapping1.fat_body	imm
scf7180000020251	2399900	2400100	CRM	0.2019	scf7180000020251.g00071	scf7180000020251.g00070	mapping0.ap	pac
scf7180000020251	2401400	2401600	CRM	0.2236	scf7180000020251.g00071	scf7180000020251.g00070	mapping3.adult	pac
scf7180000020251	2403500	2403700	CRM	7.90816	scf7180000020251.g00071	scf7180000020251.g00070	mapping1.cardiac_mesoderm	imm
scf7180000020251	2404300	2404600	CRM	0.2838	scf7180000020251.g00071	scf7180000020251.g00070	mapping1.ectoderm,mapping1.female_gonad,mapping1.imaginal_disc,mapping1.salivary_gland,mapping2.reproductive_system,mapping2.salivary_gland	pac
scf7180000020251	2406700	2406900	CRM	10.957	scf7180000020251.g00071	scf7180000020251.g00070	mapping1.glia	imm
scf7180000020251	2411700	2411900	CRM	0.1807	scf7180000020251.g00071	scf7180000020251.g00070	mapping1.male_gonad	pac
scf7180000020251	2413100	2413300	CRM	16.0954	scf7180000020251.g00071	scf7180000020251.g00070	mapping2.amnioserosa	hexmcd
scf7180000020251	2415000	2415300	CRM	17.1337	scf7180000020251.g00071	scf7180000020251.g00070	mapping2.malpig	hexmcd,pac
scf7180000020251	2422600	2422800	CRM	7.86498	scf7180000020251.g00071	scf7180000020251.g00070	mapping0.ap	imm
scf7180000020251	2423700	2423900	CRM	9.60555	scf7180000020251.g00071	scf7180000020251.g00070	mapping1.fat_body	imm
scf7180000020251	2425400	2425600	CRM	14.3528	scf7180000020251.g00071	scf7180000020251.g00070	mapping2.amnioserosa	hexmcd
scf7180000020251	2431900	2432100	CRM	6.97526	scf7180000020251.g00071	scf7180000020251.g00070	mapping1.cardiac_mesoderm	imm
scf7180000020251	2439700	2440100	CRM	15.2167	scf7180000020251.g00071	scf7180000020251.g00070	mapping0.dv,mapping1.adult_mesoderm,mapping1.cardiac_mesoderm,mapping1.endoderm,mapping1.glia,mapping1.imaginal_disc,mapping1.malpighian_tubules,mapping1.visceral_mesoderm,mapping2.glia,mapping2.mesoderm,mapping2.reproductive_system,mapping3.adult,mapping3.larva	hexmcd,imm,pac
scf7180000020251	2478200	2478400	CRM	0.2332	scf7180000020251.g00072	scf7180000020251.g00073	mapping1.somatic_muscle	pac
scf7180000020251	2481000	2481200	CRM	6.92161	scf7180000020251.g00072	scf7180000020251.g00073	mapping1.cardiac_mesoderm	imm
scf7180000020251	2482500	2482700	CRM	0.182	scf7180000020251.g00072	scf7180000020251.g00073	mapping1.fat_body	pac
scf7180000020251	2484400	2484600	CRM	8.06206	scf7180000020251.g00072	scf7180000020251.g00073	mapping1.eye	imm
scf7180000020251	2486500	2486700	CRM	6.48713	scf7180000020251.g00072	scf7180000020251.g00073	mapping1.neuroectoderm	imm
scf7180000020251	2487900	2488100	CRM	11.9602	scf7180000020251.g00072	scf7180000020251.g00073	mapping1.glia	hexmcd,imm
scf7180000020251	2488200	2488400	CRM	14.2364	scf7180000020251.g00072	scf7180000020251.g00073	mapping1.female_gonad	imm
scf7180000020251	2491900	2492100	CRM	0.1819	scf7180000020251.g00072	scf7180000020251.g00073	mapping1.fat_body	pac
scf7180000020251	2492200	2492400	CRM	9.13919	scf7180000020251.g00072	scf7180000020251.g00073	mapping1.glia	imm
scf7180000020251	2493100	2493300	CRM	14.3006	scf7180000020251.g00072	scf7180000020251.g00073	mapping1.female_gonad	imm
scf7180000020251	2501400	2501600	CRM	0.1946	scf7180000020251.g00072	scf7180000020251.g00073	mapping1.ventral_ectoderm	pac
scf7180000020251	2506100	2506300	CRM	0.1815	scf7180000020251.g00072	scf7180000020251.g00073	mapping1.cardiac_mesoderm	pac
scf7180000020251	2507800	2508000	CRM	0.2383	scf7180000020251.g00072	scf7180000020251.g00073	mapping1.adult_mesoderm,mapping1.glia,mapping2.glia	pac
scf7180000020251	2509700	2509900	CRM	10.6806	scf7180000020251.g00072	scf7180000020251.g00073	mapping1.somatic_muscle	imm
scf7180000020251	2511000	2511200	CRM	8.34004	scf7180000020251.g00072	scf7180000020251.g00073	mapping1.eye	imm
scf7180000020251	2513300	2513500	CRM	13.8035	scf7180000020251.g00072	scf7180000020251.g00073	mapping2.malpig	imm
scf7180000020251	2515300	2515600	CRM	18.5267	scf7180000020251.g00072	scf7180000020251.g00073	mapping1.amnioserosa,mapping1.imaginal_disc,mapping1.malpighian_tubules,mapping1.somatic_muscle,mapping3.larva	hexmcd,imm
scf7180000020251	2517600	2517800	CRM	0.2374	scf7180000020251.g00072	scf7180000020251.g00073	mapping1.salivary_gland	pac
scf7180000020251	2524800	2525000	CRM	12.9634	scf7180000020251.g00072	scf7180000020251.g00073	mapping2.malpig	imm
scf7180000020251	2527600	2527800	CRM	11.8943	scf7180000020251.g00072	scf7180000020251.g00073	mapping0.dv_neurogenicectoderm	imm
scf7180000020251	2534800	2535200	CRM	13.4494	scf7180000020251.g00072	scf7180000020251.g00073	mapping0.ap,mapping0.dv,mapping1.malpighian_tubules,mapping1.mesectoderm,mapping2.glia,mapping2.malpig,mapping2.mesectoderm,mapping2.tracheal_system	hexmcd,pac
scf7180000020251	2538000	2538200	CRM	20.9605	scf7180000020251.g00073	scf7180000020251.g00072	mapping1.larval_mesoderm	hexmcd
scf7180000020251	2539600	2539800	CRM	0.2017	scf7180000020251.g00073	scf7180000020251.g00072	mapping0.dv_neurogenicectoderm,mapping1.glia	pac
scf7180000020251	2545000	2545200	CRM	16.4081	scf7180000020251.g00073	scf7180000020251.g00074	mapping2.malpig	hexmcd
scf7180000020251	2551300	2551500	CRM	0.2006	scf7180000020251.g00073	scf7180000020251.g00074	mapping0.ap	pac
scf7180000020251	2553000	2553300	CRM	7.978	scf7180000020251.g00074	scf7180000020251.g00073	mapping1.ectoderm,mapping1.salivary_gland,mapping1.tracheal_system,mapping2.reproductive_system,mapping2.salivary_gland,mapping2.tracheal_system	imm,pac
scf7180000020251	2584400	2584600	CRM	0.2308	scf7180000020251.g00075	scf7180000020251.g00076	mapping1.dorsal_ectoderm	pac
scf7180000020251	2584700	2584900	CRM	0.1928	scf7180000020251.g00075	scf7180000020251.g00076	mapping1.fat_body	pac
scf7180000020251	2607900	2608100	CRM	10.9279	scf7180000020251.g00078	scf7180000020251.g00077	mapping1.glia	imm
scf7180000020251	2613800	2614100	CRM	10.5385	scf7180000020251.g00079	scf7180000020251.g00078	mapping0.dv_earlymesoderm,mapping2.eye	imm,pac
scf7180000020251	2617400	2617800	CRM	14.7656	scf7180000020251.g00079	scf7180000020251.g00078	mapping1.blastoderm,mapping1.female_gonad,mapping1.male_gonad,mapping1.malpighian_tubules,mapping2.amnioserosa,mapping2.blastoderm,mapping2.mesoderm,mapping2.reproductive_system,mapping3.adult	hexmcd,imm,pac
scf7180000020251	2620100	2620300	CRM	0.2307	scf7180000020251.g00079	scf7180000020251.g00078	mapping1.ectoderm,mapping2.amnioserosa,mapping2.ectoderm,mapping2.tracheal_system	pac
scf7180000020251	2621300	2621500	CRM	25.713	scf7180000020251.g00079	scf7180000020251.g00078	mapping1.larval_mesoderm	hexmcd,imm
scf7180000020251	2622400	2622600	CRM	13.0765	scf7180000020251.g00079	scf7180000020251.g00078	mapping1.amnioserosa	hexmcd
scf7180000020251	2626100	2626300	CRM	7.44567	scf7180000020251.g00079	scf7180000020251.g00078	mapping1.cardiac_mesoderm	imm
scf7180000020251	2627400	2627900	CRM	0.2235	scf7180000020251.g00079	scf7180000020251.g00078	mapping0.ap,mapping0.dv,mapping1.amnioserosa,mapping1.blastoderm,mapping1.imaginal_disc,mapping1.larval_mesoderm,mapping1.malpighian_tubules,mapping3.larva	pac
scf7180000020251	2629200	2629400	CRM	19.9733	scf7180000020251.g00079	scf7180000020251.g00078	mapping0.dv_earlymesoderm,mapping0.dv_neurogenicectoderm	hexmcd,pac
scf7180000020251	2635000	2635600	CRM	15.4959	scf7180000020251.g00079	scf7180000020251.g00078	mapping0.dv_neurogenicectoderm,mapping1.adult_mesoderm,mapping1.blastoderm,mapping1.cns,mapping1.ectoderm,mapping1.endoderm,mapping1.imaginal_disc,mapping1.salivary_gland,mapping1.somatic_muscle,mapping1.tracheal_system,mapping1.ventral_ectoderm,mapping1.visceral_mesoderm,mapping2.ectoderm,mapping2.imaginal_disc,mapping2.mesoderm,mapping2.neuronal,mapping2.salivary_gland,mapping2.tracheal_system,…	hexmcd,imm,pac
scf7180000020251	2636200	2636400	CRM	0.1944	scf7180000020251.g00079	scf7180000020251.g00078	mapping2.amnioserosa	pac
scf7180000020251	2641100	2641400	CRM	0.2888	scf7180000020251.g00079	scf7180000020251.g00078	mapping1.ectoderm,mapping1.salivary_gland,mapping2.endoderm,mapping2.salivary_gland	pac
scf7180000020251	2642200	2642400	CRM	12.8916	scf7180000020251.g00079	scf7180000020251.g00078	mapping2.amnioserosa	imm
scf7180000020251	2645800	2646200	CRM	21.8743	scf7180000020251.g00079	scf7180000020251.g00078	mapping1.larval_mesoderm,mapping2.malpig	hexmcd,imm
scf7180000020251	2647700	2647900	CRM	0.183	scf7180000020251.g00079	scf7180000020251.g00078	mapping1.fat_body	pac
scf7180000020251	2648400	2648600	CRM	7.61728	scf7180000020251.g00079	scf7180000020251.g00078	mapping1.male_gonad	imm
scf7180000020251	2663700	2663900	CRM	10.3182	scf7180000020251.g00079	scf7180000020251.g00078	mapping1.male_gonad	hexmcd
scf7180000020251	2712600	2712800	CRM	0.2039	scf7180000020251.g00080	scf7180000020251.g00081	mapping0.dv_earlymesoderm	pac
scf7180000020251	2724300	2724500	CRM	14.1588	scf7180000020251.g00080	scf7180000020251.g00081	mapping2.malpig	imm
scf7180000020251	2728000	2728200	CRM	10.6852	scf7180000020251.g00080	scf7180000020251.g00081	mapping0.ap	hexmcd,imm
scf7180000020251	2734400	2734600	CRM	0.2685	scf7180000020251.g00080	scf7180000020251.g00081	mapping1.female_gonad	pac
scf7180000020251	2735600	2736000	CRM	0.2614	scf7180000020251.g00080	scf7180000020251.g00081	mapping1.adult_mesoderm,mapping1.cardiac_mesoderm,mapping1.somatic_muscle,mapping1.tracheal_system,mapping1.visceral_mesoderm,mapping2.imaginal_disc,mapping2.mesoderm,mapping3.adult,mapping3.larva	pac
scf7180000020251	2736500	2736700	CRM	13.4124	scf7180000020251.g00080	scf7180000020251.g00081	mapping1.female_gonad	imm
scf7180000020251	2743400	2743600	CRM	8.19893	scf7180000020251.g00080	scf7180000020251.g00081	mapping1.male_gonad	imm
scf7180000020251	2753000	2753200	CRM	6.35591	scf7180000020251.g00080	scf7180000020251.g00081	mapping1.neuroectoderm	imm
scf7180000020251	2756400	2756700	CRM	9.00973	scf7180000020251.g00080	scf7180000020251.g00081	mapping0.ap	imm
scf7180000020251	2765500	2765700	CRM	0.203	scf7180000020251.g00081	scf7180000020251.g00080	mapping1.larval_mesoderm	pac
scf7180000020251	2767300	2767500	CRM	9.29383	scf7180000020251.g00081	scf7180000020251.g00080	mapping1.glia	imm
scf7180000020251	2768800	2769200	CRM	20.313	scf7180000020251.g00081	scf7180000020251.g00080	mapping1.cns,mapping1.ectoderm,mapping1.salivary_gland,mapping2.salivary_gland,mapping2.tracheal_system	hexmcd,imm,pac
scf7180000020251	2772300	2772500	CRM	0.2121	scf7180000020251.g00081	scf7180000020251.g00080	mapping2.tracheal_system	pac
scf7180000020251	2773400	2773600	CRM	0.2107	scf7180000020251.g00081	scf7180000020251.g00080	mapping1.blastoderm,mapping2.blastoderm,mapping2.ectoderm	pac
scf7180000020251	2780500	2780700	CRM	15.0968	scf7180000020251.g00081	scf7180000020251.g00080	mapping2.amnioserosa	hexmcd
scf7180000020251	2790500	2790700	CRM	0.1984	scf7180000020251.g00082	scf7180000020251.g00081	mapping0.ap	pac
scf7180000020251	2791500	2792000	CRM	0.2541	scf7180000020251.g00082	scf7180000020251.g00083	mapping1.adult_mesoderm,mapping1.neuroectoderm,mapping2.ectoderm,mapping2.eye,mapping2.mesoderm,mapping2.neuronal,mapping2.salivary_gland	pac
scf7180000020251	2795700	2796200	CRM	11.0289	scf7180000020251.g00082	scf7180000020251.g00083	mapping1.blastoderm,mapping2.amnioserosa,mapping2.blastoderm,mapping2.imaginal_disc,mapping2.tracheal_system,mapping2.wing,mapping3.larva	imm,pac
scf7180000020251	2803400	2803600	CRM	10.3076	scf7180000020251.g00082	scf7180000020251.g00083	mapping1.fat_body	hexmcd,imm,pac
scf7180000020251	2804100	2804300	CRM	0.2123	scf7180000020251.g00082	scf7180000020251.g00083	mapping2.glia	pac
scf7180000020251	2807900	2808200	CRM	0.2206	scf7180000020251.g00082	scf7180000020251.g00083	mapping2.mesectoderm,mapping2.mesoderm,mapping3.adult	pac
scf7180000020251	2808800	2809400	CRM	11.409	scf7180000020251.g00082	scf7180000020251.g00083	mapping1.amnioserosa,mapping1.ectoderm,mapping2.glia	imm,pac
scf7180000020251	2812800	2813100	CRM	7.56	scf7180000020251.g00082	scf7180000020251.g00083	mapping1.cardiac_mesoderm	imm
scf7180000020251	2824000	2824200	CRM	14.7477	scf7180000020251.g00083	scf7180000020251.g00082	mapping1.amnioserosa,mapping2.amnioserosa	imm,pac
scf7180000020251	2825900	2826300	CRM	0.3193	scf7180000020251.g00083	scf7180000020251.g00082	mapping1.blastoderm,mapping1.cns,mapping1.ectoderm,mapping1.imaginal_disc,mapping1.pns,mapping1.tracheal_system,mapping2.blastoderm,mapping2.ectoderm,mapping2.eye,mapping2.imaginal_disc,mapping2.mesectoderm,mapping2.mesoderm,mapping2.neuronal,mapping2.tracheal_system,mapping2.wing,mapping3.larva	pac
scf7180000020251	2827600	2827800	CRM	6.93952	scf7180000020251.g00083	scf7180000020251.g00082	mapping1.eye	imm
scf7180000020251	2828400	2828600	CRM	0.2245	scf7180000020251.g00083	scf7180000020251.g00082	mapping0.ap,mapping1.blastoderm,mapping2.blastoderm	pac
scf7180000020251	2829200	2829400	CRM	20.7735	scf7180000020251.g00083	scf7180000020251.g00082	mapping1.larval_mesoderm	hexmcd
scf7180000020251	2833500	2833700	CRM	0.2195	scf7180000020251.g00084	scf7180000020251.g00083	mapping1.mesectoderm	pac
scf7180000020251	2835200	2835400	CRM	0.2154	scf7180000020251.g00084	scf7180000020251.g00083	mapping1.glia	pac
scf7180000020251	2835700	2835900	CRM	7.08105	scf7180000020251.g00084	scf7180000020251.g00083	mapping1.neuroectoderm	imm
scf7180000020251	2840100	2840300	CRM	0.2319	scf7180000020251.g00084	scf7180000020251.g00083	mapping1.endoderm	pac
scf7180000020251	2842000	2842200	CRM	10.6826	scf7180000020251.g00084	scf7180000020251.g00085	mapping1.eye,mapping2.eye	hexmcd
scf7180000020251	2852400	2852600	CRM	0.2139	scf7180000020251.g00084	scf7180000020251.g00085	mapping0.dv,mapping1.imaginal_disc	pac
scf7180000020251	2852800	2853000	CRM	0.2272	scf7180000020251.g00084	scf7180000020251.g00085	mapping1.adult_mesoderm,mapping1.male_gonad	pac
scf7180000020251	2855400	2855600	CRM	11.3041	scf7180000020251.g00085	scf7180000020251.g00084	mapping0.dv_earlymesoderm,mapping1.pns	imm,pac
scf7180000020251	2855900	2856100	CRM	8.33345	scf7180000020251.g00085	scf7180000020251.g00084	mapping1.cardiac_mesoderm	hexmcd
scf7180000020251	2865800	2866000	CRM	0.2429	scf7180000020251.g00085	scf7180000020251.g00084	mapping0.dv,mapping1.imaginal_disc,mapping2.blastoderm,mapping2.neuronal,mapping3.larva	pac
scf7180000020251	2869300	2869500	CRM	16.8081	scf7180000020251.g00085	scf7180000020251.g00084	mapping1.glia,mapping1.mesectoderm,mapping1.neuroectoderm,mapping2.neuroectoderm	hexmcd,imm,pac
scf7180000020251	2872500	2872700	CRM	0.2315	scf7180000020251.g00085	scf7180000020251.g00084	mapping1.cns	pac
scf7180000020251	2876000	2876300	CRM	9.23356	scf7180000020251.g00085	scf7180000020251.g00084	mapping0.ap,mapping1.blastoderm,mapping1.fat_body	imm,pac
scf7180000020251	2880100	2880300	CRM	14.6589	scf7180000020251.g00085	scf7180000020251.g00084	mapping1.mesectoderm,mapping2.mesectoderm	imm
scf7180000020251	2882800	2883000	CRM	6.80512	scf7180000020251.g00085	scf7180000020251.g00084	mapping1.cardiac_mesoderm	imm
scf7180000020251	2883200	2883500	CRM	16.2292	scf7180000020251.g00085	scf7180000020251.g00084	mapping1.neuroectoderm,mapping2.mesectoderm,mapping2.neuroectoderm	hexmcd,imm
scf7180000020251	2884700	2885100	CRM	0.2541	scf7180000020251.g00085	scf7180000020251.g00084	mapping1.glia,mapping1.visceral_mesoderm,mapping2.glia	pac
scf7180000020251	2887700	2887900	CRM	12.7628	scf7180000020251.g00085	scf7180000020251.g00084	mapping0.ap,mapping1.tracheal_system,mapping2.glia,mapping2.reproductive_system	hexmcd,imm
scf7180000020251	2890400	2891000	CRM	9.7176	scf7180000020251.g00085	scf7180000020251.g00084	mapping0.dv_neurogenicectoderm,mapping1.cardiac_mesoderm,mapping1.neuroectoderm,mapping2.amnioserosa,mapping2.neuroectoderm	hexmcd,imm,pac
scf7180000020251	2893200	2893400	CRM	0.2212	scf7180000020251.g00085	scf7180000020251.g00084	mapping1.malpighian_tubules	pac
scf7180000020251	2893500	2893700	CRM	0.2525	scf7180000020251.g00085	scf7180000020251.g00084	mapping1.somatic_muscle	pac
scf7180000020251	2895700	2896300	CRM	11.7583	scf7180000020251.g00085	scf7180000020251.g00084	mapping0.dv,mapping0.dv_neurogenicectoderm,mapping1.dorsal_ectoderm,mapping1.mesectoderm,mapping2.imaginal_disc	imm,pac
scf7180000020251	2896500	2896700	CRM	11.9817	scf7180000020251.g00085	scf7180000020251.g00084	mapping1.amnioserosa	imm
scf7180000020251	2897400	2897600	CRM	0.2229	scf7180000020251.g00085	scf7180000020251.g00084	mapping1.malpighian_tubules	pac
scf7180000020251	2906800	2907000	CRM	0.2204	scf7180000020251.g00085	scf7180000020251.g00086	mapping1.malpighian_tubules	pac
scf7180000020251	2909200	2909400	CRM	13.3849	scf7180000020251.g00085	scf7180000020251.g00086	mapping2.malpig	imm
scf7180000020251	2909800	2910000	CRM	12.5743	scf7180000020251.g00085	scf7180000020251.g00086	mapping0.ap,mapping0.dv_earlymesoderm,mapping1.blastoderm,mapping2.blastoderm	hexmcd,imm
scf7180000020251	2913400	2914000	CRM	21.5218	scf7180000020251.g00085	scf7180000020251.g00086	mapping0.dv,mapping0.dv_neurogenicectoderm,mapping1.blastoderm,mapping1.endoderm,mapping1.imaginal_disc,mapping1.mesectoderm,mapping1.ventral_ectoderm,mapping1.visceral_mesoderm,mapping2.ectoderm,mapping2.endoderm,mapping2.eye,mapping2.mesectoderm,mapping2.mesoderm,mapping2.reproductive_system,mapping2.wing,mapping3.adult,mapping3.larva	hexmcd,imm,pac
scf7180000020251	2914200	2914400	CRM	0.2295	scf7180000020251.g00085	scf7180000020251.g00086	mapping1.imaginal_disc,mapping2.imaginal_disc	pac
scf7180000020251	2917200	2917700	CRM	8.96821	scf7180000020251.g00085	scf7180000020251.g00086	mapping1.male_gonad,mapping1.tracheal_system,mapping2.tracheal_system	imm
scf7180000020251	2918100	2918300	CRM	0.2307	scf7180000020251.g00085	scf7180000020251.g00086	mapping1.mesoderm	pac
scf7180000020251	2920700	2921000	CRM	13.3274	scf7180000020251.g00085	scf7180000020251.g00086	mapping0.dv_earlymesoderm,mapping1.male_gonad,mapping1.pns,mapping2.mesoderm,mapping2.neuronal,mapping3.larva	hexmcd,imm,pac
scf7180000020251	2921100	2921300	CRM	0.2659	scf7180000020251.g00085	scf7180000020251.g00086	mapping1.female_gonad	pac
scf7180000020251	2921800	2922100	CRM	0.1876	scf7180000020251.g00085	scf7180000020251.g00086	mapping1.male_gonad	pac
scf7180000020251	2923800	2924100	CRM	9.63749	scf7180000020251.g00085	scf7180000020251.g00086	mapping2.reproductive_system	hexmcd,imm
scf7180000020251	2927600	2927900	CRM	13.0677	scf7180000020251.g00085	scf7180000020251.g00086	mapping0.dv,mapping0.dv_earlymesoderm,mapping1.amnioserosa,mapping2.amnioserosa	hexmcd,pac
scf7180000020251	2930300	2930500	CRM	0.2812	scf7180000020251.g00085	scf7180000020251.g00086	mapping1.female_gonad	pac
scf7180000020251	2930600	2930800	CRM	0.2491	scf7180000020251.g00085	scf7180000020251.g00086	mapping1.adult_mesoderm,mapping2.mesoderm	pac
scf7180000020251	2934300	2934500	CRM	25.9561	scf7180000020251.g00085	scf7180000020251.g00086	mapping1.larval_mesoderm	imm
scf7180000020251	2941100	2941700	CRM	23.7801	scf7180000020251.g00086	scf7180000020251.g00085	mapping0.dv,mapping0.dv_neurogenicectoderm,mapping1.adult_mesoderm,mapping1.amnioserosa,mapping1.cns,mapping1.dorsal_ectoderm,mapping1.ectoderm,mapping1.endoderm,mapping1.eye,mapping1.imaginal_disc,mapping1.mesoderm,mapping1.salivary_gland,mapping1.somatic_muscle,mapping1.ventral_ectoderm,mapping2.blastoderm,mapping2.ectoderm,mapping2.endoderm,mapping2.mesoderm,mapping2.neuroectoderm,mapping2.neu…	hexmcd,imm,pac
scf7180000020251	2947000	2947300	CRM	15.1352	scf7180000020251.g00086	scf7180000020251.g00087	mapping1.blastoderm,mapping1.dorsal_ectoderm,mapping2.blastoderm,mapping2.glia	hexmcd,imm
scf7180000020251	2948000	2948200	CRM	14.9163	scf7180000020251.g00086	scf7180000020251.g00087	mapping1.glia,mapping2.glia	hexmcd,imm
scf7180000020251	2954200	2954400	CRM	0.2036	scf7180000020251.g00086	scf7180000020251.g00087	mapping1.eye,mapping2.ectoderm	pac
scf7180000020251	2957600	2957800	CRM	0.2205	scf7180000020251.g00086	scf7180000020251.g00087	mapping1.mesectoderm	pac
scf7180000020251	2969200	2969400	CRM	7.6078	scf7180000020251.g00086	scf7180000020251.g00087	mapping1.neuroectoderm	imm
scf7180000020251	2972000	2972200	CRM	12.0459	scf7180000020251.g00087	scf7180000020251.g00086	mapping1.adult_mesoderm	imm
scf7180000020251	2972700	2973100	CRM	11.574	scf7180000020251.g00087	scf7180000020251.g00086	mapping1.fat_body,mapping2.glia	imm,pac
scf7180000020251	2974700	2974900	CRM	0.1837	scf7180000020251.g00087	scf7180000020251.g00086	mapping1.male_gonad	pac
scf7180000020251	2975200	2975400	CRM	6.79694	scf7180000020251.g00087	scf7180000020251.g00086	mapping1.cardiac_mesoderm	imm
scf7180000020251	2978300	2978500	CRM	13.4406	scf7180000020251.g00087	scf7180000020251.g00086	mapping1.amnioserosa	hexmcd
scf7180000020251	2981200	2981400	CRM	0.1941	scf7180000020251.g00087	scf7180000020251.g00086	mapping1.larval_mesoderm	pac
scf7180000020251	2982500	2982800	CRM	15.7454	scf7180000020251.g00087	scf7180000020251.g00086	mapping0.dv,mapping1.dorsal_ectoderm	hexmcd,imm
scf7180000020251	2986800	2987000	CRM	0.2697	scf7180000020251.g00087	scf7180000020251.g00086	mapping2.malpig	pac
scf7180000020251	2993600	2993800	CRM	10.4939	scf7180000020251.g00087	scf7180000020251.g00086	mapping1.fat_body	hexmcd,imm
scf7180000020251	2994300	2994500	CRM	0.2362	scf7180000020251.g00087	scf7180000020251.g00086	mapping1.imaginal_disc,mapping2.wing,mapping3.larva	pac
scf7180000020251	2999600	2999800	CRM	9.24817	scf7180000020251.g00087	scf7180000020251.g00086	mapping1.cardiac_mesoderm	imm
scf7180000020251	3000100	3000300	CRM	0.214	scf7180000020251.g00087	scf7180000020251.g00086	mapping1.male_gonad,mapping1.tracheal_system,mapping2.tracheal_system	pac
scf7180000020251	3001800	3002000	CRM	14.9411	scf7180000020251.g00087	scf7180000020251.g00086	mapping1.female_gonad	imm
scf7180000020251	3003400	3003700	CRM	12.0972	scf7180000020251.g00087	scf7180000020251.g00088	mapping1.amnioserosa,mapping1.dorsal_ectoderm,mapping1.imaginal_disc,mapping1.pns,mapping2.ectoderm,mapping2.eye,mapping2.imaginal_disc,mapping2.wing,mapping3.larva	hexmcd,imm,pac
scf7180000020251	3005300	3005600	CRM	0.232	scf7180000020251.g00087	scf7180000020251.g00088	mapping1.tracheal_system,mapping2.blastoderm	pac
scf7180000020251	3007300	3007600	CRM	9.05034	scf7180000020251.g00087	scf7180000020251.g00088	mapping1.cardiac_mesoderm	hexmcd,imm
scf7180000020251	3009200	3009400	CRM	14.8369	scf7180000020251.g00087	scf7180000020251.g00088	mapping1.adult_mesoderm,mapping2.amnioserosa	hexmcd,imm
scf7180000020251	3011100	3011500	CRM	10.4187	scf7180000020251.g00088	scf7180000020251.g00087	mapping0.ap,mapping1.malpighian_tubules,mapping1.neuroectoderm,mapping2.malpig	hexmcd,imm,pac
scf7180000020251	3012200	3012700	CRM	15.4231	scf7180000020251.g00088	scf7180000020251.g00087	mapping1.cns,mapping1.glia,mapping1.imaginal_disc,mapping1.salivary_gland,mapping1.somatic_muscle,mapping1.tracheal_system,mapping1.ventral_ectoderm,mapping2.ectoderm,mapping2.endoderm,mapping2.glia,mapping2.mesectoderm,mapping2.mesoderm,mapping2.neuronal,mapping2.salivary_gland,mapping2.tracheal_system,mapping3.larva	hexmcd,imm,pac
scf7180000020251	3016300	3016500	CRM	0.2656	scf7180000020251.g00088	scf7180000020251.g00087	mapping2.malpig	pac
scf7180000020251	3025900	3026200	CRM	16.8659	scf7180000020251.g00088	scf7180000020251.g00087	mapping1.malpighian_tubules,mapping1.ventral_ectoderm,mapping2.malpig,mapping2.mesoderm,mapping3.larva	hexmcd,imm
scf7180000020251	3026400	3026600	CRM	0.226	scf7180000020251.g00088	scf7180000020251.g00087	mapping1.eye,mapping1.malpighian_tubules	pac
scf7180000020251	3029400	3029600	CRM	13.2453	scf7180000020251.g00088	scf7180000020251.g00087	mapping2.malpig	imm
scf7180000020251	3030100	3030300	CRM	14.7895	scf7180000020251.g00088	scf7180000020251.g00087	mapping1.amnioserosa,mapping2.amnioserosa	imm
scf7180000020251	3043700	3043900	CRM	11.2764	scf7180000020251.g00088	scf7180000020251.g00089	mapping1.amnioserosa	imm
scf7180000020251	3047700	3047900	CRM	9.99307	scf7180000020251.g00088	scf7180000020251.g00089	mapping1.fat_body	hexmcd
scf7180000020251	3050800	3051000	CRM	0.2191	scf7180000020251.g00088	scf7180000020251.g00089	mapping1.glia	pac
scf7180000020251	3053300	3053500	CRM	0.2096	scf7180000020251.g00088	scf7180000020251.g00089	mapping1.male_gonad,mapping2.reproductive_system	pac
scf7180000020251	3054700	3054900	CRM	8.85288	scf7180000020251.g00088	scf7180000020251.g00089	mapping1.tracheal_system,mapping2.tracheal_system	imm
scf7180000020251	3055000	3055300	CRM	19.1815	scf7180000020251.g00088	scf7180000020251.g00089	mapping0.dv_neurogenicectoderm,mapping1.amnioserosa,mapping1.ectoderm,mapping2.amnioserosa	hexmcd,imm,pac
scf7180000020251	3057500	3057700	CRM	10.6931	scf7180000020251.g00088	scf7180000020251.g00089	mapping0.ap,mapping1.blastoderm,mapping2.blastoderm	hexmcd,pac
scf7180000020251	3064300	3064500	CRM	0.1963	scf7180000020251.g00088	scf7180000020251.g00089	mapping1.fat_body	pac
scf7180000020251	3073600	3073800	CRM	11.3387	scf7180000020251.g00088	scf7180000020251.g00089	mapping2.glia	imm
scf7180000020251	3078400	3078600	CRM	0.2241	scf7180000020251.g00088	scf7180000020251.g00089	mapping2.endoderm	pac
scf7180000020251	3082000	3082200	CRM	0.2664	scf7180000020251.g00088	scf7180000020251.g00089	mapping2.malpig	pac
scf7180000020251	3084400	3084700	CRM	13.8233	scf7180000020251.g00088	scf7180000020251.g00089	mapping0.dv_neurogenicectoderm,mapping1.cardiac_mesoderm	imm
scf7180000020251	3085200	3085400	CRM	0.2659	scf7180000020251.g00088	scf7180000020251.g00089	mapping1.adult_mesoderm,mapping1.blastoderm,mapping1.malpighian_tubules,mapping1.visceral_mesoderm,mapping2.blastoderm,mapping2.malpig,mapping2.mesoderm,mapping3.adult	pac
scf7180000020251	3086400	3086600	CRM	0.1837	scf7180000020251.g00088	scf7180000020251.g00089	mapping1.larval_mesoderm	pac
scf7180000020251	3087400	3087800	CRM	12.0808	scf7180000020251.g00088	scf7180000020251.g00089	mapping1.fat_body,mapping2.glia	hexmcd,imm
scf7180000020251	3097600	3097800	CRM	17.3241	scf7180000020251.g00088	scf7180000020251.g00089	mapping1.malpighian_tubules	imm
scf7180000020251	3097900	3098100	CRM	13.5849	scf7180000020251.g00088	scf7180000020251.g00089	mapping1.amnioserosa,mapping2.amnioserosa	imm
scf7180000020251	3104400	3104700	CRM	8.12531	scf7180000020251.g00089	scf7180000020251.g00088	mapping0.ap,mapping0.dv,mapping1.amnioserosa,mapping2.amnioserosa,mapping2.eye	imm,pac
scf7180000020251	3104800	3105000	CRM	7.59423	scf7180000020251.g00089	scf7180000020251.g00088	mapping1.male_gonad	imm
scf7180000020251	3110900	3111100	CRM	0.191	scf7180000020251.g00089	scf7180000020251.g00088	mapping2.neuroectoderm	pac
scf7180000020251	3122800	3123200	CRM	15.0846	scf7180000020251.g00089	scf7180000020251.g00088	mapping1.amnioserosa,mapping1.cardiac_mesoderm	hexmcd,imm
scf7180000020251	3123900	3124100	CRM	0.2032	scf7180000020251.g00089	scf7180000020251.g00088	mapping1.neuroectoderm,mapping2.neuroectoderm	pac
scf7180000020251	3124400	3124700	CRM	21.6622	scf7180000020251.g00089	scf7180000020251.g00088	mapping0.dv_earlymesoderm,mapping0.dv_neurogenicectoderm,mapping1.ectoderm,mapping1.fat_body,mapping1.mesectoderm,mapping1.mesoderm,mapping1.pns,mapping2.amnioserosa,mapping2.ectoderm,mapping2.imaginal_disc,mapping2.mesectoderm,mapping2.mesoderm,mapping2.wing	hexmcd,imm,pac
scf7180000020251	3124900	3125100	CRM	0.2212	scf7180000020251.g00089	scf7180000020251.g00088	mapping1.mesectoderm	pac
scf7180000020251	3135700	3135900	CRM	0.2295	scf7180000020251.g00089	scf7180000020251.g00090	mapping1.adult_mesoderm	pac
scf7180000020251	3143900	3144100	CRM	14.3462	scf7180000020251.g00090	scf7180000020251.g00091	mapping2.amnioserosa	hexmcd,imm
scf7180000020251	3157500	3157800	CRM	0.1852	scf7180000020251.g00090	scf7180000020251.g00091	mapping1.neuroectoderm	pac
scf7180000020251	3159900	3160100	CRM	0.1915	scf7180000020251.g00090	scf7180000020251.g00091	mapping2.neuroectoderm	pac
scf7180000020251	3163800	3164200	CRM	9.57113	scf7180000020251.g00090	scf7180000020251.g00091	mapping0.dv,mapping0.dv_neurogenicectoderm,mapping2.endoderm	imm,pac
scf7180000020251	3172700	3172900	CRM	11.6368	scf7180000020251.g00091	scf7180000020251.g00090	mapping1.glia	imm
scf7180000020251	3185000	3185200	CRM	0.2217	scf7180000020251.g00091	scf7180000020251.g00090	mapping1.mesoderm,mapping2.imaginal_disc	pac
scf7180000020251	3188600	3188800	CRM	7.7502	scf7180000020251.g00091	scf7180000020251.g00090	mapping3.adult	imm
scf7180000020251	3195200	3195400	CRM	0.1902	scf7180000020251.g00092	scf7180000020251.g00091	mapping1.larval_mesoderm	pac
scf7180000020251	3202200	3202400	CRM	24.0403	scf7180000020251.g00092	scf7180000020251.g00093	mapping1.larval_mesoderm	hexmcd
scf7180000020251	3211300	3211500	CRM	12.3135	scf7180000020251.g00092	scf7180000020251.g00093	mapping2.amnioserosa	imm
scf7180000020251	3211600	3211900	CRM	22.2943	scf7180000020251.g00092	scf7180000020251.g00093	mapping0.dv,mapping1.dorsal_ectoderm,mapping1.mesectoderm,mapping2.ectoderm,mapping2.mesectoderm	hexmcd,imm,pac
scf7180000020251	3214000	3214200	CRM	0.2143	scf7180000020251.g00092	scf7180000020251.g00093	mapping3.larva	pac
scf7180000020251	3214700	3214900	CRM	8.43002	scf7180000020251.g00092	scf7180000020251.g00093	mapping2.tracheal_system	imm
scf7180000020251	3220600	3220800	CRM	0.2329	scf7180000020251.g00094	scf7180000020251.g00093	mapping1.tracheal_system	pac
scf7180000020251	3226200	3226600	CRM	17.3594	scf7180000020251.g00095	scf7180000020251.g00094	mapping0.dv,mapping0.dv_neurogenicectoderm,mapping1.blastoderm,mapping1.cns,mapping1.dorsal_ectoderm,mapping1.endoderm,mapping1.somatic_muscle,mapping1.visceral_mesoderm,mapping2.blastoderm,mapping2.ectoderm,mapping2.endoderm,mapping2.mesoderm,mapping2.neuronal,mapping2.wing,mapping3.larva	imm,pac
scf7180000020251	3227100	3227300	CRM	0.1829	scf7180000020251.g00095	scf7180000020251.g00094	mapping1.cardiac_mesoderm	pac
scf7180000020251	3227500	3227700	CRM	8.90929	scf7180000020251.g00095	scf7180000020251.g00094	mapping1.eye	hexmcd
scf7180000020251	3231400	3231600	CRM	14.5691	scf7180000020251.g00095	scf7180000020251.g00096	mapping1.mesoderm	imm
scf7180000020251	3235700	3235900	CRM	8.39512	scf7180000020251.g00096	scf7180000020251.g00095	mapping1.eye	hexmcd
scf7180000020251	3238000	3238300	CRM	11.8195	scf7180000020251.g00096	scf7180000020251.g00097	mapping1.fat_body	imm
scf7180000020251	3246000	3246200	CRM	0.2788	scf7180000020251.g00097	scf7180000020251.g00096	mapping1.female_gonad	pac
scf7180000020251	3247700	3247900	CRM	0.2685	scf7180000020251.g00097	scf7180000020251.g00096	mapping2.malpig	pac
scf7180000020251	3248400	3248700	CRM	15.0636	scf7180000020251.g00097	scf7180000020251.g00096	mapping1.amnioserosa,mapping2.amnioserosa	hexmcd
scf7180000020251	3257600	3257900	CRM	0.2698	scf7180000020251.g00097	scf7180000020251.g00096	mapping1.female_gonad,mapping3.adult	pac
scf7180000020251	3258400	3258600	CRM	17.6737	scf7180000020251.g00097	scf7180000020251.g00096	mapping2.malpig	hexmcd,imm
scf7180000020251	3258800	3259000	CRM	7.39419	scf7180000020251.g00097	scf7180000020251.g00098	mapping2.tracheal_system	imm
scf7180000020251	3259100	3259300	CRM	0.2188	scf7180000020251.g00097	scf7180000020251.g00098	mapping1.glia	pac
scf7180000020251	3260700	3260900	CRM	0.202	scf7180000020251.g00097	scf7180000020251.g00098	mapping0.dv_neurogenicectoderm	pac
scf7180000020251	3263400	3263700	CRM	0.2622	scf7180000020251.g00098	scf7180000020251.g00097	mapping2.salivary_gland	pac
scf7180000020251	3265500	3265700	CRM	0.2214	scf7180000020251.g00098	scf7180000020251.g00099	mapping1.mesoderm	pac
scf7180000020251	3281900	3282100	CRM	0.1844	scf7180000020251.g00099	scf7180000020251.g00098	mapping1.larval_mesoderm	pac
scf7180000020251	3288200	3288400	CRM	8.71049	scf7180000020251.g00099	scf7180000020251.g00100	mapping1.tracheal_system	imm
scf7180000020251	3291900	3292100	CRM	21.3446	scf7180000020251.g00101	scf7180000020251.g00100	mapping1.larval_mesoderm	hexmcd
scf7180000020251	3297000	3297200	CRM	19.0585	scf7180000020251.g00101	scf7180000020251.g00100	mapping1.malpighian_tubules,mapping2.malpig	hexmcd,imm
scf7180000020251	3299500	3299800	CRM	0.2798	scf7180000020251.g00102	scf7180000020251.g00101	mapping2.malpig	pac
scf7180000020251	3306800	3307100	CRM	13.5725	scf7180000020251.g00102	scf7180000020251.g00103	mapping1.cardiac_mesoderm,mapping2.glia	hexmcd,imm
scf7180000020251	3309100	3309300	CRM	0.2033	scf7180000020251.g00103	scf7180000020251.g00102	mapping1.blastoderm	pac
scf7180000020251	3312200	3312500	CRM	9.25513	scf7180000020251.g00103	scf7180000020251.g00102	mapping1.cardiac_mesoderm,mapping1.salivary_gland,mapping2.salivary_gland	hexmcd,pac
scf7180000020251	3317100	3317300	CRM	0.2094	scf7180000020251.g00103	scf7180000020251.g00102	mapping0.ap,mapping1.amnioserosa,mapping2.amnioserosa	pac
scf7180000020251	3319200	3319400	CRM	0.1911	scf7180000020251.g00103	scf7180000020251.g00102	mapping2.reproductive_system	pac
scf7180000020251	3327100	3327300	CRM	10.2606	scf7180000020251.g00103	scf7180000020251.g00104	mapping2.glia	imm
scf7180000020251	3330800	3331000	CRM	0.2034	scf7180000020251.g00104	scf7180000020251.g00103	mapping2.eye	pac
scf7180000020251	3338800	3339000	CRM	0.2167	scf7180000020251.g00104	scf7180000020251.g00103	mapping1.dorsal_ectoderm	pac
scf7180000020251	3340700	3340900	CRM	0.2551	scf7180000020251.g00104	scf7180000020251.g00103	mapping2.mesoderm,mapping2.salivary_gland,mapping2.tracheal_system,mapping3.adult	pac
scf7180000020251	3341600	3341800	CRM	9.77034	scf7180000020251.g00104	scf7180000020251.g00103	mapping1.cardiac_mesoderm	hexmcd
scf7180000020251	3342500	3342700	CRM	0.2145	scf7180000020251.g00104	scf7180000020251.g00103	mapping1.tracheal_system,mapping2.tracheal_system	pac
scf7180000020251	3356700	3356900	CRM	0.233	scf7180000020251.g00104	scf7180000020251.g00105	mapping1.visceral_mesoderm	pac
scf7180000020251	3358400	3358600	CRM	8.5553	scf7180000020251.g00104	scf7180000020251.g00105	mapping0.ap	imm
scf7180000020251	3361600	3362000	CRM	16.4462	scf7180000020251.g00104	scf7180000020251.g00105	mapping0.dv,mapping0.dv_neurogenicectoderm,mapping1.endoderm,mapping1.neuroectoderm,mapping1.ventral_ectoderm,mapping2.ectoderm,mapping2.endoderm,mapping2.glia,mapping2.neuroectoderm,mapping2.reproductive_system	hexmcd,imm,pac
scf7180000020251	3366600	3366800	CRM	0.2131	scf7180000020251.g00105	scf7180000020251.g00104	mapping0.ap,mapping1.blastoderm,mapping2.blastoderm	pac
scf7180000020251	3371400	3371900	CRM	22.3813	scf7180000020251.g00105	scf7180000020251.g00104	mapping0.ap,mapping1.endoderm,mapping1.larval_mesoderm,mapping1.malpighian_tubules,mapping2.glia,mapping2.malpig,mapping2.reproductive_system	hexmcd,imm
scf7180000020251	3375500	3375700	CRM	0.1843	scf7180000020251.g00105	scf7180000020251.g00104	mapping1.larval_mesoderm	pac
scf7180000020251	3378600	3379000	CRM	9.08677	scf7180000020251.g00105	scf7180000020251.g00104	mapping0.ap,mapping1.amnioserosa,mapping1.cns	imm,pac
scf7180000020251	3387000	3387500	CRM	16.2232	scf7180000020251.g00105	scf7180000020251.g00106	mapping0.dv,mapping0.dv_neurogenicectoderm,mapping1.adult_mesoderm,mapping1.blastoderm,mapping1.cns,mapping1.ectoderm,mapping1.salivary_gland,mapping1.ventral_ectoderm,mapping2.ectoderm,mapping2.salivary_gland,mapping2.tracheal_system	hexmcd,pac
scf7180000020251	3390000	3390300	CRM	17.415	scf7180000020251.g00105	scf7180000020251.g00106	mapping1.amnioserosa,mapping1.malpighian_tubules,mapping2.malpig	hexmcd,imm
scf7180000020251	3392500	3392700	CRM	20.8638	scf7180000020251.g00105	scf7180000020251.g00106	mapping0.dv_neurogenicectoderm,mapping1.neuroectoderm	hexmcd,pac
scf7180000020251	3402800	3403000	CRM	0.1826	scf7180000020251.g00106	scf7180000020251.g00105	mapping1.larval_mesoderm	pac
scf7180000020251	3408500	3408700	CRM	7.94013	scf7180000020251.g00106	scf7180000020251.g00105	mapping1.cardiac_mesoderm	imm
scf7180000020251	3409900	3410200	CRM	7.19421	scf7180000020251.g00106	scf7180000020251.g00105	mapping1.cardiac_mesoderm,mapping1.female_gonad	imm,pac
scf7180000020251	3410700	3411200	CRM	9.61949	scf7180000020251.g00106	scf7180000020251.g00107	mapping0.ap,mapping1.adult_mesoderm	imm,pac
scf7180000020251	3415300	3415500	CRM	0.1938	scf7180000020251.g00106	scf7180000020251.g00107	mapping1.fat_body	pac
scf7180000020251	3417100	3417300	CRM	19.5985	scf7180000020251.g00106	scf7180000020251.g00107	mapping0.dv,mapping0.dv_neurogenicectoderm,mapping1.ectoderm,mapping1.ventral_ectoderm,mapping2.reproductive_system	hexmcd,imm
scf7180000020251	3420100	3420300	CRM	0.2044	scf7180000020251.g00106	scf7180000020251.g00107	mapping0.dv,mapping2.mesectoderm	pac
scf7180000020251	3424100	3424300	CRM	0.2006	scf7180000020251.g00106	scf7180000020251.g00107	mapping2.mesectoderm	pac
scf7180000020251	3427500	3427700	CRM	0.211	scf7180000020251.g00107	scf7180000020251.g00108	mapping3.adult	pac
scf7180000020251	3428200	3428400	CRM	15.6038	scf7180000020251.g00107	scf7180000020251.g00108	mapping1.amnioserosa,mapping2.amnioserosa	hexmcd,imm
scf7180000020251	3431000	3431200	CRM	10.7318	scf7180000020251.g00107	scf7180000020251.g00108	mapping1.fat_body	imm,pac
scf7180000020251	3436800	3437000	CRM	10.4738	scf7180000020251.g00108	scf7180000020251.g00109	mapping1.salivary_gland	imm
scf7180000020251	3442000	3442400	CRM	14.4106	scf7180000020251.g00109	scf7180000020251.g00108	mapping0.ap,mapping0.dv_neurogenicectoderm,mapping1.blastoderm,mapping2.blastoderm,mapping2.malpig	imm,pac
scf7180000020251	3444200	3444400	CRM	0.2933	scf7180000020251.g00109	scf7180000020251.g00108	mapping1.malpighian_tubules,mapping2.malpig	pac
scf7180000020251	3445300	3445600	CRM	10.3225	scf7180000020251.g00109	scf7180000020251.g00108	mapping1.neuroectoderm,mapping2.neuroectoderm	hexmcd,imm
scf7180000020251	3446200	3446400	CRM	10.0739	scf7180000020251.g00109	scf7180000020251.g00108	mapping1.fat_body	imm
scf7180000020251	3449100	3449300	CRM	10.0306	scf7180000020251.g00109	scf7180000020251.g00108	mapping1.fat_body	imm
scf7180000020251	3449800	3450000	CRM	21.6408	scf7180000020251.g00109	scf7180000020251.g00108	mapping1.larval_mesoderm	imm
scf7180000020251	3451100	3451300	CRM	0.169	scf7180000020251.g00109	scf7180000020251.g00108	mapping1.male_gonad	pac
scf7180000020251	3452400	3452600	CRM	0.2681	scf7180000020251.g00109	scf7180000020251.g00108	mapping2.malpig	pac
scf7180000020251	3452800	3453000	CRM	22.543	scf7180000020251.g00109	scf7180000020251.g00108	mapping1.larval_mesoderm	imm
scf7180000020251	3453400	3453600	CRM	0.1906	scf7180000020251.g00109	scf7180000020251.g00108	mapping0.dv_neurogenicectoderm	pac
scf7180000020251	3456600	3456800	CRM	7.81148	scf7180000020251.g00109	scf7180000020251.g00110	mapping1.cardiac_mesoderm	hexmcd
scf7180000020251	3457300	3457500	CRM	0.2217	scf7180000020251.g00109	scf7180000020251.g00110	mapping0.dv,mapping1.blastoderm,mapping2.blastoderm	pac
scf7180000020251	3458800	3459000	CRM	12.9922	scf7180000020251.g00109	scf7180000020251.g00110	mapping2.amnioserosa	imm
scf7180000020251	3462200	3462500	CRM	0.2574	scf7180000020251.g00109	scf7180000020251.g00110	mapping1.adult_mesoderm,mapping1.salivary_gland,mapping2.salivary_gland,mapping2.tracheal_system,mapping3.adult	pac
scf7180000020251	3477800	3478000	CRM	13.0943	scf7180000020251.g00111	scf7180000020251.g00110	mapping1.amnioserosa	hexmcd,imm
scf7180000020251	3490500	3490700	CRM	11.3021	scf7180000020251.g00111	scf7180000020251.g00110	mapping1.amnioserosa	imm
scf7180000020251	3496400	3496600	CRM	8.07601	scf7180000020251.g00111	scf7180000020251.g00110	mapping1.male_gonad	imm
scf7180000020251	3509400	3509600	CRM	0.2821	scf7180000020251.g00111	scf7180000020251.g00110	mapping0.ap,mapping1.blastoderm,mapping1.salivary_gland,mapping2.blastoderm,mapping2.reproductive_system,mapping2.salivary_gland,mapping3.adult	pac
scf7180000020251	3515900	3516100	CRM	14.2418	scf7180000020251.g00111	scf7180000020251.g00110	mapping1.female_gonad	imm
scf7180000020251	3518800	3519000	CRM	0.2684	scf7180000020251.g00111	scf7180000020251.g00112	mapping1.female_gonad	pac
scf7180000020251	3530500	3530700	CRM	0.2859	scf7180000020251.g00111	scf7180000020251.g00112	mapping2.malpig	pac
scf7180000020251	3535300	3535500	CRM	10.248	scf7180000020251.g00111	scf7180000020251.g00112	mapping1.glia	imm
scf7180000020251	3541300	3541500	CRM	8.20909	scf7180000020251.g00111	scf7180000020251.g00112	mapping1.cardiac_mesoderm,mapping1.male_gonad	imm
scf7180000020251	3544500	3544700	CRM	0.2212	scf7180000020251.g00111	scf7180000020251.g00112	mapping1.malpighian_tubules	pac
scf7180000020251	3549300	3549700	CRM	0.2672	scf7180000020251.g00111	scf7180000020251.g00112	mapping1.ectoderm,mapping1.eye,mapping1.imaginal_disc,mapping1.neuroectoderm,mapping1.pns,mapping1.tracheal_system,mapping1.visceral_mesoderm,mapping2.eye,mapping2.mesoderm,mapping2.neuroectoderm,mapping2.neuronal,mapping2.reproductive_system,mapping2.tracheal_system,mapping2.wing,mapping3.larva	pac
scf7180000020251	3552900	3553200	CRM	11.3868	scf7180000020251.g00111	scf7180000020251.g00112	mapping2.eye,mapping2.imaginal_disc	hexmcd,imm
scf7180000020251	3557100	3557300	CRM	0.2695	scf7180000020251.g00111	scf7180000020251.g00112	mapping1.female_gonad	pac
scf7180000020251	3558400	3558600	CRM	18.9513	scf7180000020251.g00112	scf7180000020251.g00111	mapping1.female_gonad	hexmcd
scf7180000020251	3561000	3561200	CRM	7.33744	scf7180000020251.g00112	scf7180000020251.g00113	mapping1.eye	imm
scf7180000020251	3568500	3568700	CRM	11.9729	scf7180000020251.g00113	scf7180000020251.g00112	mapping1.salivary_gland	imm
scf7180000020251	3574800	3575000	CRM	0.1914	scf7180000020251.g00113	scf7180000020251.g00114	mapping2.eye	pac
scf7180000020251	3576100	3576300	CRM	21.4854	scf7180000020251.g00114	scf7180000020251.g00113	mapping1.larval_mesoderm,mapping3.adult	hexmcd,imm
scf7180000020251	3580600	3580800	CRM	11.0774	scf7180000020251.g00114	scf7180000020251.g00113	mapping1.amnioserosa	imm
scf7180000020251	3594000	3594200	CRM	10.3082	scf7180000020251.g00114	scf7180000020251.g00113	mapping1.salivary_gland	imm
scf7180000020251	3595900	3596100	CRM	9.85155	scf7180000020251.g00114	scf7180000020251.g00113	mapping1.fat_body	hexmcd
scf7180000020251	3596200	3596400	CRM	9.75893	scf7180000020251.g00114	scf7180000020251.g00113	mapping1.eye	hexmcd,imm
scf7180000020251	3600100	3600400	CRM	16.4094	scf7180000020251.g00114	scf7180000020251.g00113	mapping0.ap,mapping1.malpighian_tubules,mapping2.malpig	hexmcd,imm
scf7180000020251	3602800	3603000	CRM	15.2835	scf7180000020251.g00114	scf7180000020251.g00113	mapping1.amnioserosa,mapping2.amnioserosa	hexmcd
scf7180000020251	3606700	3606900	CRM	0.1979	scf7180000020251.g00114	scf7180000020251.g00113	mapping0.dv	pac
scf7180000020251	3614000	3614200	CRM	25.5404	scf7180000020251.g00114	scf7180000020251.g00113	mapping1.larval_mesoderm	imm
scf7180000020251	3614600	3614800	CRM	21.4817	scf7180000020251.g00114	scf7180000020251.g00113	mapping1.larval_mesoderm	hexmcd
scf7180000020251	3621900	3622100	CRM	0.2232	scf7180000020251.g00114	scf7180000020251.g00113	mapping1.blastoderm	pac
scf7180000020251	3622900	3623200	CRM	18.3471	scf7180000020251.g00114	scf7180000020251.g00113	mapping0.dv_earlymesoderm,mapping1.male_gonad,mapping1.mesectoderm,mapping2.mesectoderm	hexmcd,pac
scf7180000020251	3626400	3626700	CRM	0.3007	scf7180000020251.g00114	scf7180000020251.g00113	mapping0.ap,mapping2.malpig	pac
scf7180000020251	3628200	3628400	CRM	15.1973	scf7180000020251.g00114	scf7180000020251.g00113	mapping0.dv_neurogenicectoderm	imm
scf7180000020251	3628600	3628800	CRM	12.059	scf7180000020251.g00114	scf7180000020251.g00113	mapping1.neuroectoderm,mapping2.reproductive_system	hexmcd,pac
scf7180000020251	3632000	3632200	CRM	7.65817	scf7180000020251.g00114	scf7180000020251.g00113	mapping1.cardiac_mesoderm	imm
scf7180000020251	3643000	3643200	CRM	19.1845	scf7180000020251.g00114	scf7180000020251.g00115	mapping1.female_gonad	hexmcd,imm
scf7180000020251	3647900	3648100	CRM	11.9475	scf7180000020251.g00114	scf7180000020251.g00115	mapping1.fat_body	hexmcd,imm
scf7180000020251	3659900	3660200	CRM	23.661	scf7180000020251.g00114	scf7180000020251.g00115	mapping0.dv_earlymesoderm,mapping0.dv_neurogenicectoderm,mapping1.neuroectoderm,mapping2.neuroectoderm	hexmcd,imm,pac
scf7180000020251	3663500	3663800	CRM	32.3056	scf7180000020251.g00114	scf7180000020251.g00115	mapping1.larval_mesoderm	hexmcd,imm
scf7180000020251	3664100	3664500	CRM	16.3792	scf7180000020251.g00114	scf7180000020251.g00115	mapping0.dv,mapping0.dv_neurogenicectoderm,mapping1.neuroectoderm,mapping2.neuroectoderm	hexmcd,pac
scf7180000020251	3664900	3665100	CRM	11.6552	scf7180000020251.g00114	scf7180000020251.g00115	mapping1.fat_body	imm
scf7180000020251	3665600	3666000	CRM	13.2981	scf7180000020251.g00114	scf7180000020251.g00115	mapping0.ap,mapping1.amnioserosa,mapping1.blastoderm,mapping2.blastoderm,mapping2.eye	hexmcd,imm,pac
scf7180000020251	3676600	3677000	CRM	0.3184	scf7180000020251.g00114	scf7180000020251.g00115	mapping0.dv_neurogenicectoderm,mapping1.malpighian_tubules,mapping2.malpig,mapping2.neuroectoderm	pac
scf7180000020251	3679300	3679500	CRM	6.91213	scf7180000020251.g00114	scf7180000020251.g00115	mapping1.eye	imm
scf7180000020251	3685800	3686000	CRM	0.2358	scf7180000020251.g00114	scf7180000020251.g00115	mapping1.ectoderm,mapping1.imaginal_disc,mapping2.imaginal_disc	pac
scf7180000020251	3687000	3687200	CRM	0.1832	scf7180000020251.g00114	scf7180000020251.g00115	mapping1.larval_mesoderm	pac
scf7180000020251	3688400	3688600	CRM	10.3593	scf7180000020251.g00114	scf7180000020251.g00115	mapping1.neuroectoderm,mapping2.neuroectoderm	hexmcd,imm
scf7180000020251	3690300	3690500	CRM	0.1829	scf7180000020251.g00114	scf7180000020251.g00115	mapping1.eye	pac
scf7180000020251	3691700	3691900	CRM	0.2058	scf7180000020251.g00114	scf7180000020251.g00115	mapping0.dv_earlymesoderm	pac
scf7180000020251	3694100	3694400	CRM	20.3305	scf7180000020251.g00114	scf7180000020251.g00115	mapping1.dorsal_ectoderm,mapping2.blastoderm	hexmcd,pac
scf7180000020251	3697600	3697800	CRM	9.40831	scf7180000020251.g00114	scf7180000020251.g00115	mapping1.glia	imm
scf7180000020251	3699400	3699600	CRM	12.7261	scf7180000020251.g00115	scf7180000020251.g00116	mapping1.amnioserosa	imm
scf7180000020251	3717400	3717600	CRM	13.3853	scf7180000020251.g00117	scf7180000020251.g00118	mapping1.female_gonad	imm
scf7180000020251	3717800	3718200	CRM	19.6016	scf7180000020251.g00117	scf7180000020251.g00118	mapping1.amnioserosa,mapping1.female_gonad	hexmcd,imm
scf7180000020251	3730800	3731000	CRM	19.5932	scf7180000020251.g00119	scf7180000020251.g00120	mapping1.female_gonad	hexmcd
scf7180000020251	3736200	3736400	CRM	9.85025	scf7180000020251.g00120	scf7180000020251.g00119	mapping3.adult	hexmcd
scf7180000020251	3738600	3738800	CRM	0.182	scf7180000020251.g00120	scf7180000020251.g00119	mapping1.cardiac_mesoderm	pac
scf7180000020251	3756800	3757000	CRM	0.201	scf7180000020251.g00120	scf7180000020251.g00119	mapping1.glia	pac
scf7180000020251	3763900	3764100	CRM	7.8884	scf7180000020251.g00120	scf7180000020251.g00119	mapping1.male_gonad	imm
scf7180000020251	3772700	3773000	CRM	30.575	scf7180000020251.g00120	scf7180000020251.g00121	mapping1.adult_mesoderm,mapping1.ectoderm,mapping1.mesectoderm,mapping1.neuroectoderm,mapping1.salivary_gland,mapping1.somatic_muscle,mapping1.visceral_mesoderm,mapping2.endoderm,mapping2.mesoderm,mapping2.salivary_gland,mapping2.tracheal_system	hexmcd,imm
scf7180000020251	3782100	3782300	CRM	24.5498	scf7180000020251.g00120	scf7180000020251.g00121	mapping1.larval_mesoderm	imm
scf7180000020251	3793500	3793700	CRM	12.2946	scf7180000020251.g00120	scf7180000020251.g00121	mapping2.amnioserosa	imm
scf7180000020251	3798400	3798600	CRM	14.5208	scf7180000020251.g00121	scf7180000020251.g00120	mapping1.amnioserosa,mapping2.amnioserosa	hexmcd
scf7180000020251	3810100	3810300	CRM	10.1919	scf7180000020251.g00122	scf7180000020251.g00121	mapping1.fat_body	hexmcd
scf7180000020251	3813600	3813800	CRM	17.9331	scf7180000020251.g00122	scf7180000020251.g00121	mapping1.malpighian_tubules,mapping2.malpig	hexmcd,imm
scf7180000020251	3817100	3817300	CRM	10.0195	scf7180000020251.g00122	scf7180000020251.g00121	mapping1.cardiac_mesoderm	hexmcd,imm
scf7180000020251	3817900	3818100	CRM	21.34	scf7180000020251.g00122	scf7180000020251.g00121	mapping0.dv_neurogenicectoderm,mapping2.blastoderm	hexmcd,imm
scf7180000020251	3818900	3819100	CRM	8.45559	scf7180000020251.g00122	scf7180000020251.g00121	mapping1.male_gonad	hexmcd,imm
scf7180000020251	3822000	3822300	CRM	0.2148	scf7180000020251.g00122	scf7180000020251.g00121	mapping0.dv_earlymesoderm	pac
scf7180000020251	3825800	3826000	CRM	0.1979	scf7180000020251.g00122	scf7180000020251.g00121	mapping0.ap	pac
scf7180000020251	3826600	3827300	CRM	15.9077	scf7180000020251.g00122	scf7180000020251.g00121	mapping1.adult_mesoderm,mapping1.malpighian_tubules,mapping1.salivary_gland,mapping2.imaginal_disc,mapping2.malpig,mapping2.reproductive_system	hexmcd,imm,pac
scf7180000020251	3828000	3828200	CRM	15.8167	scf7180000020251.g00122	scf7180000020251.g00121	mapping1.adult_mesoderm	hexmcd
scf7180000020251	3829800	3830000	CRM	0.2665	scf7180000020251.g00122	scf7180000020251.g00121	mapping1.female_gonad,mapping1.visceral_mesoderm	pac
scf7180000020251	3852000	3852200	CRM	8.74665	scf7180000020251.g00122	scf7180000020251.g00123	mapping1.eye	hexmcd
scf7180000020251	3861800	3862000	CRM	8.53986	scf7180000020251.g00122	scf7180000020251.g00123	mapping1.eye	hexmcd
scf7180000020251	3878600	3879100	CRM	24.4772	scf7180000020251.g00123	scf7180000020251.g00122	mapping0.dv,mapping0.dv_earlymesoderm,mapping1.cns,mapping1.dorsal_ectoderm,mapping1.ectoderm,mapping1.imaginal_disc,mapping1.mesectoderm,mapping1.mesoderm,mapping1.neuroectoderm,mapping1.pns,mapping1.somatic_muscle,mapping2.ectoderm,mapping2.endoderm,mapping2.glia,mapping2.mesectoderm,mapping2.neuroectoderm,mapping2.neuronal,mapping2.reproductive_system,mapping2.wing	hexmcd,imm
scf7180000020251	3879500	3880000	CRM	24.1566	scf7180000020251.g00123	scf7180000020251.g00122	mapping1.adult_mesoderm,mapping1.ectoderm,mapping1.glia,mapping1.larval_mesoderm,mapping1.neuroectoderm,mapping1.salivary_gland,mapping1.somatic_muscle,mapping1.tracheal_system,mapping1.ventral_ectoderm,mapping2.ectoderm,mapping2.glia,mapping2.neuroectoderm,mapping2.salivary_gland,mapping2.tracheal_system	hexmcd,imm,pac
scf7180000020251	3882100	3882800	CRM	21.19	scf7180000020251.g00123	scf7180000020251.g00122	mapping1.adult_mesoderm,mapping1.ectoderm,mapping1.neuroectoderm,mapping1.salivary_gland,mapping1.tracheal_system,mapping2.ectoderm,mapping2.mesoderm,mapping2.neuroectoderm,mapping2.neuronal,mapping2.salivary_gland,mapping2.tracheal_system	hexmcd,imm,pac
scf7180000020251	3899000	3899300	CRM	0.2051	scf7180000020251.g00123	scf7180000020251.g00124	mapping1.amnioserosa,mapping1.blastoderm,mapping2.amnioserosa	pac
scf7180000020251	3904600	3904800	CRM	14.8265	scf7180000020251.g00123	scf7180000020251.g00124	mapping2.malpig	imm
scf7180000020251	3907900	3908100	CRM	11.3118	scf7180000020251.g00123	scf7180000020251.g00124	mapping1.salivary_gland	imm
scf7180000020251	3921400	3921600	CRM	13.1508	scf7180000020251.g00124	scf7180000020251.g00125	mapping0.dv_earlymesoderm,mapping1.blastoderm,mapping1.endoderm,mapping2.blastoderm,mapping2.mesectoderm	hexmcd,imm
scf7180000020251	3927800	3928000	CRM	0.2718	scf7180000020251.g00124	scf7180000020251.g00125	mapping2.malpig	pac
scf7180000020251	3929500	3929800	CRM	0.3016	scf7180000020251.g00124	scf7180000020251.g00125	mapping1.malpighian_tubules,mapping2.malpig	pac
scf7180000020251	3931800	3932200	CRM	27.0932	scf7180000020251.g00124	scf7180000020251.g00125	mapping1.blastoderm,mapping1.cns,mapping1.dorsal_ectoderm,mapping1.ectoderm,mapping1.endoderm,mapping1.eye,mapping1.imaginal_disc,mapping1.malpighian_tubules,mapping1.mesectoderm,mapping1.pns,mapping1.somatic_muscle,mapping1.tracheal_system,mapping1.ventral_ectoderm,mapping1.visceral_mesoderm,mapping2.blastoderm,mapping2.ectoderm,mapping2.glia,mapping2.mesectoderm,mapping2.mesoderm,mapping2.neuro…	hexmcd,imm,pac
scf7180000020251	3933700	3934100	CRM	12.0607	scf7180000020251.g00124	scf7180000020251.g00125	mapping0.ap,mapping0.dv_neurogenicectoderm	imm,pac
scf7180000020251	3936000	3936300	CRM	10.0432	scf7180000020251.g00125	scf7180000020251.g00124	mapping1.fat_body,mapping1.tracheal_system	hexmcd,imm
scf7180000020251	3936900	3937100	CRM	7.30102	scf7180000020251.g00125	scf7180000020251.g00124	mapping1.cardiac_mesoderm	imm
scf7180000020251	3945400	3945600	CRM	0.2132	scf7180000020251.g00125	scf7180000020251.g00124	mapping1.tracheal_system,mapping2.reproductive_system,mapping2.tracheal_system	pac
scf7180000020251	3950600	3950800	CRM	0.2031	scf7180000020251.g00125	scf7180000020251.g00126	mapping1.larval_mesoderm	pac
scf7180000020251	3953500	3953700	CRM	0.1835	scf7180000020251.g00126	scf7180000020251.g00125	mapping1.larval_mesoderm	pac
scf7180000020251	3955100	3955400	CRM	9.48003	scf7180000020251.g00126	scf7180000020251.g00125	mapping2.eye	imm
scf7180000020251	3960600	3960800	CRM	0.1829	scf7180000020251.g00126	scf7180000020251.g00125	mapping1.fat_body	pac
scf7180000020251	3963700	3964000	CRM	14.2432	scf7180000020251.g00126	scf7180000020251.g00125	mapping0.dv_earlymesoderm,mapping1.dorsal_ectoderm,mapping1.ectoderm,mapping1.mesectoderm,mapping1.neuroectoderm,mapping1.salivary_gland,mapping2.blastoderm,mapping2.neuroectoderm	hexmcd,pac
scf7180000020251	3970800	3971000	CRM	0.2376	scf7180000020251.g00126	scf7180000020251.g00127	mapping1.somatic_muscle	pac
scf7180000020251	3971400	3972200	CRM	26.2381	scf7180000020251.g00126	scf7180000020251.g00127	mapping1.cns,mapping1.dorsal_ectoderm,mapping1.ectoderm,mapping1.endoderm,mapping1.eye,mapping1.imaginal_disc,mapping1.mesoderm,mapping1.neuroectoderm,mapping1.somatic_muscle,mapping1.tracheal_system,mapping2.ectoderm,mapping2.endoderm,mapping2.eye,mapping2.glia,mapping2.imaginal_disc,mapping2.mesoderm,mapping2.neuroectoderm,mapping2.neuronal,mapping2.reproductive_system,mapping2.tracheal_system,…	hexmcd,imm,pac
scf7180000020251	3972600	3972800	CRM	0.2424	scf7180000020251.g00126	scf7180000020251.g00127	mapping1.blastoderm,mapping1.cns,mapping1.endoderm,mapping1.mesoderm,mapping1.pns,mapping2.blastoderm	pac
scf7180000020251	3972900	3973100	CRM	0.2032	scf7180000020251.g00126	scf7180000020251.g00127	mapping1.ventral_ectoderm	pac
scf7180000020251	3974200	3974400	CRM	0.1929	scf7180000020251.g00126	scf7180000020251.g00127	mapping2.amnioserosa	pac
scf7180000020251	3981200	3981400	CRM	13.3899	scf7180000020251.g00126	scf7180000020251.g00127	mapping0.dv,mapping2.eye	hexmcd,imm
scf7180000020251	3982300	3982500	CRM	10.5187	scf7180000020251.g00127	scf7180000020251.g00126	mapping1.fat_body	imm
scf7180000020251	3984000	3984200	CRM	0.1853	scf7180000020251.g00127	scf7180000020251.g00126	mapping1.neuroectoderm	pac
scf7180000020251	3985200	3985500	CRM	0.2385	scf7180000020251.g00127	scf7180000020251.g00126	mapping1.endoderm,mapping1.visceral_mesoderm,mapping2.endoderm	pac
scf7180000020251	3992800	3993000	CRM	8.71557	scf7180000020251.g00127	scf7180000020251.g00126	mapping1.male_gonad	hexmcd
scf7180000020251	3994000	3994200	CRM	6.95337	scf7180000020251.g00127	scf7180000020251.g00126	mapping1.cardiac_mesoderm	imm
scf7180000020251	3997100	3997500	CRM	0.2498	scf7180000020251.g00127	scf7180000020251.g00126	mapping1.adult_mesoderm,mapping1.larval_mesoderm,mapping3.adult	pac
scf7180000020251	3998000	3998300	CRM	12.841	scf7180000020251.g00127	scf7180000020251.g00126	mapping0.ap,mapping1.amnioserosa,mapping1.blastoderm,mapping1.neuroectoderm,mapping2.blastoderm	hexmcd,imm
scf7180000020251	3999900	4000100	CRM	0.1986	scf7180000020251.g00127	scf7180000020251.g00126	mapping1.larval_mesoderm	pac
scf7180000020251	4003100	4003300	CRM	0.2533	scf7180000020251.g00127	scf7180000020251.g00128	mapping1.somatic_muscle	pac
scf7180000020251	4004200	4004500	CRM	9.06209	scf7180000020251.g00127	scf7180000020251.g00128	mapping2.eye	imm,pac
scf7180000020251	4005900	4006300	CRM	11.3764	scf7180000020251.g00127	scf7180000020251.g00128	mapping0.ap,mapping0.dv,mapping1.adult_mesoderm,mapping3.larva	hexmcd,imm,pac
scf7180000020251	4008000	4008300	CRM	23.1791	scf7180000020251.g00127	scf7180000020251.g00128	mapping0.dv,mapping1.cns,mapping1.imaginal_disc,mapping1.male_gonad,mapping1.ventral_ectoderm,mapping2.eye,mapping2.neuronal,mapping2.reproductive_system,mapping2.wing,mapping3.larva	hexmcd,imm
scf7180000020251	4011100	4011300	CRM	13.9638	scf7180000020251.g00127	scf7180000020251.g00128	mapping0.dv_earlymesoderm,mapping1.ventral_ectoderm,mapping3.adult	imm,pac
scf7180000020251	4013600	4013800	CRM	9.74881	scf7180000020251.g00127	scf7180000020251.g00128	mapping1.male_gonad	hexmcd
scf7180000020251	4014600	4014800	CRM	16.5191	scf7180000020251.g00128	scf7180000020251.g00127	mapping1.cns,mapping2.eye,mapping2.imaginal_disc,mapping3.larva	hexmcd,imm,pac
scf7180000020251	4016600	4017000	CRM	7.48066	scf7180000020251.g00128	scf7180000020251.g00127	mapping0.ap,mapping1.cardiac_mesoderm	imm,pac
scf7180000020251	4021700	4022000	CRM	13.5509	scf7180000020251.g00128	scf7180000020251.g00127	mapping0.dv_earlymesoderm,mapping1.fat_body	hexmcd,pac
scf7180000020251	4022700	4022900	CRM	11.8112	scf7180000020251.g00128	scf7180000020251.g00127	mapping1.male_gonad,mapping2.reproductive_system	imm
scf7180000020251	4026300	4026500	CRM	0.1911	scf7180000020251.g00128	scf7180000020251.g00129	mapping1.fat_body	pac
scf7180000020251	4027200	4027600	CRM	14.5355	scf7180000020251.g00128	scf7180000020251.g00129	mapping1.imaginal_disc,mapping1.mesectoderm,mapping2.amnioserosa,mapping2.endoderm	hexmcd,imm,pac
scf7180000020251	4030000	4030200	CRM	0.2362	scf7180000020251.g00128	scf7180000020251.g00129	mapping1.imaginal_disc,mapping2.imaginal_disc,mapping3.larva	pac
scf7180000020251	4030500	4030700	CRM	16.966	scf7180000020251.g00128	scf7180000020251.g00129	mapping1.adult_mesoderm	hexmcd,imm
scf7180000020251	4035500	4035700	CRM	0.2738	scf7180000020251.g00128	scf7180000020251.g00129	mapping2.malpig	pac
scf7180000020251	4036200	4036400	CRM	0.239	scf7180000020251.g00128	scf7180000020251.g00129	mapping1.ectoderm,mapping1.endoderm,mapping1.malpighian_tubules,mapping1.mesoderm,mapping1.somatic_muscle,mapping1.visceral_mesoderm,mapping2.endoderm,mapping2.mesectoderm	pac
scf7180000020251	4036500	4036700	CRM	0.209	scf7180000020251.g00128	scf7180000020251.g00129	mapping1.amnioserosa,mapping2.amnioserosa	pac
scf7180000020251	4040000	4040200	CRM	10.0632	scf7180000020251.g00128	scf7180000020251.g00129	mapping1.visceral_mesoderm,mapping2.endoderm	imm
scf7180000020251	4041000	4041200	CRM	0.2183	scf7180000020251.g00128	scf7180000020251.g00129	mapping0.ap,mapping1.blastoderm,mapping2.blastoderm	pac
scf7180000020251	4043200	4043400	CRM	10.8002	scf7180000020251.g00128	scf7180000020251.g00129	mapping1.eye	imm,pac
scf7180000020251	4050100	4050500	CRM	0.2778	scf7180000020251.g00128	scf7180000020251.g00129	mapping1.pns,mapping1.somatic_muscle,mapping2.ectoderm,mapping2.neuroectoderm	pac
scf7180000020251	4053000	4053400	CRM	15.9439	scf7180000020251.g00128	scf7180000020251.g00129	mapping1.endoderm,mapping1.fat_body,mapping1.salivary_gland,mapping2.salivary_gland	hexmcd,imm,pac
scf7180000020251	4054200	4054400	CRM	8.12362	scf7180000020251.g00128	scf7180000020251.g00129	mapping1.cardiac_mesoderm	hexmcd
scf7180000020251	4060600	4060800	CRM	23.7438	scf7180000020251.g00128	scf7180000020251.g00129	mapping1.larval_mesoderm	imm
scf7180000020251	4061500	4061700	CRM	11.8271	scf7180000020251.g00128	scf7180000020251.g00129	mapping0.dv_neurogenicectoderm	imm
scf7180000020251	4065000	4065200	CRM	0.2131	scf7180000020251.g00128	scf7180000020251.g00129	mapping1.imaginal_disc	pac
scf7180000020251	4065900	4066200	CRM	14.1363	scf7180000020251.g00128	scf7180000020251.g00129	mapping0.ap,mapping1.blastoderm,mapping1.dorsal_ectoderm,mapping2.blastoderm,mapping2.ectoderm,mapping2.reproductive_system	hexmcd,imm
scf7180000020251	4068300	4068600	CRM	8.74381	scf7180000020251.g00128	scf7180000020251.g00129	mapping1.eye,mapping1.male_gonad	hexmcd,imm
scf7180000020251	4069000	4069200	CRM	10.0695	scf7180000020251.g00128	scf7180000020251.g00129	mapping1.fat_body	imm
scf7180000020251	4073700	4074100	CRM	18.7069	scf7180000020251.g00128	scf7180000020251.g00129	mapping1.endoderm,mapping1.glia,mapping1.mesectoderm,mapping1.neuroectoderm,mapping1.salivary_gland,mapping1.visceral_mesoderm,mapping2.glia,mapping2.malpig,mapping2.mesectoderm,mapping2.salivary_gland	hexmcd,imm,pac
scf7180000020251	4076200	4076500	CRM	0.2131	scf7180000020251.g00128	scf7180000020251.g00129	mapping1.amnioserosa,mapping2.amnioserosa	pac
scf7180000020251	4080000	4080200	CRM	0.1856	scf7180000020251.g00128	scf7180000020251.g00129	mapping1.larval_mesoderm	pac
scf7180000020251	4085900	4086200	CRM	16.4171	scf7180000020251.g00128	scf7180000020251.g00129	mapping1.eye	hexmcd,imm
scf7180000020251	4087600	4087800	CRM	12.7166	scf7180000020251.g00128	scf7180000020251.g00129	mapping1.neuroectoderm	hexmcd
scf7180000020251	4093000	4093200	CRM	0.1842	scf7180000020251.g00128	scf7180000020251.g00129	mapping1.fat_body	pac
scf7180000020251	4094900	4095100	CRM	15.1714	scf7180000020251.g00128	scf7180000020251.g00129	mapping2.amnioserosa	imm
scf7180000020251	4098600	4099000	CRM	21.3892	scf7180000020251.g00128	scf7180000020251.g00129	mapping1.endoderm,mapping1.malpighian_tubules,mapping1.mesectoderm,mapping1.somatic_muscle,mapping2.endoderm,mapping2.glia,mapping2.malpig,mapping2.mesectoderm	hexmcd,imm,pac
scf7180000020251	4101800	4102100	CRM	22.4605	scf7180000020251.g00128	scf7180000020251.g00129	mapping1.salivary_gland,mapping1.visceral_mesoderm,mapping2.salivary_gland	hexmcd,imm,pac
scf7180000020251	4105200	4105500	CRM	0.3093	scf7180000020251.g00128	scf7180000020251.g00129	mapping1.cardiac_mesoderm,mapping1.cns,mapping1.ectoderm,mapping1.imaginal_disc,mapping1.pns,mapping2.ectoderm,mapping2.endoderm,mapping2.eye,mapping2.imaginal_disc,mapping2.mesoderm,mapping2.neuronal,mapping2.wing,mapping3.larva	pac
scf7180000020251	4107500	4107700	CRM	0.1886	scf7180000020251.g00128	scf7180000020251.g00129	mapping1.amnioserosa	pac
scf7180000020251	4112600	4112800	CRM	0.2264	scf7180000020251.g00128	scf7180000020251.g00130	mapping1.dorsal_ectoderm,mapping1.mesoderm	pac
scf7180000020251	4113000	4113200	CRM	0.1943	scf7180000020251.g00128	scf7180000020251.g00130	mapping1.larval_mesoderm	pac
scf7180000020251	4113700	4113900	CRM	0.2038	scf7180000020251.g00128	scf7180000020251.g00130	mapping2.ectoderm	pac
scf7180000020251	4115700	4116000	CRM	21.5756	scf7180000020251.g00128	scf7180000020251.g00130	mapping1.salivary_gland,mapping1.visceral_mesoderm,mapping2.salivary_gland	imm
scf7180000020251	4116800	4117300	CRM	21.8141	scf7180000020251.g00128	scf7180000020251.g00130	mapping1.dorsal_ectoderm,mapping1.ectoderm,mapping1.mesoderm,mapping2.imaginal_disc,mapping2.mesectoderm,mapping2.mesoderm,mapping2.wing	hexmcd,imm,pac
scf7180000020251	4118700	4119400	CRM	19.4571	scf7180000020251.g00128	scf7180000020251.g00130	mapping0.dv,mapping0.dv_earlymesoderm,mapping0.dv_neurogenicectoderm,mapping1.cns,mapping1.endoderm,mapping1.imaginal_disc,mapping1.pns,mapping1.tracheal_system,mapping1.ventral_ectoderm,mapping1.visceral_mesoderm,mapping2.ectoderm,mapping2.mesoderm,mapping2.neuroectoderm,mapping2.neuronal,mapping2.salivary_gland,mapping2.tracheal_system	hexmcd,imm,pac
scf7180000020251	4125000	4125300	CRM	0.2145	scf7180000020251.g00128	scf7180000020251.g00130	mapping1.mesectoderm,mapping2.eye	pac
scf7180000020251	4136200	4136700	CRM	26.3768	scf7180000020251.g00128	scf7180000020251.g00130	mapping0.ap,mapping0.dv,mapping0.dv_earlymesoderm,mapping0.dv_neurogenicectoderm,mapping1.blastoderm,mapping1.ectoderm,mapping1.malpighian_tubules,mapping1.pns,mapping1.salivary_gland,mapping1.ventral_ectoderm,mapping2.amnioserosa,mapping2.blastoderm,mapping2.ectoderm,mapping2.mesectoderm,mapping2.neuronal,mapping2.reproductive_system,mapping2.salivary_gland,mapping3.adult,mapping3.larva	hexmcd,imm,pac
scf7180000020251	4137200	4137400	CRM	0.2106	scf7180000020251.g00128	scf7180000020251.g00130	mapping0.ap	pac
scf7180000020251	4140100	4140300	CRM	0.2133	scf7180000020251.g00128	scf7180000020251.g00130	mapping2.endoderm	pac
scf7180000020251	4142400	4142800	CRM	9.76137	scf7180000020251.g00128	scf7180000020251.g00130	mapping0.dv_neurogenicectoderm,mapping1.adult_mesoderm,mapping1.blastoderm,mapping2.blastoderm	imm,pac
scf7180000020251	4142900	4143100	CRM	7.51809	scf7180000020251.g00128	scf7180000020251.g00130	mapping2.tracheal_system	imm
scf7180000020251	4144800	4145000	CRM	0.1963	scf7180000020251.g00128	scf7180000020251.g00130	mapping1.eye	pac
scf7180000020251	4160900	4161100	CRM	17.4008	scf7180000020251.g00128	scf7180000020251.g00130	mapping1.adult_mesoderm	hexmcd,imm
scf7180000020251	4163400	4163600	CRM	0.2139	scf7180000020251.g00130	scf7180000020251.g00128	mapping1.imaginal_disc	pac
scf7180000020251	4169400	4169600	CRM	0.2672	scf7180000020251.g00130	scf7180000020251.g00128	mapping2.malpig	pac
scf7180000020251	4171100	4171300	CRM	0.2128	scf7180000020251.g00130	scf7180000020251.g00128	mapping2.neuroectoderm	pac
scf7180000020251	4173300	4173500	CRM	11.0826	scf7180000020251.g00130	scf7180000020251.g00128	mapping1.fat_body	imm
scf7180000020251	4174900	4175200	CRM	0.2228	scf7180000020251.g00130	scf7180000020251.g00131	mapping1.malpighian_tubules,mapping2.reproductive_system,mapping2.tracheal_system	pac
scf7180000020251	4181600	4181800	CRM	0.1934	scf7180000020251.g00130	scf7180000020251.g00131	mapping2.neuroectoderm	pac
scf7180000020251	4189600	4189800	CRM	7.14034	scf7180000020251.g00131	scf7180000020251.g00130	mapping1.eye	imm
scf7180000020251	4202700	4202900	CRM	18.5942	scf7180000020251.g00130	scf7180000020251.g00131	mapping1.adult_mesoderm	hexmcd,imm
scf7180000020251	4205600	4206300	CRM	20.7392	scf7180000020251.g00130	scf7180000020251.g00131	mapping0.ap,mapping0.dv,mapping0.dv_neurogenicectoderm,mapping1.amnioserosa,mapping1.blastoderm,mapping1.endoderm,mapping1.male_gonad,mapping1.malpighian_tubules,mapping1.pns,mapping1.somatic_muscle,mapping1.visceral_mesoderm,mapping2.amnioserosa,mapping2.blastoderm,mapping2.endoderm,mapping2.mesectoderm,mapping2.mesoderm,mapping2.neuronal,mapping3.larva	hexmcd,imm,pac
scf7180000020251	4207900	4208100	CRM	9.02289	scf7180000020251.g00130	scf7180000020251.g00131	mapping1.eye	hexmcd
scf7180000020251	4208300	4208500	CRM	20.9686	scf7180000020251.g00130	scf7180000020251.g00131	mapping1.larval_mesoderm	hexmcd
scf7180000020251	4215000	4215200	CRM	23.3391	scf7180000020251.g00130	scf7180000020251.g00132	mapping1.larval_mesoderm	hexmcd
scf7180000020251	4226600	4226900	CRM	14.2601	scf7180000020251.g00130	scf7180000020251.g00132	mapping1.cardiac_mesoderm,mapping1.ectoderm,mapping1.imaginal_disc,mapping1.male_gonad,mapping1.somatic_muscle,mapping1.tracheal_system,mapping2.ectoderm,mapping2.endoderm,mapping2.glia,mapping2.imaginal_disc,mapping2.mesoderm,mapping2.reproductive_system,mapping2.tracheal_system,mapping3.adult,mapping3.larva	hexmcd,imm,pac
scf7180000020251	4236800	4237000	CRM	10.5776	scf7180000020251.g00130	scf7180000020251.g00133	mapping2.wing	imm
scf7180000020251	4242900	4243100	CRM	16.8512	scf7180000020251.g00130	scf7180000020251.g00133	mapping2.malpig	hexmcd,imm
scf7180000020251	4245600	4245800	CRM	0.2211	scf7180000020251.g00130	scf7180000020251.g00133	mapping1.neuroectoderm,mapping2.neuroectoderm	pac
scf7180000020251	4253800	4254000	CRM	15.3787	scf7180000020251.g00130	scf7180000020251.g00133	mapping1.adult_mesoderm,mapping2.malpig	hexmcd,pac
scf7180000020251	4259900	4260100	CRM	0.2317	scf7180000020251.g00130	scf7180000020251.g00133	mapping1.tracheal_system,mapping2.tracheal_system	pac
scf7180000020251	4262300	4262500	CRM	0.1838	scf7180000020251.g00130	scf7180000020251.g00133	mapping1.larval_mesoderm	pac
scf7180000020251	4263400	4263600	CRM	15.8785	scf7180000020251.g00130	scf7180000020251.g00133	mapping1.adult_mesoderm	hexmcd,imm
scf7180000020251	4266000	4266200	CRM	0.1908	scf7180000020251.g00130	scf7180000020251.g00133	mapping1.cardiac_mesoderm	pac
scf7180000020251	4277900	4278100	CRM	0.2026	scf7180000020251.g00130	scf7180000020251.g00134	mapping1.malpighian_tubules	pac
scf7180000020251	4283600	4283800	CRM	0.2095	scf7180000020251.g00130	scf7180000020251.g00134	mapping1.fat_body	pac
scf7180000020251	4283900	4284200	CRM	20.3694	scf7180000020251.g00130	scf7180000020251.g00134	mapping0.dv_earlymesoderm,mapping1.dorsal_ectoderm,mapping1.endoderm,mapping2.wing	hexmcd,imm
scf7180000020251	4321600	4321800	CRM	20.8132	scf7180000020251.g00134	scf7180000020251.g00130	mapping1.larval_mesoderm	hexmcd
scf7180000020251	4332300	4332600	CRM	13.7169	scf7180000020251.g00135	scf7180000020251.g00134	mapping1.endoderm,mapping2.amnioserosa,mapping3.adult	hexmcd,imm
scf7180000020251	4338700	4338900	CRM	16.9559	scf7180000020251.g00135	scf7180000020251.g00134	mapping1.adult_mesoderm,mapping1.dorsal_ectoderm,mapping1.endoderm,mapping1.malpighian_tubules,mapping1.somatic_muscle,mapping1.tracheal_system,mapping1.visceral_mesoderm,mapping2.endoderm,mapping2.mesoderm,mapping3.adult,mapping3.larva	hexmcd,imm
scf7180000020251	4340000	4340200	CRM	15.0816	scf7180000020251.g00135	scf7180000020251.g00134	mapping1.amnioserosa,mapping2.amnioserosa	hexmcd,imm
scf7180000020251	4347100	4347300	CRM	0.2402	scf7180000020251.g00135	scf7180000020251.g00134	mapping0.dv,mapping0.dv_neurogenicectoderm,mapping1.ectoderm,mapping1.neuroectoderm,mapping2.ectoderm,mapping2.neuroectoderm	pac
scf7180000020251	4351600	4351800	CRM	9.44675	scf7180000020251.g00135	scf7180000020251.g00136	mapping1.cns	imm
scf7180000020251	4353300	4353500	CRM	0.3094	scf7180000020251.g00135	scf7180000020251.g00136	mapping1.female_gonad	pac
scf7180000020251	4353800	4354000	CRM	24.0171	scf7180000020251.g00136	scf7180000020251.g00135	mapping1.dorsal_ectoderm,mapping1.endoderm,mapping1.mesoderm,mapping2.ectoderm,mapping2.endoderm,mapping2.tracheal_system	hexmcd,imm,pac
scf7180000020251	4355000	4355200	CRM	0.2668	scf7180000020251.g00136	scf7180000020251.g00137	mapping1.malpighian_tubules,mapping2.malpig	pac
scf7180000020251	4357900	4358200	CRM	22.1568	scf7180000020251.g00136	scf7180000020251.g00137	mapping1.eye,mapping1.larval_mesoderm	imm,pac
scf7180000020251	4362900	4363100	CRM	23.8842	scf7180000020251.g00136	scf7180000020251.g00137	mapping1.larval_mesoderm	hexmcd,imm
scf7180000020251	4369700	4370100	CRM	16.2323	scf7180000020251.g00136	scf7180000020251.g00137	mapping1.fat_body,mapping1.neuroectoderm,mapping2.neuroectoderm	hexmcd,imm
scf7180000020251	4377200	4377400	CRM	0.2559	scf7180000020251.g00137	scf7180000020251.g00136	mapping1.cns,mapping1.ectoderm,mapping1.somatic_muscle,mapping1.tracheal_system,mapping2.neuronal,mapping2.tracheal_system	pac
scf7180000020251	4377900	4378200	CRM	0.2139	scf7180000020251.g00137	scf7180000020251.g00136	mapping0.dv_earlymesoderm	pac
scf7180000020251	4384200	4384400	CRM	8.05055	scf7180000020251.g00137	scf7180000020251.g00136	mapping3.adult	imm
scf7180000020251	4395200	4395500	CRM	20.3739	scf7180000020251.g00137	scf7180000020251.g00136	mapping0.dv_neurogenicectoderm,mapping1.adult_mesoderm,mapping1.blastoderm,mapping1.endoderm,mapping1.malpighian_tubules,mapping1.salivary_gland,mapping2.blastoderm,mapping2.endoderm,mapping2.malpig,mapping2.mesoderm,mapping2.salivary_gland,mapping3.adult,mapping3.larva	hexmcd,imm
scf7180000020251	4422000	4422200	CRM	11.9197	scf7180000020251.g00138	scf7180000020251.g00137	mapping0.dv_neurogenicectoderm,mapping2.endoderm	imm
scf7180000020251	4422900	4423300	CRM	8.07069	scf7180000020251.g00138	scf7180000020251.g00137	mapping1.male_gonad,mapping1.neuroectoderm	imm,pac
scf7180000020251	4427300	4427500	CRM	0.2318	scf7180000020251.g00138	scf7180000020251.g00137	mapping1.cns,mapping1.somatic_muscle	pac
scf7180000020251	4428700	4428900	CRM	0.2003	scf7180000020251.g00138	scf7180000020251.g00139	mapping1.eye	pac
scf7180000020251	4429500	4429700	CRM	0.197	scf7180000020251.g00138	scf7180000020251.g00139	mapping1.larval_mesoderm	pac
scf7180000020251	4432500	4432700	CRM	0.195	scf7180000020251.g00138	scf7180000020251.g00139	mapping2.eye	pac
scf7180000020251	4433700	4433900	CRM	7.61238	scf7180000020251.g00138	scf7180000020251.g00139	mapping1.neuroectoderm	imm
scf7180000020251	4435500	4435700	CRM	0.2351	scf7180000020251.g00138	scf7180000020251.g00139	mapping0.dv_earlymesoderm	pac
scf7180000020251	4442500	4443000	CRM	10.2845	scf7180000020251.g00138	scf7180000020251.g00139	mapping0.dv_earlymesoderm,mapping1.glia,mapping1.malpighian_tubules,mapping1.tracheal_system,mapping3.adult	imm,pac
scf7180000020251	4453500	4453700	CRM	9.23463	scf7180000020251.g00139	scf7180000020251.g00138	mapping1.eye	imm
scf7180000020251	4456400	4456600	CRM	9.47467	scf7180000020251.g00139	scf7180000020251.g00138	mapping1.male_gonad	imm
scf7180000020251	4457500	4457900	CRM	12.2033	scf7180000020251.g00139	scf7180000020251.g00140	mapping1.eye,mapping1.neuroectoderm	hexmcd,imm,pac
scf7180000020251	4459700	4459900	CRM	0.2758	scf7180000020251.g00139	scf7180000020251.g00140	mapping1.female_gonad	pac
scf7180000020251	4468200	4468400	CRM	0.2648	scf7180000020251.g00139	scf7180000020251.g00140	mapping1.malpighian_tubules,mapping2.malpig	pac
scf7180000020251	4477300	4477500	CRM	0.1853	scf7180000020251.g00139	scf7180000020251.g00140	mapping1.cardiac_mesoderm	pac
scf7180000020251	4485200	4485400	CRM	0.2737	scf7180000020251.g00139	scf7180000020251.g00140	mapping2.malpig	pac
scf7180000020251	4496000	4496200	CRM	0.1848	scf7180000020251.g00140	scf7180000020251.g00139	mapping1.male_gonad	pac
scf7180000020251	4498800	4499000	CRM	28.4952	scf7180000020251.g00140	scf7180000020251.g00141	mapping1.larval_mesoderm	hexmcd,imm
scf7180000020251	4503700	4503900	CRM	10.4553	scf7180000020251.g00141	scf7180000020251.g00140	mapping2.glia	imm
scf7180000020251	4507600	4507800	CRM	12.8044	scf7180000020251.g00141	scf7180000020251.g00140	mapping2.amnioserosa	imm
scf7180000020251	4509300	4509500	CRM	0.1831	scf7180000020251.g00141	scf7180000020251.g00140	mapping1.eye	pac
scf7180000020251	4515400	4515600	CRM	11.2109	scf7180000020251.g00141	scf7180000020251.g00140	mapping1.fat_body	imm
scf7180000020251	4515800	4516000	CRM	21.8569	scf7180000020251.g00141	scf7180000020251.g00140	mapping1.larval_mesoderm	imm
scf7180000020251	4522500	4522700	CRM	0.2143	scf7180000020251.g00141	scf7180000020251.g00140	mapping1.neuroectoderm,mapping2.neuroectoderm	pac
scf7180000020251	4525000	4525200	CRM	0.2344	scf7180000020251.g00141	scf7180000020251.g00140	mapping1.blastoderm,mapping1.somatic_muscle,mapping1.visceral_mesoderm,mapping2.mesoderm	pac
scf7180000020251	4525300	4525500	CRM	0.2188	scf7180000020251.g00141	scf7180000020251.g00140	mapping0.ap,mapping1.blastoderm	pac
scf7180000020251	4526800	4527000	CRM	14.2026	scf7180000020251.g00141	scf7180000020251.g00140	mapping2.malpig	imm
scf7180000020251	4527800	4528000	CRM	11.3915	scf7180000020251.g00141	scf7180000020251.g00140	mapping0.dv_earlymesoderm,mapping1.eye	imm
scf7180000020251	4528200	4528400	CRM	0.2163	scf7180000020251.g00141	scf7180000020251.g00140	mapping2.imaginal_disc	pac
scf7180000020251	4532700	4532900	CRM	7.97667	scf7180000020251.g00141	scf7180000020251.g00140	mapping0.ap	imm
scf7180000020251	4535100	4535400	CRM	32.3455	scf7180000020251.g00141	scf7180000020251.g00140	mapping0.ap,mapping0.dv,mapping0.dv_earlymesoderm,mapping0.dv_neurogenicectoderm,mapping1.adult_mesoderm,mapping1.blastoderm,mapping1.cns,mapping1.dorsal_ectoderm,mapping1.ectoderm,mapping1.endoderm,mapping1.imaginal_disc,mapping1.malpighian_tubules,mapping1.mesectoderm,mapping1.mesoderm,mapping1.neuroectoderm,mapping1.pns,mapping1.tracheal_system,mapping1.ventral_ectoderm,mapping1.visceral_mesod…	hexmcd,imm,pac
scf7180000020251	4536300	4536500	CRM	0.2068	scf7180000020251.g00141	scf7180000020251.g00140	mapping1.malpighian_tubules	pac
scf7180000020251	4543300	4543500	CRM	7.83419	scf7180000020251.g00141	scf7180000020251.g00142	mapping1.eye,mapping1.male_gonad	imm,pac
scf7180000020251	4547800	4548000	CRM	0.1827	scf7180000020251.g00141	scf7180000020251.g00142	mapping1.cardiac_mesoderm	pac
scf7180000020251	4551000	4551200	CRM	22.6458	scf7180000020251.g00142	scf7180000020251.g00141	mapping1.larval_mesoderm	imm
scf7180000020251	4551900	4552100	CRM	0.2029	scf7180000020251.g00142	scf7180000020251.g00141	mapping1.ventral_ectoderm	pac
scf7180000020251	4553200	4553500	CRM	8.97965	scf7180000020251.g00142	scf7180000020251.g00143	mapping1.neuroectoderm	imm
scf7180000020251	4557600	4557800	CRM	0.2226	scf7180000020251.g00142	scf7180000020251.g00143	mapping1.tracheal_system	pac
scf7180000020251	4561200	4561500	CRM	0.223	scf7180000020251.g00142	scf7180000020251.g00143	mapping1.blastoderm,mapping2.mesoderm	pac
scf7180000020251	4562600	4562800	CRM	0.1928	scf7180000020251.g00142	scf7180000020251.g00143	mapping0.dv_neurogenicectoderm	pac
scf7180000020251	4564400	4564700	CRM	0.2552	scf7180000020251.g00142	scf7180000020251.g00143	mapping0.dv,mapping1.cns,mapping1.mesoderm,mapping1.neuroectoderm,mapping2.neuroectoderm,mapping2.neuronal	pac
scf7180000020251	4567100	4567300	CRM	0.2387	scf7180000020251.g00142	scf7180000020251.g00143	mapping0.ap,mapping1.blastoderm,mapping2.blastoderm	pac
scf7180000020251	4570000	4570200	CRM	8.28473	scf7180000020251.g00142	scf7180000020251.g00143	mapping2.neuroectoderm	imm
scf7180000020251	4570300	4570700	CRM	0.2216	scf7180000020251.g00142	scf7180000020251.g00143	mapping1.blastoderm,mapping2.blastoderm,mapping2.neuroectoderm	pac
scf7180000020251	4571400	4571600	CRM	0.2011	scf7180000020251.g00142	scf7180000020251.g00143	mapping0.ap	pac
scf7180000020251	4578700	4578900	CRM	0.2656	scf7180000020251.g00142	scf7180000020251.g00143	mapping1.malpighian_tubules,mapping2.malpig	pac
scf7180000020251	4580700	4581000	CRM	19.1021	scf7180000020251.g00142	scf7180000020251.g00143	mapping1.cns,mapping1.pns,mapping1.somatic_muscle,mapping1.tracheal_system,mapping2.ectoderm,mapping2.neuronal,mapping2.tracheal_system	hexmcd,imm
scf7180000020251	4589300	4589500	CRM	0.2492	scf7180000020251.g00143	scf7180000020251.g00142	mapping1.pns,mapping2.imaginal_disc	pac
scf7180000020251	4594100	4594300	CRM	0.1706	scf7180000020251.g00143	scf7180000020251.g00142	mapping1.male_gonad	pac
scf7180000020251	4596400	4596900	CRM	23.4969	scf7180000020251.g00143	scf7180000020251.g00142	mapping1.larval_mesoderm,mapping1.tracheal_system,mapping2.glia,mapping2.imaginal_disc	hexmcd,imm,pac
scf7180000020251	4599500	4599700	CRM	0.1829	scf7180000020251.g00143	scf7180000020251.g00144	mapping1.larval_mesoderm	pac
scf7180000020251	4602600	4602800	CRM	0.1916	scf7180000020251.g00144	scf7180000020251.g00143	mapping0.dv	pac
scf7180000020251	4606400	4606800	CRM	10.3849	scf7180000020251.g00144	scf7180000020251.g00143	mapping0.ap,mapping1.larval_mesoderm,mapping2.eye	imm,pac
scf7180000020251	4610100	4610300	CRM	10.7022	scf7180000020251.g00144	scf7180000020251.g00143	mapping1.neuroectoderm	hexmcd
scf7180000020251	4614700	4614900	CRM	7.83676	scf7180000020251.g00144	scf7180000020251.g00145	mapping1.male_gonad	imm
scf7180000020251	4615900	4616200	CRM	9.13798	scf7180000020251.g00144	scf7180000020251.g00145	mapping1.cns,mapping1.visceral_mesoderm	imm,pac
scf7180000020251	4624800	4625000	CRM	0.2244	scf7180000020251.g00145	scf7180000020251.g00144	mapping1.adult_mesoderm	pac
scf7180000020251	4629200	4629400	CRM	8.79426	scf7180000020251.g00145	scf7180000020251.g00146	mapping1.male_gonad	imm
scf7180000020251	4631600	4631800	CRM	0.2075	scf7180000020251.g00145	scf7180000020251.g00146	mapping1.glia,mapping2.glia	pac
scf7180000020251	4632500	4632700	CRM	7.2307	scf7180000020251.g00145	scf7180000020251.g00146	mapping1.cardiac_mesoderm	imm
scf7180000020251	4633200	4633400	CRM	7.00521	scf7180000020251.g00145	scf7180000020251.g00146	mapping1.cardiac_mesoderm	imm
scf7180000020251	4636200	4636400	CRM	0.2145	scf7180000020251.g00145	scf7180000020251.g00146	mapping1.tracheal_system	pac
scf7180000020251	4636500	4636700	CRM	0.2078	scf7180000020251.g00145	scf7180000020251.g00146	mapping1.malpighian_tubules	pac
scf7180000020251	4643300	4643600	CRM	10.227	scf7180000020251.g00146	scf7180000020251.g00145	mapping0.ap,mapping0.dv_neurogenicectoderm,mapping1.amnioserosa,mapping1.blastoderm	hexmcd,imm,pac
scf7180000020251	4654500	4654700	CRM	0.2032	scf7180000020251.g00147	scf7180000020251.g00146	mapping2.glia	pac
scf7180000020251	4663500	4663700	CRM	7.49324	scf7180000020251.g00147	scf7180000020251.g00146	mapping1.eye	imm
scf7180000020251	4664300	4664500	CRM	9.279	scf7180000020251.g00147	scf7180000020251.g00146	mapping1.cardiac_mesoderm	hexmcd,imm
scf7180000020251	4666800	4667000	CRM	14.7099	scf7180000020251.g00147	scf7180000020251.g00146	mapping2.amnioserosa	imm
scf7180000020251	4668900	4669200	CRM	14.1472	scf7180000020251.g00147	scf7180000020251.g00146	mapping0.ap,mapping0.dv,mapping0.dv_earlymesoderm,mapping0.dv_neurogenicectoderm,mapping1.mesectoderm,mapping2.neuroectoderm	imm,pac
scf7180000020251	4672500	4672700	CRM	0.2098	scf7180000020251.g00147	scf7180000020251.g00148	mapping2.blastoderm	pac
scf7180000020251	4674900	4675100	CRM	8.35028	scf7180000020251.g00147	scf7180000020251.g00148	mapping1.cardiac_mesoderm	hexmcd
scf7180000020251	4675600	4675800	CRM	10.8369	scf7180000020251.g00147	scf7180000020251.g00148	mapping0.dv_earlymesoderm,mapping1.endoderm	hexmcd,imm
scf7180000020251	4678600	4678800	CRM	0.1936	scf7180000020251.g00147	scf7180000020251.g00148	mapping2.neuroectoderm	pac
scf7180000020251	4679100	4679300	CRM	7.98561	scf7180000020251.g00147	scf7180000020251.g00148	mapping1.male_gonad	hexmcd,imm
scf7180000020251	4683500	4683700	CRM	0.2014	scf7180000020251.g00148	scf7180000020251.g00149	mapping0.ap	pac
scf7180000020251	4684000	4684200	CRM	0.1943	scf7180000020251.g00148	scf7180000020251.g00149	mapping0.dv_neurogenicectoderm	pac
scf7180000020251	4684600	4684800	CRM	0.2697	scf7180000020251.g00148	scf7180000020251.g00149	mapping1.female_gonad	pac
scf7180000020251	4686400	4686800	CRM	10.0307	scf7180000020251.g00148	scf7180000020251.g00149	mapping1.amnioserosa,mapping2.glia	imm,pac
scf7180000020251	4696700	4697000	CRM	0.2081	scf7180000020251.g00148	scf7180000020251.g00149	mapping1.glia,mapping2.glia	pac
scf7180000020251	4703500	4703700	CRM	16.4371	scf7180000020251.g00149	scf7180000020251.g00148	mapping2.malpig	hexmcd
scf7180000020251	4706900	4707100	CRM	0.2216	scf7180000020251.g00149	scf7180000020251.g00148	mapping1.malpighian_tubules,mapping2.blastoderm	pac
scf7180000020251	4714500	4714800	CRM	15.1894	scf7180000020251.g00150	scf7180000020251.g00149	mapping1.glia,mapping1.salivary_gland,mapping2.salivary_gland	hexmcd,imm,pac
scf7180000020251	4726500	4726700	CRM	11.4066	scf7180000020251.g00150	scf7180000020251.g00149	mapping2.glia	imm
scf7180000020251	4727600	4727800	CRM	0.2123	scf7180000020251.g00150	scf7180000020251.g00149	mapping1.blastoderm	pac
scf7180000020251	4728700	4728900	CRM	12.8536	scf7180000020251.g00150	scf7180000020251.g00149	mapping1.amnioserosa	hexmcd
scf7180000020251	4732200	4732400	CRM	0.2241	scf7180000020251.g00150	scf7180000020251.g00151	mapping0.dv_earlymesoderm,mapping1.mesectoderm	pac
scf7180000020251	4734100	4734300	CRM	24.1158	scf7180000020251.g00150	scf7180000020251.g00151	mapping1.larval_mesoderm	hexmcd,imm
scf7180000020251	4745400	4745600	CRM	0.1937	scf7180000020251.g00151	scf7180000020251.g00150	mapping0.dv	pac
scf7180000020251	4746900	4747100	CRM	0.2106	scf7180000020251.g00151	scf7180000020251.g00150	mapping0.dv,mapping2.ectoderm,mapping2.mesectoderm	pac
scf7180000020251	4747300	4747600	CRM	12.2662	scf7180000020251.g00151	scf7180000020251.g00150	mapping1.fat_body	hexmcd,pac
scf7180000020251	4748400	4748700	CRM	0.2661	scf7180000020251.g00151	scf7180000020251.g00150	mapping1.ectoderm,mapping1.eye,mapping1.salivary_gland,mapping1.visceral_mesoderm,mapping2.endoderm,mapping2.eye,mapping2.mesoderm,mapping2.salivary_gland,mapping3.adult	pac
scf7180000020251	4756300	4756500	CRM	0.2752	scf7180000020251.g00151	scf7180000020251.g00152	mapping2.malpig	pac
scf7180000020251	4763300	4763500	CRM	14.894	scf7180000020251.g00151	scf7180000020251.g00152	mapping2.amnioserosa	imm
scf7180000020251	4773100	4773300	CRM	12.3817	scf7180000020251.g00152	scf7180000020251.g00153	mapping1.glia	hexmcd,imm
scf7180000020251	4774100	4774300	CRM	16.0854	scf7180000020251.g00152	scf7180000020251.g00153	mapping1.amnioserosa,mapping2.amnioserosa	hexmcd
scf7180000020251	4783600	4783800	CRM	7.85995	scf7180000020251.g00152	scf7180000020251.g00153	mapping1.cardiac_mesoderm	hexmcd
scf7180000020251	4786000	4786200	CRM	0.2241	scf7180000020251.g00152	scf7180000020251.g00153	mapping1.adult_mesoderm	pac
scf7180000020251	4790900	4791300	CRM	10.4692	scf7180000020251.g00153	scf7180000020251.g00152	mapping1.eye,mapping1.neuroectoderm,mapping1.visceral_mesoderm	hexmcd,pac
scf7180000020251	4794100	4794300	CRM	9.50001	scf7180000020251.g00153	scf7180000020251.g00152	mapping1.cardiac_mesoderm	imm
[truncated: 66,612 more rows]

## Sheet: Wpum
scaffold1	10100	10300	CRM	8.06353	scaffold1.g00003	scaffold1.g00002	mapping3.adult	imm
[truncated: 69,252 more rows]

[truncated: 8 more sheets: Dvas, Kgib, Cfus, Sbsp, Ptri, Abak, Sagr, Spsp]
