# Supplementary material for: Ecological Niche Adaptations Influence Transposable Element Dynamics in Pollinating and Non‐Pollinating Fig Wasps
Source: Ecol Evol. 2025 Jun 17;15(6):e71553. doi: 10.1002/ece3.71553 (PMC12173833; doi:10.1002/ece3.71553)
Supplement: Supplementary file 1 — Figure S1. Mann–Whitney U Test Results for TE and Genome Metrics in Fig Wasps. The figure presents the statistical comparisons of transposable element (TE) metrics—including TE length (a), TE count (b), TE type (c), and TE content (d)—as well as genome size (e) between fig wasp groups. These comparisons highlight significant differences in genomic TE characteristics between pollinating and non‐pollinating fig wasps. Figure S2. Gypsy landscape in non‐pollinating fig wasp species. This figure illustrates the distribution of Gypsy transposable elements across various non‐pollinating fig wasp species. The outer panels depict Gypsy insertion patterns and recent bursts in each species, highlighting the frequency and timing of new insertions. The inner panels focus on individual Gypsy elements, revealing multiple burst events over time and showcasing the ongoing and sustained activity of these elements within the genomes. Figure S3. Selection analysis of single‐copy orthologous genes in fig wasps. This figure compares the dN/dS ratios of all single‐copy orthologous genes between pollinating fig wasps (pollinators) and non‐pollinating fig wasps (NPFWs). The median dN/dS ratio is significantly higher in pollinators than in NPFWs, indicating a difference in selective pressure between the two groups (ANOVA, p‐value < 0.001). Figure S4. GO and KEGG network enrichment analysis of genes near classified TEs at the major peak in pollinators. This figure presents the Gene Ontology (GO) and Kyoto Encyclopedia of Genes and Genomes (KEGG) enrichment analysis for genes located near transposable elements (TEs) at the major insertion peak observed in pollinating fig wasps. Only terms with a p‐value < 0.05 were included, as indicated by the filtered nodes in the network. Table S1. One‐sample t‐test for fig wasps in Ficus benjamina . This table presents the results of a one‐sample t‐test comparing the observed traits (genome size, TEs length, TEs count, and TEs content) of NPFWs (Sycobia sp [file ECE3-15-e71553-s001.zip › Table_S3_SuppInfo.xlsx]

## Sheet: Sheet1
Table S3: Information on classified TEs overlapped with predicted CRMs
Species	No. of CRMs	No. of TEs	Overlapping CRMs	Overlapping TEs	Percentage in TEs
Platyscapa corneri	69002	57619	5003	5686	0.0986827
Eupristina koningsbergeri	67657	113791	12396	12510	0.109938
Wiebesia pumilae	69253	80474	3787	4344	0.0539802
Dolichoris vasculosae	64216	30895	2431	2835	0.0917624
Kradibia gibbosae	62110	42828	4628	6028	0.140749
Ceratosolen fusciceps	69175	57250	5176	6245	0.109083
TEs: Transposable elements
CRMs: cis-regulatory modules
