# Supplementary material for: Ecological Niche Adaptations Influence Transposable Element Dynamics in Pollinating and Non‐Pollinating Fig Wasps
Source: Ecol Evol. 2025 Jun 17;15(6):e71553. doi: 10.1002/ece3.71553 (PMC12173833; doi:10.1002/ece3.71553)
Supplement: Supplementary file 1 — Figure S1. Mann–Whitney U Test Results for TE and Genome Metrics in Fig Wasps. The figure presents the statistical comparisons of transposable element (TE) metrics—including TE length (a), TE count (b), TE type (c), and TE content (d)—as well as genome size (e) between fig wasp groups. These comparisons highlight significant differences in genomic TE characteristics between pollinating and non‐pollinating fig wasps. Figure S2. Gypsy landscape in non‐pollinating fig wasp species. This figure illustrates the distribution of Gypsy transposable elements across various non‐pollinating fig wasp species. The outer panels depict Gypsy insertion patterns and recent bursts in each species, highlighting the frequency and timing of new insertions. The inner panels focus on individual Gypsy elements, revealing multiple burst events over time and showcasing the ongoing and sustained activity of these elements within the genomes. Figure S3. Selection analysis of single‐copy orthologous genes in fig wasps. This figure compares the dN/dS ratios of all single‐copy orthologous genes between pollinating fig wasps (pollinators) and non‐pollinating fig wasps (NPFWs). The median dN/dS ratio is significantly higher in pollinators than in NPFWs, indicating a difference in selective pressure between the two groups (ANOVA, p‐value < 0.001). Figure S4. GO and KEGG network enrichment analysis of genes near classified TEs at the major peak in pollinators. This figure presents the Gene Ontology (GO) and Kyoto Encyclopedia of Genes and Genomes (KEGG) enrichment analysis for genes located near transposable elements (TEs) at the major insertion peak observed in pollinating fig wasps. Only terms with a p‐value < 0.05 were included, as indicated by the filtered nodes in the network. Table S1. One‐sample t‐test for fig wasps in Ficus benjamina . This table presents the results of a one‐sample t‐test comparing the observed traits (genome size, TEs length, TEs count, and TEs content) of NPFWs (Sycobia sp [file ECE3-15-e71553-s001.zip › Table_S4_NosPro.fa]

>Abak.scaffold21.g10774.m1
MKEIDTSSLQKKPLKLRNHIYKTETFDSLHTNNIERTLCTKQVCLGSVMSIPSHGTEVRLKDQVLEHAND
FLQQYFSSIKRLDSNAHKSRWNSVKKEVLSTGTYQLTETELIFGAKLAWRNAARCIGRIQWSKLQVFDCR
YVTTTSGMFEALCNHIKYSTNKGNIRSAITVFPQRTDGKHDYRVWNQQLISYAGYRNEDGSIVGDAGNIE
FTEICMKLGWKGARTKFDILPLVLSANGHDPDYFDIPKELVLEVQLIHPIFDWFKDLELKWYAVPAVSNM
VFDCGGLEFTAAPFNGWYMSTEIGSRDLCDITRYNLLETIAIKMDLDTRTPSSLWKDKAMIEANLAVLYS
FQLMNVTIVDHHTASESFMKHYENEMRLRNGCPADWVWIIPPISGSTTTVFHQEMALYYLKPSYDLQDPA
WKTHVWKKDRNLHVTSKKPRRKFHFKQIARAVKFTSKLFGRALSRRIKATVLYATETGKSQMYADKLGEL
FSHAFHSQVLSMADYDITNIEHEALLLVITSTFGNGDPPENGEAFAQNLYAMKMNDDFSNSDNKISLGTS
KSFIKANSQTDAGKFKKFDRLDSLRGSTIDSQVDDTFGPLSNVRFAVFALGSSAYPNFCAFGRYVDNLLD
ELGGERLLYLSQGDELCGQDQAFRKWAADAFSVSCETFCLDDDETLLEAAQSLGSEVISSTTVRFAKSDV
QTITKALKRCHNRDIMTCTLLKKTNLSKSQLSGGTTLLLEFSFDDVIDYKPGDHLGVFACNQAHLVDGII
KKLSNTFEDQSIELQIQKQVHTPNGIVKSWIVHDKYQGNTLRNLLLRFVDITTPPTPNLLRYFASIATCP
KEQAKLYLLATDSVAYEDWKHWKFPNLLEVLDEFQSVQPYAPVLLLHLTPLQPRFYSISSSPLIQSNQIH
LTVAVVQYKTQGDAGPLHYGVCSNYLNNLSSDDLLYVFIRSAPNFYMPQDTKIPIILIGPGTGIAPFRGF
WHHRKAEMKIRKGSSWGKIWLFFGCRQKDLDLYRNEKNKMIKQHVLDKEFLALSREPGHKKTYVQDLIQD
EAEHIYNMLVREKGHFYVCGDCTMAEDVYQTLKNIIKFHGKMMDQEVETYMLSLRDENRFHEDIFGITLR
TAEVHNRSRENARIKLASKPHSTH.
>Amel.NP_001012980.1
MKEHEATGTCQKKPTKLRNLIYKTEAFDSLHAGNAEKTLCSGQVCLGSVMQLPIHGTEPRSKEEILLHAK
DFLEQYFSSIRRLNSEAHRIRWESVQKEVTVTGTYQLTETELVFGAKLAWRNATRCIGRIQWSKLQVFDC
RYVTTTSGMFEALCNHIKYSTNKGNIRSAITIFPQRTDGKHDYRVWNHQLISYAGYKNPDGTIIGDPANI
EFTELCMKLGWKSARTRFDILPLILSANGHDPDYFDIPNELVLEVPLSHPTYDWFEKLELKWFAVPAVSG
MVFDCGGLEFTAAPFNGWYMSTEIGSRDLCDVQRYNLLETIATHMGLDTRTSTSLWKDKAMIEANVAVLH
SFQMKNVTIVDHHTASESFMKHYENEMRLRNGCPADWLWIVPPISGSATPVFHQEMALYYLKPSYDAQEP
AWKTHVWKKGRDKKSTSKKPRRKFHFKQIARAVKFTSKLFGRALSRRIKATVLFATETGTSQMYAEKLSE
LLGHAFHSQVLSMSDYDISNIEHEALLLVITSTFGNGDPPENGEAFAQNLYAMKMNETYINSGNKISLAT
SKSFIKANSQTEVSNSKKLDRLDSLRGSTTDSQTEDNFGPLSNVRFAVFALGSSAYPNFCAFGRYVDNLL
GELGGERLLKLAQGDEMCGQEQAFRKWAADTFAVACETFCLDDDDTLLEVALSLGSEALSAATVRFIEAE
PQPIGKALSKCHNRNVTTCNMFRKTNLSGDSSSGTTLLLELDDIASMEILYKPGDHLGVFACNRSELVEA
ILKRVQTPFDPDVPIELQIQKQSHTPNGIVKTWIAHDRYLPNSLRILLKRFLDITTPPTPNLLRYFASIA
TNPKEQAQLNLLASDPAVYEDWRHWKFPNLVEVLDEFPSVRPFAPLLLLHLTPLQPRFYSISSSPDVHQG
QIHLTVAVVQYKTQDGFGPIHYGVCSNYLREISDGEPLYVFVRSAPNFYMPSEPKAPMILVGPGTGIAPF
RGFWHHRLAEIKRRPDLEYGKVWLFFGCRQRNLDLYRQEKEEMVELGVLDKIFLALSRESGFKKTYVQDL
IQAEASQIYDMLVYEGGHFYVCGDCTMAEDVYQTLKHIIQTHGEMTDKQVEAYMLSLRDENRYHEDIFGI
TLRTAEVHNRSRETARNRMAAEP
>Cfus.scaffold33.g10483.m1
MKDNGPHTSPKKPTKLRNHIYKTDSFDSLYIKTIEKTLCSNQVCLGSVMSRPIRGSELRQPNEILEHAKD
FLEQYFSSIKRFNSDAHKQRWETIQKHISLSGTYQLTETELIFGAKLAWRNASRCIGRIQWSKLQVFDCR
YVTTTSGMFEALCNHIKYSTNKGNIRSAITIFPQRTDGKHDYRVWNQHLISYAGYRNDDGSIFGDAGNME
FTDICLQLGWKGARTNFDILPLVLSANGHDPDYFNIPKELILEIPLSHPIFPWFQQLDLKWYAVPAVSNM
VFDCGGLEFTAAPFNGWYMSTEIGSRNLCDVNRYNILEIVASQMGLNTRVSSSLWKDKAMIEVNVAVLHS
FQNRNITIVDHHTASESFMKHYENEMKLRNGCPADWIWITPPLSGSATSVFHQEMALYHLKPSYDVQELA
WKTHIWKKGQNKHYMTKKPRKKFHFKQIARAVKFTSKLFGRALSRRIKATVLYATETGKSQMYADKLGEL
FSHAFHSQVLCMSDYDISNIEHEALLLVITSTFGNGDPPENGEIFAQNLYAMKMTDAFYNDNKVSLATPK
SFIKINSQSGFEKSKRMDRLDSLRNSVSDSQIDSNFGPLSNVRFAVLALGSSAYPNFCAFGRYVDNLLGE
LGGERLIFLSQADEMCGQEQAFREWANNVFNVSCETYCLDNDETLLEAAAALGSEVISSSTVRFIKAESQ
GIINALKRCHNRDVKTCNLSRRLSLCKSQIIGGQTLLLELNNFNSKDIEYKPGDHLGVFPCNRKYIVDGI
LKRLNTAFDVNIPIELQIQKQIHTSNDIVKTWVTHEKYQGNSLKTLFTRFIDITTPPTPNLLRYFALIAT
CAEEKSKLNILATDSVIYEDWRHSKFPNLLEVLEEFSSVQPYAPVLLLHLSPLQPRFYSISSSPLIHKNE
IHLTVAVVQYRIQGNSGPVHYGVCSNYLKNIERTDILYVFVRSAPNFYMPIDKHVPMILVGPGTGIAPFR
GFWQHRKAEMDLNKEIRFGKIWLFFGCRLKELDLYRDEKDKMIEEFVLNKEFLALSREPGINKTYVQDWI
YLEAVNIYNMLVYEKGHLYVCGDCTMAEGVYQSLKQIIKIHGKMIDEEIETYMLSLRCSGTNASNSESSK
FFSLPSPCWSWTSTALQAFKPLTTCFFTKSSLILST.
>Dmel.NP_001027243.2
MNIGNAAVEARKSDLILEHAKDFLEQYFTSIKRTSSTAHETRWKQVRQSIETTGHYQLTETELIYGAKLA
WRNSSRCIGRIQWSKLQVFDCRYVTTTSGMFEAICNHIKYATNKGNLRSAITIFPQRTDAKHDYRIWNNQ
LISYAGYKQADGKIIGDPMNVEFTEVCTKLGWKSKGSEWDILPLVVSANGHDPDYFDYPPELILEVPLTH
PKFEWFSDLGLRWYALPAVSSMLFDVGGIQFTATTFSGWYMSTEIGSRNLCDTNRRNMLETVALKMQLDT
RTPTSLWKDKAVVEMNIAVLHSYQSRNVTIVDHHTASESFMKHFENESKLRNGCPADWIWIVPPLSGSIT
PVFHQEMALYYLKPSFEYQDPAWRTHVWKKGRGESKGKKPRRKFNFKQIARAVKFTSKLFGRALSKRIKA
TVLYATETGKSEQYAKQLCELLGHAFNAQIYCMSDYDISSIEHEALLIVVASTFGNGDPPENGELFSQEL
YAMRVQESSEHGLQDSSIGSSKSFMKASSRQEFMKLPLQQVKRIDRWDSLRGSTSDTFTEETFGPLSNVR
FAVFALGSSAYPNFCAFGQYVDNILGELGGERLLRVAYGDEMCGQEQSFRKWAPEVFKLACETFCLDPEE
SLSDASLALQNDSLTVNTVRLVPSANKGSLDSSLSKYHNKKVHCCKAKAKPHNLTRLSEGAKTTMLLEIC
APGLEYEPGDHVGIFPANRTELVDGLLNRLVGVDNPDEVLQLQLLKEKQTSNGIFKCWEPHDKIPPDTLR
NLLARFFDLTTPPSRQLLTLLAGFCEDTADKERLELLVNDSSAYEDWRHWRLPHLLDVLEEFPSCRPPAP
LLLAQLTPLQPRFYSISSSPRRVSDEIHLTVAIVKYRCEDGQGDERYGVCSNYLSGLRADDELFMFVRSA
LGFHLPSDRSRPIILIGPGTGIAPFRSFWQEFQVLSDLDPTAKLPKMWLFFGCRNRDVDLYAEEKAELQK
DQILDRVFLALSREQAIPKTYVQDLIEQEFDSLYQLIVQERGHIYVCGDVTMAEHVYQTIRKCIAGKEQK
SEAEVETFLLTLRDESRYHEDIFGITLRTAEIHTKSRATARIRMASQP
>Dvas.scaffold26.g14394.m1
MKDNEPNTCLKKPTKLRNHIYKTECFDSLHIKCIEKTLCSTQVCLGSVMSRPTCGTNLRQPREILEHAKD
FLHQYFTSIKRLNSEAHKHRWDCIQREVFLTSTYQLTETELIFGAKLAWRNASRCIGRIQWSKLQVFDCR
YVTTTSGMFEALCNHIKYSTNKGNIRSAITIFPQRIDGKHDYRIWNQQLISYAGYKNDDGSVFGDAGNIE
FTDICINLGWKGAGSCFDILPLVLSANGHDPDYFDIPKELVLEIPLCHPTFSWFKKLNLKWYAIPAVSNM
VFDCGGLEFTAAPFNGWYMSTEIGSRDLCDVNRYNLLETIACKMGLDTRMSSSLWKDKAMIEANLAVLHS
FQAKNVTIVDHHTASESFMKHYENEMRLRNGCPADWIWITPPLSGSATSVFHQEMALYYLKPSYDIQESA
WKTHLWKKGQNKQSISKKPRRKFHFKQIARAVKFTSKLFGRALSRRIKATVLYATETGKSQMYADKLGEL
FSHAFHSQVLSMSDYDITNIEHEALLLVITSTFGNGDPPENGEVFAQNLYSMKMNDIFFNNDNKISFGTS
KSFIKINSQTGIDKSKKMDRLDSLRESTSDSQTDSTFGPLSNVRFAVLALGSSAYPNFCAFGRYVDNLLG
ELGGERLIYLSQGDEMCGQEQAFRQWATNAFNVSCETFCLDDDETLLEASASLGSEVISSATVRFVKAET
QTIKNALKRCHNRDVMTCHLSKRINLSQNHLAIGKTLLLELNNFNYEEIDYKPGDHLGIFACNRNYLVEG
ILKHLDNVFDINTPIELQIQKQVHTPNDIVKTWIPHDKYQGNSLRTLLTRFIDITTPATPNLLRYFALIA
TCAKDKARLNLLANDSVAYEDWRHSKFPNLLEVLEEFSSVRPYAPVLLLHLTPLLPRFYSISSSPLIHRN
QIHLTVAVVQYKTQGDSGTLHYGVCSNYLKDMDLEDLLYVFIRSAPNFYMPLDQNAPMILVGPGTGIAPF
RGFWHHRKAELNLNKGNRFGKIWLFFGCRLKELDLYRNEKDKMIEEHVLDKEFLALSREPGIKKTYVQDW
IHIEGLNIYNMLVHQKGHFYVCGDCTMAEDVYQSLKQIIKTHGKMIDQEVEIYMLSLRDENRFHEDIFGI
TLRTAEVHNRSRETARIKLVSKPLNDH.
>Ekon.scf7180000020482.g09561.m1
MRVGKGKRKTAETWRWQDKSIEMVDKFSYLGFTFRKDGKWQDHIKERTQKGIIAARRTWDLAEKKCPGDF
NLRKMLFNYLVNGVMEYGVEIWGTQPQKQMEKIKTDYLRWTLNLDFCTPRYLIYEETDEYRMETDWIIRT
LKYEDKIRNMKRHRLVRKCLEESEEEHVDQKTDERGIRLGRLGLSKEQLKYWNTMGKINIHRLKKTEIVL
SKLCRRKHKLFHSFSHPSGTKFSRKVFDCRYVTTTSGMFEAICNHIKYSTNKGNIRSAITIFPQRTDGKH
DYRIWNQQLISYAGYKNEDGSVNGDAGNLEFTDICIKLGWKSAKTCFDILPLVLSANGHDPDYFDIPKEL
VLEVPLFHPTFTWFKNLNLKWYAIPAVSNMVFDCGGLEFTAAPFNGWYMSTEIGSRDLCDVHRYNLLQTI
ASQMGLNTRMSSSLWKDKAMIEVNLAVLHSFQAKNVTIVDHHTASESFMKHYENEMRLRNGCPADWIWIT
PPLSGSATTVFHQEMALYHLKPSYDIQESAWKTHIWKKGQNKNSMNKKPRKKFHFKQIARAVKFTSKLFG
RALSRRIKATVLYATETGKSQMYADKLGELFSHAFHSQVLSMSDYDITNIEHEALLLVITSTFGNGDPPE
NGEVFAQNLYAMKMNDTFFNHDNKISLGTSKSFIKINSQSGIQKSKKIDRLDSLRESRADSQVDGTFGPL
SNVRFAVLALGSSAYPNFCAFGRYVDNLLGELGGERLIYLSQADEMCGQEQAFREWATNAFNVSCETFCL
DDDETLLEATASLGSEVISSSTVRFIKAETQTLTNALKRCHNRDIMTCRLSKRLNLNQNISAEGKTLLLE
LKNFIYEDIDYKPGDHLGVFACNKSDLVEGILERLDSPFDINIPIELQIQKQIHTPNDIVKTWISHDKYQ
GNSLRTLFTRFVDITTPPTPNLLRYFALIATCSKDKIRSCPWSLFPNTLANIDHTVVFVKFITITFHLNL
TISNILSYSSLYMFIKMKMTPGHNFQSFIIDSNVSLVIFERKFLRSCLNLYRSTKTNYKHYVNNLHILIF
LLQLFYIYVYFFLFYRPIALVRIVFVIHYSGICPSCFLCPFVFRIKYSVADRLHTL
>Kgib.scaffold4.g08741.m1
MKDNESNTCSRKPTKLRNHIYKTESFDSLHIKSMEKTLCSNQVCLGSVMSRPTRGADLRQPREILEHAKD
FLQQYFTSIKRLNSEAHKQRWDAVQRDVSLTGSYQLTETELIFGAKLAWRNASRCIGRIQWSKLQVFDCR
YVTTTSGMFEALCNHIKYSSNKGNIRSAITIFPQRTDGKHDYRIWNQQLISYAGYRNNDGSVFGDAGNLE
FTDICIKMGWKGERTSFDILPLVLSANGHDPDYFDIPKELVLEIPLSHPTFPWFLNLGLKWYAIPAVSNM
VFDCGGLEFTAAPFNGWYMSTEIGSRDLCDINRYNLLETIASKMGLDTRMSSSLWKDKAMIECNLAVLHS
FQSKNVTIVDHHTASESFMKHYENEMKLRNGCPADWIWITPPLSGSATTVFHQEMALYHLKPSYDIQEPA
WKTHISKKGQMKHSLSKKPRKKFHFKQIARAVKFTSKLFGRALSRRIKATVLYATETGKSQMYADKLGEL
FSHAFHSQVLSMSDYDITNIEHEALLLVITSTFGNGDPPENGEIFAQNLYAMKMNDSLLNNDNKISLGTS
KSFIKINSQTGIEKSKKIDRLHSLRESVSDSHIDSTFGPLSNVRFAVLALGSSAYPNFCAFGRYVDNLLG
ELGGERLVYLSQADEMCGQEQAFREWATNTFNVSCETFCLDDDETLLEAAQSLGSEVISASTVRFVKAET
QAIKNALKRCYNRDIMTCNILKRTNLCKSQLSGGQTLLLELGNFVSDEMDYKPGDHLGVFACNKNYLVER
ILERLDSAYDINTPIELQIQKQIHTSNDIIKTWVPHEKYQGNSLKTLFQRFVDITTPPTPNLLRYFASIA
ICAKEKSRLTLLATDSVVYEDWRHSKFPNLLEVLDEFPTVRPYAPVLLLHLTPLQPRFYSISSSPLIHQN
EIHLTVAVVQYKTQDNSGPLHYGVCSNYLKDVEKEDLLYVFIRSAPNFYMPVDQSVPIILVGPGTGIAPF
RGFWHQRQAEMNLNNEFRYGKIWLFFGCRLKELDLYRDEKNKMIKEHVINKEFLALSRQPGVKRTYVQDW
IHLEAINIYNMLVHQKGHFYVCGDCTMAEDVYQSLKQIIKVHGNMTDEEIEMYMLSLRDENRFHEDIFGI
TLRTAEVHNRSRESARIKLASKPYSDQGCRH.
>Nvit.NP_001161704.1
MKEIDATSLQKKPTKLRNHIYKTETFDSLHTKNIEKTLCSKQTCLGSVMSIPSHSTDVRPKEEVLEHAND
FLQQYFSSIKRLDSDAHKSRWDSVRKEISTTGTYQLTETELIFGAKLAWRNASRCIGRIQWSKLQVFDCR
YVTTTSGMFEALCNHIKYSTNKGNIRSAITIFPQRTDGKHDYRVWNQQLISYAGYRNEDGSIIGDAGNIE
FTEICIKLGWKGTNTKFDILPLVLSANGHDPDYFDLPKEFILEVPLIHPTFDWFQNLGLKWYAVPAVSNM
VFDCGGLEFTAAPFNGWYMSTEIGSRDLCDVTRYNLLEIIATKMELDIRMPSSLWKDKAMIEANLAVLYS
FQLMNVTIVDHHTASDSFMKHYENEMRLRNGCPADWIWIIPPISGSTTSVFHQEMALYYLKPSYDMQDSA
WKTHVWKKDRNSHVTFKKPRRKFHFKQIARAVKFTSKLFGRALSRRIKATVLYATETGKSQMYADKLGEL
FSHAFHSQVLSMADYDITNIEHEALLLVITSTFGNGDPPENGEAFAQNLYAMKMNDEFLNNDSKVSLGTS
KSFIKANSQTGRGKFKKIDRLDSLRGSTIDSQVDDTFGPLSNVRFAVFALGSSAYPNFCAFGKYVDNLLD
ELGGERLLYLSHGDELCGQDQAFRKWAADAFNVSCETFCLDDDETLLEAAQSLGSEVISATTVRFVKTEL
QTITKALKRCHNRDVMTCRLSKKKNLTKHQLSGGTTLLLELQFDEEVIDYKPGDHLGVFACNQINLVNGI
LKRLSSFEQDVPIELQIQKQVHTPNGIVKSWIPHDKYQGNTLRNLLLRFVDITTPPTPNLLRYFASIATC
SKDQAKLCLLSTDSVAYEDWKHWKFPNLLEVLDEFQSVQPFAPVLLLHLTPLQPRFYSISSSPLTHRNQI
HLTVAVVQYRTQGEKGQLHYGVCSNYLNNLTFEDLLYVFIRSAPNFYMPQDPNVPIILVGPGTGIAPFRG
FWHHRKAEMKNKKKSSWGKIWLFLGCRRKALDLYRDEKNTMIEEYVLDKEFLALSREQGHKRTYVQDLIQ
NKAEYIYGMLVHEKGHFYVCGDCTMAEDVYQTLKNIIKTHGKMMDQEVETYMLSLRDENRFHEDIFGITL
RTAEVHNRSRENARIKLVSKPYKKY

>Pcor.scaffold106.g15249.m1
MFEAICNHIKYSTNKGNIRSAITIFPQRTDGKHDYRIWNQQLISYAGYKNEDGSVFGDAGNIEFTDICIK
LGWKGSRTGFDILPLVLSANGHDPDYFDIPKELVLEIPLSHPAYSWFKNLNLKWYAIPAVSNMVFDCGGL
EFTAAPFNGWYMSTEIGSRDLCDVNRYNLLETIASQMELDTRMSSSLWKDKAMIEVNLAVLHSFQAKNVT
IVDHHTASESFMKHYENEMRLRSGCPADWIWITPPLSGSATTVFHQEMALYHLKPSYDNQESAWKTHIWK
KGQNKHCMTKKPRKKFHFKQIARAVKFTSKLFGRALSRRIKATVLYATETGKSQMYADKLGELFSRAFHS
QVLSMSDYDITNIEHEALLLVITSTFGNGDPPENGEVFAQNLYAMKMNDSFFNSDNRISFGTSKSFIKIN
SQTGIQKSKKIDRLDSLRESRSDSQVDGTFGPLSNVRFAVLALGSSAYPNFCAFGRYVDNLLGELGGERL
IYLSQGDEMCGQEQAFREWATNAFNVSCETFCLDDDETLLEAAASLGSEVISSATVRFVKAEKQTITNAL
KRCHNRDIMTCNLKKRTNLSQSQLAGGQTLLLELNDFDHEEIDYKPGDHLGVFACNKKNLVTGILERLDS
AFDINVPIELQIQKQVHTPNDCSKRHGWCHLVIIDQFIDLSIIIDKLTRDVVKKGLRILKFSVKCTVPFF
YMISSYHNRVNIVFSEIEIKISNWKNLMKESKRYSFLYKYIRKERKEKHRTALSSHFQRVRNEWTRIATS
NCECRKDKKNCNYLHWFSFYHHPTSYPLPKFATLFISLYSVLMNREIGLSLIFH

>Ptri.scaffold193.Nos1.FGENESH:   1  21 exon (s)  35758  - 184454   680 aa, chain -
MSVLMNVTIVDHHTASESFMKHYENEMRLRNGCPADWIWIIPPISGSTTTVFHQEMALYY
LKPSYDLQVNLYKFIKLHNWISNSSLILSKLESEKSENFHFYQFTILKMTIIKLVSISQE
VTIRFLAEWDLASRVVTPEKVRWAIESFTPFKAPGMDGIIPAFLQEGVEEILGPLVKTFR
ASIALAHVPQTWKSAKVVFIPKGGRVSHTTAYADDFLILIKGSRIDMAMDIMQLALKKVE
KWCNAAGLSVNPSKVELVIFTRKYKIQPYKAPKLQSETLEVKDSAKYLGITLDKKLNWEK
HLRNQCNKFFAGFWSCRRAFSSTWGLNPRIVLWLYRAILLPRLTYAAAVWWTRVEQAGAK
ETLERIRGMTLRGVTGALRTTPTVVLGVVAGVELLHLTIVGEAALASQRLKSWGKWKEGT
RHTRLPGELREILRTFEKSDKFETILIYLHTLYMLNLSRILNVMILSALDSEYVVLKRIA
EAGLTINRGKSKFCCDEIDENFKLFSFMYKHHVLSVSFDFNLHNTLFYFKLTLLKPRHTI
FFVVTASFLTYEHLNESLGRKIVLNSFIMLPTPQDLIIIKSKFVCGNLLKITFGCRENQF
ASKVHESRSGVIRIPRKIHFAVALSRSGASTTLYTVLAPFSPTLHQFLSAVRETAYLTFD
KLNVTKILRVYSIYTVISLF

>Sagr.scaffold106.Nos1.FGENESH:   1  28 exon (s)   8763  - 148352  1007 aa, chain -
MLVLEIKITTLKALKPFTTRFFTKDIFTVFDCRCVTTTSGMFEALCNHIKYSTNKGNIRS
AITIFPQRTDGRHDYRVWNQQLISYAGYRNDDGSIIGDAGNLEFTEICCQLGWKGKRSTF
DILPLVLSANGHDPDYFDIPKDLVLEVPLIHPIFEWFADLKLKWYAVPAVSNMVFDCGGL
EFTAAPFNGWYMGTEIGSRDLCDINRYNMLEIIAKKMGLDIRIASSLWKDKAIVETNIAV
LHSFQISIACRSEWSSDNTSEEASDINDNNVEDVHYIEVMNVTIVDHHTASESFMKHYEN
EIRLRSGCPADWVWIVPPLSGSSTSVFHQEMALYYLKPSYDVQDSAWKTHIWKKGRNKHP
ISKKPRRKFHFKQIARAVKFTSKLFGRALSRRIKATVLYATETGKSQMYADKLGELFSHA
FHSQVLSMADYDITKIEHEALVLVITSTFGNGDPPENGEIFAQNLYAMKMNETFIYNDSK
ISIRRDTTADAALQSSRTAVVQVVVKRNDHLRIPTYLDNVMVTRFEEREAQRRADNRQWE
ETLMRIRREEYEVNEEQQTRRQRQAAKKSETWIKETFGFTLRHHLTSRNAKAPRYPSWRR
YRDQHLGANASPRIEQDLGQANRFQTNEIVLIPLEKSIKQDRLAALNPVLDDRGLLSVGG
RLSHLNMPSEAKYPIIVPSNARALNKVPDALSRGIDREIMIVANFETISDPWYHDRINEI
QCCSRKLPGWKVIDGMLYRSSPDEILDPISFQEEGWETLEFLLTDNGTEFVNKHLREMLE
DFGSDEECFERLVRLELQAHRDSVPTDKEEALLLDTSDENMEKWIAHCPPLGAWSRRRAR
AQYRVGDRWRAISTYGALSTNGPFGSLLPPAPPTISLPAPTSSSFVSHHCPWPLHDSLTH
QPFRTRLRDFIALSPPLLFKRDRIQDLISRITIKHAIHHFPSRKFSRPTLNLVYSVMIPR
IRDRLKIRHNRNLSIDPSRESIRNLVECAFCMHNLEIPLLHLEGPTR

>Sbsp.scaffold279.g15319.m1
MNETEKIVCSRKPAKLRNHIYRTEFFDLLHTRNIERTICSNQVCLGSVVSTSSHSTNRRKTEEVLNHAED
FLYQYFSAVKRLNSETHHLRWQAIKNQVLLSGSYQLTETELIFGAKLAWRNASRCIGRIQWSKLQVFDCR
YVTTTSGMFEALCNHIKYSTNKGNIRSAITIFPQRTDGKHDYRVWNQQLISYAGYKNGDGAIIGDAGNIE
FTEICIKLGWKGAGGNFDILPLVLSANGHDPDYFDIPKELILEIPLLHPTFKWFKDLGIKWYAVPAVSNM
VFDCGGLEFTAAPFNGWYMSTEIGSRDLCDIHRYNLLEVIALRMGLDTRMSSSLWKDKAIVEANVAVLYS
FQVKNVTIVDHHTASESFMKHYENEMRLRSGCPADWIWIIPPLSGSSTSVFHQEMALYFLKPSYDAQDPA
WKTHVWKKSKGKNTSPKKTRRRFHFKQIARAVKFTSKLFGRALSRRIKATVLYATETGKSQMYADTLREL
YSHAFHSQVLNMSDYDITNIEHEALLLVIASTFGNGDPPENGEIFAQNLYAMKMNDILNNSDNLISLDTS
KSFIKMNSRSEIGMSNKMNRLNSIHGSVTDIHGDDTFGPLSNVRFAVFALGSSAYPNYCAFGRYVDNLLG
ELGGERLLCLSQGDEMCGQEQAFRQWAVNVFNVSCETFCLDDDEILLDASETLGSEITSAANVRLVKSES
QTMIK
>Spsp.scaffold111.Nos1.FGENESH:   1  27 exon (s)   1862  - 392181   918 aa, chain -
MQTGDFLRTGRRYKQILRIKNLIDMLRSAVTITLRSMFAQNLYAMKMSDSFLNNGDKIRV
IHFNCPRQISRKRKILHSNMMFCHGVQLQNGGTFENLLSTDLTTSKSFIKVNSQSEASKT
KNFDRLDSMRGSTTDSQVDDTFGPLSNVRFAVFALGSSAYPNFCAFGRYVDNLLGELGGE
RLINLSQGDEMCGQEQTFRKWAGNVFSVSCETFCLDDDETLLEAPSLGSEIISPATVLFA
SIQPSKNCDKGTFCPIYLGIKSNASFKNSPLTCIVFIISVSVSIADFEKCHNRDVTICNL
RNKTNLCEGHVSGSKLYTVRRVESAGHGGLTNFTNKNHNAIRRHTGPLKVNGITLLLEIH
NFSSNEIEYKPGDHLGVFACNKPSLVDGVLERIDSPVDVNLPVELQIQKQVHTPNGIVKT
WVPHDKYQGHSLKTLFSRFIDITTPPTPNLLRYFASIALCSKDKEKLNILANDSVAYEDW
RHWNFPNLLEVLQEFSSVRPFTPVLLMHLTLLQPRFYSISSSPLGHHGQIDLTVAVVQYK
TRGMSFKGHLHDHKVRPRKSNYIMLENLSSTEIIIYCVGVERFRGFNFARGAVIHKDITA
FCVPGRGVFTICATLSKAEHNYTTTEKGCLTVLWSAERLKCYLQGAPVTVVTDHHSLLWL
NNLKDPTGRLARWNTKLQMFDLKFVHRKGALHQVPDALFRAWESYPEILAINQAEVSDPW
YQRKLKAVRKFPHKYPDLQIRDDKLYAHKPSKIFDPLDQYQCVLVYVLIWCGLCCEVVVL
KLILINSRVHRLPRASSRIRVVNGACSKRHVHAIREGNLSKKYEPKGGKEIPKGPTAKSA
PGGCSCKRSPVVLRVFLDTWTSSTGTTFDFFVVDQVRGGLPCRRCPVVLRVFLDTWTSST
GTPAEFFLYGQCPGWVFL

>Wpum.scaffold89.g15796.m1
MKDNEPSTCLKKPTKLRNHIYKTECFDSLHIKGVEKTLCSTHVCLGSVMSRPIGATELRQTRDILEQAKD
FLHQYYTSIKRLNSIVHKQRWDCIQSETLHTGTYQLTETELIFGAKLAWRNASRCIGRIQWSKLQVFDCR
YVTTTSGMFEALCNHIKYSTNKGNIRSAITIFPQRTDGKHDYRIWNQQLISYAGYKNDDGSVSGDAGNIE
FTDICIKLGWKGAKTSFDILPLVLSANGHDPDYFDIPKELVLEIPLSHPTFSWFQNLNLKWYAIPAVSNM
VFDCGGLEFTAAPFNGWYMSTEIGSRDLCDVNRYNLLETIASQMELNTRMSSSLWKDKAMIEVNLAVLHS
FQARNVTIVDHHTASESFMKHYENEMRLRNGCPADWIWITPPLSGSTTTVFHQEMALYHLKPSYDIQESA
WKTHIWKKGQNKHSMTRKPRKKFHFKQIARAVKFTSKLFGRALSRRIKATVLYATETGKSQMYADKLGEL
FSHAFHSQVLSMSDYDITNIEHEALLLVITSTFGNGDPPENGEVFAQNLYAMKMNDVYFNNDNKISFGTS
KSFIKINSQSGTIKLKNIDRLESLRESTSDSQVDGTFGPLSNVRFAVLALGSSAYPNFCAFGRYVDNLLG
ELGGERLIYLSQADEMCGQEQAFKEWATNVFKVSCETFCLDDDETLMEAAALLGSEIISSATVRFVKSEA
QTIKNALKRCHNRDVMTCHLLKKTNLSQTQSTEGKTLLLELNNFVYEDIDYKPGDHLGIFACNKNYLVEG
ILERLDSAFDINTPIELQIQKQIHTPNDIVKTWISHDKYQGNSLRTLFTRFVDITTPPTPNLLRYFALIA
TCAMDKSRLNILATDSVAYEDWRHSKFPNLLEVLEEFLSVRPYAPVLLLHLTPLQPRFYSISSSPLIHRN
QIHLTVAVVQYKTQGELGPLHYGVCSNYLKDMEYEEMLFVFIRSAPNFHMPFDQKVPMILVGPGTGIAPF
RGFWHHRKAEMNLDKGIEFGKIWLFFGCRLKELDLYRDEKNKMSEEFVLDKEFLALSREPGVKKTYVQDW
IHMEGANIYNMLVHQKGHFYVCGDCTMAEDVYQSLTQIIKTHGKMMDQEIETYMLSLRDENRFHEDIFGI
TLRTAEVHNRSRETARIKLVSKPSNDH.
